# Supplementary material for: Phylogeny, biogeography, and character evolution of Anaphalis (Gnaphalieae, Asteraceae)
Source: Front Plant Sci. 2024 Feb 7;15:1336229. doi: 10.3389/fpls.2024.1336229 (PMC10879626; doi:10.3389/fpls.2024.1336229)
Supplement: Supplementary Material 2 — The alignment of internal transcribed spacer (ITS) sequences. [file DataSheet_2.zip]

Archive with 1 entries (1 files):
- Supplementary material 2-The alignment of internal transcribed spacer (ITS) sequences.txt
