# Supplementary material for: Phylogeny, biogeography, and character evolution of Anaphalis (Gnaphalieae, Asteraceae)
Source: Front Plant Sci. 2024 Feb 7;15:1336229. doi: 10.3389/fpls.2024.1336229 (PMC10879626; doi:10.3389/fpls.2024.1336229)
Supplement: Supplementary Material 2 — The alignment of internal transcribed spacer (ITS) sequences. [file DataSheet_2.zip › Supplementary material 2-The alignment of internal transcribed spacer (ITS) sequences.txt]

>Scorzonera_humilis
TCGAAACCTGCCA-AGCAGAACGACC-CGTGAACTTGTACTCAAAATC-AGGT-GATGGG
GTAACAT---TCCTAGGATTG-GAACCC---TG-T-TGCC-T---G-TCGGCGT-GCGTT
T------------------GTGATGCTTCA-TTTGGAGAACCATATACGTTCCGCCGACA
AGC-TAAC-CAACCCC-GGCACGGAATGTGCCAAGGAAAAC-ATAACAAA----AGAAGG
GTGCG-CCTCGTGTTGCCCCG--TTCGCGGTGTGC-ATGCGGGTCGTG-----GCCT-CT
TG-GAAAC-AAAAACGACTCTCGGCAACGGATATCTTGGCTCACGCATCGATGAAGAACG
TAGCAAAATGCGATACTTGGTGTGAATTGCAGAATCCCGTGAACCATCGAGTTT-TTGAA
CGCAAGTTGCGCCCAAAGCCATCC-GGCCGAGGGCACGCCTGCCTGGGCGTCACGCATCG
CGTCG-CTCCCCCATGTA---T-C-CTATTTGGGATG-CATGTTTTGGGG-GCGGAGATT
GGCCTCCCGTGCTC---TTGGTGTGGTTGGCCCAAACA-CGAGTCCCC--TGTGGT-GGA
CGCACGACAAGT-GGTGGTTGAATAGGCCCTC-GTCTTTGGTCGTGT-GTCGTTTGCTGC
AAGG----GCT--CTTGTATAAGA--CCCT-AACGCATTATCCTATGATGATGCTTCG
>Scorzonera_radiata
TCGAATCCTGCCA-AGCAGAACGACC-CGTGAACTTGTACTCAAAATT-AGGT-GATGGG
GTAACAT---TCCTAGGATTG-GTACCC---TG-T-TGCC-T---G-TCGGCGT-GCGTT
T------------------GTGATGCTTCATTTTGGAGCACCGTATACGTTCCGCCGACA
AGC-TAAC-CAACCCC-GGCACGGAATGTGCCAAGGAAAAC-AAAACAAA----AGAA-G
GCACG-CCTCGTGTTGCCCCG--TTCGCGGTGAGC-ATGCAGGTCGTG-----GCCT-CT
TG-GAAAC-ACAAACGACTCTCGGCAACGGATATCTCGGCTCACGCATCGATGAAGAACG
TAGCAAAATGCGATACTTGGTGTGAATTGCAGAATCCCGTGAACCATCGAGTTT-TTGAA
CGCAAGTTGCGCCCAAAGCCATCC-GGCCGAGGGCACGTCTGCCTGGGCGTCACGCATCG
CGTCG-CTCCCCCATGTA---T-C-CT-TTCGGGATG-CATGTTTTGGGG-GCGGAGATT
GGCCTCCCGTGCTC---TTGGTGTGGTTGGCCCAAACA-CGAGTCCCC--TGTGGT-GGA
TGCACGACAAGT-GGTGGTTGAATAGGCCCTC-GTCTTTGGTCGTGT-GTCGTTTGCTGC
AAGG----GCT--CTCGTATAAGA--CCCT-AACGCATTATCCTATGATGATGTTTCG
>Cichorium_intybus_CICI
TCGAACCCTGCAA-AGCAGAACGACC-CGTGAACATGTACCTATAACC-GGGA-GTCAGG
GGTATGG---GCCTTGGCCCT-ATCGCT---GG-C-ACCC-C---G-TCGGCTT-ATGTT
T------------------GTGGTTGCCCCATTTGGGGTGCCATGGATTTTAATCCGGCA
CCA-TAAC-AAACCCC-GGCACGGTATGTGCCAAGGAAAAC-AACAAATG----AGAAGG
ATGCG-TCCAACTTTGTCCCG--TTCGCGGTGTGC-ATGTTGGTCGTG-----GCCTCCT
TA-GAATC-ACAAACGACTCTCGGCAACGGATATCTCGGCTCACGCATCGATGAAGAACG
TAGCAAAATGCGATACTTGGTGTGAATTGCAGAATCCCGTGAACCATCGAGTTT-TTGAA
CGCAAGTTGCGCCCAAAGCCATCC-GGCCGAGGGCACGCCTGCCTGGGCGTCACGCATCG
CGTCG-CCCCCAACCATGCATC-C-CTTATCGGGACA-CATGGCATCGGG-GCGGAGATT
GGTCTCCCGTGCTT---ATGGTGCGGTTGGCCTAAACT-GGAGTCCCC--TTCGGT-GGA
CGCACGACTAGT-GGTGGTTGAAAAGACCCTC-GTATTGTGTCGTGC-GTCRTKAGCTGT
GAGGG-AGGCC--CTTGATGAAGA--CCCC-AATGTGTCGTCTTGAGACGATGCTTCG
>Lactuca_praevia_61
TCGAACCCTGCAA-GGCAGAACGACC-CGTGAACATGTAACCACAACG-GGGT-GACAGG
GAATTGG---GCCTTGGCCTTGATCTCC---TA-A-CCCC-T---C-CCGACGT-GCATT
A------------------GTGGTGCCTTCTTTTAGTTCGCCATGGGTGTCTCGTCGG-A
CCA-TAAC-AAACCCC-GGCACGGAATGTGCCAAGGAAAAC-AAAAAATG----AGAAGG
ACATG-TCTTTTATCGCCCCG--TTTGCGGTGTGC-GTGCGGATTGTG-----GCCTCCT
TG-GAATC-ACAAACGACTCTCGGCAACGGATATCTCGGCTCACGCATCGATGAAGAACG
TAGCAAAATGCGATACTTGGTGTGAATTGCAGAATCCCGTGAACCATCGAGTTT-TTGAA
CGCAAGTTGCGCCTGAAGCCATCC-GGCTGAAGGCACGCCTGCCTGGGCGTCACGCATCA
TGTTG-CTCCCCACCATA-CTT-C-CCAATAGGTACT-TATGGTGTTGGGTGCGGATAAT
GGCCTCCCGTGCTT---GTGTTTCGGTTGGCCTAAATA-TGAGTTCCC--TTAGGC-GGA
CGCACGACTAGT-GGTGGTTGAACAGACCCTC-GTCTTGTGTTGTGT-GTCGTGAGCTGT
GAGGG-AAGCC--CTCATTAAAGA--CCCC-ATTGTATCGTTTTTTGACGATGCTTCG
>Lactuca_sativa_1
TCGAACCCTGCAA-GGCAGAACGACC-CGTGAACATGTAACCACAACG-GGGT-GACCGT
GATAAGG---GCCTCGGTCCTTATCCCC---TA-A-CCCT-T---C-CCGACGT-GAGTT
C------------------GTGGTGTCTT-TTTTGGGGCATCATGG--ATTCCGTTGG-A
CCA-TAACAAAACCCC-GGCACGGTATGTGCCAAGGAAAAC--AAAAATG----AGAAGG
ACACT-ACCTGTTTCGCCCCG--TTTGCGGTGTGC-GTACAGGTCGTG-----GCCTCCT
TG-GAATC-ACAAACGACTCTCGGCAACGGATATCTCGGCTCACGCATCGATGAAGAACG
TAGCAAAATGCGATACTTGGTGTGAATTGCAGAATCCCGTGAACCATCGAGTTT-TTGAA
CGCAAGTTGCGCCCGAAGCCATCC-GGCTGAGGGCACGCCTGCCTGGGCGTCACGCATCG
CGTCG-CTCCCCACCATACCTC-C-CCAACGGGTTGG-CATGGTGTTGGGGGCGGATAAT
GGCCTCCCGTGCTT---GTGTTTCGGTTGGCCTAAATA-AGAGTTCCC--TTCGGC-GGA
CACACGACTAGT-GGTGGTTGAATAGACCCTC-GTCTTTTGTTGCGT-GTCGTGAGCTGT
AAGGG-TAGCC--CTCATCAAAGA--CCCC-ATTGTATCGTCTTCGGATGATGCTTCG
>Calendula_arvensis_L216
TCGAACCCTGCAC-AGCAGAATGACC-CGTGAACATGTACTAACAACC-GGGC-GTCGTT
TGGACGG---GGCTCGTTTCCTGTCCTCG-TGG-C-GCCC-T---G-TCGGTGK-GCGTG
C------------------TTGTTGGCCCGTTCTCGGGCCWTGAGSGCGTCGCGCCGGCA
CAA-CAAC-AAACCCC-GGCACGGCACGTGCCAAGGAATAC-TAAACCTA----AGAAGG
GCTCG-CAGCCCGATGCCCCG--TTCGCGGTGTGC-TCTTGCTGCGTG-----GCCTCTT
TGTGAATC-ACAAACGACTCTCGGCAACGGATATCTCGGCTCACGCATCGATGAAGAACG
TAGCAAAATGCGATACTTGGTGTGAATTGCAGAATCCCGTGAACCATCGAGTTT-TTGAA
CGCAAGTTGCGCCCGAAGCCTTCT-GGCCGAGGGCACGTCTGCCTGGGCGTCACGCATCG
CGTCG-CCCCCCACCACACATC-C-CTTTTGGTGATG-CCTGGTGCGGGG-GCGGAGATT
GGCCTCCCGTTACA---ATGGCGCGGTTGGCCAAAATC-TGAGTCCCC--TTCGGT-GGA
CGCACGGCAAGT-GGTGGTTGATWAAACTCTC-GTCTCGTGTCGTGC-GTTCYAAGCCTC
GATGG-GCTAA--CTCTCCAAAGA--CCCC-AAYGTGTCGTCTCGCGACGATGCTTCG
>Senecio_keniophytum_4_3
------------------------------------------------------------
--TGTTG---GGCTCTTGTCCGATTCTT---AGGA-TGCCAT---G-TTGACCT-GCGTC
TTTG-----GCAAGACCCTTGGGTTTTCTA-------------AGGACGTCCTGTCGACA
CAA-CAACA-AACCCCCGGCACGGAATGTGCCAAGGAAATA-TAAACTTA----AGAAGG
GCTTG-TTCCATGCTTTGCCG--TTCGCGGTGATTGCGTTGAATCTT------GCTTCTT
TA-TAAATCATAAACGACTCTCGGCAACGGATATCTCGGCTCACGCATCGATGAAGAACG
TAGCAAAATGCGATACTTGGTGTGAATTGCAGAATCCCGTGAACCATCGAGTTT-TTGAA
CGCAAGTTGCGCCCGAAGCCTTTT-GGCCGAGGGCACGTCTGCCTGGGCGTCACACATCG
CGTCG--CCCCCATCACACCTC---TTGAGGGGGATG-TTTGAATG-GGGAGCGGAGATT
GGTCTCCCGTTTCT---AAGGTGCGGTTGGCTGAATTT-TGAGTCCTC--TTCGAT-GGA
CGCACGATTAGT-GGTGGTTGACAAGACCTTC-TTATCGAGTCGTGT-GTTCCTAGGAGT
AAGGA-AGATC---TCTTTAATGA--CCCT-AATGTGTCGTCTCATGACGATGCTCCG
>Senecio_maritimus_1573
TCGAAACCTGCAT-AGCAGAACGACC-TGTGAACATGTAACAACAATC-AGGT-GTTCCA
AGTGTTG---GGCTCTTGTTCGATTCTT---AGGA-TGCCAT---G-TTGACGT-GCGTC
TTTG-----GCAAGACCCTTGGGTTTTCTA-------------AGGACGTCCTGTTGACA
CAA-CAACA-AACCCCCGGCACGGAATGTGCCAAGGAAATA-TAAACTTA----AGAAGG
GCTTG-TTCCATGCTTTGCCG--TTCGCGGTGATTGCGTTGAATCTT------GCTTCTT
TA-TAAATCATAAACGACTCTCGGCAACGGATATCTCGGCTCACGCATCGATGAAGAACG
TAGCAAAATGCGATACTTGGTGTGAATTGCAGAATCCCGTGAACCATCGAGTTT-TTGAA
CGCAAGTTGCGCCCGAAGCCTTTT-GGCCGAGGGCACGTCTGCCTGGGCGTCACACATCG
CGTCG--CCCCCATCACACCTC---TTGACGGGGATG-TTTGAATG-GGGAGCGGAGATT
GGTCTCCCGTTCCT---AAGGTGCGGTTGGCTGAATTT-AGAGTCCTC--TTCGAT-GGA
CGCACGATTAGT-GGTGGTTGACAAGACCTTC-TTATCGAGTCGTGT-GTTCCTAGGAGT
AAGGA-AGATC---TCTTTAATGA--CCCT-AATGTGTCGTCTCGTGACGATGCTCCG
>Filago_arvensis_127
TCGAACCCTGCAA-AGCAGAACGACC-CGTGAACATGTAACTACAACC-GGGC-AATATA
GGGATTA---AGCTTTTGTTTGATCCTT---GT-T-TGCC-T-TTG-TCGATGT-GCGTT
T------------------GAGACTCCTTA-----GGTATGATTGGACGTCACATCGGCA
TAC-GAACC-AACCCC-GGCACGGAATGTGCCAAGGAAATT-TTAACTT---AAAGAACG
GACAG-TTTCATGAAGTCCCG-TTTTGCGGTGACC-TCATGAAACTTT------CTTCTT
TG-TAATC-ACAAACGACTCTCGGCAACGGATATCTCGGCTCACGCATCGATGAAGAACG
TAGCAAAATGCGATACTTGGTGTGAATTGCAGAATCCCGTGAACCATCGAGTTT-TTGAA
CGCAAGTTGCGCCCGAAGCCATTT-GGTTGAGGGCACGTCTGCCTGGGCGTCACGCATCG
TGTCG-CCCCCTACCACTCCTC---CTATG---GATG-TTTGGTGC--GGGGCGGATATT
GGTCTCCCGATTCT---ATGATACGGTTGGCCAAAATA-GGAGTCCCC--ATCGAT-GGA
CGCACGACTAGT-GGTGGTTGACAAAACCTTC-GTCTTGTGTTGTGC-GTCTTGAGTCGT
ACGGG-AAGAT--CTCTTTAAAGA--CCCC-AATGTGTTATCTTTCGATGACACTTCG
>Gnaphalium_palustre_38519HIM
------------------------------------------------------------
------------------------------------------------------------
------------------------------------------------------------
------------------------------------------------------------
------------------------------------------------------------
------------------------------------------------------------
---------------------------TGCAGAATCCCGTGAACCATCGAGTTT-TTGAA
CGCAAGTTGCGCCCGAAGCCATTT-GGTTGAGGGCACGTCTGCCTGGGCGTCACGCATCG
TGTCG-CCCCCTACCACTCCTC---CTATG---GATG-TTTGGTGC--GGGGCGGATATT
GGTCTCCCGATTCT---ATGATACGGTTGGCCAAAATA-GGAGTCCCC--ATCGAT-GGA
CGCACGACTAGT-GGTGGTTGACAAAACCTTC-GTCTTGTGTTGTGC-GTCTTGAGTCGT
ACGGG-AAGAT--CTCTTTAAAGA--CCCC-AATGTGTTATCTTTCGATGACACTTCG
>Gamochaeta_pensylvanica_ZSX1910094
TCGAACCCTGCAA-AGCAGAACGACC-TGTGAACATGTAACTACAACC-TGGC-AACATA
GGGATTG---AGCTTTTGTTTGATCCTT---AG-T-TGCC-T-TTG-TCGATGT-GTGTT
C------------------GAGACTCCTTA-----GGGATGACCGTACGTCACATCGGCA
TAC-GAACA-AACCCC-GGCACGGAATGTGCCAAGGAAATA-TTAACTT---AAAGAATG
GATGG-TTTCATGATGGCCCG-TTTTGCGGTGTCC-TAATGAAACTTT-----ACTTCTT
TG-TAATC-ACAAACGACTCTCGGCAACGGATATCTCGGCTCACGCATCGATGAAGAACG
TAGCAAAATGCGATACTTGGTGTGAATTGCAGAATCCCGTGAACCATCGAGTTT-TTGAA
CGCAAGTTGCGCCCGAAGCCATTT-GGTTGAGGGCACGTCTGCCTGGGCGTCACGCATCG
TGTCG-CCCCCTACCACTCCTC---TTATA---GATG-TTTGGTGC--GGGGCGGAGATT
GGTCTCCCGATTCT---TTGATACGGTTGGCCAAAATA-GGAGTCCCC--ATCGAT-GGA
CGCACGACTAGT-GGTGGTTGACAAAACCTTC-GTCTTGTGTCGTGC-GTTTTGATTCGT
ACGGG-AAGAT--CTCTTTAAAGA--CCCC-AATGTGTTGTCTTTTGATGACACTTCG
>Gnaphalium_affine_PS0684MT01
TCGAACCCTGCAA-AGCAGAACGACC-TGTGAACATGTAACTACAACC-TGGC-AACATA
GGGATTG---AGCTTTTGTTTGATCCTT---AG-T-TGCC-T-TTG-TCGATGT-GTGTT
C------------------GAGACTCCTTA-----GGGATGACCGTACGTCACATCGGCA
TAC-GAACA-AACCCC-GGCACGGAATGTGCCAAGGAAATA-TTAACTT---AAAGAATG
GATGG-TTTCATGATGGCCCG-TTTTGCGGTGTCC-TAATGAAACTTT-----ACTTCTT
TG-TAATC-ACAAACGACTCTCGGCAACGGATATCTCGGCTCACGCATCGATGAAGAACG
TAGCAAAATGCGATACTTGGTGTGAATTGCAGAATCCCGTGAACCATCGAGTTT-TTGAA
CGCAAGTTGCGCCCGAAGCCATTT-GGTTGAGGGCACGTCTGCCTGGGCGTCACGCATCG
TGTCG-CCCCCTACCACTCCTC---TTATA---GATG-TTTGGTGC--GGGGCGGAGATT
GGTCTCCCGATTCT---TTGATACGGTTGGCCAAAATA-GGAGTCCCC--ATCGAT-GGA
CGCACGACTAGT-GGTGGTTGACAAAACCTTC-GTCTTGTGTCGTGC-GTTTTGATTCGT
ACGGG-AAGAT--CTCTTTAAAGA--CCCC-AATGTGTTGTCTTTTGATGACACTTCG
>Gnaphalium_polycaulon_I047
TCGAACCCTGCAA-AGCAGAACGACC-TGTGAACATGTAACTACAACC-TGGC-AACATA
GGGATTG---AGCTTTTGTTTGATCCTT---AG-T-TGCC-T-TTG-TCGATGT-GTGTT
C------------------GAGACTCCTTA-----GGGATGACCGTACGTCACATCGGCA
TAC-GAACA-AACCCC-GGCACGGAATGTGCCAAGGAAATA-TTAACTT---AAAGAATG
GATGG-TTTCATGATGGCCCG-TTTTGCGGTGTCC-TAATGAAACTTT-----ACTTCTT
TG-TAATC-ACAAACGACTCTCGGCAACGGATATCTCGGCTCACGCATCGATGAAGAACG
TAGCAAAATGCGATACTTGGTGTGAATTGCAGAATCCCGTGAACCATCGAGTTT-TTGAA
CGCAAGTTGCGCCCGAAGCCATTT-GGTTGAGGGCACGTCTGCCTGGGCGTCACGCATCG
TGTCG-CCCCCTACCACTCCTC---TTATA---GATG-TTTGGTGC--GGGGCGGAGATT
GGTCTCCCGATTCT---TTGATACGGTTGGCCAAAATA-GGAGTCCCC--ATCGAT-GGA
CGCACGACTAGT-GGTGGTTGACAAAACCTTC-GTCTTGTGTCGTGC-GTTTTGATTCGT
ACGGG-AAGAT--CTCTTTAAAGA--CCCC-AATGTGTTGTCTTTTGATGACACTTCG
>Gnaphalium_purpureum
TCGAACCCTGCAA-AGCAGAACGACC-TGTGAACATGTAACTACAACC-TGGC-AACATA
GGGATTG---AGCTTTTGTTTGATCCTT---AG-T-TGCC-T-TTG-TCGATGT-GTGTT
C------------------GAGACTCCTTA-----GGGATGACCGTACGTCACATCGGCA
TAC-GAACA-AACCCC-GGCACGGAATGTGCCAAGGAAATA-TTAACTT---AAAGAATG
GATGG-TTTCATGATGGCCCG-TTTTGCGGTGTCC-TAATGAAACTTT-----ACTTCTT
TG-TAATC-ACAAACGACTCTCGGCAACGGATATCTCGGCTCACGCATCGATGAAGAACG
TAGCAAAATGCGATACTTGGTGTGAATTGCAGAATCCCGTGAACCATCGAGTTT-TTGAA
CGCAAGTTGCGCCCGAAGCCATTT-GGTTGAGGGCACGTCTGCCTGGGCGTCACGCATCG
TGTCG-CCCCCTACCACTCCTC---TTATA---GATG-TTTGGTGC--GGGGCGGAGATT
GGTCTCCCGATTCT---TTGATACGGTTGGCCAAAATA-GGAGTCCCC--ATCGAT-GGA
CGCACGACTAGT-GGTGGTTGACAAAACCTTC-GTCTTGTGTCGTGC-GTTTTGATTCGT
ACGGG-AAGAT--CTCTTTAAAGA--CCCC-AATGTGTTGTCTTTTGATGACACTTCG
>Gnaphalium_polycaulon_I046
TCGAACCCTGCAA-AGCAGAACGACC-TGTGAACATGTAACTACAACC-TGGC-AACATA
GGGATTG---AGCTTTTGTTTGATCCTT---AG-T-TGCC-T-TTG-TCGATGT-GTGTT
C------------------GAGACTCCTTA-----GGGATGACCGTACGTCACATCGGCA
TAC-GAACA-AACCCC-GGCACGGAATGTGCCAAGGAAATA-TTAACTT---AAAGAATG
GATGG-TTTCATGATGGCCCG-TTTTGCGGTGTCC-TAATGAAACTTT-----ACTTCTT
TG-TAATC-ACAAACGACTCTCGGCAACGGATATCTCGGCTCACGCATCGATGAAGAACG
TAGCAAAATGCGATACTTGGTGTGAATTGCAGAATCCCGTGAACCATCGAGTTT-TTGAA
CGCAAGTTGCGCCCGAAGCCATTT-GGTTGAGGGCACGTCTGCCTGGGCGTCACGCATCG
TGTCG-CCCCCTACCACTCCTC---TTATA---GATG-TTTGGTGC--GGGGCGGAGATT
GGTCTCCCGATTCT---TTGATACGGTTGGCCAAAATA-GGAGTCCCC--ATCGAT-GGA
CGCACGACTAGT-GGTGGTTGACAAAACCTTC-GTCTTGTGTCGTGC-GTTTTGATTCGT
ACGGG-AAGAT--CTCTTTAAAGA--CCCC-AATGTGTTGTCTTTTGATGACACTTCG
>Gnaphalium_affine_PS0684MT01_2
------------------------------------------------------------
------------------------------------------------------------
------------------------------------------------------------
------------------------------------------------------------
------------------------------------------------------------
------------------------------------------------------------
------------------------------------------------------------
-----------------------------------------------------CGCATCG
TGTCG-CCCCCTACCACTCCTC---TTATA---GATG-TTTGGTGC--GGGGCGGAGATT
GGTCTCCCGATTCT---TTGATACGGTTGGCCAAAATA-GGAGTCCCC--ATCGAT-GGA
CGCACGACTAGT-GGTGGTTGACAAAACCTTC-GTCTTGTGTCGTGC-GTTTTGATTCGT
ACGGG-AAGAT--CTCTTTAAAGA--CCCC-AATGTGTTGTCTTTTGATGACACTTCG
>Gamochaeta_coarctata_409
TCGAACCCTGCAA-AGCAGAACGACC-CGTGAACATGTAACTACAACC-GGCC-AACATA
GGGATTG---AACTTTTGTTTGATCCTT---AG-T-TGCC-T-TTG-TCGGTGT-GTGTT
C------------------GAGACTCCTTA-----GGGATGACCGTACGTCACATCGGCA
TAC-GAACA-AACCCC-GGCACGGAATGTGCCAAGGAAATA-TTAACTT---AAAGAATG
GATGG-TTTCATGATGGCCCG-TTTTGCGGTGTCC-TAATGAAACTTT-----ACTTCTT
TG-TAATC-ACAAACGACTCTCGGCAACGGATATCTCGGCTCACGCATCGATGAAGAACG
TAGCAAAATGCGATACTTGGTGTGAATTGCAGAATCCCGTGAACCATCGAGTTT-TTGAA
CGCAAGTTGCGCCCGAAGCCATTT-GGTTGAGGGCACGTCTGCCTGGGCGTCACGCATCG
TGTCG-CCCCC-ACCACTCCTC---TTATA---GATG-GTTGGTGC--GGGGCGGAGATT
GGTCTCCCGATTCT---TTGATACGGTTGGCCAAAATA-GGAGTCCCC--ATCGAT-GG-
------------------------------------------------------------
----------------------------------------------------------
>Gnaphalium_supinum_6121
TCGAACCCTGCAA-AGCAGAACGACC-CGTGAACATGTAACTCCAACC-GGGC-AACATA
GGGATTG---AGCTTCTGTTTGATCCTT---AG-T-TGCC-T-TTG-TCGATGT-GTGTT
T------------------GAGACTCCTTA-----GGGATGACCGGATGTCACATTGGCA
TAT-TAACC-AACCCC-GGCACGGAATGTGCCAAGGAAATT-TTAACTT---AAAGAATG
GACGG-TTTCATGATGTTCCG-TTTTGCGGTGTCC-TCATGAAACTTG-----ACTTCTT
TG-TAATC-ACAAACGACTCTCGGCAACGGATATCTCGGCTCACGCATCGATGAAGAACG
TAGCAAAATGCGATACTTGGTGTGAATTGCAGAATCCCGTGAACCATCGAGTTT-TTGAA
CGCAAGTTGCGCCCGAAGCCATTT-GGTTGAGGGCACGTCTGCCTGGGCGTCACGCATCG
TGTCG-CTCCC-ACCACTCCTC---CCATA---GATG-TTTGGTGC--GGGGCGGAGATT
GGTCTCCCGATTCT---ATGATACGGTTGGCCAAAATA-GGAGTCCCC--ATCGAT-GGA
CGCACGACTAGT-GGTGGTTGACAAAACCTTC-GTCTTTTGTTGTGC-GTCTTGAGTCGT
ACGGG-AAGAT--CTCTTCAAAGA--CCCC-AATGTGTTGTCTTACGATGACACTTCG
>Filago_arvensis_Yayhino_s_n_
TCGAACCCTGCAA-AGCAGAACGACC-CGTGAACATGTAACTACAACC-GGGC-AATATA
GGGATTG---AGCTTTTGTTCGATCCTT---AG-T-TGCCTT-TTG-TCGATGT-GTGTT
T------------------GAGACTCCTTA-----GGGATGATTGGACGTCACATCGGCA
TAC-TAACC-AACCCC-GGCACGGAATGTGCCAAGGAAATT-TTAACTT---AAAGAACG
GACAG-TTTCATGATCTCCCG-TTTTGCGGTGTCC-TCATGAAACTTT-----ACTTCTT
TG-TAATC-ACAAACGACTCTCGGCAACGGATATCTCGGCTCACGCATCGATGAAGAACG
TAGCAAAATGCGATACTTGGTGTGAATTGCAGAATCCCGTGAACCATCGAGTTT-TTGAA
CGCAAGTTGCGCCCGAAGCCATTT-GGTTGAGGGCACGTCTGCCTGGGCGTCACGCATCG
TGTCG-CCCCCTACCACTCCTC---CTATG---GATG-TTTGGTGT--GGGGCGGAGATT
GGTCTCCCGATCCT---GTGATACGGTTGGCCAAAATA-GGAGTCCTC--ATCGAT-GGA
CGCACGACTAGT-GGTGGTTGACAAAACCTTC-GTCTTGTGTTGTGC-GTCT---GTCGT
AC-----AGAT--CTCTTTAAAGA--CCCC-AATGTGTTATCTTTTGATGACACTTCG
>Euchiton_audax
TCGAACCCTGCAA-AGCAGAACGACC-CGTGAACATGTAACTACTACC-GGGC-AACGTA
GGGATTG---AGCTTTTGTTTGATCCTT---WG-T-TGCC-T-TTN-TCGATGT-GTGTT
C------------------GAGACTCCTTA-----GGGATGACAGGACGTCACATTGGCA
TAC-TACCA-ACCCCC-GGCACGGAATGTGCCAAGGAAATT-TTAACTT---AAAGAATG
GTTGG-TTTCATGATCTCCCG-TTTTACGGTGCGC-TCTTGAAACTTT-----ACNTCTT
TG-TAATCNACAAACGACTCTCGGCAACGGATATCTCGGCTCACGCATCGATGAAGAACG
TAGCAAAATGCGATACTTGGTGTGAATTGCAGAATCCCGTGAACCATCGAGTTT-TTGAA
CGCNNGTTGCGCNCGAAGCCATTT-GGTTGAGGGCACGTCTNCCTGGGCGTCACGCATCG
TGTCG-CCCCCTACCACTCCTC---CCTTAGAGGATG-TTTGGTGT-GGGGGCGGAGATT
GGTCTCCCGTTTCT---TTGATACGGTTGGCCAAAATA-GGAGTCCCC--ATCGAT-GGA
CGCACGACTAGT-GGTGGTTGACAAAACCTTC-GTCTTGCGTTGTGC-GTCTTGAGTCGT
ATGGG-AAGAT--CTCTTTAAAGA--CCCC-AATGCGTTGTCTTTNGATGACGCTTCG
>Euchiton_brassii_1042
TCGAACCCTGCAA-AGCAGAACGACC-CGTGAACATGTAACTATAACC-GGGC-AACGTA
GGGATTG---AGCTTTTGTTTGATCCTT---AG-T-TGCC-T-TTG-TCGATGT-GTGTT
C------------------GAGACTCCTTA-----GGGATGACAGGATGTCACATTGGCA
TAC-TAACC-AACCCC-GGCACGGAATGTGCCAAGGAAATT-TTAACTT---AAAG-ATG
GTTGG-TTTCATGATCTCCCG-TTTTGCGGTGCGC-TCTTGAAACTTT-----ACCTCTT
TG-TAATC-ACAAACGACTCTCGGCAACGGATATCTCGGCTCACGCATCGATGAAGAACG
TAGCAAAATGCGATACTTGGTGTGAATTGCAGAATCCCGTGAACCATCGAGTTT-TTGAA
CGCAAGTTGCGCCCGANGCCATTT-GGTTGAGGGCACGTCTGCCTGGGCGTCACGCATCG
TGTCG-CCCCCCACCACTCCTC---CCTTAGAGGATG-TTTAGTGT-GGGGGCGGAGATT
GGTCTCCCGTTTCT---TTGATACGGTTGGCCAAAATA-GGAGTCCCC--ATCGAT-GGA
CGCACGACTAGT-GGTGGTTGACAAAACCTTC-GTCTTGTGTTGTGC-GTCTTGAGTCGT
ATGGG-AAGAT--CTCTTTAAAGA--CCCT-AATGCGTTGTCTTTTGATGACGCTTCG
>Euchiton_collinus
TCGANCCCTGCAA-AGCAGAACGACC-CGTGAACATGTAACTATAACC-GGGC-AACGTA
GGGATTG---AGCTTTTGTTTGATCCTT---AG-T-TGCC-T-TTG-TCGATGT-GTGTT
C------------------GAGACTCCTTA-----GGGATGATAGGACGTCACATTGGCA
TAC-TAACC-AACCCC-GGCACGGAATGTGCCAAGGAAATT-TTAACTT---AAAG-ATG
GTTGG-TTTCATGATCTCCCG-TTTTACGGTGCGC-TCTTGAAACTTT-----ACCTCTT
TG-TAATC-ACAAACGACTCTCGGCAACGGATATCTCGGCTCACGCATCGATGAAGAACG
TAGCAAAATGCGATACTTGGTGTGAATTGCAGAATCCCGTGAACCATCGAGTTT-TTGAA
CGCAAGTTGCGCCCGAAGCCATTT-GGTTGAGGGCACGTCTGCCTGGGCGTCACGCATCG
TGTCG-CCCCCCACCACTCCTC---CCTTAGAGGATG-TTTGGTGT-GGGGGCGGATATT
GGTCTCCCGTTTCT---TTGATACGGTTGGCCAAAATA-GGAGTCCCC--ATCGAT-GGA
CGCACGACTAGT-GGTGGTTGACAAAACCTTC-GTCTTGCGTTGTGC-GTCTTGAGTCGT
ATGGG-AAGAT--CTCTTTAAAGA--CCCC-AATGCGTTGTCTTTCGATGACGCTTCG
>Euchiton_japonicus_PE0055515
TCGAACCCTGCAA-AGCAGAACGACC-CGTGAACATGTAACTATAACC-GGGC-AACGTA
GGGATTG---AGCTTTTGTTTGATCCTT---AG-T-TGCC-T-TTG-TCGATGT-GTGTT
C------------------GAGACTCCTTA-----GGGATGATAGGACGTCACATTGGCA
TAC-TAACC-AACCCC-GGCACGGAATGTGCCAAGGAAATT-TTAACTT---AAAG-ATG
GTTGG-TTTCACGATCTCCCG-TTTTACGGTGCGC-TCTTGAAACTTT-----ACCTCTT
TG-TAATC-ACAAACGACTCTCGGCAACGGATATCTCGGCTCACGCATCGATGAAGAACG
TAGCAAAATGCGATACTTGGTGTGAATTGCAGAATCCCGTGAACCATCGAGTTT-TTGAA
CGCAAGTTGCGCCCGAAGCCATTT-GGTTGAGGGCACGTCTGCCTGGGCGTCACGCATCG
TGTCG-CCCCCCACCACTCCTC---CCTTAGAGGATG-TTTGGTGT-GGGGGCGGAGATT
GGTCTCCCGTTTCT---TTGATACGGTTGGCCAAAATA-GGAGTCCCC--ATCGAT-GGA
CGCACGACTAGT-GGTGGTTGACAAAACCTTC-GTCTTGCGTTGTGC-GTCTTGAGTCGT
ATGGG-AAGAT--CTCTTTAAAGA--CCCC-AATGCGTTGTCTTTCGATGACGCTTCG
>Euchiton_ruahinicus
TCGAACCCTGCAA-AGCAGAACGACC-CGTGAACATGTAACTATAACC-GGGC-AACGTA
GGGATTG---AGCTTTTGTTTGATCCTT---AG-T-TGCC-T-TTG-TCGATGT-GTGTT
C------------------GAGACTCCTTA-----GGGATGACAGGACTTCACATTGGCA
TAC-TAACC-AACCCC-GGCACGGAATGTGCCAAGGAAATT-TTAACTT---AAAG-ATG
GTTGG-TTTCATGATCTCCCG-TTTTACGGTGCGC-TCTTGAAACTTT-----ACCTCTT
TG-TAATC-ACAAACGACTCTCGGCAACGGATATCTCGGCTCACGCATCGATGAAGAACG
TAGCAAAATGCGATACTTGGTGTGAATTGCAGAATCCCGTGAACCATCGAGTTT-TTGAA
CGCAAGTTGCGCCCGAAGCCATTT-GGTTGAGGGCACGTCTGCCTGGGCGTCACGCATCG
TGTCG-CCCCCCACCACTCCTC---CCTTAGAGGATG-TTTGGTGT-GGGGGCGGAGATT
GGTCTCCCGTTTCT---TTGATACGGTTGGCCAAAATA-GGAGTCCCC--ATCGAT-GGA
CGCACGACTAGT-GGTGGTTGACAAAACCTTC-GTCTTGCGTTGTGC-GTCTTGAGTCGT
ATGGG-AAGAT--CTCTTTAAAGA--CCCC-AATGCGTTGTCTTTCGATGACGCTTCG
>Euchiton_japonicus_I040
TCGAACCCTGC-A-AGCAGAACGACC-CGTGAACATGTAACTATAACC-GGGC-AACGTA
GGGATTG---AGCTTTTGTTTGATCCTT---AG-T-TGCC-T-TTG-TCGATGT-GTGTT
C------------------GAGACTCCTTA-----GGGATGATAGGACGTCACATTGGCA
TAC-TAACC-AACCCC-GGCACGGAATGTGCCAAGGAAATT-TTAACTT---AAAG-ATG
GTTGG-TTTCATGATCTCCCG-TTTTACGGTGCGC-TCTTGAAACTTT-----ACCTCTT
TG-TAATC-ACAAACGACTCTCGGCAACGGATATCTCGGCTCACGCATCGATGAAGAACG
TAGCAAAATGCGATACTTGGTGTGAATTGCAGAATCCCGTGAACCATCGAGTTT-TTGAA
CGCAAGTTGCGCCCGAAGCCATTT-GGTTGAGGGCACGTCTGCCTGGGCGTCACGCATCG
TGTCG-CCCCCCACCACTCCTC---CCTTAGAGGATG-TTTGGTGT-GGGGGCGGAGATT
GGTCTCCCGTTTCT---TTGATACGGTTGGCCAAAATA-GGAGTCCCC--ATCGAT-GGA
CGCACGACTAGT-GGTGGTTGACAAAACCTTC-GTCTTGCGTTGTGC-GTCTTGAGTCGT
ATGGG-AAGAT--CTCTTTAAAGA--CCCC-AATGCGTTGTCTTTCGATGACGCTTCG
>Euchiton_japonicus_CHR460162
TCGAACCCTGCAA-AGCAGAACGACC-CGTGAACATGTAACTATAACC-GGGC-AACGTA
GGGATTG---AGCTTTTGTTTGATCCTT---AG-T-TGCC-T-TTG-TCGATGT-GTGTT
C------------------GAGACTCCTTA-----GGGATGATAGGACGTCACATTGGCA
TAC-TAACC-AACCCC-GGCACGGAATGTGCCAAGGAAATT-TTAACTT---AAAG-ATG
GTTGG-TTTCACGATCTCCCG-TTTTACGGTGCGC-TCTTGAAACTTT-----ACCTCTT
TG-TAATC-ACAAACGACTCTCGGCAACGGATATCTCGGCTCACGCATCGATGAAGAACG
TAGCAAAATGCGATAGTTGGTGTGAA-TGCAGAATCCCGTGNACCATCGAGTTT-TTGAA
CGCAAGTTGCGCCCGAAGCCATTT-GGTTGAGGGCACGTCTGCCTGGGCGTCACGCATCG
TGTCG-CCCCCCACCACTCCTC---CCTTAGAGGATG-TTTGGTGT-GGGGGCGGAGATT
GGTCTCCCGTTTCT---TTGATACGGTTGGCCAAAATA-GGAGTCCCC--ATCGAT-GGA
CGCACGACTAGT-GGTGGTTGACAAAACCTTC-GTCTTGCGTTGTGC-GTCTTGAGTCGT
ATGGG-AAGAT--CTCTTTAAAGA--CCCC-AATGCGTTGTCTTTCGATGACGCTTCG
>Euchiton_breviscapus_7276
TCGAACCCTGCAA-AGCAGAACGACC-CGTGAACATGTAACTATAACC-GGGC-AACGTA
GGGATTG---AGCTTTTGTTTGATCATT---AG-T-TGCC-T-TTG-TCGATGT-GTGCT
C------------------GAGACTCCTTA-----GGGATGACAGGACGTCACATTGGCA
TAC-TAACC-AACCCC-GGCACGGAATGTGCCAAGGAAATT-TTAACTT---AAAG-ATG
GTTGG-TTTCATGATATCCCG-TTTTACGGTGCGC-TCTTGAAACTTT-----ACCTCTT
TG-TAATC-ACAAACGACTCTCGGCAACGGATATCTCGGCTCACGCATCGATGAAGAACG
TAGCAAAATGCGATACTTGGTGTGAATTGCAGAATCCCGTGAACCATCGAGTTT-TTGAA
CGCAAGTTGCGCCCAAAGCCATTT-GGTTGAGGGCACGTCTGCCTGGGCGTCACGCATCG
TGTCG-CCCCCCACCACTCCTC---CCTTAGAGGATG-TTTGGTGT-GGGGGCGGAGATT
GGTCTCCCGTTTCT---TTGATACGGTTGGCCAAAATA-GGAGTCCCC--ATCGAT-GGA
CGCACGACTAGT-GGTGGTTGACAAAACCTTC-GTCTTGCGTTGTGC-GTCTTGAGTCGT
ATGGA-AAGAT--CTCTTTAAAGA--CCCC-AATGCGTTGTCTTTCGATGACGCTTCG
>Euchiton_collinus_MEL2230332
TCGAACCCTGCAA-AGCAGAACGACC-CGTGAACATGTAACTATAACC-GGGC-AAGGTA
GGGATTG---AGCTTTTGTTTGATCCTT---AG-T-TGCC-T-TTG-TCGATGT-GTGTT
C------------------GAGACTCCTTA-----GGGATGACAGGACGTCACATTGGCA
TAC-TAACC-AACCCC-GGCACGGAATGTGCCAAGGAAATT-TTAACTT----AAG-ATG
GTTGG-TTTCATGATCTCCCG-TTTTACGGTGCGC-TCTTGAAACTTT-----ACCTCTT
TG-TAATC-ACAAACGACTCTCGGCAACGGATATCTCGGCTCACGCATCGATGAAGAACG
TAGCAAAATGCGATACTTGGTGTGAATTGCAGAATCCCGTGAACCATCGAGTTT-TTGAA
CGCAAGTTGCGCCCGAAGCCATTT-GGTTGAGGGCACGTCTGCCTGGGCGTCACGCATCG
TGTCG-CCCCCCACCACTCCTC---CCTTAGAGGATG-TTTGGTGT-GGGGGCGGAGATT
GGTCTCCCGTTTCT---TTGATACGGTTGGCCAAAATA-GGAGTCCCC--ATCGAT-GGA
CGCACGACTAGT-GGTGGTTGACAAAACCTTC-GTCTTGCGTTGTGC-GTCTTGAGTCGT
ATGGG-AAGAT--CTCTTTAAAGA--CCCC-AATGCGTTGTCTTTCGATGACGCTTCG
>Euchiton_delicatus_MEL2230334
--------------------ACGACC-CGTGNACATGTAACTATAACC-GGGC-AACGTA
GGGATTG---AGCTTTTGTTTGATCCTT---AG-T-TGCC-T-TTG-TCGATGT-GTGTT
C------------------GAGACTCCTTA-----GGGATGACAGGATGTCACATTGGCA
TAC-TAACC-AACCCC-GGCACGGAATGTGCCAAGGAAATT-TTAACTT---AAAG-ATG
GTTGG-TTTCATGATCTCCCG-TTTTACGGTGCGC-TCTTGAAACTTT-----ACCTCTT
TG-TAATC-ACAAACGACTCTCGGCAACGGATATCTCGGCTCACGCATCGATGAAGAACG
TAGCAAAATGCGATACTTGGTGTGAATTGCAGAATCCCGTGAACCATCGAGTTT-TTGAA
CGCAAGTTGCGCCCGAAGCCATTT-GGTTGAGGGCACGTCTGCCTGGGCGTCACGCATCG
TGTCG-CCCCCCACCACTCCTC---CCTTAGAGGATG-TTTGGTGT-GGGGGCGGAGATT
GGTCTCCCGTTTCT---TTGATACGGTTGGCCAAAATA-GGAGTCCCC--ATCGAT-GGA
CGCACGACTAGT-GGTGGTTGACAAAACCTTC-GTCTTGCGTTGTGC-GTCTTGAGTCGT
ATGGG-AAGAT--CTCTTTAAAGA--CCCC-AATGCGTTGTCTTTGGATGACGCTTCG
>Euchiton_lateralis_MEL2230336
TCGAACCCTGCAA-AGCAGAACGACC-CGTGAACATGTAACTATAACC-GGGC-AACGTA
GGGATTG---AGCTTTTGTTTGATCCTT---AG-T-TGCC-T-TTG-TCGGTGT-GTGTT
C------------------GAGACTCCTTA-----GGGATGACAGGACGTCACATTGGCA
TAC-TAACC-AACCCC-GGCACGGAATGTGCCAAGGAAATT-TTAACTT---AAAG-ATG
GTTGG-TTTCATGATCTCCCG-TTTTGCGGTGCGC-TCTTGAAAGTTG-----ACCTCTT
TG-TAATC-ACAAACGACTCTCGGCAACGGATATCTCGGCTCACGCATCGATGAAGAACG
TAGCAAAATGCGATACTTGGTGTGAATTGCAGAATCCCGTGAACCATCGAGTTT-TTGAA
CGCAAGTTGCGCCCGAAGCCATTT-GGTTGAGGGCACGTCTGCCTGGGCGTCACGCATCG
TGTC--TCCCCCACCACTCCTC---CCTTAGAGGATG-TTTGGTGT-AGGGGCGGAGATT
GGTCTCCCGTTTCT---TTGATACGGTTGGCCAAAATA-GGAGTCCCC--ATCGAT-GGA
CGCACGACTAGT-GGTGGTTGACAAAACCTTC-GTCTTGTGTTGTGC-GTCTTGAGTCGT
ACGGG-AAGAT--CTCTTTAAAGA--CCCC-AATGCGTTGTCTTTCGATGACGCTTCG
>Euchiton_traversii_MEL2230340
TCGAACCCTGCAA-AGCAGAACGACC-CGTGAACATGTAACTATAACC-GGGC-AACGTA
GGGATTG---AGCTTTTGTTTGATCCTT---AG-T-TGCC-T-TTG-TCGGTGT-GTGTT
C------------------GAGACTCCTTA-----GGGATGATAGGACGTCACATTGGCA
TAC-TAACC-AACCCC-GGCACGGAATGTGCCAAGGAAATT-TTAACTT---AAAG-ATG
GTTGG-TTTCATGATCTCCCG-TTTTGCGGTGCGC-TCTTGAAACTTG-----ACCTCTT
TG-TAATC-ACAAACGACTCTCGGCAACGGATATCTCGGCTCACGCATCGATGAAGAACG
TAGCAAAATGCGATACTTGGTGTGAATTGCAGAATCCCGTGAACCATCGAGTTT-TTGAA
CGCAAGTTGCGCCCGAAGCCATTT-GGTTGAGGGCACGTCTGCCTGGGCGTCACGCATCG
TGTC--TCCCCCACCACTCCTC---CCTTAGAGGATG-TTTGGTGT-GGGGGCGGAGATT
GGTCTCCCGTTTCT---TTGATACGGTTGGCCAAAATA-GGAGTCCCC--ATCGAT-GGA
CGCACGACTAGT-GGTGGTTGACAAAACCTTC-GTCTTGTGTTGTGC-GTCTTGAGTCGT
ACGGG-AAGAT--CTCTTTAAAGA--CCCC-AATGCGTTGTCTTTCGATGACGCTTCG
>Euchiton_traversii
TCGAACCCTGCAA-AGCAGAACGACC-CGTGAACATGTAACTATAACC-GGGC-AACGTA
GGGATTG---AGCTTTTGTTTGATCCTT---AG-T-TGCC-T-TTG-TCGGTGT-GTGTT
C------------------GAGACTCCTTA-----GGGATGACAGGACGTCACATTGGCA
TAC-TAACC-AACCCC-GGCACGGAATGTGCCAAGGAAATT-TTAACTT---AAAG-ATG
GTTGG-TTTCATGATCTCCCG-TTTTGCGGTGCGC-TCTTGAAACTTG-----ACCTCTT
TG-TAATC-ACAAACGACTCTCGGCAACGGATATCTCGGCTCACGCATCGATGAAGAACG
TAGCAAAATGCGATACTTGGTGTGAATTGCAGAATCCCGTGAACCATCGAGTTT-TTGAA
CGCAAGTTGCGCCCGAAGCCATTT-GGTTGAGGGCACGTCTGCCTGGGCGTCACGCATCG
TGTC--TCCCCCACCACTCCTC---CCTTAGAGGATG-TTTGGTGT-GGGGGCGGAGATT
GGTCTCCCGTTTCT---TTGATACGGTTGGCCAAAATA-GGAGTCCCC--ATCGAT-GGA
CGCACGACTAGT-GGTGGTTGACAAAACCTTC-GTCTTGTGTTGTGC-GTCTTGAGTCGT
ACGGG-AAGAT--CTCTTTAAAGA--CCCC-AATGCGTTGTCTTTCGATGACGCTTCG
>Euchiton_litticola_HO126630
TCGAACCCTGCAA-AGCAGAACGACC-CGTGAACATGTAACTATAACT-GGGC-AACGTA
GGGATTG---AGCTTTTGTTTGATCCTT---AG-T-TGCC-T-TTG-TCGGTGT-GTGTT
C------------------GAGACTCCTTA-----GGGATGACAGGACGTCACATTGGCA
TAC-TAACC-AACCCC-GGCACGGAATGTGCCAAGGAAATT-TTAACTT---AAAG-ATA
GTTGG-TTTCATGATCTCCCG-TTTTGCGGTGCGC-TCTTGAAACTTT-----AACTCTT
TG-TAATC-ACAAACGACTCTCGGCAACGGATATCTCGGCTCACGCATCGATGAAGAACG
TAGCAAAATGCGATACTTGGTGTGAATTGCAGAATCCCGTGAACCATCGAGTTT-TTGAA
CGCAAGTTGCGCCCGAAGCCATTT-GGTTGAGGGCACGTCTGCCTGGGCGTCACGCATCG
TGTC--TCCCCCACCACTCCTC---CCTTAGAGGATG-TTTGGTGT-GGGGGCGGAGATT
GGTCTCCCGTTTCT---TTGATACGGTTGGCCAAAATA-GGAGTCCCC--ATCGAT-GGA
CGCACGACTAGT-GGTGGTTGACAAAACCTTC-GTCTTGTGTTGTGC-GTTTTGAGTCGT
ACGGG-AAGAT--CTCTTTAAAGA--CCCC-AATGCGTTGTCTTTTGATGACGCTTCG
>Euchiton_paludosus_MEL2230337
TCGAACCCTGCAA-AGCAGAACGACC-CGTGAACATGTAACTATAACC-GGGC-AACGTA
GGGATTG---AGCTTTTGTTTGATCCTT---AG-T-TGCC-T-TTG-TCGGTGT-GTGTT
C------------------GAGACTCCTTA-----GGGATGACAAGACGTCACATTGGCA
TAC-TAACC-AACCCC-GGCACGGAATGTGCCAAGGAAATT-TTAACTT----AAG-ATG
GTTGG-TTTCATGATCTCCCG-TTTTGCGGTGCGC-TCTTGAAAGTTG-----ACCTCTT
TG-TAATC-ACAAACGACTCTCGGCAACGGATATCTCGGCTCACGCATCGATGAAGAACG
TAGCAAAATGCGATACTTGGTGTGAATTGCAGAATCCCGTGAACCATCGAGTTT-TTGAA
CGCAAGTTGCGCCCGAAGCCATTT-GGTTGAGGGCACGTCTGCCTGGGCGTCACGCATCG
TGTC--TCCCCCACCACTCCTC---CCTTAGAGGATG-TTTGGTGT-GGGGGCGGAGATT
GGTCTCCCGTTTCT---TTGATACGGTTGGCCAAAATA-GGAGTCCCC--ATCGAT-GGA
CGCACGACTAGT-GGTGGTTGACAAAACCTTC-GTCTTGTGTTGTGC-GTCTTGAGTTGT
ACGGG-AAGAT--CTCTTTAAAGA--CCCC-AATGCGTTGTCTTTCGATGACGCTTCG
>Euchiton_polylepis_MEL2230338
---AACCNTGCAA-AGCAGAACGACC-CGTGAACATGTAACTATAACC-GGGC-AACGTA
GGGATTT---AGCTTTTGTTTGATCCTT---AG-T-TGCC-T-TTG-TCGGTGT-GTGTT
C------------------GAGACTCCTTA-----GGGATGACAGGACGTCACATTGGCA
TAC-TAACC-AACCCC-GGCACGGAATGTGCCAAGGAAATT-TTAACTT---AAAG-ATG
GTTGG-TTTCATGATCTCCCG-TTTTGCGGTGCGC-TCTTGAAAGTTG-----ACCTCTT
TG-TAATC-ACAAACGACTCTCGGCAACGGATATCTCGGCTCACGCATCGATGAAGAACG
TAGCAAAATGCGATACTTGGTGTGAATTGCAGAATCCCGTGAACCATCGAGTTT-TTGAA
CGCAAGTTGCGCCCGAAGCCATTT-GGTTGAGGGCACGTCTGCCTGGGCGTCACGCATCG
TGTC--TCCCCCACCACTCCTC---CCTTAGAGGATG-TTTGGTGT-GGGGGCGGAGATT
GGTCTCCCGTTTCT---TTGATACGGTTGGCCAAAATA-GGAGTCCCC--ATCGAT-AGA
CGCACGACTAGT-GGTGGTTTACAAAACCTTC-GTCTTGTGTTGTGC-GTCTTGAGTCGT
ACGGG-AAGAT--CTCTTTAAAGA--CCCC-AATGCGTTGTCTTTCGATGACGCTTCG
>Euchiton_ensifer_CHR476021
------------A-AGCAGAACGACC-CGTGAACATGTAACTATATCC-GGGC-AACATA
GGGATTG---AGCTTTTGTTTGATCCTT---AG-T-TGTC-T-TTG-TCGATGT-GTGTT
T------------------GAGACTCCTTA-----GGGATGACAGGACGTCACATTGGCA
TAC-TAACC-AACCCC-GGCACGGAATGTGCCAAGGAAATT-TTAACTT---AAAG-ATG
GTTGG-TTTCATGATCTCCCG-TTTTGCGGTGCGC-TCTTGAAACTTT-----ACTTCTT
TG-TAATC-ACAAACGACTCTCGGCAACGGATATCTCGGCTCACGCATCGATGAAGAACG
TAGCAAAATGCGATACTTGGTGTGAATTGCAGAATCCCGTGAACCATCGAGTTT-TTGAA
CGCAAGTTGCGCCCGAAGCCATTT-GGTTGAGGGCACGTCTGCCTGGGCGTCACGCATCG
TGTCG-CCCCCCACCACTCTTC---CCTTAGAGGATG-TTTGGTGT-GGGGGCGGAGATT
GGTCTCCCGTTTCT---TTGATACGGTTGGCCAAAATA-GGAGTCCCC--ATCGAT-GGA
CGCACAACTAGT-GGTGGTTGACAAAACCTTC-GTCTTGCGTTGTGC-GTCTTGAGTCGT
ACGGG-AAGAT--CTCTTTAAAGA--CCCC-AATGCGTTGTCTTTCGATGACGCTTCG
>Euchiton_collinus_MEL2230333
---------------------------------------------------GC-AANNTA
NGGATTG---AGCTTTTGTTTGATCCTT---AG-T-TGCC-T-TTG-TCGATGT-ATGTT
C------------------GAGACTCCTTA-----GGGATGACAGGACATCACATTGGCA
AAC-TAACC-AACCCC-GGCACGGAATGTGCCAAGGAAATT-TTAACTT---AAAG-ATA
GTTGG-TTTCATGATCTCCCG-TTTTGCGGTGCGC-TCTTGAAACTTT-----ACTTCTT
TG-TAATC-ACAAACGACTCTCGGCAACGGATATCTCGGCTCACGCATCGATGAAGAACG
TAGCAAAATGCGATACTTGGTGTGAATTGCAGAATCCCGTGAACCATCGAGTTT-TTGAA
CGCAAGTTGCGCCCGAAGCCATTT-GGTTGAGGGCACGTCTGCCTGGGCGTCACGCATCG
TGTCG-CCCCCCACCACTCCTC---CCTTAGAGGATG-TTTGGTGT-GGGGGCGGAGATT
GGTCTCCCGTTTCT---TTGATACGGTTGGCCAAAATA-NGAGTCCCC--ATCGAT-GGA
CNCACGACTAGT-GNTGGTTGACAAAACCTTC-GTCTTGCGTTGTGC-GTCTTGAGTCNT
ACGGN-AAGAT--CTCTTTAAAGA--CCCC-AATGCGTTGTCTTTCGATGACGCTTCT
>Euchiton_involucratus_MEL2230335
TCGAACCCTGCAA-AGCAGAACGACC-CGTGAACATGTAACTACAACC-GGGC-AACATA
GGGATTG---AGCTTTTGTTTGATCCTT---AG-T-TGCCTT-TTG-TCGATGT-GTGTT
C------------------GAGACTCCTTA-----GGGATGACAGGACATCACATTGGCA
TAC-TAACC-AACCCC-GGCACGGAATGTGCCAAGGAAATT-TTAACTT---AAAGAATG
GTTGG-TTTCATGATCTCCCGTTTTTGCGGTGCGC-TCATGAAACTTG-----ACTTCTT
TG-TAATC-ACAAACGACTCTCGGCAACGGATATCTCGGCTCACGCATCGATGAAGAACG
TAGCAAAATGCGATACTTGGTGTGAATTGCAGAATCCCGTGAACCATCGAGTTT-TTGAA
CGCAAGTTGCGCCCGAAGCCATTT-GGTTGAGGGCACGTCTGCCTGGGCGTCACGCATCG
TGTCG-CCCCCCACCACTCCTC---CCTTAGTGGATG-TTTGGTGT-GGGGGCGGAGATT
GGTCTCCCGTTTCT---TTGATACGGTTGGCCAAAATA-GGAGTCCCC--ATCGAT-GGA
CGCACGACTAGT-GGTGGTTGACAAAACCTTC-GTCTTGCGTTGTGC-GTCTTGAGTCGT
ACGGG-AAGAT--CTCTTTAAAGA--CCCC-AATGCGTTGTCTTTTGATGACGCTTCG
>Euchiton_sphaericus_MEL2230339
TCGAACCCTGCAA-AGCAGAACGACC-CGTGAACATGTAACTACAACC-GGGC-AACATA
GGGATTG---AGCTTTTGTTTGATCCTT---AG-T-TGCCTT-TTG-TCGATGT-GTGTT
C------------------GAGACTCCTTA-----GGGATGACAGAACATCACATTGGCA
TAC-TAACC-AATCCC-GGCACGGAATGTGCCAAGGAAATT-TTAACTT---AAAGAATG
GTTGG-TTTCATGATCTCCCG-TTTTGCGGTGCGC-TCATGAAACTTG-----ACTTCTT
TG-TAATC-ACAAACGACTCTCGGCAACGGATATCTCGGCTCACGCATCGATGAAGAACG
TAGCAAAATGCGATACTTGGTGTGAATTGCAGAATCCCGTGAACCATCGAGTTT-TTGAA
CGCAAGTTGCGCCCGAAGCCATTT-GGTTGAGGGCACGTCTGCCTGGGCGTCACGCATCG
TGTCG-CCCCCCACCACTCCTC---CCTTAGTGGATG-TTTGGTGT-GGGGGCGGAGATT
GGTCTCCCGTTTCT---TTGATACGGTTGGCCAAAATA-GGAGTCCCC--ATCGAT-GGA
CGCACGACTAGT-GGTGGTTGACAAAACCTTC-GTCTTGCGTTGTGC-GTCTTGAGTCGT
ACGGG-AAGAT--CTCTTTAAAGA--CCCC-AATGCGTTGTCTTTCGATGACGCTTCG
>Euchiton_limosus
TCGAACCCTGCAA-AGCAGAACGACC-CGTGAACATGTAACTACAACC-GGGC-AACATA
GGGATTG---AGCTTTTGTTTGATCCTT---AG-T-TGCC-T-TTG-TCGATGT-GTGTT
C------------------GAGACTCCTTA-----GGGATGACAGGACGTTACATTGGCA
TAC-TAACC-AACCCC-GGCACGGAATGTGCCAAGGAAATT-TTAACTT---AAAGAATG
GTTGG-TTTCATGATCTCCCG-TTTTGCGGTGCGC-TCTTGAAACTTT-----ACTTCTT
TG-TAATC-ACAAACGACTCTCGGCAACGGATATCTCGGCTCACGCATCGATGAAGAACG
TAGCAAAATGCGATACTTGGTGTGAATTGCAGAATCCCGTGAACCATCGAGTTT-TTGAA
CGCAAGTTGCGCCCGAAGCCATTT-GGTTGAGGGCACGTCTGCCTGGGCGTCACGCATCG
TGTCG-CCCCCCACCACTCATC---CCTTAGTGGATG-TTTGGTGT-GGGGGCGGAGATT
GGTCTCCCGTTTCT---TTGATACGGTTGGCCAAAATA-GGAGTCCCC--ATCGAT-GGA
CGCACGACTAGT-GGTGGTTGACAAAACCTTC-GTCTTGCGTTGTGC-GTCTTGAGTCGT
ACGGG-AAGAT--CTCTTTAAAGA--CCCC-AATGCATTGTCTTTCGATGACGCTTCG
>Euchiton_sp__1209
TCGAACCCTGCAA-AGCAGAACGACC-CGTGAACATGTAACTACAACC-GGGC-AACATA
GGGATTG---AGCTTTTGTTTGATCCTT---AG-T-TGCC-T-TTG-TCGATGT-GTGTT
C------------------GAGACTCCTTA-----GGGATGACAGGATGTTACATTGGCA
TAC-TAACC-AACCCC-GGCACGGAATGTGCCAAGGAAATT-TTAACTT---AAAGAATG
GTTGG-TTTCATGATCTCCCG-TTTTGCGGTGCGC-TCTTGAAACTTT-----ACTTCTT
TG-TAATC-ACAAACGACTCTCGGCAACGGATATCTCGGCTCACGCATCGATGAAGAACG
TAGCAAAATGCGATACTTGGTGTGAATTGCAGAATCCCGTGAACCATCGAGTTT-TTGAA
CGCAAGTTGCGCCCGAAGCCATTT-GGTTGAGGGCACGTCTGCCTGGGCGTCACGCATCG
TGTCG-CCCCCCACCACTCCTC---CCTTAGTGGATG-TTTGGTGT-GGGGGCGGAGATT
GGTCTCCCGTTTCT---TTGATACGGTTGGCCAAAATA-GGAGTCCCC--ATCGAT-GGA
CGCACGACTAGT-GGTGGTTGACAAAACCTTC-GTCTTGCGTTGTGC-GTCTTGAGTCGT
ACGGG-AAGAT--CTCTTTAAAGA--CCCC-AATGCGTTGTCTTTCGATGACGCTTCG
>Euchiton_sp__CANU38103
TCGAACCCTGCAA-AGCAGAACGACC-CGTGAACATGTAACTACTACC-AGGC-AACATA
GGGATTG---AGCTTTTGTTTGATCCTT---TG-T-TTCC-T-TTG-TCGATGT-GTGTT
C------------------GAGACTTCTTA-----GGGATGACAGGACGTCACATTGGCA
TAC-TAACC-AACCCC-GGCACGGAATGTGCCAAGGAAAAT-TTAACTT---AAAGAATG
GTTGG-TTTCATGATCTCCCG-TTTTGCGGTGCAC-TCATGAAACTTT-----ACTTCTT
TG-TAATC-ACAAACGACTCTCGGCAACGGATATCTCGGCTCACGCATCGATGAAGAACG
TAGCAAAATGCGATACTTGGTGTGAATTGCAGAATCCCGTGAACCATCGAGTTT-TTGAA
CGCAAGTTGCGCCCGAAGCCATTT-GGTTGAGGGCACGTCTGCCTGGGCGTCACGCATCG
TGTCG-CCCCCCACCACTCCTC---CCTCAGTGGATG-TTTGGTGT-GGGGGCGGAGATT
GGTCTCCCGTTTCT---TTGATACGGTTGGCCAAAATA-GGAGTCCCC--ATCGAT-GGA
CGCACGACTAGT-GGTGGTTGACAAAACCTTC-GTCTTGCGTTGTGC-GTCTTGAGTCGT
ACGGG-AAGAT--CTCTTTAAAGA--CCCC-AATGCGTTGTCTTTCGATGACGCTTCG
>Euchiton_umbricola_MEL2230341
TCGAACCCTGCAA-AGCAGAACGACC-CGTGAACATGTAACTACTACA-AGGC-AACATA
GGGATTG---AGCTTTTGTTTGATCCTT---TG-T-TTCC-T-TTG-TTGATGT-GTGTT
C------------------GAGACTCCTTA-----GGGATGACAGGACATCACATTGGCA
TAC-TAACC-AACCCC-GGCACGGAATGTGCCAAGGAAATT-TTAACTT---AAAGAATG
GTTGG-TTTCATGATCTCCCG-TTTTGCGGTGCGC-TCATGAAACTTT-----ACTTCTT
TG-TAATC-ACAAACGACTCTCGGCAACGGATATCTCGGCTCACGCATCGATGAAGAACG
TAGCAAAATGCGATACTTGGTGTGAATTGCAGAATCCCGTGAACCATCGAGTTT-TTGAA
CGCAAGTTGCGCCCGAAGCCATTT-GGTTGAGGGCACGTCTGCCTGGGCGTCACGCATCG
TGTTG-CCCCCTACCACTCCTC---CCTCAGTGGATG-TTTGGTGT-GGGGGCGGAGATT
GGTCTCCCGTTTCT---TTGATACGGTTGGCCAAAATA-GGAGTCCCC--ATCGAT-GGA
CGCACGACTAGT-GGTGGTTGACAAAACCTTC-GTCTTGCGTTGTGC-GTCTTGAGTCGT
ACGGG-AAGAT--CTCTTTAAAGA--CCCC-AATGTGTTGTCTTTCGATGACGCTTCG
>Euchiton_involucratus_294
TCGAACCCTGCAA-AGCAGAACGACC-CGTGAACATGTAACTACAACC-AGGC-AACATA
GGGATTG---AGCTTTTGTTTGATCCTT---AG-T-TGCCTT-TTG-TCGATGT-GGGTT
C------------------AAGACTCCTTA-----GGGATGACAGGACGTCACATTGGCA
TAC-TAACC-AACCCC-GGCACGGAATGTGCCAAGGAAATT-TTAACTT---AAAGAATG
GTTGG-TTTCATGATCTCCCG-TTTTGCGGTGCGC-TCATGAAACTTT-----ACTTCTT
TG-TAAT--ACAAACGACTCTCGGCAACGGATATCTCGGCTCACGCATCGATGAAGAACG
TAGCAAAATGCGATACTTGGTGTGAATTGCAGAATCCCGTGAACCATCGAGTTT-TTGAA
CGCAAGTTGCGCCCGAAGCCATTT-GGTTGAGGGCACGTCTGCCTGGGCGTCACGCATCG
TGTCG-TCCCCCACCACTCGTC---CCTTAGTGGATG-TTTGGTAT-GGGGGCGGAGATT
GGTCTCCCGTTTCT---TTGATACGGTTGGCCAAAATA-GGAGTCCCC--ATCGAT-GGA
CGCACGACTAGT-GGTGGTTGATAAAACCTTC-GTCTTGCGTTGTGC-GTCTTGAGTCGT
ACGGG-AAGAT--CTCTTTAAAGA--CCCC-AATGCGTTGTCTTTTGATGACGCTTCG
>Helichrysum_dasyanthum_6107
TCGAACCCTGCAA-GGCAGAACGACC-CGTGAACATGTAACTACTACC-GGAC-AACATA
GGGATTG---AGCTTTCGCTCGATCCTT---AG-T-TGCC-T-TTG-TCGATGT-GTCTT
C------------------GAGACTCCTTA-----GGGATGACAGGACGTCACATTGACA
TAC-TAACC-AACCCC-GGCACGGAATGTGCCAAGGAAATT-TAAACTT---AAAGAATG
CATGG-TTTCATGATCTCCCG-TTTTGCGGTGCGC-TCATGAAACTTA-----ACTTCTT
TG-TAATC-ACAAACGACTCTCGGCAACGGATATCTCGGCTCACGCATCGATGAAGAACG
TAGCAAAATGCGATACTTGGTGTGAATTGCAGAATCCCGTGAACCATCGAGTTT-TTGAA
CGCAAGTTGCGCCCGAAGCCATTT-GGTTGAGGGCACGTCTGCCTGGGCGTCACGCATCG
TGTCG-CCCCCCACCACTCCTC---CCTTGGTGGATG-TTTGGTGT-GGGGGCGGAGATT
GGTCTCCCGTTTCT---TTGATACGGTTGGCCAAAATA-GGAGTCCCC--ATCGAT-GGA
CGCACAACTAGT-GGTGGTTGACAAAACCTTC-GTCTTGCGTTGTGC-GTCTT--GTCGT
ACGGG-AAGAT--CTCTTTAAAGA--CCCC-AATGTGTTGTCTTTCGATGACGCTTCG
>Euchiton_sp__766060_2
------------------------------------------------------------
------------------------------------------------------------
------------------------------------------------------------
------------------------------------------------------------
------------------------------------------------------------
------------------------------------------------------------
TAGCAAAATGCGATACTTGGTGTGAATTGCAGAATCCCGTGAACCATCGAGTTT-TTGAM
CGCAAGTTGCGCCCGAAGCCATTT-GGTTGAGGGCACGTCTGCCTGGGCGTCACGCATCG
TGTCG-CCCCCCACCACTCCTC---CCTTAGTGGATG-TTTGGTGT-GGGGGCGGAGATT
GGTCTCCCGTTTCT---TTGATACGGTTGGCCAAAATA-GGAGTCCCC--ATCGAT-GGA
CGCACGACTAGT-GGTGGTTGATAAAACCTTC-GTCTTGCGTTGTGC-GTCTTGAGTCGT
ATGGG-AAGAT--CTCTTTAAAGA--CCCC-AATGCGTTGTCTTCA------------
>Helichrysum_alpinum
TCGAACCCTGCAA-AGCAGAACGACC-CGTGAACATGTAACTACTATC-GGGC-AACATA
-GGATTG---AGCTTTTGTTTGATCCTT---AG-T-TGCC-T-TTG-TTGATGT-GCGTT
C------------------GAGACTCCTTA-----GAGATGAAAGGACGYCACATTGGCT
CAC-TAACC-AACCCC-GGCACGGAATGTGCCAAGGAAATT-TTAACTT---AAAGAATG
GATTG-TTTCATGATCTCCCG-TTTTGCGGTGCGC-TCATGAAACTTT-----ACATCTT
TG-TAATC-ACAAACGACTCTCGGCAACGGATATCTCGGCTCACGCATCGATGAAGAACG
TAGCAAAATGCGATACTTGGTGTGAATTGCAGAATCCCGTGAACCATCGAGTTT-TTGAA
CGCAAGTTGCGCCTGAAGCCATTT-GGTTGAGGGCACGTCTGCCTGGGCGTCACGCATCG
TGTCG-CCCCC-ACCACTCCTC---CTTTAGTGGATG-TTTTGTGT-GGGGGCGGAGATT
GGTCTCCCGTTTCT---TTGATACGGTTGGCCAAAATA-GGAGTNCCC--ATCGAT-GGA
CGCACGACTAGT-GGTGGTTGACAAAACCTTC-GTCTTGCGTTGTGC-GTCCTGAGTCGT
ACGGG-AAGAT--CTCTTTAAAGA--CCCCTAATGTGTTGTCTTTTGATGACGCTTCG
>Helichrysum_bellidioides
TCGAACCCTGCAA-AGCAGAACGACC-CGTGAACATGTAACTACTATC-GGGC-AACATA
-GGATTG---AGCTTTTGTTTGATCCTT---AG-T-TGCC-T-TTG-TTGATGT-GCGTT
C------------------GAGACTCCTTA-----GAGATGAAAGGACGCCACATTGGCT
CAC-TAACC-AACCCC-GGCACGGAATGTGCCAAGGAAATT-TTAACTT---AAAGAATG
GATTG-TTTCATGATCTCCCG-TTTTGCGGTGCGC-TCATGAAACTTT-----ACATCTT
TG-TAATC-ACAAACGACTCTCGGCAACGGATATCTCGGCTCACGCATCGATGAAGAACG
TAGCAAAATGCGATACTTGGTGTGAATTGCAGAATCCCGTGAACCATCGAGTTT-TTGAA
CGCAAGTTGCGCCTGAAGCCATTT-GGTTGAGGGCACGTCTGCCTGGGCGTCACGCATCG
TGTCG-CCCCCNACCACTCCTC---CTTTAGTGGATG-TTTTGTGT-GGGGGCGGAGATT
GGTCTCCCGTTTCT---TTGATACGGTTGGCCAAAATA-GGAGTCCCC--ATCGAT-GGA
CGCACGACTAGT-GGTGGTTGACAAAACCTTC-GTCTTGCGTTGTGC-GTCCTGAGTCGT
ACGGG-AAGAT--CTCTTTAAAGA--CCCC-AATGTGTTGTCTTTTGATGACGCTTCG
>Helichrysum_filicaule_1
TCGAACCCTGCAA-AGCAGAACGACC-CGTGAACACGTAACTACTATC-GGGC-AACATA
-GGATTG---AGCTTTTGTTTGATCCTT---AG-T-TGCC-T-TTG-TTGATGT-GCGTT
C------------------GAGACTCCTTA-----GAGATGAAAGGACGTCACATTGGCA
CAC-TAACC-AACCCC-GGCACGGAATGTGCCAAGGAAATT-TTAACTT---AAAGAATG
GATKG-TTTCATGAACTCCCG-TTTTGCGGTGCGC-TCGTGAAACTTT-----ACATCTT
TG-TAATC-ACAAACGACTCTCGGCAACGGATATCTCGGCTCACGCATCGATGAAGAACG
TAGCAAAATGCGATACTTGGTGTGAATTGCAGAATCCCGTGAACCATCGAGTTT-TTGAA
CGCAAGTTGCGCCTGAAGCCATTT-GGTTGAGGGCACGTCTGCCTGGGCGTCACGCATCG
TGTCG-CCCCC-ACCACTCCTC---CCTTAGTGGATG-TTTTGTGT-GGGGGCGGAGATT
GGTCTCCCGTTTCT---TTGATACGGTTGGCCAAAATA-GGAGTCCCC--ATCGAT-GGA
CGCACGACTAGT-GGTGGTTGACAAAACCTTC-GTCTTGCGTTGTGC-GTCTTGAGTCGT
ACGGG-AAGAT--CTCTTTAAAGA--CCCC-AATGTGTTGTCTTTTGATGACGCTTCG
>Helichrysum_selago_ASL360
TCGAACCCTGCAA-AGCAGAACGACC-CGTGAACACGTAACTACTATC-GGGC-AACATA
-GGATTG---AGCTTTTGTTTGATCCTT---AG-T-TGCC-T-TTG-TTGATGT-GCGTT
C------------------GAGACTCCTTA-----GAGATGAAAGGACGTCACATTGGCA
CAC-TAACC-AACCCC-GGCACGGAATGTGCCAAGGAAATT-TTAACTT---AAAGAATG
GATGG-TTTCATGAACTCCCG-TTTTGCGGTGCGC-TCGTGAAACTTT-----ACATCTT
TG-TAATC-ACAAACGACTCTCGGCAACGGATATCTCGGCTCACGCATCGATGAAGAACG
TAGCAAAATGCGATACTTGGTGTGAATTGCAGAATCCCGTGAACCATCGAGTTT-TTGAA
CGCAAGTTGCGCCTGAAGCCATTT-GGTTGAGGGCACGTCTGCCTGGGCGTCACGCATCG
TGTCG-CCCCC-ACCACTCCTC---CCTTAGTGGATG-TTTTGTGT-GGGGGCGGAGATT
GGTCTCCCGTTTCT---TTGATACGGTTGGCCAAAATA-GGAGTCCCC--ATCGAT-GGA
CGCACGACTAGT-GGTGGTTGACAAAACCTTC-GTCTTGCGTTGTGC-GTCTTGAGTCGT
ACGGG-AAGAT--CTCTTTAAAGA--CCCC-AATGTGTTGTCTTTTGATGACGCTTCG
>Helichrysum_lanceolatum_ASL320
TCGAACCCTGCAA-AGCAGAACGACC-CGTGAACACGTAACTACTATC-GGGC-AACATA
-GGATCG---AGCTTTTGTTTGATCCTT---AG-T-TGCC-C-TTG-TCGATGT-GCGTT
C------------------GAGACTCCTTA-----GAGATGAAAGGACGTCACATTGGCA
CAC-TAACC-AACCCC-GGCACGGAATGTGCCAAGGAAATT-TTAACTT---AAAGAATG
GATGG-TTTCATGATCTCCCG-TTTTGCGGTGCGC-TCATGAAACTTT-----ACATCTT
TG-TAATC-ACAAACGACTCTCGGCAACGGATATCTCGGCTCACGCATCGATGAAGAACG
TAGCAAAATGCGATACTTGGTGTGAATTGCAGAATCCCGTGAACCATCGAGTTT-TTGAA
CGCAAGTTGCGCCTGAAGCCATTT-GGTTGAGGGCACGTCTGCCTGGGCGTCACGCATCG
TGTCG-CCCCC-ACCACTCCTC---CCTTAGTGGATG-TTTTGTGT-GGGGGCGGAGATT
GGTCTCCCGTTTCT---TTGATACGGTTGGCCAAAATA-GGAGTCCCC--ATCGAT-GGA
CGCACGACTAGT-GGTGGTTGACAAAACCTTC-GTCTTGCGTTGTGC-GTCTTGAATCGT
ACGGG-AAGAT--CTCTTTAAAGA--CCCC-AATGTGTTGTCTTTTGATGACGCTTCG
>Helichrysum_lanceolatum_1
TCGAACCCTGCAA-AGCAGAACGACC-CGTGAACACGTAACTACTATC-GGGC-AACATA
-GGATCG---AGCTTTTGTTTGATCCTT---AG-T-TGCC-C-TTG-TCGATGT-GCGTT
C------------------GAGACTCCTTA-----GAGATGAAAGGACGTCACATTGGCA
CAC-TAACC-AACCCC-GGCACGGAATGTGCCAAGGAAATT-TTAACTT---AAAGAATG
GATGG-TTTCATGATCTCCCG-TTTTGCGGTGCGC-TCATGAAACTTT-----ACATCTT
TG-TAATC-ACAAACGACTCTCGGCAACGGATATCTCGGCTCACGCATCGATGAAGAACG
TAGCAAAATGCGATACTTGGTGTGAATTGCAGAATCCCGTGAACCATCGAGTTT-TTGAA
CGCAAGTTGCGCCTGAAGCCATTT-GGTTGAGGGCACGTCTGCCTGGGCGTCACGCATCG
TGTCG-CCCCC-ACCACTCCTC---CCTTAGBGGATG-TTTTGTGT-GGGGGCGGAGATT
GGTCTCCCGTTTCT---TTGATACGGTTGGCCAAAATA-GGAGTCCCC--ATCGAT-GGA
CGCACGACTAGT-GGTGGTTGACAAAACCTTC-GTCTTGCGTTGTGC-GTCTTGAATCGT
ACGGG-AAGAT--CTCTTTAAAGA--CCCC-AATGTGTTGTCTTTTGATGGCGCTTCG
>Helichrysum_lanceolatum_569868
------------------GAACGACC-CGTGAACACGTAACTACTATC-GGGC-AACATA
-GGATCG---AGCTTTTGTTTGATCCTT---AG-T-TGCC-T-TTG-TCGATGT-GCGTT
C------------------GAGACTCCTTA-----GAGATGAAAGGACGTCACATTGGCA
CAC-TAACC-AACCCC-GGCACGGAATGTGCCAAGGAAATT-TTAACTT---AAAGAATG
GATGG-TTTCATGATCTCCCG-TTTTRCGGTGCGC-TCATGAAACTTT-----ACATCTT
TG-TAATC-ACAAACGACTCTCGGCAACGGATATCTCGGCTCACGCATCGATGAAGAACG
TAGCAAAATGCGATACTTGGTGTGAATTGCAGAATCCCGTGAACCATCGAGTTT-TTGAA
CGCAAGTTGCGCCTGAAGCCATTT-GGTTGAGGGCACGTCTGCCTGGGCGTCACGCATCG
TGTCG-CCCCC-ACCACTCCTC---CCTTAGTGGATG-TTTTGTGT-GGGGGCGGAGATT
GGTCTCCCGTTTCT---TTGATACGGTTGGCCAAAATA-GGAGTCCCC--ATCGAT-GGA
CGCACGACTAGT-GGTGGTTGACAAAACCTTC-GTCTTGCGTTGTGC-GTCTTGAATCGT
ACGGG-AAGAT--CTCTTTAAAGA--CCCC-AATGTGTTGTCTTTTGATGACGCTTCG
>Helichrysum_lanceolatum
TCGAACCCTGCAA-AGCAGAACGACC-CGTGAACACGTAACTACTATC-GGGC-AACATA
-GGATCS---AGCTTTTGTTTGATCCTT---AG-T-TGCC-T-TTG-TCGATGT-GCGTT
C------------------GAGACTCCTTA-----GAGATGAAAGGACGTCACATTGGCA
CAC-TAACC-AACCCC-GGCACGGAATGTGCCAAGGAAATT-TTAACTT---AAAGAATG
GATGG-TTTCATGATCTCCCG-TTTTGCGGTGCGC-TCATGAAACTTT-----ACATCTT
TG-TAATC-ACAAACGACTCTCGGCAACGGATATCTCGGCTCACGCATCGATGAAGAACG
TAGCAAAATGCGATACTTGGTGTGAATTGCAGAATCCCGTGAACCATCGAGTTT-TTGAA
CGCAAGTTGCGCCTGAAGCCATTT-GGTTGAGGGCACGTCTGCCTGGGCGTCACGCATCG
YGTCG-CCCCC-ACCACTCCTC---CCTTAGTGGATG-TTTTGTGT-GGGGGCGGAGATT
GGTCTCCCGTTTCT---TTGATACGGTTGGCCAAAATA-GGAGTCCCC--ATCGAT-GGA
CGCACGACTAGT-GGTGGTTGACAAAACCTTC-GTCTTGCGTTGTGC-GTCTTGAATCGT
ACGGG-AAGAT--CTCTTTAAAGA--CCCC-AATGTGTT-------------------
>Helichrysum_filicaule
TCGAACCCTGCAA-AGCAGAACGACC-CGTGAACACGTAACTACTATC-GGGC-AACGTG
-GGATTG---AGCTTTTGTTTGATCCTT---AG-T-TTCC-T-TTG-CCGATGT-GCGTT
C------------------GAGACTCCCTA-----GGGATGAAAGGACGTCACATTGGCA
CAC-TAACC-AACCCC-GGCACGGAATGTGCCAAGGAAATT-TTAACTT---AAAGAATG
GATGG-TTTCATGATCTCCCG-TTTTGCGGTGCGC-TCATGAAACTTT-----ACATCTT
TG-TAATC-ACAAACGACTCTCGGCAACGGATATCTCGGCTCACGCATCGATGAAGAACG
TAGCAAAATGCGATACTTGGTGTGAATTGCAGAATCCCGTGAACCATCGAGTTT-TTGAA
CGCAAGTTGCGCCTGAAGCCATTT-GGTTGAGGGCACGTCTGCCTGGGCGTCACGCATCG
TGTCG-CCTCC-ACCACTCATC---CCTTAGTGGATG-TTTTGTGT-GGGGGCGGAGATT
GGTCTCCCGTTTCT---TTGATACGGTTGGCCAAAATA-GGAGTCCCC--ATCGAT-GGA
CGCACAACTAGT-GGTGGTTGAAAAAACCTTC-GTCTTGCGTTGTGC-ATCTTGAGTCGT
ACGGG-AAGAT--CTCTTTAAAGA--CCCC-AATGTGTTN------------------
>Helichrysum_intermedium
TCGAACCCTGCAA-AGCAGAACGACC-CGTGAACACGTAACTACTATC-GGGC-AACGTN
-GGATTG---AGCTTTTGTTTGATCCTT---AG-T-TTCC-T-TTG-CCGATGT-GCGTT
C------------------GAGACTCCCTA-----GGGATGAAAGGACGTCACATTGGCA
CAC-TAACC-AACCCC-GGCACGGAATGTGCCAAGGAAATT-TTAACTT---AAAGAATG
GATGG-TTTCATGATCTCCCG-TTTTGCGGTGCGC-TCATGAAACTTT-----ACATCTT
TG-TAATC-ACAAACGACTCTCGGCAACGGATATCTCGGCTCACGCATCGATGAAGAACG
TAGCAAAATGCNATACTTGGTGTGAATTGCAGAATCCCGTGAACCATCGAGTTT-TTGAA
CGCAAGTTGCGCCTGAAGCCATTT-GGTTGAGGGCACGTNTNCCTGGGCNTCACGCATCG
TGTNG-CCTCC-ACCACTCATC---CCTTAGTGGATG-TTTTGTGT-GGGGGCGGAGATT
GGTCTCCCGTTTCT---TTGATACGGTTGGCCAAAATA-GGAGTACCC--ATCGAT-GGA
CGCACAACTAGT-GGTGGTTGAAAAAACCTTC-GTCTTGCGTTGTGC-ATCTTGAGTCGT
ACGGG-AAGAT--CTCTTTAAAGA--CCCC-AATGTGTTATCTTTNGATGACGCTTCG
>Gnaphalium_aldunateoides_CONC177476
TCGAACCCTGCAA-AGCAGAACGACC-CGTGAACATGTAACTTCAACC-GGGC-GACCTA
AGGATTT---AACTTTTGTTCGATCTTT---TG-T-TGCC-T-TAT-CCAATGT-GTGTT
C------------------GAGACTCCTTA-----GGGATGACATGACGTCACATTGGTG
TAC-TAACC-AACCCC-GGCACGGAATGTGCCAAGGAAATA-TTAACTT---AAAGAATG
GATGG-TTTCATAATGTCCCG-TTTTGCGGTGATC-TCATGAAACTTA-----ACTTCTT
TT-TAATC-ACAAACGACTCTCGGCAACGGATATCTCGGCTCACGCATCGATGAAGAACG
TAGCAAAATGCGATACTTGGTGTGAATTGCAGAATCCCGTGAACCATCGAGTTT-TTGAA
CGCAAGTTGCGCCCGAAGCCATTT-GGTTGAGGGCACGTCTGCCTGGGCGTCACGCATCG
TGTCG-CCCCCTACTACTCCTT---CCATAGCGGATG-TTTGGTAC-GGGGGCGGAGATT
GGTCTCCCGTTTCT---TTGATACGGTTGGCCAAAATA-GGAGTCCCC--ATCGAT-GGA
CGCACGACTAGT-GGTGGTTGACAAAACCTTC-GTCTTGTGTTGTGC-GTCTTGAGTCGT
AAGGG-AATAT--CTCTTTAAAGA--ACCC-AATGTGTTGTCTTTCGATGACGCTTCG
>Gnaphalium_aldunateoides_GC2525
TCGAACCCTGCAA-AGCAGAACGACC-CGTGAACATGTAACTTCAACC-GGGC-GACCTA
AGGATTT---AACTTTTGTTCGATCTTT---TG-T-TGCC-T-TAT-CCAATGT-GTGTT
C------------------GAGACTCCTTA-----GGGATGACATGACGTCACATTGGTG
TAC-TAACC-AACCCC-GGCACGGAATGTGCCAAGGAAATA-TTAACTT---AAAGAATG
GATGG-TTTCATAATGTCCCG-TTTTGCGGTGATC-TCATGAAACTTA-----ACTTCTT
TT-TAATC-ACAAACGACTCTCGGCAACGGATATCTCGGCTCACGCATCGATGAAGAACG
TAGCAAAATGCGATACTTGGTGTGAATTGCAGAATCCCGTGAACCATCGAGTTT-TTGAA
CGCAAGTTGCGCCCGAAGCCATTT-GGTTGAGGGCACGTCTGCCTGGGCGTCACGCATCG
TGTCG-CCCCCTACTACTCCTT---CCATAGCGGATG-TTTGGTAC-GGGGGCGGAGATT
GGTCTCCCGTTTCT---TTGATACGGTTGGCCAAAATA-GGAGTCCCC--ATCGAT-GGA
CGCACGACTAGT-GGTGGTTGACAAAACCTTC-GTCTTGTGTTGTGC-GTCTTGAGTCGT
AAGGG-AATAT--CTCTTTAAAGA--ACCC-AATGTGTTGTCTTTCGATGACGCTTCG
>Gnaphalium_palustre_CBP028
TCGAACCCTGCAA-AGCAGAACGACC-CGTGAACATGTAACTTCAACC-GGGC-GACCTA
AGGATTT---AACTTTTGTTTGATCTTT---TG-T-TGCC-T-TAT-CCAATGT-GTGTT
T------------------GAGACTCCTTA-----GGGATGACATGACGTCACATTGGTG
TAC-TAACC-AACCCC-GGCACGGAATGTGCCAAGGAAATA-TTAACTT---AAAGAATG
GATGG-TTTCATAATGTCCCG-TTTTGCGGTGATC-TCATGAAACTTT-----ACTTCTT
TT-TAATC-ACAAACGACTCTCGGCAACGGATATCTCGGCTCACGCATCGATGAAGAACG
TAGCAAAATGCGATACTTGGTGTGAATTGCAGAATCCCGTGAACCATCGAGTTT-TTGAA
CGCAAGTTGCGCCCGAAGCCATTT-GGTTGAGGGCACGTCTGCCTGGGCGTCACGCATCG
TGTCG-CCCCCTACTACTCCTT---CCATAGCGGATG-TTTGGTAC-GGGGGCGGAGATT
GGTCTCCCGTTTCT---TTGATACGGTTGGCCGAAATA-GGAGTCCCC--ATCGAT-GGA
CGCACGACTAGT-GGTGGTTGACAAAACCTTC-GTCTTGTGTTGTGC-GTCTTGAGTCGT
AAGGG-AATAT--CTCTTTAAAGA--ACCC-AATGTGTTGTCTTTCGATGACGCTTCG
>Gnaphalium_palustre_I050
TCGAACCCTGCAA-AGCAGAACGACC-CGTGAACATGTAACTTCAACC-GGGC-GACCTA
AGGATTT---AACTTTTGTTTGATCTTT---TG-T-TGCC-T-TAT-CCAATGT-GTGTT
T------------------GAGACTCCTTA-----GGGATGACATGACGTCACATTGGTG
TAC-TAACC-AACCCC-GGCACGGAATGTGCCAAGGAAATA-TTAACTT---AAAGAATG
GATGG-TTTCATAATGTCCCG-TTTTGCGGTGATC-TCATGAAACTTT-----ACTTCTT
TT-TAATC-ACAAACGACTCTCGGCAACGGATATCTCGGCTCACGCATCGATGAAGAACG
TAGCAAAATGCGATACTTGGTGTGAATTGCAGAATCCCGTGAACCATCGAGTTT-TTGAA
CGCAAGTTGCGCCCGAAGCCATTT-GGTTGAGGGCACGTCTGCCTGGGCGTCACGCATCG
TGTCG-CCCCCTACTACTCCTT---CCATAGCGGATG-TTTGGTAC-GGGGGCGGAGATT
GGTCTCCCGTTTCT---TTGATACGGTTGGCCGAAATA-GGAGTCCCC--ATCGAT-GGA
CGCACGACTAGT-GGTGGTTGACAAAACCTTC-GTCTTGTGTTGTGC-GTCTTGAGTCGT
AAGGG-AATAT--CTCTTTAAAGA--ACCC-AATGCGTTGTCTTTCGATGACGCTTCG
>Gnaphalium_uliginosum_CCDB_18323_E2
------------------------------------------------------------
------------------------------------------------------------
------------------------------------------------------------
------------------------------------------------------------
------------------------------------------------------------
------------------------------------------------------------
---------------------------TGCAGAATCCCGTGAACCATCGAGTTT-TTGAA
CGCAAGTTGCGCCCGAAGCCATTT-GGTTGAGGGCACGTCTGCCTGGGCGTCACACATCG
TGTCG-CCCCCTACTACTCCTT---CCATAGTGGATG-TTTGGTAC-GGGGGCGGAGATT
GGTCTCCCGTTTCT---TTGATACGGTTGGCCAAAATA-GGAGTCCCC--ATCGAT-GGA
CGCACGACTAGT-GGTGGTTGACAAAACCTTC-GTCTTGTGTTGTGC-GTCTTGCGTCGT
ATGGG-AATAT--CTCTTTAAAGA--ACCC-AATGTGTTGTCTTTCGATGACGCTTCG
>Gnaphalium_uliginosum_NMW6380
------------------------------------------------------------
------------------------------------------------------------
------------------------------------------------------------
------------------------------------------------------------
------------------------------------------------------------
------------------------------------------------------------
---------------------------TGCAGAATCCCGTGAACCATCGAGTTT-TTGAA
CGCAAGTTGCGCCCGAAGCCATTT-GGTTGAGGGCACGTCTGCCTGGGCGTCACACATCG
TGTCG-CCCCCTACTACTCCTT---CCATAGTGGATG-TTTGGTAC-GGGGGCGGAGATT
GGTCTCCCGTTTCT---TTGATACGGTTGGCCAAAATA-GGAGTCCCC--ATCGAT-GGA
CGCACGACTAGT-GGTGGTTGACAAAACCTTC-GTCTTGTGTTGTGC-GTCTTGCGTCGT
ATGGG-AATAT--CTCTTTAAAGA--ACCC-AATGTGTTGTCTTTCGATGACGCTTCG
>Gnaphalium_uliginosum_Henry_et_al__s_n_
TCGAACCCTGCAA-AGCAGAACGACC-CGTGAACATGTAACTTCAACC-GGGC-GACCTA
AGGATTT---AACTTTTGTTTGATCTTT---TG-T-TGCC-T-TAT-CCAATGT-GCGTT
T------------------TAGACTCCTTA-----GGGATGACATGATGTCACATTGGTG
TAC-TAACC-AACCCC-GGCACGGAATGTGCCAAGGAAATA-TTAACTT---AAAGAATG
GATGG-TTTCATAATTTCCCG-TTTTGCGGTGATA-TCATGAAACTTT-----ACTTCTT
TT-TAATC-ACAAACGACTCTCGGCAACGGATATCTCGGCTCACGCATCGATGAAGAACG
TAGCAAAATGCGATACTTGGTGTGAATTGCAGAATCCCGTGAACCATCGAGTTT-TTGAA
CGCAAGTTGCGCCCGAAGCCATTT-GGTTGAGGGCACGTCTGCCTGGGCGTCACACATCG
TGTCG-CCCCCTACTACTCCTT---CCATAGTGGATG-TTTGGTAC-GGGGGCGGAGATT
GGTCTCCCGTTTCT---TTGATACGGTTGGCCAAAATA-GGAGTCCCC--ATCGAT-GGA
CGCACGACTAGT-GGTGGTTGACAAAACCTTC-GTCTTGTGTTGTGC-GTCTTGCGTCGT
ATGGG-AATAT--CTCTTTAAAGA--ACCC-AATGTGTTGTCTTTCGATGACGCTGCG
>Gnaphalium_uliginosum_I051
TCGAACCCTGCAA-AGCAGAACGACC-CGTGAACATGTAACTTCAACC-GGGC-GACCTA
AGGATTT---AACTTTTGTTTGATCTTT---TG-T-TGCC-T-TAT-CCAATGT-GCGTT
T------------------TAGACTCCTTA-----GGGATGACATGATGTCACATTGGTG
TAC-TAACC-AACCCC-GGCACGGAATGTGCCAAGGAAATA-TTAACTT---AAAGAATG
GATGG-TTTCATAATTTCCCG-TTTTGCGGTGATA-TCATGAAACTTT-----ACTTCTT
TT-TAATC-ACAAACGACTCTCGGCAACGGATATCTCGGCTCACGCATCGATGAAGAACG
TAGCAAAATGCGATACTTGGTGTGAATTGCAGAATCCCGTGAACCATCGAGTTT-TTGAA
CGCAAGTTGCGCCCGAAGCCATTT-GGTTGAGGGCACGTCTGCCTGGGCGTCACACATCG
TGTCG-CCCCCTACTACTCCTT---CCATAGTGGATG-TTTGGTAC-GGGGGCGGAGATT
GGTCTCCCGTTTCT---TTGATACGGTTGGCCAAAATA-GGAGTCCCC--ATCGAT-GGA
CGCACGACTAGT-GGTGGTTGACAAAACCTTC-GTCTTGTGTTGTGC-GTCTTGCGTCGT
ATGGG-AATAT--CTCTTTAAAGA--ACCC-AATGTGTTGTCTTTCGATGACGCTTCG
>Gnaphalium_uliginosum_936
TCGAACCCTGCAA-AGCAGAACGACC-CGTGAACATGTAACTTCAACC-GGGC-GACNTA
AGGATTT---AACTTTTGTTTGATCTTT---TG-T-TGCC-T-TAT--CAATGT-GTGTT
T------------------GAGACTCCTTA-----GGGATGACATGACGTCACATTGGTG
TAC-TAACC-AACCCC-GGCACGGAATGTGCCAAGGAAATA-TTAACTT---AAAGARTG
AATGG-TTTCATAATGTCCCG-TTTTGCGGTGATC-TCATGAAACTTT-----ACTTCTT
TT-TAATC-ACAAAYGACTCTCGGCAACGGATATCTCGGCTCACGCATCGATGAAGAACG
TAGCAAAATGCGATACTTGGTGTGAATTGCAGAATCCCGTGAACCATCGAGTTT-TTGAA
CGCAAGTTGCGCCCGAAGCCATTT-GGTTGAGGGCACGTCTGCCTGGGCGTCACACATCG
TGTCG-CCCCCTACTACTCCTT---CCATAGTGGATG-TTTGGTAC-GGGGGCGGAGATT
GGTCTCCCGTTTCT---TTGATACGGTTGGCCAAAATA-GGAGTCCCC--ATCGAT-GG-
------------------------------------------------------------
----------------------------------------------------------
>Gnaphalium_capense_I048
TCGAACCCTGCAA-AGCAGAACGACC-CGTGAACATGTAACTACAATC-GGGC-GACATA
AGGATTG---AAC-TTTGTTTCATCCTT---TG-T-TGCC-T-TAC-CCGATGT-GTGTT
T------------------TAGAATCCTTA-----GGGATGACATGACGTCACATTGGTG
TAC-TAACC-AACCCC-GGCACGGAATGTGCCAAGGAAATT-TTAACCT---AAAGAATG
GATGG-TTTCTTGATGTCCCG-TTTTGCGGTGTGC-TCATGAAACTTT-----ACTTCTT
TT-TAATC-ACAAACGACTCTCGGCAACGGATATCTCGGCTCACGCATCGATGAAGAACG
TAGCAAAATGCGATACTTGGTGTGAATTGCAGAATCCCGTGAACCATCGAGTTT-TTGAA
CGCAAGTTGCGCCCGAAGCCATTT-GGTTGAGGGCACGTCTGCCTGGGCGTCACGCATCG
TGTCG-CCCCCTACTACTCCTC---CCATAGTGGATG-TTTGGTGA-GGGGGCGGAGATT
GGTCTCCCGTTTCT---TTGATACGGTTGGCCAAAATA-GGAGTCCCC--ATCGAT-GGA
CGCACGACTAGT-GGTGGTTGCCAAAACCTTT-GTCATGTGTTGTGC-GTCTTGAGTCGT
ACGGG-AAGAT--CTCTTTAAAGA--CCCC-AATGTGTTGTCATTCGATGACGCTTCG
>Gnaphalium_confine_I049
TCGAACCCTGCAA-AGCAGAACGACC-CGTGAACATGTAACTACAAYC-GGGC-GACGTA
AGGATTG---AAC-TTTGTTTGATCCTT---TG-T-TGCC-T-TAG-CCGATGT-GTGTT
T------------------TAGAATCCTTA-----GGGATGACATKACGTCACATTGGTG
TAC-TAACC-AACCCC-GGCACGGAATGTGCCAAGGAAATT-TTAACCT---AAAGAATG
GATGG-TTTCATGATGTCCCG-TTTTGYGGTGTGC-TCATGAAACTTT-----ACTTCTT
TT-TAATC-ACAAACGACTCTCGGCAACGGATATCTCGGCTCACGCATCGATGAAGAACG
TAGCAAAATGCGATACTTGGTGTGAATTGCAGAATCCCGTGAACCATCGAGTTT-TTGAA
CGCAAGTTGCGCCCGAAGCCATTT-GGTTGAGGGCACGTCTGCCTGGGCGTCACGCATCG
TGTCG-CCCCCTACTACTCCTC---CCATAGTGGATG-TTTGGTGA-GGGGGCGGAGATT
GGTCTCCCGTTTCT---TTGASACGGTTGGCCAAAATA-GGAGTCCCC--ATCGAT-GGA
CGCACGACTAGT-GGTGGTTGACAAGACCTTC-GTCATGTGTTGTGC-RTCTTGAGTCGT
ACGGG-AAGAT--CTCTTTAAAGA--CCCC-AATGTGTTGTCTTTCGATGACGCTTCG
>Leontopodium_calocephalum_ZSX1908155
TCGAACCCTGCAA-AGCAGAACGACC-CGTGAACATGTAACAACAACC-GGGC-AACATA
GAGATTG---AGATTTTGTTTGATCTTT---AT-T-TGCC-C-GTG-TCGATGT-GTGTT
C------------------GAGACTCCTTA-----GGGACGAC-GAATGTCTCATCGACA
AAC-GAACC-AACCCC-GGCACGGAATGTGCCAAGGAAATT-TTAACTT---AAAGAATG
GAAGG-TTTCATGATGTTCCG-TTTTGCGGTGTCT-TCATGAAACTAC-----ACCTCTT
TG-AAATC-ACAAACGACTCTCGGCAACGGATATCTCGGCTCACGCATCGATGAAGAACG
TAGCAAAATGCGATACTTGGTGTGAATTGCAGAATCCCGTGAACCATCGAGTTT-TTGAA
CGCAAGTTGCGCCCGAAGCCATTT-GGTTGAGGGCACGTCTGCCTGGGCGTCACGCATCG
TGTCG-CCCCCTACCATTCTTC---TAACA---GATG-TTTGGTGC--GGGGCGGAGATT
GGTCTCCCGCTTCA---ATGATACGGTTGGCCAAAATA-GGAGTCCCC--AGCGAT-GGA
CGCACGACTAGT-GGTGGTTGCCAA-ACCTTC-GTCTTGTGTTGTGC-GTCTTGAGTCGT
ACGGG-AAGAT--CTCTTTAAAGA--CCCC-AATGTGTTGTCTTTCGATGACGCTTCG
>Leontopodium_campestre_5825
TCGAACCCTGCAA-AGCAGAACGACC-CGTGAACATGTAACAACAACC-GGGC-AACATA
GAGATTG---AGCTATTGTTTGATCTTT---AT-T-TGCC-C-GTG-TCGATGT-GTGTT
C------------------GAGACTCCTTA-----GGGACGAC-GAATGTATCATCGACA
AAC-GAACC-AACCCC-GGCACGGAATGTGCCAAGGAAATT-TTAACAT---AAAGAATG
GAAGG-TTTCATGATGTTCCG-TTTTGCGGTGTCT-TCATGAAACTAC-----ACCTCTT
TG-AAATC-ACAAACGACTCTCGGCAACGGATATCTCGGCTCACGCATCGATGAAGAACG
TAGCAAAATGCGATACTTGGTGTGAATTGCAGAATCCCGTGAACCATCGAGTTT-TTGAA
CGCAAGTTGCGCCCGAAGCCATTT-GGTTGAGGGCACGTCTGCCTGGGCGTCACGCATCG
TGTCG-CCCCCTACCATTCTTC---TAATA---GATG-TTTGGTTC--GGGGCGGAGATT
GGTCTCCCGCTTCA---ATGATACGGTTGGCCAAAATA-GGAGTCCCC--AGCGAT-GGA
CGCACGACTAGT-GGTGGTTGCCAA-ACCTTC-GTCTTGTGTTGTGC-GTCTTGAGTCGT
ACGGG-AAGAT--CTCTTTAAAGA--CCCC-AATGTGTTGTCTTTCGATGACGCTTCG
>Leontopodium_leontopodioides_5016
TCGAACCCTGCAA-AGCAGAACGACC-CGTGAACATGTAACAACAACC-GGGC-AACATA
GAGATTG---AGCTATTGTTTGATCTTT---AT-T-TGCC-C-GTG-TCGATGT-GTGTT
C------------------GAGACTCCTTA-----GGGACGAC-GAATGTATCATCGACA
AAC-GAACC-AACCCC-GGCACGGAATGTGCCAAGGAAATT-TTAACAT---AAAGAATG
GAAGG-TTTCATGATGTTCCG-TTTTGCGGTGTCT-TCATGAAACTAC-----ACCTCTT
TG-AAATC-ACAAACGACTCTCGGCAACGGATATCTCGGCTCACGCATCGATGAAGAACG
TAGCAAAATGCGATACTTGGTGTGAATTGCAGAATCCCGTGAACCATCGAGTTT-TTGAA
CGCAAGTTGCGCCCGAAGCCATTT-GGTTGAGGGCACGTCTGCCTGGGCGTCACGCATCG
TGTCG-CCCCCTACCATTCTTC---TAATA---GATG-TTTGGTTC--GGGGCGGAGATT
GGTCTCCCGCTTCA---ATGATACGGTTGGCCAAAATA-GGAGTCCCC--AGCGAT-GGA
CGCACGACTAGT-GGTGGTTGCCAA-ACCTTC-GTCTTGTGTTGTGC-GTCTTGAGTCGT
ACGGG-AAGAT--CTCTTTAAAGA--CCCC-AATGTGTTGTCTTTCGATGACGCTTCG
>Leontopodium_delavayanum_ZSX1907094
TCGAACCCTGCAA-AGCAGAACGACC-CGTGAACTTGTAACTACAACC-GGGC-AACATA
GAGATTG---AGCTTTTGTTTGATCTTT---AT-T-TGCC-C-GTG-TCGATGT-GTGTT
C------------------GAGACTCCTTA-----GGGATGAC-GAATGTCTCATCGACA
AAC-GAACC-AACCCC-GGCACGGAATGTGCCAAGGAAATT-TTAACTT---AAAGAATG
GAAGG-TTTCATGATGTTCCG-TTTTGCG--GTCT-TCATGAAACTAC-----ACCTCTT
TG-TAATC-ACAAACGACTCTCGGCAACGGATATCTCGGCTCACGCATCGATGAAGAACG
TAGCAAAATGCGATACTTGGTGTGAATTGCAGAATCCCGTGAACCATCGAGTTT-TTGAA
CGCAAGTTGCGCCCGAAGCCATTT-GGTTGAGGGCACGTCTGCCTGGGCGTCACGCATCG
TGTCG-CCCCCTACCATTCTTC---TAATA---GATG-TTTGGTGC--GGGGCGGAGATT
GGTCTCCCGCTTCT---ATGATACGGTTGGCCAAAATA-GGAGTCCCC--AGCGAT-GGA
CGCACGACTAGT-GGTGGTTGCCAA-ACCTTC-GTCTTGTGTTGTGC-GTCTTGAGTCGT
ACGGG-AAGAT--CTCTTTAAAGA--CCCC-AATGTGTTGTCTTTCGATGACGCTTCG
>Leontopodium_franchetii_ZSX1908189
TCGAACCCTGCAA-AGCAGAACGACC-CGTGAACATGTAACTACAACC-GGGC-AACATA
GAGATTG---AGCTTTTGTTTGATCTTT---AT-T-TGCT-C-GTG-TCGATGT-GTGTT
C------------------GAGACTCCTTA-----GGGATGAT-GAATGTCTCATCGACA
AAC-GAACC-AACCCC-GGCACGGAATGTGCCAAGGAAATT-TTAACTT---AAAGAATG
GAAGG-TTTCATGATGTTCCG-TTTTGCGGTGTCT-TCATGAAACTAC-----ACCTCTT
TG-TAATC-ACAAACGACTCTCGGCAACGGATATCTCGGCTCACGCATCGATGAAGAACG
TAGCAAAATGCGATACTTGGTGTGAATTGCAGAATCCCGTGAACCATCGAGTTT-TTGAA
CGCAAGTTGCGCCCGAAGCCATTT-GGTTGAGGGCACGTCTGCCTGGGCGTCACGCATCG
TGTCG-CCCCCTACCATTCTTC---TAATA---GATG-TTTGGTGC--GGGGCGGAGATT
GGTCTCCCGCTTCT---ATGATACGGTTGGCCAAAATA-GGAGTCCCC--AGCGAT-GGA
CGCACGACTAGT-GGTGGTTGCCAA-ACCTTC-GTATTGTGTTGTGC-GTCTTGAGTCGT
ACGGG-AAGAT--CTCTTTATAGA--CCCC-AATGTGTTGTCTTTCGATGACGCTTCG
>Euchiton_sp__766060
TCGAACCCTGCAA-AGCANAACGACC-CGTGAACATGTAACTACAACC-AGGC-AACATA
GGGATTG---AGCTTTTGTTTGATCCTT---AG-T-TGCCTT-TTG-TCGATGT-GGGTT
C------------------GAGACTCCTTA-----GGGATGACAGGACGTCACATTGGCA
TAC-TAACC-AACCCC-GGCACGGAATGTGCA----------------------------
------------------------------------------------------------
------------------------------------------------------------
------------------------------------------------------------
------------------------------------------------------------
------------------------------------------------------------
------------------------------------------------------------
------------------------------------------------------------
----------------------------------------------------------
>Helichrysum_calvertianum_ASL877
TCGAACACTGCAA-AGCAGAACGACC-CGTGAACATGTAACTACTATC-GGGG-AACGTA
GGGATTG---AGCTTCTGCTTGATCCTT---AG-T-TGCC-T-TTG-TCAATGT-GCGTT
--------------------------------------AAGATTGGACGTCACATTGGCA
CAC-TAACC-AACCCC-GGCACGGAATGTGCCAAGGAAATT-ATAACTTA--AAAGAACT
AATGG-TTTCTTGATCTCCCG-TTTTGCGGTGCGC-TCATGAAACTAT-----AATTCTT
TG-TATTC-ACAAACGACTCTCGGCAACGGATATCTCGGCTCACGCATCGATGAAGAACG
CAGCAAAATGCGATACTTGGTGTGAATTGCAGAATCCCGTGAACCATCGAGTTT-TTGAA
CGCAAGTTGCGCCCGAAGCCATTT-GGTTGAGGGCACGTCTGCTTGGGCGTCACGCATCG
TGTCG-CCCCC-ACCACTCCTC---CCTTAGAGGATG-TTTGTTGT-GGGGGCGGAGATT
GGCCTCCCGTGTCT---TTGATATGGCTGACCTAAATA-CGAGTCCCC--ATCGAT-GGA
CGCACGACTAGT-GGTGGTTGACAAAACCTTC-GTCTTGCGTTGTGC-GTCATAAGTCGT
ACGGG-GAGAT--CTCTTTAAAGA--CCCC-AACGCGTTGTCTTTCGGTGACGCTTCG
>Helichrysum_leucopsideum_ASL612
TCGAACCCTGCAA-AGCAGAACGACC-CGTGAACATGTAACTACTATC-GGGC-AACAGG
-GGATTG---AGCTTCTGCTTGATCCTT---AG-T-TGCC-T-TTG-TCAATGT-GCGTT
G------------------GAGACTCCTTA-----GGGAAGATTGGGCGTCACATTGGCA
CAC-TAACC-AACCCC-GGCACGGAATGTGCCAAGGAAATT-ATAACTT---AAAGAAAT
GCTGG-TTTCTTGATCTCCCG-TTTTGCGGTGCGC-TCATGAAACTAT-----AATTCTT
TG-TAATC-ACAAACGACTCTCGGCAACGGATATCTCGGCTCACGCATCGATGAAGAACG
CAGCAAAGT---------------------------------------------------
------------------------------------------------------------
------------------------------------------------------------
------------------------------------------------------------
------------------------------------------------------------
----------------------------------------------------------
>Xerochrysum_bracteatum
TCGAACCCTGCGA-AGCAGAACGACC-CGTGAACATGTAACTACTATC-AGGT-AACATA
-GGATTG---AGCTTCTGCTTCATCCTT---AG-T-TGCC-T-TCG-TCAATGT-GCGTT
G------------------GAGATTCCTTA-----GGGAAGATTCGACGTCGCATTGGCA
CAC-TAACC-AACCCC-GGCACGGAATGTGCCAAGGAAATT-ATAACTT---AAAGAACT
ACTCG-TTTCTTGGTCTCCCG-TTTTGCGGTGCGA-TCATGAAACTAT-----AATTCTT
TG-TAATT-ACAAACGACTCTCGGCAACGGATATCTCGGCTCACGCATCGATGAAGAACG
TAGCAAAATGCGATACTTGGTGTGAATTGCAGAATCCCGTGAACCATCGAGTTT-TTGAA
CGCAAGTTGCGCCCGAAGCCATTT-GGTTGAGGGCACGTCTGCCTGGGCGTCACGCTTCG
TGTCG-CCCCC-ACCATATCTC---CCTTAGAGGGAG-TTCTTCGT-GGGGGCGGATATT
GGTCTCCCGTGTAT---TTTATATGGCTGACCTAAATA-GGAGTCCCC--ATCGAC-GGA
CGCACGACTAGT-GGTGGTTGAAAAAACCTTC-GTCTCGCGTTGCGC-GTCAGAAGTCGT
ACGGG-AAGAT--CTCTTTTAAGA--CCCC-T-CGCGTTGTCTTTCGATGACGTTTCG
>Xerochrysum_bracteatum_GLM69028
TCGAACCCTGCGA-AGCAGAACGACC-CGTGAACATGTAACTACTATC-AGGT-AACATA
-GGATTG---AGCTTCTGCTTCATCCTT---AG-T-TGCC-T-TCG-TCAATGT-GCGTT
G------------------GAGATTCCTTA-----GGGAAGATTCGACGTCGCATTGGCA
CAC-TAACC-AACCCC-GGCACGGAATGTGCCAAGGAAATT-ATAACTT---AAAGAACT
ACTCG-TTTCTTGGTCTCCCG-TTTTGCGGTGCGA-TCATGAAACTAT-----AATTCTT
TG-TAATT-ACAAACGACTCTCGGCAACGGATATCTCGGCTCACGCATCGATGAAGAACG
TAGCAAAATGCGATACTTGGTGTGAATTGCAGAATCCCGTGAACCATCGAGTTT-TTGAA
CGCAAGTTGCGCCCGAAGCCATTT-GGTTGAGGGCACGTCTGCCTGGGCGTCACGCTTCG
TGTCG-CCCCC-ACCATATCTC---CCTTAGAGGGAG-TTCTTCGT-GGGGGCGGAGATT
GGTCTCCCGTGTAT---TTTATATGGCTGACCTAAATA-GGAGTCCCC--ATCGAC-GGA
CGCACGACTAGT-GGTGGTTGAAAAAACCTTC-GTCTCGCGTTGCGC-GTCAGAAGTCGT
ACGGG-AAGAT--CTCTTTTAAGA--CCCC-T-CGCGTTGTCTTTCGATGACGTTTCG
>Xerochrysum_bracteatum_6113
TCGAACCCTGCGA-AGCAGAACGACC-CGTGAACATGTAACTACTATC-AGGT-AACATA
-GGATTG---AGCTTCTGCTTCATCCTT---AG-T-TGCC-T-TCG-TCAATGT-GCGTT
G------------------GAGATTCCTTA-----GGGAAGATTCGACGTCGCATTGGCA
CAC-TAACC-AACCCC-GGCACGGAATGTGCCAAGGAAATT-ATAACTT---AAAGAACT
ACTCG-TTTCTTGGTCTCCCG-TTTTGCGGTGCGA-TCATGAAACTAT-----AATTCTT
TG-TAATT-ACAAACGACTCTCGGCAACGGATATCTCGGCTCACGCATCGATGAAGAACG
TAGCAAAATGCGATACTTGGTGTGAATTGCAGAATCCCGTGAACCATCGAGTTT-TTGAA
CGCAAGTTGCGCCCGAAGCCATTT-GGTTGAGGGCACGTCTGCCTGGGCGTCACGCTTCG
TGTCG-CCCCC-ACCATATCTC---CCTTAGAGGGAG-TTCTTCGT-GGGGGCGGAGATT
GGTCTCCCATGTAT---TTTATATGGCTGACCTAAATA-GGAGTCCCC--ATCGAC-GGA
CGCACGACTAGT-GGTGGTTGAAAAAACCTTC-GTCTCGCGTTGCGC-GTCAGAAGTCGT
ACGGG-AAGAT--CTCTTTTAAGA--CCCC-T-CGCGTTGTCTTTCGATGACGTTTCG
>Xerochrysum_viscosum
TCGAACCCTGCGA-AGCAGAACGACC-CGTGAACATGTAACTACTATC-AGGT-AACATA
-GGATTG---AGCTTTTGCTTCATCCTT---AG-T-TGCC-T-TCG-TCAATGT-GCGTT
G------------------GAGATTCCTTA-----GGGAAGATTCGACGTCGCATTGGCA
CAC-TAACC-AACCCC-GGCACGGAATGTGCCAAGGAAATT-ATAACTT---AAAGAACT
ACTCG-TTTCTTGGTCTCCCG-TTTTGCGGTGCGA-TCATGAAACTAT-----AATTCTT
TG-TAATT-ACAAACGACTCTCGGCAACGGATATCTCGGCTCACGCATCGATGAAGAACG
TAGCAAAATGCGATACTTGGTGTGAATTGCAGAATCCCGTGAACCATCGAGTTT-TTGAA
CGCAAGTTGCGCCCGAAGCCATTT-GGTTGAGGGCACGTCTGCCTGGGCGTCACGCTTCG
TGTCG-CCCCC-ACCATATCTC---CCTTAGAGGGAG-TTCTTCGT-GGGGGCGGAGATT
GGTCTCCCGTGTAT---TTTATATGGCTGACCTAAATA-GGAGTCCCC--ATCGAC-GGA
CGCACGACTAGT-GGTGGTTGAAAAAACCTTC-GTCTCGCGTTGCGC-GTCAGAAGTCGT
ACGGG-AAGAT--CTCTTTTAAGA--CCCC-T-CGCGTTGTCTTTCGATGACGCTTCG
>Xerochrysum_sp__2601
TCGAACCCTGCGA-AGCAGAACGACC-CGTGAACATGTAACTACTACC-AGGT-AACATA
-GGATTG---AGCTTCTGCTTCATCCTT---AG-T-TGCC-T-TCG-TCAATGT-GCGTT
G------------------GAGATTCCTTA-----GGGAAGATTCGACGTCGCATTGTCA
CAC-TAACC-AACCCC-GGCACGGAATGTGCCAAGGAAATT-ATAACTT---AAAGAACT
ACTCG-TTTCTTGGTCTCCCG-TTTTGCGGTGCGA-TCATGAAACTAT-----AATTCTT
TG-TAATT-ACAAACGACTCTCGGCAACGGATATCTCGGCTCACGCATCGATGAAGAACG
CAGCAAAATGCGATACTTGGTGTGAATTGCAGAATCCCGTGAACCATCGAGTTT-TTGAA
CGCAAGTTGCGCCCGAAGCCATTT-GGTTGAGGGCACGTCTGCCTGGGCGTCACGCTTCG
TGTCG-CCCCC-ACCATATCTC---CCTTAGAGGGAG-TTCGTCGT-GGGGGCGGAGATT
GGTCTCCCGTGTAT---TTTATATGGCTGACCTAAATA-GGAGTCCCC--ATCGAC-GGA
CGCACGACTAGT-GGTGGTTGAAAAAACCTTC-GTCTCGCGTTGCGC-GTCAGAAGTCGT
ACGGG-AAGAT--CTCTTTTAAGA--CCCC-T-CGCGTTGTCTTTCGATGACGCTTCG
>Xerochrysum_macranthum
TCGAACCCTGCGA-AGCAGAACGACC-CGTGAACATGTAACTACTACC-AGGT-AACATA
-GGATTG---AGCTTCTGCTTCATCCTT---AG-T-TGCC-T-TCG-TCAATGT-GCGTT
G------------------GAGATTCCTTA-----GGGAAGATTCGACATCGCATTGGCA
CAC-TAACC-AACCCC-GGCACGGAATGTGCCAAGGAAATT-ATAACTT---AAAGAACT
ACTCG-TTTTTTGGTCTCCCG-TTTTGCGGTGCGA-TCATGAAACTAT-----AATTCTT
TG-TAATT-ACAAACGACTCTCGGCAACGGATATCTCGGCTCACGCATCGATGAAGAACG
TAGCAAAATGCGATACTTGGTGTGAATTGCAGAATCCCGTGAACCATCGAGTTT-TTGAA
CGCAAGTTGCGCCCGAAGCCATTT-GGTTGAGGGCACGTCTGCCTGGGCGTCACGCTTCG
TGTCG-CCCCC-ACCATATCTC---CCTTAGAGGGAG-TTCGTCGT-GGGGGCGGAGATT
GGTCTCCCGTGTAT---TTTATATGGCTGACCTAAATA-GGAGTCCCC--ATCGAC-GGA
CGCACGACTAGT-GGTGGTTGAAAAAACCTTC-GTCTCGCGTTGCGC-GTCAGAAGTCGT
ACGGG-AAGAT--CTCTTTTAAGA--CCCC-T-CGCGTTGTCTTTCGATGACGCTCGG
>Xerochrysum_bracteatum_ASL598
TCGAACCCTGCGA-AGCAGAACGACC-CGTGAACATGTAACTACTATC-AGGT-AACATA
-GGATTG---AGCTTCTGCTTCATCCTT---AG-T-TGCC-T-TCG-TCAATGT-GCGTT
G------------------GAGATTCCTTA-----GGGAAGATTCGACGTCGCATTGGCA
CAC-TAACC-AACCCC-GGCACGGAATGTGCCAAGGAAATT-ATAACTT---AAAGAACT
ACTCG-TTTCTTGGTCTCCCG-TTTTGCGGTGCGA-TCATGAAACTAT-----AATTCTT
TG-TAATT-ACAAACGACTCTCGGCAACGGATATCTCGGCTCACGCATCGATGAAGAACG
CAGCAAAATC--------------------------------------------------
------------------------------------------------------------
------------------------------------------------------------
------------------------------------------------------------
------------------------------------------------------------
----------------------------------------------------------
>Xerochrysum_viscosum_ASL602
TCGAACCCTGCGA-AGCAGAACGAYC-CGTGAACATGTAACTACTATC-AGGT-AACATA
-GGATTG---AGCTTTTGCTTCATCCTT---AG-T-TGCC-T-TCG-TCAATGT-GCGTT
G------------------GAGATTCCTTA-----GGGAAGATTCGACGTCGCATTGGCA
CAC-TAACC-AACCCC-GGCACGGAATGTGCCAAGGAAATT-ATAACTT---AAAGAACT
ACTCG-TTTCTTGGTCTCCCG-TTTTGCGGTGCGA-TCATGAAACTAT-----AATTCTT
TG-TAATT-ACAAACGACTCTCGGCAACGGATATCTCGGCTCACGCATCGATGAAGAACG
CAGCAAAAT---------------------------------------------------
------------------------------------------------------------
------------------------------------------------------------
------------------------------------------------------------
------------------------------------------------------------
----------------------------------------------------------
>Xerochrysum_bracteatum_ASL605
TCGAACCCTGCAA-AGCAGAACGACC-CGTGAACATGTAACTACTACC-AGGT-AACATA
-GGATTG---AGCTTCTGCTTCATCCTT---AG-T-TGCC-T-TCG-TCAATGT-GCGTT
G------------------GAGATTCCTTA-----GGGAAGATTCGACGTCGCATTGTCA
CAC-TAACC-AACCCC-GGCACGGAATGTGCCAAGGAAATT-ATAACTT---AAAGAACT
ACTCG-TTTCTTGGTCTCCCG-TTTTGCGGTGCGA-TAATGAAACTAT-----AATTCTT
TG-TAATT-ACAAACGACTCTCGGCAACGGATATCTCGGCTCACGCATCGATGAAGAACG
CAGCAAAAT---------------------------------------------------
------------------------------------------------------------
------------------------------------------------------------
------------------------------------------------------------
------------------------------------------------------------
----------------------------------------------------------
>Xerochrysum_sp__69
TCGAACCCTGCGA-AGCAGAACGACC-CGTGAACATGTAACTACTACC-AGGT-AACATA
-GGATTG---AGCTTCTGCTTAATCCTT---AG-T-TGCC-T-TCG-TCAATGT-GCGTT
G------------------GAGATTCCTTA-----GRGAAGATTCGACGTCGCATTGGCA
CAC-TAACC-AACCCC-GGCACGGAATGTGCCAAGGAAATT-ATAACTT---AAAGAACT
ACTCG-TTTCKTGGTCTCYCG-TTTTGCGGTGCGA-TCATGAAACTAT-----AATTCTT
TG-TAATT-ACAAACGACTCTCGGCAACGGATATCTCGGCTCACGCATCGATGAAGAACG
CAGCAAA-----------------------------------------------------
------------------------------------------------------------
------------------------------------------------------------
------------------------------------------------------------
------------------------------------------------------------
----------------------------------------------------------
>Xerochrysum_sp__13334
TCGAACCCTGCGA-AGCAGAACGACC-CGTGAACATGTAACTACTACC-AGGT-AACATA
-GGATTA---AGCTCCTGCTTGATCCTT---AG-T-TGCC-T-TCG-TCAATGT-GCGTT
G------------------GAGACTCCTTA-----GGGAAGATTGGACGTCGCATTGGCA
CAC-TAACC-AACCCC-GGCACGGAATGTGCCAAGGAAATT-ATAACTT---AAAGAACT
ACTCG-TTTCTTGGTCTCCCG-TTTTGCGGTGCGT-TCATGAAACTAT-----AATTCTT
TG-TAATC-ACAAACGACTCTCGGCAACGGATATCTCGGCTCACGCATCGATGRAGAACG
CAGCAAAATGCGATACTTGGTGTGAATTGCAGAATCCCGTGAACCATCGAGTTT-TTGAA
CGCAAGTTGCGCCCGAAGCCATTT-GGTTGAGGGCACGTCTGCCTGGGCGTCACGCTTCG
TGTCG-CCCCC-ACCATATCTC---CTTTTGAGGGAG-TTTGTCGT-GGGGGCGGAGATT
GGTCTCCCGTGTAT---TTTATATGGTTGACCTAAATA-GGAGTCCCC--ATCGAT-GGA
CGCACGACTAGT-GGTGGTTGAAAAAACCTTC-GTCTCGCGTTGCGC-GTCCGAAGTCGT
AAGGG-AAGAT--CTCTTTTAAGA--CCCC-T-CGCGTTGTCTTTCGATGACGCTTCG
>Xerochrysum_papillosum_ASL616
TCGAACCCTGCGA-AGCAGAACGACC-CGTGAACATGTAACTACTACC-AGGT-AACATA
-GGATTG---AGCTTCTGCTTCATCATT---AG-T-TGCC-T-TCG-TCAATGT-GCGTT
G------------------CAGATTCCTTA-----GGGAAGATTCAACGTCACATTGGCT
CAC-TAACC-AACCCC-GGCACGGAATGTGCCAAGGAAATT-ATAACTT---AAAGAACT
ACTCG-TTTCTTGGTCTCCCG-TTTTGCGGTGCGA-TCATGAAACTAT-----AATTCTT
TG-TAATT-ACAAACGACTCTCGGCAACGGATATCTCGGCTCACGCATCGATGAAGAACG
CAGCAAAG----------------------------------------------------
------------------------------------------------------------
------------------------------------------------------------
------------------------------------------------------------
------------------------------------------------------------
----------------------------------------------------------
>Xerochrysum_palustre_ASL614
TCGACCCCTGCAA-AGCAGAACGACC-CGTGAACATGTAACTACTACC-AGGT-AACATG
-GGATTG---AGCTTCTGCTTGATCCTT---AG-T-TGCC-T-TTG-TCAATGT-GCGTT
G------------------GAGACTCCTTA-----GGGAAGATTGGACGTCGCGTTGGCA
CAC-TAACC-AACCCC-GGCACGGAATGTGCCAAGGAAATT-ATAACTT---AAAGAACT
ACTAG-TTTCTTGATCTCTCG-TTTTGCGGTGCGC-TCATGAAACTAT-----AATTCTT
TG-TAATC-ACAAACGACTCTCGGCAACGGATATCTCGGCTCACGCATCGATGAAGAACG
CAGCAAAG----------------------------------------------------
------------------------------------------------------------
------------------------------------------------------------
------------------------------------------------------------
------------------------------------------------------------
----------------------------------------------------------
>Xerochrysum_subundulatum_ASL597
TCGAACCCTGCAA-AGCAGAACGACC-TGTGAACATGTAACTACTACC-AGGT-AACATG
-GGATTG---AGCTTCTGCTTGATCCTT---AG-T-TGCC-T-TTG-TCAATGT-GCGTT
G------------------GAGACTCCTTA-----GGGAAGATTGGACGTCGCGTTGGCA
CAC-TAACC-AACCCC-GGCACGGAATGTGCCAAGGAAATT-ATAACTT---AAAGAACT
ACTAG-TTTCTTGATCTCTCG-TTTTGCGGTGCGC-TCATGAAACTAT-----AATTCTT
TG-TAATC-ACAAACGACTCTCGGCAACGGATATCTCGGCTCACGCATCGATGAAGAACG
CAGCAAAT----------------------------------------------------
------------------------------------------------------------
------------------------------------------------------------
------------------------------------------------------------
------------------------------------------------------------
----------------------------------------------------------
>Xerochrysum_subundulatum_ASL793
TCGAACCCTGCGA-AGCAGAACGACC-CGTGAACATGTAACTACTACC-AGGT-AACATG
-GGATTG---AGCTTCTGCTTGATCCTT---AG-T-TGCC-T-TTG-TCAATGT-GCGTT
G------------------GAGACTCCTTA-----GGGAAGATTGGACGTCGCGTTGGCA
CAC-TAACC-AACCCC-GGCACGGAATGTGCCAAGGAAATT-ATAACTT---AAAGAACT
ACTAG-TTTCTTGATCTCTCG-TTTTGCGGTGCGC-TCATGAAACTAT-----AATTCTT
TG-TAATC-ACAAACGACTCTCGGCAACGGATATCTCGGCTCACGCATCGATGAAGAACG
CAGCAAAATGCGATACTTGGTGTGAATTGCAGAATCCCGTGAACCATCGAGTTT-TTGAA
CGCAAGTTGCGCCCGAAGCCATTT-GGTTGAGGGCACGTCTGCCTGGGCGTCACGTATTG
TGTCG-CTCCC-ACCATATCTC---CTTTAGAGGGTG-TTTGTCGT-GGGGGCGGAGATT
GGTCTCCCGTGTCT---TTGATATGGTTGACCTAAATA-GGAGTCCCC--AACGAT-GGA
CGCACGACTAGT-GGTGGTTGAAAAAACCTTC-GTCTGGCGTTGTGC-GTCACAAGTCGT
ACGGG-AAGAT--CTCTTTTAAGA--CCCC-TACGCGTTGTCTTTCGATGACGCTTCG
>Helichrysum_milliganii_ASL884
---------------------------------CATGTAAATACTGCC-AGGT-AAGAAA
-GGATTG---AGCTTCTGCTTGAWCCTT---AG-T-TGCC-T-TTG-TCAATGT-GCGTT
G------------------GAGWCTCCTTA-----GGGAAGATTGGACGTCGCATTGGCA
CAC-TAACC-AACCCC-GGCACGGAATGTGCCAAGGAAATT-ATAACTT---AAAGAACT
ACTAG-TGTCTTGATCTCTCG-TTTTGCGGTGCGC-TCATGAAACTAT-----AATTCTT
TG-TAATC-ACAAACGACTCTCGGCAACGGATATCTCGGCTCACGCATCGATGAAGAACG
CAGCAAACA---------------------------------------------------
------------------------------------------------------------
------------------------------------------------------------
------------------------------------------------------------
------------------------------------------------------------
----------------------------------------------------------
>Helichrysum_lanceolatum_569870
TCGAACCCTGCAA-AGCAGAACGACC-CGTGAACACGTAATA--CATC-GGGC-AA-ATA
-GGATCG---AGCTTTTGTTTGATCTT-----A-G-TGCC-T-TTG-TCGATGT-GCGTT
C------------------GAGACTCCTTA-----GAGATGAAAGGACG-CACATTGGCA
CAC-TAACC-AA-CCC-GGCACGGAATGTGCCAAGGAAATT-TTAACTT---AAAGAATG
GATGG-TTTCATGATCTCCCG-TTTTNCGGTGCGC-TCATGAATTTAC-----A---TCT
TG-TAATC-ACAAACGACTCTCGGCAACGGATATCTCGGCTCACGCATCGATGAAGAACG
TAGCAAA-TGCGATAC-TGGTGTGAATTGCAGAATCCCGTGAA-CATCGAGTTT-TTGAA
CGCAAGTTGCGCCTGAAGCCATTT-GGTTGAGGGCACGTCTGCCTGGGCGTCACGCATCG
TGTCG-CCCCC-ACCACTCCTC---T----GTGGATG-TTTTGTGT-GGGGGCGGAGATT
GGTCTCCCGTTTCT----TGATACGGTTGGCCAAAATA-GGAGT-CCC--ATCGAT-GGA
CGCACGACTAGT-GGTGGTTGACAAAACCTTC-GTCTTGCGTTGTGC-GTCTTGAATCGT
ACGGG-AAGAT--CTCTTTAAAGA--CCCC-AATGTGTTGTCTTTTGATGACGCTTCG
>Gnaphalium_norvegicum
------------------------------------------------------------
------------------------------------------------------------
------------------------------------------------------------
------------------------------------------------------------
------------------------------------------------------------
------------------------------------------------------AGAACG
CAGCAAAATGCGATACTTGGTGTGAATTGCAGAATCCCGTGAACCATCGAGTTT-TTGAA
CGCAAGTTGCGCCCGAAGCCATTT-GGTTGAGGGCACGTCTGCCTGGGCGTCACGCATCG
TGTCG-CTCCC-ACCACTCGTC---CCACG---GATG-TTTGGTGC--GGGGCGGAGATT
GGTCTCCCGATTAT---GTGATACGGTTGGCCAAAATA-GGAGTCCCC--ATCGAT-GGA
CGCACGACTAGT-GGTGGTTGACAAAACCTTC-GTC--GTGTTGTGC-GTCTTGAGTCGT
ACGGG-AAGAT--CTCTTTAAAGA--CCCC-AATGTGTTGTCTTTTGACTTC------
>Gnaphalium_sylvaticum
------------------------------------------------------------
------------------------------------------------------------
------------------------------------------------------------
------------------------------------------------------------
------------------------------------------------------------
-----------------------------------------------TCGAT-AAGAACG
CAGCAAAATGCGATACTTGGTGTGAATTGCAGAATCCCGTGAACCATCGAGTTT-TTGAA
CGCAAGTTGCGCCCGAAGCCATTT-GGTTGAGGGCACGTCTGCCTGGGCGTCACGCATCG
TGTCG-CTCCC-ACCACTCGTC---CCACA---GATG-TTTGGTGC--GGGGCGGAGATT
GGTCTCCCGATTAT---GTGATACGGTTGGCCAAAATA-GGAGTCCCC--ATCGAT-GGA
CGCACAACTAGT-GGTGGTTGACCAAACCTTC-GTC--GTGTTGTGC-GTCTTGAGTCGT
ACGGG-AAGAT--ATCTTTAAAGA--CCCC-AATGTGTTGTCTTTTGATT--------
>Xerochrysum_bracteatum_445
TCGAACCCTGCAA-AGCAGAACGATC-CGTGAACATGTACCTACTACC-GGGC-AATCAA
TGGATTG---AGCTTTTGCATGATCCCT---AG-T-TGCC-T-TTG-TCAATGT-GCGTT
G------------------GAAACTCCGTT-----AGGAATACAAGACGTCCCATTGACA
CAC-TAACC-AACCCC-GGCACGGAATGTGCCAAGGAATCT-ATAACTT---AAAGAATT
GTTGG-TTTCCTGAGCTCCCG-TTTTGCGGTGCAC-TCACGAAACTAT-----ACTTCTT
TG-TAATC-ACAAACGACTCTCGGCAACGGATATCTCGGCTCACGCATCGATGAAGAACG
TAGCAAAATGCGATACTTGGTGTGAATTGCAGAATCCCGTGAACCATCGAGTTT-TTGAA
CGCAAGTTGCGCCCGAAGCCATTT-GGTTGAGGGCACGTCTGCTTGGGCGTCACGCATCG
TGTCG-CCCCCCATCACTTCTC---CTTTATAGGGTA-CTTGGTGT-GGGGGCGGAGATT
GGTCTCCCGTATCC---ATGATACGGTTGGCCAAAATA-GGAGTCCCC--AGCGAC-GGA
CGCACGACTAGT-GGTGGTTGACAAAACCTTC-GTCTTGCGTTGTGC-GCCCAAAGTCGT
CAAGG-AAGAT--CTCTTTT-AGA--CCCC-ACTGCGTTGTCTTTTGACGACGCTTCG
>Achyrocline_alata_I001
TCGAACCCTGCAA-AGCAGAACGACC-CGTGAACATGTAACTACAACT-AGGC-AAATTA
GGGATTG---AGCTTCTGTTTCATCCTT---AG-C-TGCC-T-T-G-TCGATGT-GCGTT
C------------------GAGATTCCATA-----CGGATGACAGGATGTCACATTGACA
TAC-TAACC-AACCCC-GGCACGGAATGTGCCAAGGAAATT-AAAACTTT--A-GGAATG
GAAGG-TTTCAGGATGTTCCG-TTTTGCGGTTCAC-TTTTGAAACTTT-----ACTTCTA
TG-TAATC-ACAAACGACTCTCGGCAACGGATATCTCGGCTCACGCATCGATGAAGAACG
TAGCAAAATGCGATACTTGGTGTGAATTGCAGAATCCCGTGAACCATCGAGTTT-TTGAA
CGCAAGTTGCGCCCGAAGCCATTT-GGTTGAGGGCACGTCTGCCTGGGCGTCACGCATCG
TGTCG-CCCCCTACCACTCCTC-A----AAATGGATG-TTTGGTGT-GGGGGCGGATATT
GGTCTCCCGTTTAT---CCGATACGGTTGGCCAAAATA-CGAGTCCCC--GTCGAT-GGA
CGCACGACTAGT-GGTGGTTGATAAAACCTTC-GTCTTCCGTGGTGC-ATCTTCAATCGT
AGGGG-AAG-C-----TT-AAAGA--CCCC-AATGTGTTGTCTTTTGACGACGCTTCG
>Achyrocline_alata_I002
TCGAACCCTGCAA-AGCAGAACGACC-CGTGAACATGTAACTACAACT-AGGC-AAATTA
GGGATTG---AGCTTCTGTTTCATCCTT---AG-C-TGCC-T-T-G-TCGATGT-GCGTT
C------------------GAGATTCCATA-----CGGATGACAGGATGTCACATTGACA
TAC-TAACC-AACCCC-GGCACGGAATGTGCCAAGGAAATT-AAAACTTT--A-GGAATG
GAAGG-TTTCAGGATGTTCCG-TTTTGCGGTTCAC-TTTTGAAACTTT-----ACTTCTT
TG-TAATC-ACAAACGACTCTCGGCAACGGATATCTCGGCTCACGCATCGATGAAGAACG
TAGCAAAATGCGATACTTGGTGTGAATTGCAGAATCCCGTGAACCATCGAGTTT-TTGAA
CGCAAGTTGCGCCCGAAGCCATTT-GGTTGAGGGCACGTCTGCCTGGGCGTCACGCATCG
TGTCG-CCCCCTACCACTCCTC-A----AAATGGATG-TTTGGTGT-GGGGGCGGATATT
GGTCTCCCGTTTCT---CCGATACGGTTGGCCAAAATA-CGAGTCCCC--GTCGAT-GGA
CGCACGACTAGT-GGTGGTTGATAAAACCTTC-GTCTTCCGTGGTGC-ATCTTCAATCGT
AGGGG-AAG-C-----TT-AAAGA--CCCC-AATGTGTTGTCTTTTGACGACGCTTCG
>Achyrocline_madioides_I005
TCGAACCCTGCAA-AGCAGAACGACC-CGTGAACATGTAACTACAACT-AGGC-AAATTA
GGGATTG---AGCTTCTGTTTCATCCTT---AG-C-TGCC-T-T-G-TCGATGT-GCGTT
C------------------GAGATTCCATA-----CGGATGACAGGATGTCACATTGACA
TAC-TAACC-AACCCC-GGCACGGAATGTGCCAAGGAAATT-AAAACTTT--A-GGAATG
GAAGG-TTTCAGGATGTTCCG-TTTTGCGGTTCAC-TTTTGAAACTTT-----ACTTCTT
TG-TAATC-ACAAACGACTCTCGGCAACGGATATCTCGGCTCACGCATCGATGAAGAACG
TAGCAAAATGCGATACTTGGTGTGAATTGCAGAATCCCGTGAACCATCGAGTTT-TTGAA
CGCAAGTTGCGCCCGAAGCCATTT-GGTTGAGGGCACGTCTGCCTGGGCGTCACGCATCG
TGTCG-CCCCCTACCACTCCTC-A----AAATGGATG-TTTGGTGT-GGGGGCGGATATT
GGTCTTCCGTTTCT---CCGATACGGTTGGCCAAAATA-CGAGTCCCC--GTCGAT-GGA
CGCACGACTAGT-GGTGGTTGATAAAACCTTC-GTCTTCCGTGGTGC-ATCTTCAATCGT
AGGGG-AAG-C-----TT-AAAGA--CCCC-AATGTGTTGTCTTTTGACGACGCTTCG
>Achyrocline_satureioides_I007
TCGAACCCTGCAA-AGCAGAACGACC-CGTGAACATGTAACTACAACT-AGGC-AAATTA
GGGATTG---AGCTTCTGTTTCATCCTT---AG-C-TGCC-T-T-G-TCGATGT-GCGTT
C------------------GAGATTCCATA-----CGGATGACAGGATGTCACATTGACA
TAC-TAACC-AACCCC-GGCACGGAATGTGCCAAGGAAATT-AAAACTTT--A-GGAATG
GAAGG-TTTCAGGATGTTCCG-TTTTGCGGTTCAC-TTTTGAAACTTT-----ACTTCTT
TG-TAATC-ACAAACGACTCTCGGCAACGGATATCTCGGCTCACGCATCGATGAAGAACG
TAGCAAAATGCGATACTTGGTGTGAATTGCAGAATCCCGTGAACCATCGAGTTT-TTGAA
CGCAAGTTGCGCCCGAAGCCATTT-GGTTGAGGGCACGTCTGCCTGGGCGTCACGCATCG
TGTCG-CCCCCTACCACTCCTC-A----AAATGGATG-TTTGGTGT-GGGGGCGGATATT
GGTCTCCCGTTTCT---CCGATACGGTTGGCCAAAATA-CGAGTCCCC--GTCGAT-GGA
CGCACGACTAGT-GGTGGTTGATAAAACCTTC-GTCTTCCGTGGTGC-ATCTGCAATCGT
AGGGG-AAG-C-----TT-AAAGA--CCCC-AATGTGTTGTCTTTTGACGACGCTTCG
>Achyrocline_flaccida_I003
TCGAACCCTGCAA-AGCAGAACGACC-CGTGAACATGTAACTACAACT-AGGC-AAATTA
GGGATTG---AGCTTCTGTTTCATCCTT---AG-C-TGCC-T-T-G-TCGATGT-GCGTT
C------------------GAGATTCCATA-----CGGATGACAGGATGTCACATTGACA
TAC-TAACC-AACCCC-GGCACGGAATGTGCCAAGGAAATT-AAAACTTT--A-GGAATG
GAAGG-TTTCAGGATGTTCCG-TTTTACGGTTCAC-TTTTGAAACTTT-----ACTTCTT
TG-TAATC-ACAAACGACTCTCGGCAACGGATATCTCGGCTCACGCATCGATGAAGAACG
TAGCAAAATGCGATACTTGGTGTGAATTGCAGAATCCCGTGAACCATCGAGTTT-TTGAA
CGCAAGTTGCGCCCGAAGCCATTT-GGTTGAGGGCACGTCTGCCTGGGCGTCACGCATCG
TGTCG-CCCCCTACCACTCCTC-A----AAATGGATG-TTTGGTGT-GGGGGCGGATATT
GGTCTCCCGTTTCT---CCGATACGGTTGGCCAAAATA-CGAGTCCCC--GTCGAT-GGA
CGCACGACTAGT-GGTGGTTGATAAAACCTTC-GTCTTCTGTGGTGC-ATCTTCAATCGT
AGGGG-AAG-C-----TT-AAAGA--CCCC-AATGTGTTGTCTTTTGATGACGCTTCG
>Achyrocline_tomentosa_445
TCGAACCCTGCAA-AGCAGAACGACC-CGTGAACATGTAACTACAACT-AGGC-AAATTA
GGGATTG---AGCTTCTGTTTCATCCTT---AG-C-TGCC-T-T-G-TCGATGT-GCGTT
C------------------GAGATTCCATA-----CGGATGACAGGATGTCACATTGACA
TAC-TAACC-AACCCC-GGCACGGAATGTGCCAAGGAAATTAAAAACTTT--A-GGAATG
GAAGG-TTTCAGGATGTTCCG-TTTTACGGTTCAC-TTTTGAAACTTT-----ACTTCTT
TG-TAATC-ACAAACGACTCTCGGCAACGGATATCTCGGCTCACGCATCGATGAAGAACG
TAGCAAAATGCGATACTTGGTGTGAATTGCAGAATCCCGTGAACCATCGAGTTT-TTGAA
CGCAAGTTGCGCCCGAAGCCATTT-GGTTGAGGGCACGTCTGCCTGGGCGTCACGCATCG
TGTCG-CCCCCTACCACTCCTC-A----AAATGGATG-TTTGGTGT-GGGGGCGGATATT
GGTCTCCCGTTTCT---CCGATACGGTTGGCCAAAATA-CGAGTCCCC--GTCGAT-GGA
CGCACGACTAGT-GGTGGTTGATAAAACCTTC-GTCTTCTGTGGTGC-C-----------
----------------------------------------------------------
>Achyrocline_ramosissima_386
TCGAACCCTGCAA-AGCAGAACGACC-CGTGAACATGTAACTACAACT-AGGC-AAATTA
GGGATTG---AGCTTCTGTTTCATCCTT---AG-C-TGCC-T-T-G-TCGATGT-GCGTT
C------------------GAGATTCCATA-----CGGATGACAGGATGTCACATTGACA
TACTTAACC-AACCCC-GGCACGGAATGTGCCAAGGAAATT-AAAACTTT--A-GGAATG
GAAGG-TTTCAGGATGTTCCG-TTTTGCGGTTCAC-TTTTGAAACTTT-----ACTTCTT
TG-TAATC-TCAAACGACTCTCGGCAACGGATATCTCGGCTCACGCATCGATGAAGAACG
TAGCAAAATGCGATACTTGGTGTGAATTGCAGAATCCCGTGAACCATCGAGTTT-TTGAA
CGCAAGTTGCGCCCGAAGCCATTT-GGTTGAGGGCACGTCTGCCTGGGCGTCACGCATCG
TGTCG-CCCCCTACCACTCCTC-A----AAATGGATG-TTTGGTGT-GGGGGCGGATATT
GGTCTCCCGTTTCT---CCGATACGGTTGGCCAAAATA-CGAGTCCCC--GTCGAT-GGA
CGCACGACTAGT-GGTGGTTGATAAAAC--------------------------------
----------------------------------------------------------
>Helichrysum_indutum_I075
TCGAACCCTGCAA-AGCAGAACGACC-CGTGAACAYGTAACTACAACT-TGGC-AAATTA
GGGATTG---AGCTTCTGTTTCATCCTT---AG-C-TGCC-T-T-G-TCGATGT-GCGTT
C------------------GAGATTCCATA-----CGGATGACAGGATGTCACATTGACA
TAC-TAACC-AACCCC-GGCACGGAATGTGCCAAGGAAATT-AAAACTTT--A-GGAATG
TAAGG-TTTCATGATGTCCCG-TTTTGCGGTGTAC-TATTGAAACTTT-----ACTTCTT
TG-TAATC-ACAAACGACTCTCGGCAACGGATATCTCGGCTCACGCATCGATGAAGAACG
TAGCAAAATGCGATACTTGGTGTGAATTGCAGAATCCCGTGAACCATCGAGTTT-TTGAA
CGCAAGTTGCGCCCGAAGCCATTT-GGTTGAGGGCACGTCTGCCTGGGCGTCACGCATCG
TGTCG-CCCCCTACCACTCCTC-A----AAATGGATG-TTTGGTGT-GGGGGCGGATATT
GGTCTCCCGTTTCT---CCGATACGGTTGGCCAAAATA-CGAGTCCCC--ATCGAA-GGA
CGCACGACTAGT-GGTGGTTGATAAAACCTTC-GTCTTCTGTTGTGC-ATCTTCATTCGT
ATGGG-AAG-C-----TT-AAAGA--CCCC-AATGTGTTGTCTTTTGACGACGATTCG
>Helichrysum_epapposum_M3504
---------GCAA-AGCAGAACGACC-CGTGAACATGTAACTACAACT-AGGC-AAATTA
GGGATTG---AGCTTCTGTTTCATCCTT---AG-C-TGCC-T-T-G-TCGATGT-GCGTT
C------------------GAGATTCCATA-----CGGATGACAGGATGTCACATTGACA
TAC-TAACC-AACCCC-GGCACGGAATGTGCCAAGGAAATT-AAAACGTT--A-GGAATG
GAAGG-TTTCAGGATGTCCCG-TTTTGCGGTGTAC-TTTTGAAACTTT-----ACTTCTT
TG-TAATC-ACAAACGACTCTCGGCAACGGATATCTCGGCTCACGCATCGATGAAGAACG
TAGCAAAATGCGATACTTGGTGTGAATTGCAGAATCCCGTGAACCATCGAGTTT-TTGAA
CGCAAGTTGCGCCCGAAGCCATTT-GGTTGAGGGCACGTCTGCCTGGGCGTCACGCATCG
TGTCG-CCCCCTACCACTCCTC-A----AAATGGATG-TTTGGTGT-GGGGGCGGATATT
GGTCTCCCGTTTCT---CCGATACGGTTGGCCAAAATA-CGAGTCCCC--ATCGAT-GGA
CGCACGACTAGT-GGTGGTTGATAAAACCTTC-GTCTTCTGTTGTGC-ATCTTCATTSGT
AGGGG-AAG-C-----TT-AAAGA--CCCC-AATGTGTTGTCTTTTGATGACGCTTCG
>Helichrysum_epapposum_867788_2
------------------------------------------------------------
------------------------------------------------------------
------------------------------------------------------------
------------------------------------------------------------
------------------------------------------------------------
------------------------------------------------------------
------------------------------------------------------------
--------------------------------------------------------ATCG
TGTCG-CCCCCTACCACTCCTC-A----AAATGGATG-TTTGGTGT-GGGGGCGGATATT
GGTCTCCCGTTTCT---CCGATACGGTTGGCCAAAATA-CGAGTCCCC--ATCGAT-GGA
CGCACGACTAGT-GGTGGTTGATAAAACCTTC-GTCTTCTGTTGTGC-ATCTTCATTGGT
AGGGG-AAG-C-----TT-AAAGA--CCCC-AATGTGTTGTCTTTTGATGACGCTTCG
>Helichrysum_forskahlii_var__forskahlii_867823_2
------------------------------------------------------------
------------------------------------------------------------
------------------------------------------------------------
------------------------------------------------------------
------------------------------------------------------------
------------------------------------------------------------
------------------------------------------------------------
--------------------------------------------------------ATCG
TGTCG-CCCCCTACCACTCCTC-A----AAATGGATG-TTTGGTGT-GGGGGCGGATATT
GGTCTCCCGTTTCT---CTGATACGGTTGGCCAAAATA-CGAGTCCCC--ATCGAT-GGA
CGCACGACTAGT-GGTGGTTGATAAAACCTTC-GTCTGTTGTTGTGC-ATCTTCATTCGT
AGGGG-AAG-C-----TT-AAAGA--CCCC-AATGTGTTGTCTTCTGATGACGCTTCG
>Helichrysum_odoratissimum_867820_2
------------------------------------------------------------
------------------------------------------------------------
------------------------------------------------------------
------------------------------------------------------------
------------------------------------------------------------
------------------------------------------------------------
------------------------------------------------------------
--------------------------------------------------------ATCG
TGTCG-CCCCCTACCACTCCTC-A----AAAAGGATG-TTTGGTGT-GGGGGCGGATATT
GGTCTCCCGTTTCT---CCGATACGGTTGGCCAAAATA-TGAGTCCCC--ATCGAT-GGA
CGCACGACTAGT-GGTGGTTGATAAAACCTTC-GTCTTCTGTTGTGC-ATCTTCATTCGT
AAGGG-AAG-C-----TT-GAAGA--CCCC-AATGTGTTGTCTTTTGATGACGCTTCG
>Helichrysum_albo_brunneum_6097
TCGAACCCTGCAA-AGCAGAACGACC-CGTGAACATGTAACTACAACT-AGGC-AAATTA
GGGAATG---AGCTTCTGTTTCATCCTT---AC-C-TGCC-T-T-G-TCGATGT-GCGTT
C------------------GAGATTCCATA-----CGGATGACAGGATGTCACATTGACA
TAC-TAACC-AACCCC-GGCACGGAATGTGCCAAGGAAATT-AAAACTTT--A-GGAATG
GAAGG-TTTCATGATGTCCCG-TTTTGCGGTGTAC-TATTGAAACTTT-----ACTTCTT
TG-TAATC-ACAAACGACTCTCGGCAACGGATATCTCGGCTCACGCATCGATGAAGAACG
TAGCAAAATGCGATACTTGGTGTGAATTGCAGAATCCCGTGAACCATCGAGTTT-TTGAA
CGCAAGTTGCGCCCGAAGCCATTT-GGTTGAGGGCACGTCTGCCTGGGCGTCACGCATCG
TGTCG-CCCCCTACCACTCCTC-A-----AATGGATG-TTTGGTGT-GGGGGCGGATATT
GGTCTCCCGTTTCT---CCGATACGGTTGGCCAAAATA-CAAGTCCCC--ATCGAT-GGA
CGCACAACTAGT-GGTGGTTGATAAAACCTTC-GTCTTCTGTTGTGC-ATCTTCATTCGT
ACGGG-AAG-C-----TT-AAAGA--CCCC-AATGTGTTGTCTTCCGATGACGCTTCG
>Helichrysum_arwae_6103
TCGAACCCTGCAA-AGCAGAACGACC-CGTGAACGTGTAACTACAACT-AGGC-AAATTA
GGGATTG---AGCTTCTGTTCGATCCTT---AG-A-TGCC-T-T-G-TCGATGT-GCGTT
C------------------GAGATTCCTTA-----GGGATGACAGGATGTCACATTGACA
TAC-TAACC-AACCCC-GGCACGGAATGTGCCAAGGAAATT-AAAACTTA--A-GGAATG
GAAGG-TTTCATGATGTCCCG-TTTTGCGGTGCAC-TATTGAAACTTT-----ACTTCTT
TG-TAATC-ACAAACGACTCTCGGCAACGGATATCTCGGCTCACGCATCGATGAAGAACG
TAGCAAAATGCGATACTTGGTGTGAATTGCAGAATCCCGTGAACCATCGAGTTT-TTGAA
CGCAAGTTGCGCCCGAAGCCATTT-GGTTGAGGGCACGTCTGCCTGGGCGTCACGCATCG
TGTCG-CCCCCTACCACTCCTC-A-----AATGGATG-TTTGGTGT-GGGGGCGGATATT
GGTCTCCCGTTTCT---TTGATGTGGTTGGCCAAAATA-CGAGTCCCC--ATCGAT-GGA
CGCACGACTAGT-GGTGGTTGATAAAACCCTC-GTCTTCTGTTGTGC-ACCTTCATTCGT
ACGGG-AAG-C-----TT-AAAGA--CCCC-AATGTGTTGTCTTTTGATGACGCTTCG
>Helichrysum_nudifolium_I085
TCGAAGCCTGCAA-AGCAGAACGACC-CGTGAACATGTAATTACAACT-AGGC-AAATT-
GGGATTG---AGCTTCTGTTTGATCCTT---AG-C-TGCC-T-T-G-TCAATGT-GTGTT
C------------------GAGATTCCTTA-----CGGATGACAGGATGTCACATTGACA
TAC-TAACC-AACCCC-GGCACGGAATGTGCCAAGGAAATT-AAAACTTC--A-GGAATG
GAAGG-TTTCATGATGTCCCG-TTTTGCGGTGCAC-TATTGAAACTTT-----ACTTCTT
TG-TAATC-ACAAACGACTCTCGGCAACGGATATCTCGGCTCACGCATCGATGAAGAACG
TAGCAAAATGCGATACTTGGTGTGAATTGCAGAATCCCGTGAACCATCGAGTTT-TTGAA
CGCAAGTTGCGCCCGAAGCCATTT-GGTTGAGGGCACGTCTGCCTGGGCGTCACGCATCG
TGTCG-CCCCCTACCACTCCTC-A-----AATGGATG-TTTGGTGT-GGGGGCGGATATT
GGTCTCCCGTTTCT---CTGATACGGTTGGCCAAAATA-CGAGTCCCC--ATCGAT-GGA
CGCACGACTAGT-GGTGGTTGATAAAACCTTC-GTCTTCTGTTGTGC-ATCTTCATTCGT
ACGGG-AAG-C-----TT-AAAGA--CCCC-AATGTGTTGTCTTTTGACGACGCTTCG
>Helichrysum_opacum_I086
TCGAACCCTGCAA-AGCAGAACGACC-CGTGAACATGTAACTACAACT-AGGC-AAATTA
GGGATAG---AGCTTCTGTTTGATCCTT---AG-C-TGCC-T-T-G-TCGATGT-GCGTT
C------------------GAGATTCCTTA-----CGGATGACAGGATGTCACATTGACA
TAC-TAACC-AACCCC-GGCACGGAATGTGCCAAGGAAATT-AAAACTTT--A-GGAATG
GAAGG-TTTCATGATGTCCCG-TTCTGCGGTGCAC-TATTGAAACTTT-----ACTTCTT
TG-TAATC-ACAAACGACTCTCGGCAACGGATATCTCGGCTCACGCATCGATGAAGAACG
TAGCAAAATGCGATACTTGGTGTGAATTGCAGAATCCCGTGAACCATCGAGTTT-TTGAA
CGCAAGTTGCGCCCGAAGCCATTT-GGTTGAGGGCACGTCTGCCTGGGCGTCACGCATCG
TGTCG-CCCCCTACCACTCCTC-A-----AATGGATG-TTTGGTGT-GGGGGCGGATATT
GGTCTCCCGTTTCT---CGGATACGGTTGGCCAAAATA-TGAGTCCCC--ATCGAT-GGA
CGCACGACTAGT-GGTGGTTGATAAAACCTTC-GTCTTCTGTTGTGC-ATCTTCATTCGT
ACGGG-AAG-C-----TT-AAAGA--CCCC-AATGTGTTGTCTTTTGACGACGCTTCG
>Helichrysum_pagophilum_6100
TCGAACCCTGCAA-AGCAGAACGACC-CGTGAACATGTAACTACAACT-AGGC-AAATTA
GGGATTG---AGCTTCTGTTTGATCCTT---AG-C-TGCC-T-T-G-TCGATGT-GCGTT
C------------------GAGATTCCCTA-----CGGATGACAGGATGTCACATTGACA
TAC-TAACC-AACCCC-GGCACGGAATGTGCCAAGGAAATT-AAAACTTT--A-GGAATG
GAAGG-TTTCATGATGTCCCG-TTTTGCGGTGCAC-TATTGAAACTTT-----ACTTCTT
TG-TAATC-ACAAACGACTCTCGGCAACGGATATCTCGGCTCACGCATCGATGAAGAACG
TAGCAAAATGCGATACTTGGTGTGAATTGCAGAATCCCGTGAACCATCGAGTTT-TTGAA
CGCAAGTTGCGCCCGAAGCCATTT-GGTTGAGGGCACGTCTGCCTGGGCGTCACGCATCG
TGTCG-CCCCCTACCACTCCTC-A-----AATGGATG-TTTGGTGT-GGGGGCGGATATT
GGTCTCCCGTTTCT---CTGATACGGTTGGCCAAAATA-CGAGTCCTC--ATCGAT-GGA
CGCACGACTAGT-GGTGGTTGATAAAACCTTC-GTCTTCTGTTGTGC-ATCTTCATTCGT
ACGGG-AAG-C-----TT-AAAGA--CCCC-AATGTGTTGTCTTTTGATGACGCTTCG
>Helichrysum_trilineatum_6094
TCGAACCCTGCAA-AGCAGAACGACC-CGTGAACATGTAACTACAACA-AGGC-AAATTA
GGGATTG---AGCTTCTGTTTGATCCTT---AG-C-TGCC-T-T-G-TCGATGT-GCGTT
C------------------GAGATTCCTTA-----CGGATGACAGGATGTCACATTGACA
TAC-TAACC-AACCCC-GGCACGGAATGTGCCAAGGAAATT-AAAACTTT--A-GGAATG
GAAGG-TTTCACGATGTCCCG-TTTTGCGGTGCAC-TATTGAAACTTT-----ACTTCTT
TG-TAATC-ACAAACGACTCTCGGCAACGGATATCTCGGCTCACGCATCGATGAAGAACG
TAGCAAAATGCGATACTTGGTGTGAATTGCAGAATCCCGTGAACCATCGAGTTT-TTGAA
CGCAAGTTGCGCCCGAAGCCATTT-GGTTGAGGGCACGTCTGCCTGGGCGTCACGCATCG
TGTCG-CCCCCTACCACTCCTC-A-----AATGGATG-TTTGGTGT-GGGGGCGGATATT
GGTCTCCCGTTTCT---CCGATACGGTTGGCCAAAATA-CGAGTCCCA--ATCGAT-GGA
CGCACGACTAGT-GGTGGTTGCTAAAACCTTC-GTCTTCGGTTGTGC-ATCTTCATTCGT
ACGGG-AAG-C-----TT-AAAGA--CCCC-AATGTGTTGTCTTTTGATGACGCTTCG
>Helichrysum_splendidum_6102
TCGAACCCTGCAA-AGCAGAACGACC-CGTGAACAAGTAACTACAACT-AGGC-AAATTA
GGGATTG---AGCTTCTGTTTGATCCTT---AG-C-TGCC-T-T-G-TCGATGT-GCGTT
C------------------GAGATTCCTTA-----CGGATGACAGGATGTCACATTGACA
TAC-TAACC-AACCCC-GGCCACGAATGTGCCAAGGAAATT-AAAACTTT--A-GGAATG
GAAGG-TTTCATGATGTCCCG-TTTTGCGGTGCAC-TATTGAAACTTT-----ACTTCTT
TG-TAATC-ACAAACGACTCTCGGCAACGGATATCTCGGCTCACGCATCGATGAAGAACG
TAGCAAAATGCGATACTTGGTGTGAATTGCAGAATCCCGTGAACCATCGAGTTT-TTGAA
CGCAAGTTGCGCCCGAAGCCATTT-GGTTGAGGGCACGTCTGCCTGGGCGTCACGCATCG
TGTCG-CCCCCTACCACTCCTC-A-----AATGGATG-TTTGGTGT-GGGGGCGGATATT
GGTCTCCCGTTTCT---CCGATACGGTTGGCCGAAATA-CGAGTCCCC--ATCGAT-GGA
CGCACGACTAGT-GGTGGTTGATAAAACCTTC-GTCTTCTGTTGTGC-ATCTTCATTCGT
ACGGG-AAG-C-----TT-AAAGA--CCCC-AATGTGTTGTCTTTTGACGACGCTTCG
>Helichrysum_gerberifolium_M3401
---------GCAA-AGCAGAACGACC-CGTGAACATGTAATTACAACT-AGGC-AAATTA
GGGATTG---AGCTTCTGTTTGATCCTT---AG-C-TGCC-T-T-G-TCGATGT-GTGTT
C------------------GAGATTCCTTA-----CGGATGACAGGATGTCACATTGACA
TAC-TAACC-AACCCC-GGCACGGAATGTGCCAAGGAAATT-AAAACTTC--A-GGAATG
GAAGG-TTTCATGATGTCCCG-TTTTGCGGTGCAC-TATTGAAACTTT-----ACTTCTT
TG-TAATC-ACAAACGACTCTCGGCAACGGATATCTCGGCTCACGCATCGATGAAGAACG
TAGCAAAATGCGATACTTGGTGTGAATTGCAGAATCCCGTGAACCATCGAGTTT-TTGAA
CGCAAGTTGCGCCCGAAGCCATTT-GGTTGAGGGCACGTCTGCCTGGGCGTCACGCATCG
TGTCG-CCCCCTACCACTCCTC-A-----AATGGATG-TTTGGTGT-GGGGGCGGATATT
GGTCTCCCGTTTCT---CTGATACGGTTGGCCAAAATA-CGAGTCCCC--ATCGAT-GGA
CGCACGACTAGT-GGTGGTTRATAAAACCTTC-GTCTTCTGTTGTGC-ATCTTCATTCGT
ACGGG-AAG-C-----TT-RAAGA--CCCC-AATGTGTTGTCTTTTGACGACGCTTCG
>Helichrysum_allioides_B7360
---------GCAA-AGCAGAACGACC-CGTGAACATGTAACTACAACTAAGGC-AAATTA
GGGATTG---AGCTTCTGTTTGATCCTT---AG-Y-TGCC-T-T-G-TCGATGT-GCGTT
C------------------GAGATTCCTTA-----CGGATGACAGGATGTCACATTGACA
TAC-TAACC-AACCCC-GGCACGGAATGTGCCAAGGAAATT-AAAACTTT--A-GGAATG
GAGGG-TTTCATGATGTCCCG-TTTTGCGGTGCAT-TATTGAAACTTT-----ACTTCTT
TG-TAATC-ACAAACGACTCTCGGCAACGGATATCTCGGCTCACGCATCGATGAAGAACG
TAGCAAAATGCGATACTTGGTGTGAATTGCAGAATCCCGTGAACCATCGAGTTT-TTGAA
CGCAAGTTGCGCCCGAAGCCATTT-GGTTGAGGGCACGTCTGCCTGGGCGTCACGCATCG
TGTCG-CCCCCTACCACTCYTC-A-----AATGGATG-TTTGGTGT-GGGGGCGGATATT
GGTCTCCCGTTTCT---CTGATACGGTTGGCCAAAATA-CGAGTCCCC--ATCGAT-GGA
CGCACGACTAGT-GGTGGTTGATAAAACCTTC-GTCTTCTGTTGTGC-ATCTTCATTCGT
ACGGG-AAG-C-----TT-AAAGA--CCCC-AATGTGTTGTCTTCTGACGACGCTTCG
>Helichrysum_petiolare
TCGAACCCTGCAA-AGCAGAACGACC-CGTGAACATGTAACTACAACT-AGGC-ACATTA
GGGATTG---AGCTTCTGCTTCATCCTT---AG-C-TGCC-T-T-G-TTGATGT-GCATT
C------------------GAGATTCCATA-----CGGATGACAGGATGTCACATTGACA
TAC-TAACC-AACCCC-GGCACGGAATGTGCCAAGGAAATT-AAAACTTT--A-GGAATG
GAAGG-TTTCATGATGTCCCG-TTTTACGGTGTAC-TATTGAAATTTT-----ACTTCTT
TG-TAATC-ACAAACGACTCTCGGCAACGGATATCTCGGCTCACGCATCGATGAAGAACG
TAGCAAAATGCGATACTTGGTGTGAATTGCAGAATCCCGTGAACCATCGAGTTT-TTGAA
CGCAAGTTGCGCCCGAAGCCATTT-GGTTGAGGGCACGTCTGCCTGGGCGTCACGCATCG
TGTCG-CCCCCTACCACTCCTC-A-----AATGGATG-TTTGGTGT-GGGGGCGGATATT
GGTCTCCCGTTTCT---CCGATACGGTTGGCCAAAATA-CGAGTCCCC--ATCGAT-GGA
CGCACGACTAGT-GGTGGTTGATAAAACCTTC-GTCTTCTGTGGTGC-ATCTTCATTCGT
ACGGG-AAG-C-----TT-AAAGA--CCCC-AACGTGTTG------------------
>Helichrysum_petiolare_1
TCGAACCCTGCAA-AGCAGAACGACC-CGTGAACATGTAACTACAACT-AGGC-ACATTA
GGGATTG---AGCTTCTGCTTCATCCTT---AG-C-TGCC-T-T-G-TTGATGT-GCATT
C------------------GAGATTCCATA-----CGGATGACAGGATGTCACATTGACA
TAC-TAACC-AACCCC-GGCACGGAATGTGCCAAGGAAATT-AAAACTTT--A-GGAATG
GAAGG-TTTCATGATGTCCCG-TTTTACGGTGTAC-TATTGAAATTTT-----ACTTCTT
TG-TAATC-ACAAACGACTCTCGGCAACGGATATCTCGGCTCACGCATCGATGAAGAACG
TAGCAAAATGCGATACTTGGTGTGAATTGCAGAATCCCGTGAACCATCGAGTTT-TTGAA
CGCAAGTTGCGCCCGAAGCCATTT-GGTTGAGGGCACGTCTGCCTGGGCGTCACGCATCG
TGTCG-CCCCCTACCACTCCTC-A-----AATGGATG-TTTGGTGT-GGGGGCGGATATT
GGTCTCCCGTTTCT---CCGATACGGTTGGCCAAAATA-CGAGTCCCC--ATCGAT-GGA
CGCACGACTAGT-GGTGGTTGATAAAACCTTC-GTCTTCTGTGGTGC-ATCTTCATTCGT
ACGGG-AAG-C-----TT-AAAGA--CCCC-AACGTGTTGTCTTTTGATGACGCTTCG
>Helichrysum_petiolare_1_2
TCGAACCCTGCAA-AGCAGAACGACC-CGTGAACATGTAACTACAACT-AGGC-ACATTA
GGGATTG---AGCTTCTGCTTCATCCTT---AG-C-TGCC-T-T-G-TTGATGT-GCATT
C------------------GAGATTCCATA-----CGGATGACAGGATGTCACATTGACA
TAC-TAACC-AACCCC-GGCACGGAATGTGCCAAGGAAATT-AAAACTTT--A-GGAATG
GAAGG-TTTCATGATGTCCCG-TTTTACGGTGTAC-TATTGAAATTTT-----ACTTCTT
TG-TAATC-ACAAACGACTCTCGGCAACGGATATCTCGGCTCACGCATCGATGAAGAACG
TAGCAAAATGCGATACTTGGTGTGAATTGCAGAATCCCGTGAACCATCGAGTTT-TTGAA
CGCAAGTTGCGCCCGAAGCCATTT-GGTTGAGGGCACGTCTGCCTGGGCGTCACGCATCG
TGTCG-CCCCCTACCACTCCTC-A-----AATGGATG-TTTGGTGT-GGGGGCGGATATT
GGTCTCCCGTTTCT---CCGATACGGTTGGCCAAAATA-CGAGTCCCC--ATCGAT-GGA
CGCACGACTAGT-GGTGGTTGATAAAACCTTC-GTCTTCTGTGGTGC-ATCTTCATTCGT
ACGGG-AAG-C-----TT-AAAGA--CCCC-AACGTGTTGTCTTTTGATGACGCTTCG
>Helichrysum_petiolare_2
TCGAACCCTGCAA-AGCAGAACGACC-CGTGAACATGTAACTACAACT-AGGC-ACATTA
GGGATTG---AGCTTCTGCTTCATCCTT---AG-C-TGCC-T-T-G-TTGATGT-GCATT
C------------------GAGATTCCATA-----CGGATGACAGGATGTCACATTGACA
TAC-TAACC-AACCCC-GGCACGGAATGTGCCAAGGAAATT-AAAACTTT--A-GGAATG
GAAGG-TTTCATGATGTCCCG-TTTTACGGTGTAC-TATTGAAATTTT-----ACTTCTT
TG-TAATC-ACAAACGACTCTCGGCAACGGATATCTCGGCTCACGCATCGATGAAGAACG
TAGCAAAATGCGATACTTGGTGTGAATTGCAGAATCCCGTGAACCATCGAGTTT-TTGAA
CGCAAGTTGCGCCCGAAGCCATTT-GGTTGAGGGCACGTCTGCCTGGGCGTCACGCATCG
TGTCG-CCCCCTACCACTCCTC-A-----AATGGATG-TTTGGTGT-GGGGGCGGATATT
GGTCTCCCGTTTCT---CCGATACGGTTGGCCAAAATA-CGAGTCCCC--ATCGAT-GGA
CGCACGACTAGT-GGTGGTTGATAAAACCTTC-GTCTTCTGTGGTGC-ATCTTCATTCGT
ACGGG-AAG-C-----TT-AAAGA--CCCC-AACGTGTTGTCTTTTGATGACGCTTCG
>Helichrysum_petiolare_2_2
TCGAACCCTGCAA-AGCAGAACGACC-CGTGAACATGTAACTACAACT-AGGC-ACATTA
GGGATTG---AGCTTCTGCTTCATCCTT---AG-C-TGCC-T-T-G-TTGATGT-GCATT
C------------------GAGATTCCATA-----CGGATGACAGGATGTCACATTGACA
TAC-TAACC-AACCCC-GGCACGGAATGTGCCAAGGAAATT-AAAACTTT--A-GGAATG
GAAGG-TTTCATGATGTCCCG-TTTTACGGTGTAC-TATTGAAATTTT-----ACTTCTT
TG-TAATC-ACAAACGACTCTCGGCAACGGATATCTCGGCTCACGCATCGATGAAGAACG
TAGCAAAATGCGATACTTGGTGTGAATTGCAGAATCCCGTGAACCATCGAGTTT-TTGAA
CGCAAGTTGCGCCCGAAGCCATTT-GGTTGAGGGCACGTCTGCCTGGGCGTCACGCATCG
TGTCG-CCCCCTACCACTCCTC-A-----AATGGATG-TTTGGTGT-GGGGGCGGATATT
GGTCTCCCGTTTCT---CCGATACGGTTGGCCAAAATA-CGAGTCCCC--ATCGAT-GGA
CGCACGACTAGT-GGTGGTTGATAAAACCTTC-GTCTTCTGTGGTGC-ATCTTCATTCGT
ACGGG-AAG-C-----TT-AAAGA--CCCC-AACGTGTTGTCTTTTGATGACGCTTCG
>Helichrysum_petiolare_3
TCGAACCCTGCAA-AGCAGAACGACC-CGTGAACATGTAACTACAACT-AGGC-ACATTA
GGGATTG---AGCTTCTGCTTCATCCTT---AG-C-TGCC-T-T-G-TTGATGT-GCATT
C------------------GAGATTCCATA-----CGGATGACAGGATGTCACATTGACA
TAC-TAACC-AACCCC-GGCACGGAATGTGCCAAGGAAATT-AAAACTTT--A-GGAATG
GAAGG-TTTCATGATGTCCCG-TTTTACGGTGTAC-TATTGAAATTTT-----ACTTCTT
TG-TAATC-ACAAACGACTCTCGGCAACGGATATCTCGGCTCACGCATCGATGAAGAACG
TAGCAAAATGCGATACTTGGTGTGAATTGCAGAATCCCGTGAACCATCGAGTTT-TTGAA
CGCAAGTTGCGCCCGAAGCCATTT-GGTTGAGGGCACGTCTGCCTGGGCGTCACGCATCG
TGTCG-CCCCCTACCACTCCTC-A-----AATGGATG-TTTGGTGT-GGGGGCGGATATT
GGTCTCCCGTTTCT---CCGATACGGTTGGCCAAAATA-CGAGTCCCC--ATCGAT-GGA
CGCACGACTAGT-GGTGGTTGATAAAACCTTC-GTCTTCTGTGGTGC-ATCTTCATTCGT
ACGGG-AAG-C-----TT-AAAGA--CCCC-AACGTGTTGTCTTTTGATGACGCTTCG
>Helichrysum_petiolare_4
TCGAACCCTGCAA-AGCAGAACGACC-CGTGAACATGTAACTACAACT-AGGC-ACATTA
GGGATTG---AGCTTCTGCTTCATCCTT---AG-C-TGCC-T-T-G-TTGATGT-GCATT
C------------------GAGATTCCATA-----CGGATGACAGGATGTCACATTGACA
TAC-TAACC-AACCCC-GGCACGGAATGTGCCAAGGAAATT-AAAACTTT--A-GGAATG
GAAGG-TTTCATGATGTCCCG-TTTTACGGTGTAC-TATTGAAATTTT-----ACTTCTT
TG-TAATC-ACAAACGACTCTCGGCAACGGATATCTCGGCTCACGCATCGATGAAGAACG
TAGCAAAATGCGATACTTGGTGTGAATTGCAGAATCCCGTGAACCATCGAGTTT-TTGAA
CGCAAGTTGCGCCCGAAGCCATTT-GGTTGAGGGCACGTCTGCCTGGGCGTCACGCATCG
TGTCG-CCCCCTACCACTCCTC-A-----AATGGATG-TTTGGTGT-GGGGGCGGATATT
GGTCTCCCGTTTCT---CCGATACGGTTGGCCAAAATA-CGAGTCCCC--ATCGAT-GGA
CGCACGACTAGT-GGTGGTTGATAAAACCTTC-GTCTTCTGTGGTGC-ATCTTCATTCGT
ACGGG-AAG-C-----TT-AAAGA--CCCC-AACGTGTTGTCTTTTGATGACGCTTCG
>Helichrysum_petiolare_5
TCGAACCCTGCAA-AGCAGAACGACC-CGTGAACATGTAACTACAACT-AGGC-ACATTA
GGGATTG---AGCTTCTGCTTCATCCTT---AG-C-TGCC-T-T-G-TTGATGT-GCATT
C------------------GAGATTCCATA-----CGGATGACAGGATGTCACATTGACA
TAC-TAACC-AACCCC-GGCACGGAATGTGCCAAGGAAATT-AAAACTTT--A-GGAATG
GAAGG-TTTCATGATGTCCCG-TTTTACGGTGTAC-TATTGAAATTTT-----ACTTCTT
TG-TAATC-ACAAACGACTCTCGGCAACGGATATCTCGGCTCACGCATCGATGAAGAACG
TAGCAAAATGCGATACTTGGTGTGAATTGCAGAATCCCGTGAACCATCGAGTTT-TTGAA
CGCAAGTTGCGCCCGAAGCCATTT-GGTTGAGGGCACGTCTGCCTGGGCGTCACGCATCG
TGTCG-CCCCCTACCACTCCTC-A-----AATGGATG-TTTGGTGT-GGGGGCGGATATT
GGTCTCCCGTTTCT---CCGATACGGTTGGCCAAAATA-CGAGTCCCC--ATCGAT-GGA
CGCACGACTAGT-GGTGGTTGATAAAACCTTC-GTCTTCTGTGGTGC-ATCTTCATTCGT
ACGGG-AAG-C-----TT-AAAGA--CCCC-AACGTGTTGTCTTTTGATGACGCTTCG
>Helichrysum_petiolare_6110
TCGAACCCTGCAA-AGCAGAACGACC-CGTGAACATGTAACTACAACT-AGGC-ACATTA
GGGATTG---AGCTTCTGCTTCATCCTT---AG-C-TGCC-T-T-G-TTGATGT-GCATT
C------------------GAGATTCCATA-----CGGATGACAGGATGTCACATTGACA
TAC-TAACC-AACCCC-GGCACGGAATGTGCCAAGGAAATT-AAAACTTT--A-GGAATG
GAAGG-TTTCATGATGTCCCG-TTTTACGGTGTAC-TATTGAAATTTT-----ACTTCTT
TG-TAATC-ACAAACGACTCTCGGCAACGGATATCTCGGCTCACGCATCGATGAAGAACG
TAGCAAAATGCGATACTTGGTGTGAATTGCAGAATCCCGTGAACCATCGAGTTT-TTGAA
CGCAAGTTGCGCCCGAAGCCATTT-GGTTGAGGGCACGTCTGCCTGGGCGTCACGCATCG
TGTCG-CCCCCTACCACTCCTC-A-----AATGGATG-TTTGGTGT-GGGGGCGGATATT
GGTCTCCCGTTTCT---CCGATACGGTTGGCCAAAATA-CGAGTCCCC--ATCGAT-GGA
CGCACGACTAGT-GGTGGTTGATAAAACCTTC-GTCTTCTGTGGTGC-ATCTTCATTCGT
ACGGG-AAG-C-----TT-AAAGA--CCCC-AACGTGTTGTCTTTTGATGACGCTTCG
>Helichrysum_milfordiae_6101
TCGAATCCTGCAA-AGCAGAACGACC-CGTGAACATGTAACTACAACT-AGGC-AGATTA
GGGATTG---AGCTTCTGTTTGATTCTT---AG-C-TGCC-T-T-G-TCGATGT-GCGTT
C------------------GAGATTCCTTA-----CGGATGATAGGATGTCACATTGACA
TAC-TAACC-AACCCC-GGCACGGAATGTGCCAAGGAAATT-AAAACTTT--A-GGAATG
GAAGG-TTTCATGATGTCCCG-TTTTGCGGTGCAC-TATTGAAACTCT-----ACTTCTT
TA-TAATC-ACAAACGACTCTCGGCAACGGATATCTCGGCTCACGCATCGATGAAGAACG
TAGCAAAATGCGATACTTGGTGTGAATTGCAGAATCCCGTGAACCATCGAGTTT-TTGAA
CGCAAGTTGCGCCCGAAGCCATTT-GGTTGAGGGCACGTCTGCCTGGGCGTCACGCATCG
TGTCA-CCCCCTACCACTCCTC-A-----AATTGATG-TTTGGTAT-GGGGGCGGATATT
GGTCTCCCGTTTCT---CCGATACGGTTGGCCAAAATA-CAAGTCCCT--ATCGAT-GGA
CGCACGACTAGT-GGTGGTTGATAAAACCTTC-GTCTTCTGTTGTGC-ATCTTCATTCGT
ACGGG-AAG-C-----TT-AAAGA--CCCC-AATGTGTTGTCTTTTGACGACGCTTCG
>Helichrysum_confertum_6096
TCGAACCCTGCAA-AGCAGAACGACC-CGTGAACATGTAACTACAACT-AGGC-GAATTA
GGGATTG---AGCTTCTGTTTGATCCTT---AG-C-TGCC-T-T-G-TCGATGT-GCGTT
T------------------GAGATTCCTTA-----CGGATGACAGAATGTCACATTGACA
TAC-TAACC-AACCCC-GGCACGGAATGTGCCAAGGAAATT-AAAACTTT--A-GGAATG
GAAGG-TTTCATGATGTCCCG-TTTTGCGGTGCAC-TATTGAAACTTT-----ACTTCTT
TG-TAATC-ACAAACGACTCTCGGCAACGGATATCTCGGCTCACGCATCGATGAAGAACG
TAGCAAAATGCGATACTTGGTGTGAATTGCAGAATCCCGTGAACCATCGAGTTT-TTGAA
CGCAAGTTGCGCCCGAAGCCATTT-GGTTGAGGGCACGTCTGCCTGGGCGTCACGCATCG
TGTCG-CCCCCTACCACTCCTC-A-----AATGGATG-TTTGGTGT-GGGGGCGGATATT
GGTCTCCCGTTTCT---ACGTTACGGTTGGCCAAAATA-CGAGTCCCC--ATCGAT-GGA
CGCACGACTAGT-GGTGGTTGATAAAACCTTC-GTCTTCTGTTGTGC-ATCTTCATTCGT
ACGGG-AAG-CT-TAATT-AAAGA--CCCC-AATGTGTTGTCTTTTGACGACGCTTCG
>Helichrysum_sutherlandii_M3713
---------GCAA-AGCAGAACGACC-CGTGAACATGTAACTACAACT-AGGC-GAATTA
GGGATTG---AGCTTCTGTTTGATCCTT---AG-C-TGCC-T-T-G-TCGATGT-GCGTT
T------------------GAGATTCCTTA-----CGGATGACAGAATGTCACATTGACA
TAC-TAACC-AACCCC-GGCACGGAATGTGCCAAGGAAATT-AAAACTTT--A-GGAATG
GAAGG-TTTCATGATGTCCCG-TTTTGCGGTGCAC-TATTGAAACTTT-----ACTTCTT
TG-TAATC-ACAAACGACTCTCGGCAACGGATATCTCGGCTCACGCATCGATGAAGAACG
TAGCAAAATGCGATACTTGGTGTGAATTGCAGAATCCCGTGAACCATCGAGTTT-TTGAA
CGCAAGTTGCGCCCGAAGCCATTT-GGTTGAGGGCACGTCTGCCTGGGCGTCACGCATCG
TGTCG-CCCCCTACCACTCCTC-A-----AATGGATG-TTTGGTGT-GGGGGCGGATATT
GGTCTCCCGTTTCT---ACGTTACGGTTGGCCAAAATA-CGAGTCCCC--ATCGAT-GGA
CGCACGACTAGT-GGTGGTTGATAAAACCTTC-GTCTTCTGTTGTGC-ATCTTCATTCGT
ACGGG-AAG-CT-TAATT-AAAGA--CCCC-AATGTGTTGTCTTTTGACGACGCTTCG
>Helichrysum_platypterum_I087
TCGAACCCTGCAA-AGCAGAACGACC-CGTGAACATGTAACTACAACT-AGGC-AAATTA
GGGATTG---AGCTTCTGTTTGATCCTT---AG-C-TGCC-T-T-G-TCGATGT-GCGTT
C------------------GAGATTCCTTA-----CGGATGACAGGATGT--AATTGACA
TAC-TAACC-AACCCC-GGCACGGAATGTGCCAAGGAAATT-AAAACTTT--A-GGAATG
GAAGG-TTTCAAGATGTCCCG-TTTTGCGGTGCAC-TATTGAAACTTT-----ACTTCTT
TG-TAATC-ACAAACGACTCTCGGCAACGGATATCTCGGCTCACGCATCGATGAAGAACG
TAGCAAAATGCGATACTTGGTGTGAATTGCAGAATCCCGTGAACCATCGAGTTT-TTGAA
CGCAAGTTGCGCCCGAAGCCATTT-GGTTGAGGGCACGTCTGCCTGGGCGTCACGCATCG
TGTCG-CCCCCTACCACTCCTC-A-----AATGGATG-TTTGGTGT-GGGGGCGGATATT
GGTCTCCCGTTTCT---CCGATACGGTTGGCCAAAATA-TGAGTCCCC--ATCGAT-GGA
CGCACGACTAGT-GGTGGTTGATAAAACCTTC-GTCTTCTGTTGTGC-ATCTTCATTCGT
ACGGG-AAG-C-----TT-AAAGA--CCCC-AATGTGATGTCTTTTGACAACGCTTCG
>Pseudognaphalium_flavescens_I143
TCGAACCCTGCAA-AGCAGAACGACC-CGTGAACATGTAACTACAACT-AGGC-AAATTA
GGGATTG---AGCTTTTGTTTGATCCTT---AG-T-TGCC-T-T-G-TCGATGT-GTCTT
C------------------GAGATTCCTTA-----CGGATGACAGGATGTCACATTGACA
TAC-TAACC-AACCCC-GGCACGGAATGTGCCAAGGAAATT-AAAACTTT--A-GGAATG
GAAGG-TTTCATGATGTCCCG-TTTTGCGGTGCAC-TATCGAAACCTT-----ACTTCTT
TG-TAATC-ACAAACGACTCTCGGCAACGGATATCTCGGCTCACGCATCGATGAAGAACG
TAGCAAAATGCGATACTTGGTGTGAATTGCAGAATCCCGTGAACCATCGAGTTT-TTGAA
CGCAAGTTGCGCCCGAAGCCATTT-GGTTGAGGGCACGTCTGCCTGGGCGTCACGCATCG
TGTCG-CCCCCTACCACTCCTC-A-----AATGGATG-TTTGGTGT-GGGGGCGGAAATT
GGTCTCCTGTTTCT---CCGATACGGTTGGCCAAAATA-TGAGTCCCT--ATCGAT-GGA
CGCACGACTAGT-GGTGGTTGCTAAAACCTTC-GTCTTCGGTTGTGC-ATCTTTATTCGT
ACGGG-AAG-C-----TT-AAAGA--CCCC-AATGTGTTGTCTTTTGATGATGCTTCG
>Pseudognaphalium_hypoleucum_1210
TCGAACCCTGCAA-AGCAGAACGACC-TGTGAACATGTAACTACAACT-AGGC-AAATCA
GGGATTG---AGCTTTTGTTTGATCCTT---AG-T-TGCC-T-T-G-TCGATGT-GTCTT
C------------------GAGATTCCTTA-----CGGATGACAGGATGTCACATTGACA
TAC-TAACC-AACCCC-GGCACGGAATGTGCCAAGGAAATT-AAAACTTT--A-GGAATG
GAAGG-TTTCATGATGTCCCG-TTTTGCGGTGCAC-TATTGAAACCTT-----ACTTCTT
TG-TAATC-ACAAACGACTCTCGGCAACGGATATCTCGGCTCACGCATCGATGAAGAACG
TAGCAAAATGCGATACTTGGTGTGAATTGCAGAATCCCGTGAACCATCGAGTTT-TTGAA
CGCAAGTTGCGCCCGAAGCCATTT-GGTTGAGGGCACGTCTGCCTGGGCGTCACGCATCG
TGTCG-CCCCCTACCACTCCTC-A-----AATGGATG-TTTGGTGT-GGGGGCGGATATT
GGTCTCCTGTTTCT---CTGATACGGTTGGCCAAAATA-TGAGTCCCT--ATCGAT-GGA
CGCACGACTAGT-GGTGGTTGCTAAAACCTTC-GTCTTCGGTTGTGC-ATCTTTATTCGT
ACGGG-AAG-C-----TT-AAAGA--CCCC-AATGTGTTGTCTTTTGATGACGCTTCG
>Pseudognaphalium_hypoleucum_2234
TCGAACCCTGCAA-AGCAGAACGACC-TGTGAACATGTAACTACAACT-AGGC-AAATTA
GGGATTG---AGCTTTTGTTTGATCCTT---AG-T-TGCC-T-T-G-TCGATGT-GTCTT
C------------------GAGATTCCTTA-----CGGATGACAGGATGTCACATTGACA
TAC-TAACC-AACCCC-GGCACGGAATGTGCCAAGGAAATT-AAAACTTT--A-GGAATG
GAAGG-TTTCATGATGTCCCG-TTTTGCGGTGCAC-TATTGAAACCTT-----ACTTCTT
TG-TAATC-ACAAACGACTCTCGGCAACGGATATCTCGGCTCACGCATCGATGAAGAACG
TAGCAAAATGCGATACTTGGTGTGAATTGCAGAATCCCGTGAACCATCGAGTTT-TTGAA
CGCAAGTTGCGCCCGAAGCCATTT-GGTTGAGGGCACGTCTGCCTGGGCGTCACGCATCG
TGTCG-CCCCCTACCACTCCTC-A-----AATGGATG-TTTGGTGT-GGGGGCGGATATT
GGTCTCCTGTTTCT---CTGATACGGTTGGCCAAAATA-TGAGTCCCT--ATCGAT-GGA
CGCACGACTAGT-GGTGGTTGCTAAAACCTTC-GTCTTCGGTTGTGC-ATCTTTATTCGT
ACGGG-AAG-C-----TT-AAAGA--CCCC-AATGTGTTGTCTTTTGATGACGCTTCG
>Pseudognaphalium_hypoleucum_BNU2019SC273
TCGAACCCTGCAA-AGCAGAACGACC-TGTGAACATGTAACTACAACT-AGGC-AAATTA
GGGATTG---AGCTTTTGTTTGATCCTT---AG-T-TGCC-T-T-G-TCGATGT-GTCTT
C------------------GAGATTCCTTA-----CGGATGACAGGATGTCACATTGACA
TAC-TAACC-AACCCC-GGCACGGAATGTGCCAAGGAAATT-AAAACTTT--A-GGAATG
GAAGG-TTTCATGATGTCCCG-TTTTGCGGTGCAC-TATTGAAACCTT-----ACTTCTT
TG-TAATC-ACAAACGACTCTCGGCAACGGATATCTCGGCTCACGCATCGATGAAGAACG
TAGCAAAATGCGATACTTGGTGTGAATTGCAGAATCCCGTGAACCATCGAGTTT-TTGAA
CGCAAGTTGCGCCCGAAGCCATTT-GGTTGAGGGCACGTCTGCCTGGGCGTCACGCATCG
TGTCG-CCCCCTACCACTCCTC-A-----AATGGATG-TTTGGTGT-GGGGGCGGATATT
GGTCTCCTGTTTCT---CTGATACGGTTGGCCAAAATA-TGAGTCCCT--ATCGAT-GGA
CGCACGACTAGT-GGTGGTTGCTAAAACCTTC-GTCTTCGGTTGTGC-ATCTTTATTCGT
ACGGG-AAG-C-----TT-AAAGA--CCCC-AATGTGTTGTCTTTTGATGACGCTTCG
>Pseudognaphalium_hypoleucum_BNU2019XZ300
TCGAACCCTGCAA-AGCAGAACGACC-TGTGAACATGTAACTACAACT-AGGC-AAATTA
GGGATTG---AGCTTTTGTTTGATCCTT---AG-T-TGCC-T-T-G-TCGATGT-GTCTT
C------------------GAGATTCCTTA-----CGGATGACAGGATGTCACATTGACA
TAC-TAACC-AACCCC-GGCACGGAATGTGCCAAGGAAATT-AAAACTTT--A-GGAATG
GAAGG-TTTCATGATGTCCCG-TTTTGCGGTGCAC-TATTGAAACCTT-----ACTTCTT
TG-TAATC-ACAAACGACTCTCGGCAACGGATATCTCGGCTCACGCATCGATGAAGAACG
TAGCAAAATGCGATACTTGGTGTGAATTGCAGAATCCCGTGAACCATCGAGTTT-TTGAA
CGCAAGTTGCGCCCGAAGCCATTT-GGTTGAGGGCACGTCTGCCTGGGCGTCACGCATCG
TGTCG-CCCCCTACCACTCCTC-A-----AATGGATG-TTTGGTGT-GGGGGCGGATATT
GGTCTCCTGTTTCT---CTGATACGGTTGGCCAAAATA-TGAGTCCCT--ATCGAT-GGA
CGCACGACTAGT-GGTGGTTGCTAAAACCTTC-GTCTTCGGTTGTGC-ATCTTTATTCGT
ACGGG-AAG-C-----TT-AAAGA--CCCC-AATGTGTTGTCTTTTGATGACGCTTCG
>Pseudognaphalium_hypoleucum_1522
TCGAACCCTGC-A-AGCAGAACGACC-CGTGAACATGTAACTACAACT-AGGC-AAATTA
GGGATTG---AGCTTTTGTTTGATCCTT---AG-T-TGCC-T-T-G-TCGATGT-GTCTT
C------------------GAGATTCCTTA-----CGGATGACAGGATGTCACATTGACA
TAC-TAACC-AACCCC-GGCACGGAATGTGCCAAGGAAATT-AAAACTTT--A-GGAATG
GAA-G-TTTCATGATGTCCCG-TTTTGCGGTGCAC-TATCGAAACCTT-----ACTTCTT
TG-TAATC-ACAAACGACTCTCGGCAACGGATATCTCGGCTCACGCATCGATGAAGAACG
TAGCAAAATGCGATACTTGGTGTGAATTGCAGAATCCCGTGAACCATCGAGTTT-TTGAA
CGCAAGTTGCGCCCGAAGCCATTT-GGTTGAGGGCACGTCTGCCTGGGCGTCACGCATCG
TGTCG-CCCCCTACCACTCCTC-A-----AATGGATG-TTTGGTGT-GGGGGCGGATATT
GGTCTCCTGTTTCT---CCGATACGGTTGGCCAAAATA-TGAGTCCCC--ATCGAT-GGA
CGCACGACTAGT-GGTGGTTGCTAAAACCTTC-GTCTTCGGTTGTGC-ATCTTTATTCGT
ACGGG-AAG-C-----TT-AAAGA--CCCC-AATGTGTTGTCTTTTGATGACGCTTCG
>Pseudognaphalium_hypoleucum_1191
-TCGACCCTGC-A-AGCAGAACGACC-CGTGAACATGTAACTACAACT-AGGC-AAATTA
GGGATTG---AGCTTTTGTTTGATCCTT---AG-T-TGCC-T-T-G-TCGATGT-GTCTT
C------------------GAGATTCCTTA-----CGGATGACAGGATGTCACATTGACA
TAC-TAACC-AACCCC-GGCACGGAATGTGCCAAGGAAATT-AAAACTTT--A-GGAATG
GAAGG-TTTCATGATGTCCCG-TTTTGCGGTGCAC-TATCGAAACCTT-----ACTTCTT
TG-TAATC-ACAAACGACTCTCGGCAACGGATATCTCGGCTCACGCATCGATGAAGAACG
TAGCAAAATGCGATACTTGGTGTGAATTGCAGAATCCCGTGAACCATCGAGTTT-TTGAA
CGCAAGTTGCGCCCGAAGCCATTT-GGTTGAGGGCACGTCTGCCTGGGCGTCACGCATCG
TGTCG-CCCCCTACCACTCCTC-A-----AATGGATG-TTTGGTGT-GGGGGCGGATATT
GGTCTCCTGTTTCT---CCGATACGGTTGGCCAAAATA-TGAGTCCCC--ATCGAT-GGA
CGCACGACTAGT-GGTGGTTGCTAAAACCTTC-GTCTTCGGTTGTGC-ATCTTTATTCGT
ACGGG-AAG-C-----TT-AAAGA--CCCC-AATGTGTTGTCTTTTGATGACGCTTCG
>Pseudognaphalium_hypoleucum_1954
-TCGACCCTGC-A-AGCAGAACGACC-TGTGAACATGTAACTACAACT-AGGC-AAATTA
GGGATTG---AGCTTTTGTTTGATCCTT---AG-T-TGCC-T-T-G-TCGATGT-GTCTT
C------------------GAGATTCCTTA-----CGGATGACAGGATGTCACATTGACA
TAC-TAACC-AACCCC-GGCACGGAATGTGCCAAGGAAATT-AAAACTTT--A-GGAATG
GAAGG-TTTCATGATGTCCCG-TTTTGCGGTGCAC-TATTGAAACCTT-----ACTTCTT
TG-TAATC-ACAAACGACTCTCGGCAACGGATATCTCGGCTCACGCATCGATGAAGAACG
TAGCAAAATGCGATACTTGGTGTGAATTGCAGAATCCCGTGAACCATCGAGTTT-TTGAA
CGCAAGTTGCGCCCGAAGCCATTT-GGTTGAGGGCACGTCTGCCTGGGCGTCACGCATCG
TGTCG-CCCCCTACCACTCCTC-A-----AATGGATG-TTTGGTGT-GGGGGCGGATATT
GGTCTCCTGTTTCT---CTGATACGGTTGGCCAAAATA-TGAGTCCCT--ATCGAT-GGA
CGCACGACTAGT-GGTGGTTGCTAAAACCTTC-GTCTTCGGTTGTGC-ATCTTTATTCGT
ACGGG-AAG-C-----TT-AAAGA--CCCC-AATGTGTTGTCTTTTGATGACGCTTCG
>Pseudognaphalium_attenuatum_I139
TCGAACCCTGCAA-AGCAGAACGACC-CGTGAACATGTAACTACAACT-AGGC-AAATTA
GGGACTG---AGCTTTTGTTTGATCCTT---AG-CTTGCC-T-T-G-TCGATGT-GTGTT
C------------------GAGATTCCTTA-----CGGATGACAGGATGTCACATTGACA
TAC-TAACC-AACCCC-GGCACGGAATGTGCCAAGGAAATT-AAAACTTT--A-GGAATG
GAAGG-TTTCATGATGTCCCG-TTTTGCGGTGCAC-TATCAAAACCTT-----ACTTCTT
TG-TAATC-ACAAACGACTCTCGGCAACGGATATCTCGGCTCACGCATCGATGAAGAACG
TAGCAAAATGCGATACTTGGTGTGAATTGCAGAATCCCGTGAACCATCGAGTTT-TTGAA
CGCAAGTTGCGCCCGAAGCCATTT-GGTTGAGGGCACGTCTGCCTGGGCGTCACGCATCG
TGTCG-CCCCCTACCACTCCTC-A-----AATGGATG-TTTGGTGT-GGGGGCGGATATT
GGTCTCCCGTATCT---CTGATACGGTTGGCCAAAATA-CGAGTCCCT--GTCGAT-GGA
CGCACGACTAGT-GGTGGTTGCTAAAACCTTC-GTCTTTGGTTGTGC-ATCTTCATTCGT
ACGGG-AAG-C-----TT-AAAGA--CCCC-AATGTGTTGTCTTTTGATGACGCTTCG
>Pseudognaphalium_macounii_11118
TCGAACCCTGCAA-AGCAGAACGACC-CGTGAACATGTAACTACAACT-AGGC-AAATTA
GGGACTG---AGCTTTTGTTTGATCCTT---AG-CTTGCC-T-T-G-TCGATGT-GTGTT
C------------------GAGATTCCTTA-----CGGATGACAGGATGTCACATTGACA
TAC-TAACC-AACCCC-GGCACGGAATGTGCCAAGGAAATT-AAAACTTT--A-GGAATG
GAAGG-TTTCATGATGTCCCG-TTTTGCGGTGCAC-TATCAAAACCTT-----ACTTCTT
TG-TAATC-ACAAACGACTCTCGGCAACGGATATCTCGGCTCACGCATCGATGAAGAACG
TAGCAAAATGCGATACTTGGTGTGAATTGCAGAATCCCGTGAACCATCGAGTTT-TTGAA
CGCAAGTTGCGCCCGAAGCCATTT-GGTTGAGGGCACGTCTGCCTGGGCGTCACGCATCG
TGTCG-CCCCCTACCACTCCTC-A-----AATGGATG-TTTGGTGT-GGGGGCGGATATT
GGTCTCCCGTATCT---CTGATACGGTTGGCCAAAATA-CGAGTCCCT--GTCGAT-GGA
CGCACGACTAGT-GGTGGTTGCTAAAACCTTC-GTCTTTGGTTGTGC-ATCTTCATTCGT
ACGGG-AAG-C-----TT-AAAGA--CCCC-AATGTGTTGTCTTTTGATGACGCTTCG
>Pseudognaphalium_sp__2423
TCGAACCCTGCAA-AGCAGAACGACC-CGTGAACATGTAACTACAACT-AGGC-AAATTA
GGGACTG---AGCTTTTGTTTGATCCTT---AG-CTTGCC-T-T-G-TCGATGT-GTGTT
C------------------GAGATTCCTTA-----CGGATGACAGGATGTCACATTGACA
TAC-TAACC-AACCCC-GGCACGGAATGTGCCAAGGAAATT-AAAACTTT--A-GGAATG
GAAGG-TTTCATGATGTCCCG-TTTTGCGGTGCAC-TATCAAAACCTT-----ACTTCTT
TG-TAATC-ACAAACGACTCTCGGCAACGGATATCTCGGCTCACGCATCGATGAAGAACG
TAGCAAAATGCGATACTTGGTGTGAATTGCAGAATCCCGTGAACCATCGAGTTT-TTGAA
CGCAAGTTGCGCCCGAAGCCATTT-GGTTGAGGGCACGTCTGCCTGGGCGTCACGCATCG
TGTCG-CCCCCTACCACTCCTC-A-----AATGGATG-TTTGGTGT-GGGGGCGGATATT
GGTCTCCCGTATCT---CTGATACGGTTGGCCAAAATA-CGAGTCCCT--GTCGAT-GGA
CGCACGACTAGT-GGTGGTTGCTAAAACCTTC-GTCTTTGGTTGTGC-ATCTTCATTCGT
ACGGG-AAG-C-----TT-AAAGA--CCCC-AATGTGTTGTCTTTTGATGACGCTTCG
>Pseudognaphalium_sylvicola_I156
TCGAACCCTGCAA-AGCAGAACGACC-CGTGAACATGTAACTACAACT-AGGC-AAATTA
GGGACTG---AGCTTTTGTTTGATCCTT---AG-CTTGCC-T-T-G-TCGATGT-GTGTT
C------------------GAGATTCCTTA-----CGGATGACAGGATGTCACATTGACA
TAC-TAACC-AACCCC-GGCACGGAATGTGCCAAGGAAATT-AAAACTTT--A-GGAATG
GAAGG-TTTCATGATGTCCCG-TTTTGCGGTGCAC-TATCAAAACCTT-----ACTTCTT
TG-TAATC-ACAAACGACTCTCGGCAACGGATATCTCGGCTCACGCATCGATGAAGAACG
TAGCAAAATGCGATACTTGGTGTGAATTGCAGAATCCCGTGAACCATCGAGTTT-TTGAA
CGCAAGTTGCGCCCGAAGCCATTT-GGTTGAGGGCACGTCTGCCTGGGCGTCACGCATCG
TGTCG-CCCCCTACCACTCCTC-A-----AATGGATG-TTTGGTGT-GGGGGCGGATATT
GGTCTCCCGTATCT---CTGATACGGTTGGCCAAAATA-CGAGTCCCT--GTCGAT-GGA
CGCACGACTAGT-GGTGGTTGCTAAAACCTTC-GTCTTTGGTTGTGC-ATCTTCATTCGT
ACGGG-AAG-C-----TT-AAAGA--CCCC-AATGTGTTGTCTTTTGATGACGCTTCG
>Pseudognaphalium_thermale_I157
TCGAACCCTGCAA-AGCAGAACGACC-CGTGAACATGTAACTACAACT-AGGC-AAATTA
GGGACTG---AGCTTTTGTTTGATCCTT---AG-CTTGCC-T-T-G-TCGATGT-GTGTT
C------------------GAGATTCCTTA-----CGGATGACAGGATGTCACATTGACA
TAC-TAACC-AACCCC-GGCACGGAATGTGCCAAGGAAATT-AAAACTTT--A-GGAATG
GAAGG-TTTCATGATGTCCCG-TTTTGCGGTGCAC-TATCAAAACCTT-----ACTTCTT
TG-TAATC-ACAAACGACTCTCGGCAACGGATATCTCGGCTCACGCATCGATGAAGAACG
TAGCAAAATGCGATACTTGGTGTGAATTGCAGAATCCCGTGAACCATCGAGTTT-TTGAA
CGCAAGTTGCGCCCGAAGCCATTT-GGTTGAGGGCACGTCTGCCTGGGCGTCACGCATCG
TGTCG-CCCCCTACCACTCCTC-A-----AATGGATG-TTTGGTGT-GGGGGCGGATATT
GGTCTCCCGTATCT---CTGATACGGTTGGCCAAAATA-CGAGTCCCT--GTCGAT-GGA
CGCACGACTAGT-GGTGGTTGCTAAAACCTTC-GTCTTTGGTTGTGC-ATCTTCATTCGT
ACGGG-AAG-C-----TT-AAAGA--CCCC-AATGTGTTGTCTTTTGATGACGCTTCG
>Pseudognaphalium_ramosissimum_I153
TCGAACCCTGCAA-AGCAGAACGACC-CGTGAACATGTAACTACAACT-AGGC-AAATTA
GGGACTG---AGCTTTTGTTTGATCCTT---AG-CTTGCC-T-T-G-TCGATGT-GTGTT
C------------------GAGATTCCTTA-----CGGATGACAGGATGTCACATTGACA
TAC-TAACC-AACCCC-GGCACGGAATGTGCCAAGGAAATT-AAAACTTT--A-GGAATG
GAAGG-TTTCATGATGTCCCG-TTTTGCGGTGCAC-TATCAAAACCTT-----ACTTCTT
TG-TAATC-ACAAACGACTCTCGGCAACGGATATCTCGGCTCACGCATCGATGAAGAACG
TAGCAAAATGCGATACTTGGTGTGAATTGCAGAATCCCGTGAACCATCGAGTTT-TTGAA
CGCAAGTTGCGCCCGAAGCCATTT-GGTTGAGGGCACGTCTGCCTGGGCGTCACGCATCG
TGTCG-CCCCCTACCACTCCTC-A-----AATGGATG-TTTGGTGT-GGGGGCGGATATT
GGTCTCCCGTATCT---CTGATACGGTTGGCCAAAATA-CAAGTCCCT--GTCGAT-GGA
CGCACGACTAGT-GGTGGTTGCTAAAACCTTC-GTCTTTGGTTGTGC-ATCTTCATTCGT
ACGGG-AAG-C-----TT-AAAGA--CCCC-AATGTGTTGTCTTTTGATGACGCTTCG
>Pseudognaphalium_oxyphyllum_GC2480
TCGAACCCTGCAA-AGCAGAACGACC-CGTGAACATGTTACTACAACT-AGGC-AAATTA
GGGACTG---AGCTTTTGTTTGATCCTT---AG-CTTGCC-T-T-G-TCGATGT-GTGTT
C------------------GAGATTCCTTA-----CGGATGACAGGATGTCACATTGACA
TAC-TAACC-AACCCC-GGCACGGAATGTGCCAAGGAAATT-AAAACTTT--A-GGAATG
GAAGG-TTTCATGATGTCCCG-TTTTGCGGTGCAC-TATCAAAACCTT-----ACTTCTT
TG-TAATC-ACAAACGACTCTCGGCAACGGATATCTCGGCTCACGCATCGATGAAGAACG
TAGCAAAATGCGATACTTGGTGTGAATTGCAGAATCCCGTGAACCATCGAGTTT-TTGAA
CGCAAGTTGCGCCCGAAGCCATTT-GGTTGAGGGCACGTCTGCCTGGGCGTCACGCATCG
TGTCG-CCCCCTACCACTCCTC-A-----AATGGATG-TTTGGTGT-GGGGGCGGATATT
GGTCTCCCGTATCT---CTGATACGGTTGGCCAAAATA-CGAGTCCCT--GTCGAT-GGA
CGCACGACTAGT-GGTGGTTGCTAAAACCTTC-GTCTTTGGTTGTGC-ATCTTCATTCGT
ACGGG-AAG-C-----TT-AAAGA--CCCC-AATGTGTTGTCTTTTGATGACGCTTCG
>Pseudognaphalium_oxyphyllum_GC2431
TCGAACCCTGCAA-AGCAGAACGACC-CGTGAACATGTAACTACAACT-AGGC-AAATTA
GGGACTG---AGCTTTTGTTTGATCCTT---AG-ATTGCC-T-T-G-TCGATGT-GTGTT
C------------------GAGATTCCTTA-----CGGATGACAGGATGTCACATTGACA
TAC-TAACC-AACCCC-GGCACGGAATGTGCCAAGGAAATT-AAAACTTT--A-GGAATG
GAAGG-TTTCATGATGTCCCG-TTTTGCGGTGCAC-TATCAAAACCTT-----ACTTCTT
TG-TAATC-ACAAACGACTCTCGGCAACGGATATCTCGGCTCACGCATCGATGAAGAACG
TAGCAAAATGCGATACTTGGTGTGAATTGCAGAATCCCGTGAACCATCGAGTTT-TTGAA
CGCAAGTTGCGCCCGAAGCCATTT-GGTTGAGGGCACGTCTGCCTGGGCGTCACGCATCG
TGTCG-CCCCCTACCACTCCTC-A-----AATGGATG-TTTGGTGT-GGGGGCGGATATT
GGTCTCCCGTATCT---CTGATACGGTTGGCCAAAATA-CGAGTCCCT--GTCGAT-GGA
CGCACGACTAGT-GGTGGTTGCTAAAACCTTC-GTCTTTGGTTGTGC-ATCTTCATTCGT
ACGGG-AAG-C-----TT-AAAGA--CCCC-AATGTGTTGTCTTTTGATGACGCTTCG
>Pseudognaphalium_semiamplexicaule_I155
TCGAACCCTGCAA-AGCAGAACGACC-CGTGAACATGTAACTACAACT-AGGC-AAATTA
GGGACTG---AGCTTTTGTTTGATCCTT---AG-ATTGCC-T-T-G-TCGATGT-GTGTT
C------------------GAGATTCCTTA-----CGGATGACAGGATGTCACATTGACA
TAC-TAACC-AACCCC-GGCACGGAATGTGCCAAGGAAATT-AAAACTTT--A-GGAATG
GAAGG-TTTCATGATGTCCCG-TTTTGCGGTGCAC-TATCAAAACCTT-----ACTTCTT
TG-TAATC-ACAAACGACTCTCGGCAACGGATATCTCGGCTCACGCATCGATGAAGAACG
TAGCAAAATGCGATACTTGGTGTGAATTGCAGAATCCCGTGAACCATCGAGTTT-TTGAA
CGCAAGTTGCGCCCGAAGCCATTT-GGTTGAGGGCACGTCTGCCTGGGCGTCACGCATCG
TGTCG-CCCCCTACCACTCCTC-A-----AATGGATG-TTTGGTGT-GGGGGCGGATATT
GGTCTCCCGTATCT---CTGATACGGTTGGCCAAAATA-CGAGTCCCT--GTCGAT-GGA
CGCACGACTAGT-GGTGGTTGCTAAAACCTTC-GTCTTTGGTTGTGC-ATCTTCATTCGT
ACGGG-AAG-C-----TT-AAAGA--CCCC-AATGTGTTGTCTTTTAATGACGCTTCG
>Pseudognaphalium_leucocephalum_I147
TCGAACCCTGCAA-AGCAGAACGACC-CGTGAACATGTAACTACAACT-AGGC-AAATTA
GGGACTG---AGCTTTTGTTTGATCCTT---AG-CTTGCC-T-T-G-TCGATGT-GTGTT
C------------------GAGATTCCTTA-----CGGATGACAGGATGTCACATTGACA
TAC-TAACC-AACCCC-GGCACGGAATGTGCCAAGGAAATT-AAAACTTT--A-GGAATG
GAAGG-TTTCATGATGTCCCG-TTTTCCGGTGCAC-TATCAAAACCTT-----ACTTCTT
TG-TAATC-ACAAACGACTCTCGGCAACGGATATCTCGGCTCACGCATCGATGAAGAACG
TAGCAAAATGCGATACTTGGTGTGAATTGCAGAATCCCGTGAACCATCGAGTTT-TTGAA
CGCAAGTTGCGCCCGAAGCCATTT-GGTTGAGGGCACGTCTGCCTGGGCGTCACGCATCG
TGTCG-CCCCCTACCACTCCTC-A-----AATGGATG-TTTGGTGT-GGGGGCGGATATT
GGTCTCCCGTATCT---CTGATACGGTTGGCCAAAATA-CGAGTCCCT--GTCGAT-GGA
CGCACGACTAGT-GGTGGTTGCTAAAACCTTC-GTCTTTGGTTGTGC-ATCTTCATTCGT
ACGGG-AAG-C-----TT-AAAGA--CCCC-AATGTGTTGTCTTTTGATGACACTTCG
>Pseudognaphalium_micradenium_3813
TCGAACCCTGCAA-AGCAGAACGACC-CGTGAACATGTAACTACAACT-AGGC-AAATTA
GGGACTG---AGCTTTTGTTTGATCCTT---AG-CTTGCC-T-T-G-TCGATGT-GTGTT
C------------------GAGATTCCTTA-----CGGATGACAGGATGGCACATTGACA
TAC-TAACC-AACCCC-GGCACGGAATGTGCCAAGGAAATT-AAAACTTT--A-GGAATG
GAAGG-TTTCATGATGTCCCG-TTTTGCGGTGCAC-TATCAAAACCTT-----ACTTCTT
TG-TAATC-ACAAACGACTCTCGGCAACGGATATCTCGGCTCACGCATCGATGAAGAACG
TAGCAAAATGCGATACTTGGTGTGAATTGCAGAATCCCGTGAACCATCGAGTTT-TTGAA
CGCAAGTTGCGCCCGAAGCCATTT-GGTTGAGGGCACGTCTGCCTGGGCGTCACGCATCG
TGTCG-CCCCCTACCACTCCTG-A-----TATGGATG-TTTGGTGT-GGGGGCGGATATT
GGTCTCCCGTATCT---CTGATACGGTTGGCCAAAATA-CGAGTCCCT--GTCGAT-GGA
CGCACGACTAGT-GGTGGTTGCTAAAACCTTC-GTCTTTGGTTGTGC-ATCTTCATTCGT
ACGGG-AAG-C-----TT-AAAGA--CCCC-AATGTGTTGTCTTTTGATGACGCTTCG
>Pseudognaphalium_helleri_DeSelm_s_n_
TCGAACCCTGCAA-AGCAGAACGACC-CGTGAACATGTAACTACAACT-AGGC-AAATTA
GGGACTG---AGCTTTTGTTTGATCCTT---AG-CTTGCC-T-T-G-TCGATGT-GTGTT
C------------------GAGATTCCTTA-----CGGATGACAGGATGGCACATTGACA
TAC-TAACC-AACCCC-GGCACGGAATGTGCCAAGGAAATT-AAAACTTT--A-GGAATG
GAAGG-TTTCATGATGTCCCG-TTTTGCGGTGCAC-TATCAAAACCTT-----ACTTCTT
TG-TAATC-ACMAACGACTCTCGGCAACGGATATCTCGGCTCACGCATCGATGAAGAACG
TAGCAAAATGCGATACTTGGTGTGAATTGCAGAATCCCGTGAACCATCGAGTTT-TTGAA
CGCAAGTTGCGCCCGAAGCCATTT-GGTTGAGGGCACGTCTGCCTGGGCGTCACGCATCG
TGTCG-CCCCCTACCACTCCTG-A-----TATGGATG-TTTGGTGT-GGGGGCGGATATT
GGTCTCCCGTATCT---CTGATACGGTTGGCCAAAATA-CGAGTCCCT--GTCGAT-GGA
CGCACGACTAGT-GGTGGTTGCTAAAACCTTC-GTCTTTGGTTGTGC-ATCTTCATTCGT
ACGGG-AAG-C-----TT-AAAGA--CCCC-AATGTGTTGTCTTTTGATGACGCTTCG
>Pseudognaphalium_obtusifolium_10000
TCGAACCCTGCAA-AGCAGAACGACC-CGTGAACATGTAACTACAACT-AGGC-AAATTA
GGGACTG---AGCTTTTGTTTGATCCTT---AG-CTTGCC-T-T-G-TCGATGT-GTGTT
C------------------GAGATTCCTTA-----CGGATGACAGGATGTCACATTGACA
TAC-TAACC-AACCCC-GGCACGGAATGTGCCAAGGAAATT-AAAACTTT--A-GGAATG
GAAGG-TTTCATGATGTCCCG-TTTTGCGGTGCAC-TATCAAAACCTT-----ACTTCTT
TG-TAATC-ACAAACGACTCTCGGCAACGGATATCTCGGCTCACGCATCGATGAAGAACG
TAGCAAAATGCGATACTTGGTGTGAATTGCAGAATCCCGTGAACCATCGAGTTT-TTGAA
CGCAAGTTGCGCCCGAAGCCATTT-GGTTGAGGGCACGTCTGCCTGGGCGTCACGCATCG
TGTCG-CCCCCTACCACTCCTG-A-----TATGGATG-TTTGGTGT-GGGGGCGGATATT
GGTCTCCCGTATCT---CTGATACGGTTGGCCAAAATA-CGAGTCCCT--GTCGAT-GGA
CGCACGACTAGT-GGTGGTTGCTAAAACCTTC-GTCTTTGGTTGTGC-ATCTTCATTCGT
ACGGG-AAG-C-----TT-AAAGA--CCCC-AATGTGTTGTCTTTTGATGACGCTTCG
>Pseudognaphalium_obtusifolium_I152
TCGAACCCTGCAA-AGCAGAACGACC-CGTGAACATGTAACTACAACT-AGGC-AAATTA
GGGACTG---AGCTTTTGTTTGATCCTT---AG-CTTGCC-T-T-G-TCGATGT-GTGTT
C------------------GAGATTCCTTA-----CGGATGACAGGATGTCACATTGACA
TAC-TAACC-AACCCC-GGCACGGAATGTGCCAAGGAAATT-AAAACTTT--A-GGAATG
GAAGG-TTTCATGATGTCCCG-TTTTGCGGTGCAC-TATCAAAACCTT-----ACTTCTT
TG-TAATC-ACAAACGACTCTCGGCAACGGATATCTCGGCTCACGCATCGATGAAGAACG
TAGCAAAATGCGATACTTGGTGTGAATTGCAGAATCCCGTGAACCATCGAGTTT-TTGAA
CGCAAGTTGCGCCCGAAGCCATTT-GGTTGAGGGCACGTCTGCCTGGGCGTCACGCATCG
TGTCG-CCCCCTACCACTCCTG-A-----TATGGATG-TTTGGTGT-GGGGGCGGATATT
GGTCTCCCGTATCT---CTGATACGGTTGGCCAAAATA-CGAGTCCCT--GTCGAT-GGA
CGCACGACTAGT-GGTGGTTGCTAAAACCTTC-GTCTTTGGTTGTGC-ATCTTCATTCGT
ACGGG-AAG-C-----TT-AAAGA--CCCC-AATGTGTTGTCTTTTGATGACGCTTCG
>Pseudognaphalium_obtusifolium_CF_4
TCGAACCCTGCAA-AGCAGAACGACC-CGTGAACATGTAACTACAACT-AGGC-AAATTA
GGGACCG---AGCTTTTGTTTGATCCTT---AG-CTTGCC-T-T-G-TCGATGT-GTGTT
C------------------GAGATTCCTTA-----CGGATGACAGGATGTCACATTGACA
TAC-TAACC-AACCCC-GGCACGGAATGTGCCAAGGAAATT-AAAACTTT--A-GGAATG
GAAGG-TTTCATGATGTCCCG-TTTTGCGGTGCAC-TATCAAAACCTT-----ACTTCTT
TG-TAATC-ACAAACGACTCTCGGCAACGGATATCTCGGCTCACGCATCGATGAAGAACG
TAGCAAAATGCGATACTTGGTGTGAATTGCAGAATCCCGTGAACCATCGAGTTT-TTGAA
CGCAAGTTGCGCCCGAAGCCATTT-GGTTGAGGGCACGTCTGCCTGGGCGTCACGCATCG
TGTCG-CCCCCTACCACTCCTG-A-----TATGGATG-TTTGGTGT-GGGGGCGGATATT
GGTCTCCCGTATCT---CTGATACGGTTGGCCAAAATA-CGAGTCCCT--GTCGAT-GGA
CGCACGACTAGT-GGTGGTTGCTAAAACCTTC-GTCTTTGGTTGTGC-ATCTTCATTCGT
ACGGG-AAG-C-----TT-AAAGA--CCCC-AATGTGTTGTCTTTTGATGACGCTTCG
>Pseudognaphalium_californicum
TCGAACCCTGCAA-AGCAGAACGACC-CGTGAACATGTAACTACAACT-AGGC-AAATTA
GGGACTG---AGCTTTTGTTTGATCCTT---AG-CTTGCC-T-T-G-TCGATGT-GTGTT
C------------------GAGATTCCTTA-----CGGATGACAGGATGTCACATTGACA
TAC-TAACC-AACCCC-GGCACGGAATGTGCCAAGGAAATT-AAAACTTT--A-GGAATG
GAAGG-TTTCATGATGTCCCG-TTTTGCGGTGCAC-TATCAAAACCTT-----ACTTCTT
TG-TAATC-ACAAACGACTCTCGGCAACGGATATCTCGGCTCACGCATCGATGAAGAACG
TAGCAAAATGCGATACTTGGTGTGAATTGCAGAATCCCGTGAACCATCGAGTTT-TTGAA
CGCAAGTTGCGCCCGAAGCCATTT-GGTTGAGGGCACGTCTGCCTGGGCGTCACGCATCG
TGTCG-CCCCCTACCACTCCTC-A-----AATGGATG-TTTGGTGT-GGGGGCGGATATT
GGTCTCCCGTATCT---CTGATACGGTTGGCCAAAATA-CGAGTCCCT--GTCGAT-GGA
CGCACGACTAGT-GGTGGTTGCTAAAACCTTC-GTCTTTGGTTGTGC-ATCTTCATTCGT
ACGGG-AAG-C-----TT-AAAGA--CCCC-AATGTGTT-------------------
>Pseudognaphalium_oligandrum
TCGAACCCTGCAA-AGCAGAACGACC-CGTGAACATGTAACTACAACT-AGGC-AAATTA
GGGATTG---AGCTTTTGTTTGATCCTT---AG-CTTGCC-T-C-G-TCGATGT-GTGTT
C------------------GAGATTCCTTA-----CGGATGACAGGATGTCACATTGACA
TAC-TAACC-AACCCC-GGCACGGAATGTGCCAAGGAAATT-AAAACTTT--A-GGAATG
GAAGG-TTTCATGATGTCCCG-TTTTGCGGTGCAC-TATCAAAACCTT-----ACTTCTT
TG-TAATC-ACAAACGACTCTCGGCAACGGATATCTCGGCTCACGCATCGATGAAGAACG
TAGCAAAATGCGATACTTGGTGTGAATTGCAGAATCCCGTGAACCATCGAGTTT-TTGAA
CGCAAGTTGCGCCCGAAGCCATTT-GGTTGAGGGCACGTCTGCCTGGGCGTCACGCATCG
TGTCG-CCCCCTACCACTCCTC-A-----AATGGATG-CTTGGTGT-GGGGGCGGATATT
GGTCTCCTGTATCT---CTGATACGGTTGGCCAAAATA-CGAGTCCCT--GTCGAT-GGA
CGCACGACTAGT-GGTGGTTGCTAAAACCTTC-GTCTTTGGTTGTGC-ATCTTCATTCGT
GCGGG-AAG-C-----TT-AAAGA--CCCC-AATGTGTT-------------------
>Pseudognaphalium_sandwicensium_var__hawaiiense_463456
TCGAACCCTGCAA-AGCAGAACGACC-CGTGAACATGTAACTACAACT-AGGC-AAATTA
GGGACCG---AGCATTTGTTTGATCCTT---AG-CTTGCC-T-T-G-TCGATGT-GTGTT
C------------------GAGATTCCTTA-----CGGATGACAGGATGTCACATTGACG
TAC-TAACC-AACCCC-GGCACGGAATGTGCCAAGGAAATT-AAAACTTT--A-GGAATG
GAAGG-TTTCATGATGTCCCG-TTTTGCGGAGCAC-TATCAAAACCTT-----ACTTCTT
TG-TAATC-ACAAACGACTCTCGGCAACGGATATCTCGGCTCACGCATCGATGAAGAACG
TAGCAAAATGCGATACTTGGTGTGAATTGCAGAATCCCGTGAACCATCGAGTTT-TTGAA
CGCAAGTTGCGCCCGAAGCCATTT-GGTTGAGGGCACGTCTGCCTGGGCGTCACGCATCG
TGTCG-CCCCCTACCACTCCTC-A-----AATGGATG-TTTGGTGC-GGGGGCGGATAGT
GGTCTCCTGTATCT---CTGATACGGTTGGCCAAAATA-CGAGTCCCT--GTCGAT-GGA
CGCACGACTAGT-GGTGGTTGCTAAAACCTTC-GTCTTTGGTTGTGC-ATCTTCATTCGT
ACGGG-AAG-C-----TT-AAAGA--CCAC-AATGTGTTGTCTTT-------------
>Pseudognaphalium_sandwicensium_var__hawaiiense_BISH6
TCGAACCCTGCAA-AGCAGAACGACC-CGTGAACATGTAACTACAACT-AGGC-AAATTA
GGGACCG---AGCATTTGTTTGATCCTT---AG-CTTGCC-T-T-G-TCGATGT-GTGTT
C------------------GAGATTCCTTA-----CGGATGACAGGATGTCACATTGACG
TAC-TAACC-AACCCC-GGCACGGAATGTGCCAAGGAAATT-AAAACTTT--A-GGAATG
GAAGG-TTTCATGATGTCCCG-TTTTGCGGAGCAC-TATCAAAACCTT-----ACTTCTT
TG-TAATC-ACAAACGACTCTCGGCAACGGATATCTCGGCTCACGCATCGATGAAGAACG
TAGCAAAATGCGATACTTGGTGTGAATTGCAGAATCCCGTGAACCATCGAGTTT-TTGAA
CGCAAGTTGCGCCCGAAGCCATTT-GGTTGAGGGCACGTCTGCCTGGGCGTCACGCATCG
TGTCG-CCCCCTACCACTCCTC-A-----AATGGATG-TTTGGTGC-GGGGGCGGATAGT
GGTCTCCTGTATCT---CTGATACGGTTGGCCAAAATA-CGAGTCCCT--GTCGAT-GGA
CGCACGACTAGT-GGTGGTTGCTAAAACCTTC-GTCTTTGGTTGTGC-ATCTTCATTCGT
ACGGG-AAG-C-----TT-AAAGA--CCAC-AATGTGTTGTCTTTTGATGACGCTTCG
>Pseudognaphalium_eggersii_I142
TCGAACCCTGCAA-AGCAGAACGACC-CGTGAACATGTAACTACAACT-AGGC-AAATTA
GGGACTG---AGCTTTTGTTTGATCCTT---AG-ATTGCC-T-T-G-TCGATGT-GTCTT
C------------------GAGATTCCTTA-----CGGATGACAGGATGTTACATTGACA
TAC-TAACC-AACCCC-GGCACGGAATGTGCCAAGGAAATT-AAAACTTT--A-GGAATG
GAAGG-TTT-ATGATGTCCCG-TTTTGCGGTGCAC-TATCAAAACCTT-----ACTTCTT
TG-TAATC-ACAAACGACTCTCGGCAACGGATATCTCGGCTCACGCATCGATGAAGAACG
TAGCAAAATGCGATACTTGGTGTGAATTGCAGAATCCCGTGAACCATCGAGTTT-TTGAA
CGCAAGTTGCGCCCGAAGCCATTT-GGTTGAGGGCACGTCTGCCTGGGCGTCACGCATCG
TGTCG-CCCCCTACCACTCCTC-A-----AATGGATG-TTTGGTGT-GGGGGCGGATATT
GGTCTCCCGTATCT---CTGATATCGTTGGCCAAAATA-TGAGTCCCT--GTCGAT-GGA
CGCACGACTAGT-GGTGGTTGCTAAAACCTTC-GTCTTTGGTTGTGC-ATCTTCATTCGT
ACGGG-AAG-C-----TT-AAAGA--CCCC-AATGTGTTGTCTTTTGATGACGCTTCG
>Pseudognaphalium_macounii_CCDB_23110_A04
------------------------------------------------------------
------------------------------------------------------------
------------------------------------------------------------
------------------------------------------------------------
------------------------------------------------------------
------------------------------------------------------------
---------------------------TGCAGAATCCCGTGAACCATCGAGTTT-TTGAA
CGCAAGTTGCGCCCGAAGCCATTT-GGTTGAGGGCACGTCTGCCTGGGCGTCACGCATCG
TGTNG-CCCCCTACCACTCCTN-A-----NATGGATG-TTTGGTGT-GGGGGCGGATATT
GGTCTCCCGTATCT---CTGATACGGTTGGCCAAAATA-CGAGTCCCT--GTCGAT-GGA
CGCACGACTANT-GGTGGTTGCTAAAACCTTC-GTCTTTGGTTGTGC-ATTTTCATTCGT
ACGGG-AAG-C-----TT-AAAGA--CCCC-AATGTGTTGTCTTTTGATGACGCTTCG
>Pseudognaphalium_obtusifolium_CCDB_23110_A05
------------------------------------------------------------
------------------------------------------------------------
------------------------------------------------------------
------------------------------------------------------------
------------------------------------------------------------
------------------------------------------------------------
---------------------------TGCAGAATCCCGTGAACCATCGAGTTT-TTGAA
CGCAAGTTGCGCCCGAAGCCATTT-GGTTGAGGGCACGTCTGCCTGGGCGTCACGCATCG
TGTTG-CCCCCTACCACTCCTG-A-----TATGGATG-TTTGGTGT-GGGGGCGGATATT
GGTCTCCCGTATCT---CTGATACGGTTGGCCAAAATA-CGAGTCCCT--GTCGAT-GGA
CGCACGACTATT-GGTGGTTGCTAAAACCTTC-GTCTTTGGTTGTGC-ATTTTCATTCGT
ACGGG-AAG-C-----TT-AAAGA--CCCC-AATGTGTTGTCTTTTGATGACGCTTCG
>Pseudognaphalium_obtusifolium_CCDB_23110_B05
------------------------------------------------------------
------------------------------------------------------------
------------------------------------------------------------
------------------------------------------------------------
------------------------------------------------------------
------------------------------------------------------------
---------------------------TGCAGAATCCCGTGAACCATCGAGTTT-TTGAA
CGCAAGTTGCGCCCGAAGCCATTT-GGTTGAGGGCACGTCTGCCTGGGCGTCACGCATCG
TGTTG-CCCCCTACCACTCCTG-A-----TATGGATG-TTTGGTGT-GGGGGCGGATATT
GGTCTCCCGTATCT---CTGATACGGTTGGCCAAAATA-CGAGTCCCT--GTCGAT-GGA
CGCACGACTATT-GGTGGTTGCTAAAACCTTC-GTCTTTGGTTGTGC-ATTTTCATTCGT
ACGGG-AAG-C-----TT-AAAGA--CCCC-AATGTGTTGTCTTTTGATGACGCTTCG
>Pseudognaphalium_obtusifolium_CCDB_23110_C05
------------------------------------------------------------
------------------------------------------------------------
------------------------------------------------------------
------------------------------------------------------------
------------------------------------------------------------
------------------------------------------------------------
---------------------------TGCAGAATCCCGTGAACCATCGAGTTT-TTGAA
CGCAAGTTGCGCCCGAAGCCATTT-GGTTGAGGGCACGTCTGCCTGGGCGTCACGCATCG
TGTTG-CCCCCTACCACTCCTG-A-----TATGGATG-TTTGGTGT-GGGGGCGGATATT
GGTCTCCCGTATCT---CTGATACGGTTGGCCAAAATA-CGAGTCCCT--GTCGAT-GGA
CGCACGACTATT-GGTGGTTGCTAAAACCTTC-GTCTTTGGTTGTGC-ATTTTCATTCGT
ACGGG-AAG-C-----TT-AAAGA--CCCC-AATGTGTTGTCTTTTGATGACGCTTCG
>Pseudognaphalium_obtusifolium_CCDB_23110_F05
------------------------------------------------------------
------------------------------------------------------------
------------------------------------------------------------
------------------------------------------------------------
------------------------------------------------------------
------------------------------------------------------------
---------------------------TGCAGAATCCCGTGAACCATCGAGTTT-TTGAA
CGCAAGTTGCGCCCGAAGCCATTT-GGTTGAGGGCACGTCTGCCTGGGCGTCACGCATCG
TGTNG-CCCCCTACCACTCCTN-A-----NATGGATG-TTTGGTGT-GGGGGCGGATATT
GGTCTCCCGTATCT---CTGATACGGTTGGCCAAAATA-CGAGTCCCT--GTCGAT-GGA
CGCACGACTANT-GGTGGTTGCTAAAACCTTC-GTCTTTGGTTGTGC-ATNTTCATTCGT
ACGGG-AAG-C-----TT-AAAGA--CCCC-AATGTGTTGTCTTTTGATGACGCTTCG
>Pseudognaphalium_obtusifolium_AD5JQ63
------------------------------------------------------------
------------------------------------------------------------
------------------------------------------------------------
------------------------------------------------------------
------------------------------------------------------------
------------------------------------------------------------
---------------------------TGCAGAATCCCGTGAACCATCGAGTTT-TTGAA
CGCAAGTTGCGCCCGAAGCCATTT-GGTTGAGGGCACGTCTGCCTGGGCGTCACGCATCG
TGTCG-CCCCCTACCACTCCTG-A-----TATGGATG-TTTGGTGT-GGGGGCGGATATT
GGTCTCCCGTATCT---CTGATACGGTTGGCCAAAATA-CGAGTCCCT--GTCGAT-GGA
TGCACGACTAGT-GGTGGTTGCTAAAACCTTC-GTCTTTGGTTGTGC-ATCTTCATTCGT
ACGGG-AAG-C-----TT-AAAGA--CCCC-AATGTGTTGTCTTTTGATGACGCTTCG
>Pseudognaphalium_sp__078475
------------------------------------------------------------
------------------------------------------------------------
------------------------------------------------------------
------------------------------------------------------------
------------------------------------------------------------
------------------------------------------------------------
---------------------------TGCAGAATCCCGTGAACCATCGAGTTT-TTGAA
CGCAAGTTGCGCCCGAAGCCATTT-GGTTGAGGGCACGTCTGCCTGGGCGTCACGCATCG
TGTCG-CCCCCTACCACTCCTC-A-----AATGGATG-TTTGGTGT-GGGGGCGGATATT
GGTCTCCCGTATCT---CTGATACGGTTGGCCAAAATA-CGAGTCCCT--GTCGAT-GGG
CGCACGACTAGT-GGTGGTTGCTAAAACCTTC-GTCTTTGGTTGTGC-ATCTTCATTCGT
ACGGG-AAG-C-----TT-AAAGA--CCCC-AATGTGTTGTCTTTTGATGACGCTTCG
>Pseudognaphalium_sp__078476
------------------------------------------------------------
------------------------------------------------------------
------------------------------------------------------------
------------------------------------------------------------
------------------------------------------------------------
------------------------------------------------------------
---------------------------TGCAGAATCCCGTGAACCATCGAGTTT-TTGAA
CGCAAGTTGCGCCCGAAGCCATTT-GGTTGAGGGCACGTCTGCCTGGGCGTCACGCATCG
TGTCG-CCCCCTACCACTCCTC-A-----AATGGATG-TTTGGTGT-GGGGGCGGATATT
GGTCTCCCGTATCT---CTGATACGGTTGGCCAAAATA-CGAGTCCCT--GTCGAT-GGG
CGCACGACTAGT-GGTGGTTGCTAAAACCTTC-GTCTTTGGTTGTGC-ATCTTCATTCGT
ACGGG-AAG-C-----TT-AAAGA--CCCC-AATGTGTTGTCTTTTGATGACGCTTCG
>Pseudognaphalium_thermale_CCDB_24916_D11
------------------------------------------------------------
------------------------------------------------------------
------------------------------------------------------------
------------------------------------------------------------
------------------------------------------------------------
------------------------------------------------------------
---------------------------TGCAGAATCCCGTGAACCATCGAGTTT-TTGAA
CGCAAGTTGCGCCCGAAGCCATTT-GGTTGAGGGCACGTCTGCCTGGGCGTCACGCATCG
TGTCG-CCCCCTACCACTCCTC-A-----AATGGATG-TTTGGTGT-GGGGGCGGATATT
GGTCTCCCGTATCT---CTGATGCGGTTGGCCAAAATA-CGAGTCCCT--GTCGAT-GGA
CGCACGACTAGT-GGTGGTTGCTAAAACCTTC-GTCTTTGGTTGTGC-ATCTTCATTCGT
ACGGG-AAG-C-----TT-AAAGA--CCCC-AATGTGTTGTCTTTTGATGACGCTTCG
>Pseudognaphalium_sp__624
------------------------------------------------------------
------------------------------------------------------------
------------------------------------------------------------
------------------------------------------------------------
------------------------------------------------------------
------------------------------------------------------------
---------------------------TGCAGAATCCCGTGAACCATCGAGTTT-TTGAA
CGCAAGTTGCGCCCGAAGCCATTT-GGTTGAGGGCACGTCTGCCTGGGCGTCACGCATCG
TGTCG-CCCCCTACCACTCCTC-A-----AATGGATG-TTTGGTGT-GGGGGCGGATATT
GGTCTCCTGTATCT---CTGATACGGTTGGCCAAAATA-CGAGTCCCT--GTCGAT-GGA
CGCACGACTAGT-GGTGGTTGCTAAAACCTTC-GTCTTTGGTTGTGC-ATCTTCATTCGT
ACGGG-AAG-C-----TT-AAAGA--CCCC-AATGTGTTGTCTTTTGACGACGCTTCG
>Pseudognaphalium_obtusifolium_CCDB_23110_D05
------------------------------------------------------------
------------------------------------------------------------
------------------------------------------------------------
------------------------------------------------------------
------------------------------------------------------------
------------------------------------------------------------
---------------------------TGCAGAATCCCGTGAACCATTGAGTTT-TTGAA
CGCAAGTTGCTCCCGAAGCCATTT-GGTTGAGGGCACGTCTGCCTGGGCGTCACGCATCG
TGTTG-CCCCCTACCACTCCTG-A-----TATGGATG-TTTGGTGT-GGGGGCGGATATT
GGTCTCCCGTATCT---CTGATACGGTTGGCCAAAATA-CGAGTCCCT--GTCGAT-GGA
CGCACGACTATT-GGTGGTTGCTAAAACCTTC-GTCTTTGGTTGTGC-ATTTTCATTCGT
ACGGG-AAG-C-----TT-AAAGA--CCCC-AATGTGTTGTCTTTTGATGACGCTTCG
>Pseudognaphalium_macounii_CCDB_23110_B04
------------------------------------------------------------
------------------------------------------------------------
------------------------------------------------------------
------------------------------------------------------------
------------------------------------------------------------
------------------------------------------------------------
----------------------------GCAGAATCCCGTGANCCATCGAGTTT-TTGAA
CGCAAGTTGCGCCCGAAGCCATTT-GGTTGAGGGCACGTCTGCCTGGGCGTCACGCATCG
TGTCG-CCCCCTACCACTCCTC-A-----AATGGATG-TTTGGTGT-GGGGGCGGATATT
GGTCTCCCGTATCT---CTGATACGGTTGGCCAAAATA-CGAGTCCCT--GTCGAT-GGA
CGCACGACTAGT-GGTGGTTGCTAAAACATTC-GTCTTTGGTTGTGC-ATCTTCATTCGT
ACGGG-AAG-C-----TT-AAAGA--CCCC-AATGTGTTGTCTTTTGACGACGCTTCG
>Helichrysum_mutisiifolium_I083
TCGAACCCTGCAA-AGCAGAACGACC-CGTGAACATGTAACTACAACT-AGGC-AAATTA
GGGATTG---AGCTTTTGTTTGATCCTT---AG-C-TGCC-T-T-G-TTGATGT-GCGTT
C------------------GAGATTCCTTA-----GGGATGACAGGATGTCACATTGACA
TAC-TAACC-AACCCC-GGCACGGAATGTGCCAAGGAAATT-AAAACCTA--A-GGAATG
GAAGG-TTTCATGATGTCCCG-TTTTGCGGTGAAC-TATTGAAACTTT-----ACTTCTT
TG-TAATC-ACAAACGACTCTCGGCAACGGATATCTCGGCTCACGCATCGATGAAGAACG
TAGCAAAATGCGATACTTGGTGTGAATTGCAGAATCCCGTGAACCATCGAGTTT-TTGAA
CGCAAGTTGCGCCCGAAGCCGTTT-GGTTGAGGGCACGTCTGCCTGGGCGTCACGCATCG
TGTCG-CCCCCTACCACTCCTC-A-----AATGGATG-TTCGGTGT-GGGGGCGGATATT
GGTCTCCCGTTTCT---TCGATACGGTTGGCCAAAATA-CGAGTCCCC--ATTGAT-GGA
CGCACGGCTAGT-GGTGGTTGATAAAACCCTC-GTCTTTTGTTGTGC-ATCTTCATTCGT
AGGGG-AAG-T-----TT-AAAGA--CCCC-AATGTGTTGTCTTTTGATGACGCTTCG
>Syncephalum_stenoclinoides_I170
TCGAACCCTGCAA-AGCAGAACGACC-CGTGAACATGTAACTACAACT-AGGC-AAATTA
GGGATTG---AGCTTTTGTTTGATCCTT---AG-C-TGCC-T-T-G-TCGATGT-GTGTT
C------------------GAGATTCCTTA-----GGGATGACAGGATGTCACATTGACA
TAC-TAACC-AACCCC-GGCACGGAATGTGCCAAGGAAATT-AAAACTTA--A-GGAATG
GAAAG-TTTCATTATGTCCCG-TTTTGCGGTGAAC-TATTGAAACTTT-----ACTTCTT
TG-TAATC-ACAAACGACTCTCGGCAACGGATATCTCGGCTCACGCATCGATGAAGAACG
TAGCAAAATGCGATACTTGGTGTGAATTGCAGAATCCCGTGAACCATCGAGTTT-TTGAA
CGCAAGTTGCGCCCGAAGCCATTT-GGTTGAGGGCACGTCTGCCTGGGCGTCACGCATCG
TGTCG-CCCCCTACCACTCCTC-A-----AATGGATG-TTTGGTGT-GGGGGCGGATATT
GGTCTCCCGTTTCT---TCGAGACGGTTGGCCAAAATA-AGAGTCCCC--ATTGAT-GGA
CGCACGACTAGT-GGTGGTTGATAAAACCCTC-GTCTTTTGTTGTGC-ATCTTCATTCGT
ACGGG-AAG-C-----TT-AAAGA--CCCC-AATGTGTTGTCTTTTGACGACGCTTCG
>Helichrysum_callicomum_867623
TCGAACCCTGCAA-AGCAGAACGACC-CGTGAACATGTTACTACAACT-AGGC-AAATTA
GGGATTG---AGCTTCTGCTTGATCCTT---AG-T-TGCC-T-T-G-TTGATGT-GCGTT
C------------------GAGATTCCTTA-----GGGATGACAGGATGTGACATTGACA
TAC-TAACC-AACCCC-GGCACGGAATGTGCCAAGGAAATT-AAAACTTA--A-GGAATG
GAAGG-TTTCATTATGTCCCG-TTTTGCGGTGCAC-TATTGAAACTTT-----ACTTCTT
TG-TAATC-ACAAA----------------------------------------------
------------------------------------------------------------
------------------------------------------------------------
------------------------------------------------------------
------------------------------------------------------------
------------------------------------------------------------
----------------------------------------------------------
>Helichrysum_callicomum_I059
TCGAACCCTGCAA-AGCAGAACGACC-CGTGAACATGTTACTACAACT-AGGC-AAATTA
GGGATTG---AGCTTCTGCTTGATCCTT---AG-T-TGCC-T-T-G-TTGATGT-GCGTT
C------------------GAGATTCCTTA-----GGGATGACAGGATGTGACATTGACA
TAC-TAACC-AACCCC-GGCACGGAATGTGCCAAGGAAATT-AAAACTTA--A-GGAATG
GAAGG-TTTCATTATGTCCCG-TTTTGCGGTGCAC-TATTGAAACTTT-----ACTTCTT
TG-TAATC-ACAAACGACTCTCGGCAACGGATATCTCGGCTCACGCATCGATGAAGAACG
TAGCAAAATGCGATACTTGGTGTGAATTGCAGAATCCCGTGAACCATCGAGTTT-TTGAA
CGCAAGTTGCGCCCGAAACCATTT-GGTTGAGGGCACGTCTGCCTGGGCGTCACGCATCG
TGTCG-CCCCCTACCACTCCTC-T-----AATGGATG-TTTGGTGT-GGGGGCGGATATT
GGTCTCCCGTTTCC---TCGATACGGTTGGCCAAAATA-TGAGTCCCC--ATCGAT-GGA
CGCACGACTAGT-GGTGGTTGATAAAACCCTC-GTCTTCTGTTGTGC-ATCTTCATTCGG
ACGGG-AAG-C-----TT-AAAGA--CCCC-AATGTGTTGTCTTTTGATGACGCTTCG
>Helichrysum_dasycephalum_I065
TCGAACCCTGCAA-AGCAGAACGACC-CGTGAACATGTAACTACAACT-AGGC-AAATTA
GGGATTG---AGCTTCTGCTTGATCGTT---AG-T-TGCC-T-T-G-TTGATGT-GCGTT
C------------------AAGATTCCTTA-----GGGATGACAGGATGTCACATTGACA
TAC-TAACC-AACCCC-GGCACGGAATGTGCCAAGGAAATT-AAAACTTA--A-GGAATG
GAAGG-TTTCATTATGTCCCG-TTTTGCGGTGCAC-TATTGAAACTCT-----ACTTCTT
TG-TAATC-ACAAACGACTCTCGGCAACGGATATCTCGGCTCACGCATCGATGAAGAACG
TAGCAAAATGCGATACTTGGTGTGAATTGCAGAATCCCGTGAACCATCGAGTTT-TTGAA
CGCAAGTTGCGCCCGAAGCCATTT-GGTTGAGGGCACGTCTGCCTGGGCGTCACGCATCG
TGTCG-CCCCCTACCACTCCTC-A-----AATGGATG-TTTGGTGT-GGGGGCGGATATT
GGTCTCCCGTTTCA---TCGATACGGTTGGCCAAAATA-TGAGTCCCC--ATCGAT-GGA
CGCACGACTAGT-GGTGGTTGATAAAACCCTC-GTCTTCTGTTGTGC-ATCTTCATTCGT
ACGGG-AAG-C-----TT-AAAGA--CCCC-AATGTGTTGTCTTTTGACGACGCTTCG
>Anaphalis_brevifolia_5515
TCGAACCCTGCAA-AGCAGAACGACC-CGTGAACATGTAACTACAACT-AGGC-AAATTA
GGGATTG---AGCTTCTGTTTGATCCTT---AG-C-TGCC-T-T-G-TTGATGT-GCGTT
C------------------GAGATTCCTTA-----CGGATGATAGGATGTCACATTGACA
TAC-TAACC-AACCCC-GGCACGGAATGTGCCAAGGAAGTT-AAAACTTT--A-GGAA-G
GAA-G-TTTCATGATGTCCCG-TTTTGCGGTGCAC-TATTGAAACTAT-----ACTTCTT
TG-TAATC-ACAAACGACTCTCGGCAACGGATATCTCGGCTCACGCATCGATGAAGAACG
TAGCAAAATGCGATACTTGGTGTGAATTGCAGAATCCCGTGAACCATCGAGTTT-TTGAA
CGCAAGTTGCGCCCGAAGCCATTT-GGTTGAGGGCACGTCTGCCTGGGCGTCACGCATCG
TGTCG-CCCCCTACCACTCCTC-A-----AATGGATG-TTTGGTGT-GGGGGCGGATATT
GGTCTCCCGTTTCT---CCTATACGGTTGGCCAAAATA-CGAGTCCCC--ATCAAT-GGA
CGCATGACTAGT-GGTGGTTGATAAAACCTTC-GTCTTCTGTTGTGC-ATCTTCATTCGT
TTGGG-AAG-C-----TT-AAAGA--CCCC-AATGTGTTGTCTTTTGACGACGCTTCG
>Anaphalis_brevifolia_13833
TCGAACCCTGCAA-AGCAGAACGACC-CGTGAACATGTAACTACAACT-AGGC-AAATTA
GGGATTG---AGCTTCTGTTTGATCCTT---AG-C-TGCC-T-T-G-TTGATGT-GCGTT
C------------------GAGATTCCTTA-----CGGATGATAGGATGTCACATTGACA
TAC-TAACC-AACCCC-GGCACGGAATGTGCCAAGGAAGTT-AAAACTTT--A-GGAA-G
GAA-G-TTTCATGATGTCCCG-TTTTGCGGTGCAC-TATTGAAACTAT-----ACTTCTT
TG-TAATC-ACAAACGACTCTCGGCAACGGATATCTCGGCTCACGCATCGATGAAGAACG
TAGCAAAATGCGATACTTGGTGTGAATTGCAGAATCCCGTGAACCATCGAGTTT-TTGAA
CGCAAGTTGCGCCCGAAGCCATTT-GGTTGAGGGCACGTCTGCCTGGGCGTCACGCATCG
TGTCG-CCCCCTACCACTCCTC-A-----AATGGATG-TTTGGTGT-GGGGGCGGATATT
GGTCTCCCGTTTCT---CCTATACGGTTGGCCAAAATA-CGAGTCCCC--ATCGAT-GGA
CGCATGACTAGT-GGTGGTTGATAAAACCTTC-GTCTTCTGTTGTGC-ATCTTCATTCGT
TTGGG-AAG-C-----TT-AAAGA--CCCC-AATGTGTTGTCTTTTGACGACGCTTCG
>Anaphalis_subdecurrens_46756
TCGAACCCTGCAA-AGCAGAACGACC-CGTGAACATGTAACTACAACC-AGGC-AAATTA
GGGATTG---AGCTTCTGTTTGATCCTT---AG-C-TGCC-T-T-G-TCGATGT-GCGTT
C------------------GAGATTCCTTA-----CGGATGATAGGATGTCACATTGACA
TAC-TAACC-AACCCC-GGCACGGAATGTGCCAAGGAAATT-AAAACTTT--A-GGAATG
GAA-G-TTTCATGATGTCCCG-TTTTGCGGTGCAC-TAATGAAACTTT-----ACTTCTT
TG-TAATC-ACAAACGACTCTCGGCAACGGATATCTCGGCTCACGCATCGATGAAGAACG
TAGCAAAATGCGATACTTGGTGTGAATTGCAGAATCCCGTGAACCATCGAGTTT-TTGAA
CGCAAGTTGCGCCCGAAGCCATTT-GGTTGAGGGCACGTCTGCCTGGGCGTCACGCATCG
TGTCG-CCCCCTACCACTCCTC-A-----AATGGATG-TTTGGTGT-GGGGGCGGATATT
GGTCTCCCGCTTCT---CCTATACGGTTGGCCAAAATA-CGAGTCCCC--ATCGAT-GGA
CGCATGACTAGT-GGTGGTTGATAAAACCTTC-GTCTTCCGTTGTGC-ATCTTCATTCGT
ACGGG-AAG-C-----TT-AAAGA--CCCC-AATGTGTTGTCTTTTGACGACGCTTCG
>Anaphalis_adnata_1067
-TCGACCCTGCAA-AGCAGAACGACC-CGTGAACATGTAACTACAACT-AGGC-AAATTA
GGGATTG---AGCTTTTGTTTGATCCTT---AG-C-TGCC-T-T-G-TCGATGT-GCGTT
C------------------GAGATTCCTTA-----TGGATGATAGGATGTCACATTGACA
TAC-TAACC-AACCCC-GGCACGGAATGTGCCAAGGAAATT-AAAACTTT--A-GGAATG
GAA-G-TTTCATGATGTCCCG-TTTTGCGGTGCAC-TATTGAAACTTT-----ACTTCTT
TG-TAATC-ACAAACGACTCTCGGCAACGGATATCTCGGCTCACGCATCGATGAAGAACG
TAGCAAAATGCGATACTTGGTGTGAATTGCAGAATCCCGTGAACCATCGAGTTT-TTGAA
CGCAAGTTGCGCCCGAAGCCATTT-GGTTGAGGGCACGTCTGCCTGGGCGTCACGCATCG
TGTCG-CCCCCTACCACTCCTC-A-----AATGGATG-TTTGGTGT-GGGGGCGGATATT
GGTTTCCCGTTTCT---TCGATACGGTTGGCCAAAATA-TGAGTTCCC--ATCGAT-GGA
CGCACGACTATT-GGTGATTGATAAAACCTTC-GTCTTCTGTTGTGC-ACCTTCATTCGT
ACGGG-AAG-C-----TT-TAAGA--ACCC-AATGTGTTGTCTTTTGATGATGCTTCG
>Anaphalis_adnata_2272
-TCGACCCTGC-A-AGCAGAACGACC-CGTGAACATGTAACTACAACT-AGGC-AAATTA
GGGATTG---AGCTTTTGTTTGATCCTT---AG-C-TGCC-T-T-G-TCGATGT-GCGTT
C------------------GAGATTCCTTA-----TGGATGATAGGATGTCACATTGACA
TAC-TAACC-AACCCC-GGCACGGAATGTGCCAAGGAAATT-AAAACTTT--A-GGAATG
GAA-G-TTTCATGATGTCCCG-TTTTGCGGTGCAC-TATTGAAACTTT-----ACTTCTT
TG-TAATC-ACAAACGACTCTCGGCAACGGATATCTCGGCTCACGCATCGATGAAGAACG
TAGCAAAATGCGATACTTGGTGTGAATTGCAGAATCCCGTGAACCATCGAGTTT-TTGAA
CGCAAGTTGCGCCCGAAGCCATTT-GGTTGAGGGCACGTCTGCCTGGGCGTCACGCATCG
TGTCG-CCCCCTACCACTCCTC-A-----AATGGATG-TTTGGTGT-GGGGGCGGATATT
GGTTTCCCGTTTCT---TCGATACGGTTGGCCAAAATA-TGAGTTCCC--ATCGAT-GGA
CGCACGACTATT-GGTGATTGATAAAACCTTC-GTCTTCTGTTGTGC-ACCTTCATTCGT
ACGGG-AAG-C-----TT-TAAGA--ACCC-AATGTGTTGTCTTTTGATGATGCTTCG
>Anaphalis_adnata_398
-TCGACCCTGC-A-AGCAGAACGACC-CGTGAACATGTAACTACAACT-AGGC-AAATTA
GGGATTG---AGCTTTTGTTTGATCCTT---AG-C-TGCC-T-T-G-TCGATGT-GCGTT
C------------------GAGATTCCTTA-----TGGATGATAGGATGTCACATTGACA
TAC-TAACC-AACCCC-GGCACGGAATGTGCCAAGGAAATT-AAAACTTT--A-GGAATG
GAA-G-TTTCATGATGTTCCG-TTTTGCGGTGCAC-TATTGAAACTTT-----ACTTCTT
TG-TAATC-ACAAACGACTCTCGGCAACGGATATCTCGGCTCACGCATCGATGAAGAACG
TAGCAAAATGCGATACTTGGTGTGAATTGCAGAATCCCGTGAACCATCGAGTTT-TTGAA
CGCAAGTTGCGCCCGAAGCCATTT-GGTTGAGGGCACGTCTGCCTGGGCGTCACGCATCG
TGTCG-CCCCCTACCACTCCTC-A-----AATGGATG-TTTGGTGT-GGGGGCGGATATT
GGTTTCCCGTTTCT---TCGATACGGTTGGCCAAAATA-TGAGTTCCC--ATCGAT-GGA
CGCACGACTATT-GGTGATTGATAAAACCTTC-GTCTTCTGTTGTGC-ACCTTCATTCGT
ACGGG-AAG-C-----TT-TAAGA--ACCC-AATGTGTTGTCTTTTGATGATGCTTCG
>Anaphalis_adnata_741
TCGAACCCTGC-A-AGCAGAACGACC-CGTGAACATGTAACTACAACT-AGGC-AAATTA
GGGATTG---AGCTTTTGTTTGATCCTT---AG-C-TGCC-T-T-G-TCGATGT-GCGTT
C------------------GAGATTCCTTA-----TGGATGATAGGATGTCACATTGACA
TAC-TAACC-AACCCC-GGCACGGAATGTGCCAAGGAAATT-AAAACTTT--A-GGAATG
GAA-G-TTTCATGATGTCCCG-TTTTGCGGTGCAC-TATTGAAACTTT-----ACTTCTT
TG-TAATC-ACAAACGACTCTCGGCAACGGATATCTCGGCTCACGCATCGATGAAGAACG
TAGCAAAATGCGATACTTGGTGTGAATTGCAGAATCCCGTGAACCATCGAGTTT-TTGAA
CGCAAGTTGCGCCCGAAGCCATTT-GGTTGAGGGCACGTCTGCCTGGGCGTCACGCATCG
TGTCG-CCCCCTACCACTCCTC-A-----AATGGATG-TTTGGTGT-GGGGGCGGATATT
GGTTTCCCGTTTCT---TCGATACGGTTGGCCAAAATA-TGAGTTCCC--ATCGAT-GGA
CGCACGACTATT-GGTGATTGATAAAACCTTC-GTCTTCTGTTGTGC-ACCTTCATTCGT
ACGGG-AAG-C-----TT-TAAGA--ACCC-AATGTGTTGTCTTTTGATGATGCTTCG
>Anaphalis_adnata_I013
TCGAACCCTGCAA-AGCAGAACGACC-CGTGAACATGTAACTACAACT-AGGC-AAATTA
GGGATTG---AGCTTTTGTTTGATCCTT---AG-C-TGCC-T-T-G-TCGATGT-GCGTT
C------------------GAGATTCCTTA-----TGGATGATAGGATGTCACATTGACA
TAC-TAACC-AACCCC-GGCACGGAATGTGCCAAGGAAATT-AAAACTTT--A-GGAATG
GAA-G-TTTCATGATGTCCCG-TTTTGCGGTGCAC-TATTGAAACTTT-----ACTTCTT
TG-TAATC-ACAAACGACTCTCGGCAACGGATATCTCGGCTCACGCATCGATGAAGAACG
TAGCAAAATGCGATACTTGGTGTGAATTGCAGAATCCCGTGAACCATCGAGTTT-TTGAA
CGCAAGTTGCGCCCGAAGCCATTT-GGTTGAGGGCACGTCTGCCTGGGCGTCACGCATCG
TGTCG-CCCCCTACCACTCCTC-A-----AATGGATG-TTTGGTGT-GGGGGCGGATATT
GGTTTCCCGTTTCT---TCGATACGGTTGGCCAAAATA-TGAGTTCCC--ATCGAT-GGA
CGCACGACTATT-GGTGATTGATAAAACCTTC-GTCTTCTGTTGTGC-ACCTTCATTCGT
ACGGG-AAG-C-----TT-TAAGA--ACCC-AATGTGTTGTCTTTTGATGATGCTTCG
>Anaphalis_adnata_4748
TCGAACCCTGCAA-AGCAGAACGACC-CGTGAACATGTAACTACAACT-AGGC-AAATTA
GGGATTG---AGCTTTTGTTTGATCCTT---AG-C-TGCC-T-T-G-TCGATGT-GCGTT
C------------------GAGATTCCTTA-----TGGATGATAGGATGTCACATTGACA
TAC-TAACC-AACCCC-GGCACGGAATGTGCCAAGGAAATT-AAAACTTT--A-GGAATG
GAA-G-TTTCATGATGTCCCG-TTTTGCGGTGCAC-TATTGAAACTTT-----ACTTCTT
TG-TAATC-ACAAACGACTCTCGGCAACGGATATCTCGGCTCACGCATCGATGAAGAACG
TAGCAAAATGCGATACTTGGTGTGAATTGCAGAATCCCGTGAACCATCGAGTTT-TTGAA
CGCAAGTTGCGCCCGAAGCCATTT-GGTTGAGGGCACGTCTGCCTGGGCGTCACGCATCG
TGTCG-CCCCCTACCACTCCTC-A-----AATGGATG-TTTGGTGT-GGGGGCGGATATT
GGTTTCCCGTTTCT---TCGATACGGTTGGCCAAAATA-TGAGTTCCC--ATCGAT-GGA
CGCACGACTATT-GGTGATTGATAAAACCTTC-GTCTTCTGTTGTGC-ACCTTCATTCGT
ACGGG-AAG-C-----TT-TAAGA--ACCC-AATGTGTTGTCTTTTGATGATGCTTCG
>Anaphalis_adnata_3316
TCGAACCCTGCAA-AGCAGAACGACC-CGTGAACATGTAACTACAACT-AGGC-AAATTA
TGGATTG---AGCTTTTGTTTGATCCTT---AG-C-TGCC-T-T-G-TCGATGT-GCGTT
C------------------GAGATTCCTTA-----TGGATGATAGGATGTCACATTGACA
TAC-TAACC-AACCCC-GGCACGGAATGTGCCAAGGAAATT-AAAACTTT--A-GGAATG
GAA-G-TTTCATGATGTCCCG-TTTTGCGGTGCAC-TATTGAAACTTT-----ACTTCTT
TG-TAATC-ACAAACGACTCTCGGCAACGGATATCTCGGCTCACGCATCGATGAAGAACG
TAGCAAAATGCGATACTTGGTGTGAATTGCAGAATCCCGTGAACCATCGAGTTT-TTGAA
CGCAAGTTGCGCCCGAAGCCATTT-GGTTGAGGGCACGTCTGCCTGGGCGTCACGCATCG
TGTCG-CCCCCTACCACTCCTC-A-----AATGGATG-TTTGGTGT-GGGGGCGGATATT
GGTTTCCCGTTTCT---TCGATACGGTTGGCCAAAATA-TGAGTTCCC--ATCGAT-GGA
CGCACGACTATT-GGTGATTGATAAAACCTTC-GTCTTCTGTTGTGC-ACCTTCATTCGT
ACGGG-AAG-C-----TT-TAAGA--ACCC-AATGTGTTGTCTTTTGATGATTT----
>Anaphalis_nepalensis_605
TCGAACCCTGCAA-AGCAGAACGACC-CGTGAACATGTAACTACAACT-AGGC-ACATTA
GGGATTG---AGCTTCTGTTTGATCCTT---AA-C-TGCC-T-T-G-TCGATGT-GCGTT
C------------------GAGATTCCTTA-----CGGATGATAGGATGTCACATTGACA
TAC-TAACC-AACCCC-GGCACGGAATGTGCCAAGGAAATT-AAAACTTT--A-GGAATG
GAA-G-TTTCATGATGTCCCG-TTTTGCGGTGCAC-TATTGAAACTTT-----ACTTCTT
TG-TAATT-ACAAACGACTCTCGGCAACGGATATCTCGGCTCACGCATCGATGAAGAACG
TAGCAAAATGCGATACTTGGTGTGAATTGCAGAATCCCGTGAACCATCGAGTTT-TTGAA
CGCAAGTTGCGCCCGAAGCCATTT-GGTTGAGGGCACGTCTGCCTGGGCGTCACGCATCG
TGTCG-CCCCCTACCACTCCTC-A-----AATGGATG-TTTGGTGT-GGGGGCGGATATT
GGTCTCCCGTTTCT---TCGATACGGTTGGCCAAAATA-TGAGTTCCC--ATCGAT-GGA
CGCACGACTATT-GGTGATTGATAAAACCTTC-GTCTTCTGTTGTGC-ATCTTCATTCGT
ACGGG-AAG-C-----TT-AAAGA--CCCC-AATGTGTTGTCTTTTGATGATGCTTCG
>Anaphalis_nepalensis_605_2
TCGAACCCTGCAA-AGCAGAACGACC-CGTGAACATGTAACTACAACT-AGGC-ACATTA
GGGATTG---AGCTTCTGTTTGATCCTT---AA-C-TGCC-T-T-G-TCGATGT-GCGTT
C------------------GAGATTCCTTA-----CGGATGATAGGATGTCACATTGACA
TAC-TAACC-AACCCC-GGCACGGAATGTGCCAAGGAAATT-AAAACTTT--A-GGAATG
GAA-G-TTTCATGATGTCCCG-TTTTGCGGTGCAC-TATTGAAACTTT-----ACTTCTT
TG-TAATT-ACAAACGACTCTCGGCAACGGATATCTCGGCTCACGCATCGATGAAGAACG
TAGCAAAATGCGATACTTGGTGTGAATTGCAGAATCCCGTGAACCATCGAGTTT-TTGAA
CGCAAGTTGCGCCCGAAGCCATTT-GGTTGAGGGCACGTCTGCCTGGGCGTCACGCATCG
TGTCG-CCCCCTACCACTCCTC-A-----AATGGATG-TTTGGTGT-GGGGGCGGATATT
GGTCTCCCGTTTCT---TCGATACGGTTGGCCAAAATA-TGAGTTCCC--ATCGAT-GGA
CGCACGACTATT-GGTGATTGATAAAACCTTC-GTCTTCTGTTGTGC-ATCTTCATTCGT
ACGGG-AAG-C-----TT-AAAGA--CCCC-AATGTGTTGTCTTTTGATGATGCTTCG
>Anaphalis_margaritacea_1077
TCGAACCCTGCAA-AGCAGAACGACC-CGTGAACATGTAACTACAACT-AGGC-ACATTA
GGGATTG---AGCTTCTGTTTGATCCTT---AA-C-TGCC-T-T-G-TCGATGT-GCGTT
C------------------GAGATTCCTTA-----CGGATGATAGGATGTCACATTGACA
TAC-TAACC-AACCCC-GGCACGGAATGTGCCAAGGAAATT-AAAACTTT--A-GGAATG
GAA-G-TTTCATGATGTCCCG-TTTTGCGGTGCAC-TATTGAAACTTT-----ACTTCTT
TG-TAATG-ACAAACGACTCTCGGCAACGGATATCTCGGCTCACGCATCGATGAAGAACG
TAGCAAAATGCGATACTTGGTGTGAATTGCAGAATCCCGTGAACCATCGAGTTT-TTGAA
CGCAAGTTGCGCCCGAAGCCATTT-GGTTGAGGGCACGTCTGCCTGGGCGTCACGCATCG
TGTCG-CCCCCTACCACTCCTC-A-----AATGGATG-TTTGGTGT-GGGGGCGGATATT
GGTCTCCCGTTTCT---TCGATACGGTTGGCCAAAATA-TGAGTTCCC--ATCGAT-GGA
CGCACGACTATT-GGTGATTGATAAAACCTTC-GTCTTCTGTTGTGC-ATCTTCATTCGT
ACGGG-AAG-C-----TT-AAAGA--CCCC-AATGTGTTGTCTTTTGATGATGCTTCG
>Anaphalis_margaritacea_YLDP258B
TCGAACCCTGCAA-AGCAGAACGACC-CGTGAACATGTAACTACAACT-AGGC-ACATTA
GGGATTG---AGCTTCTGTTTGATCCTT---AA-C-TGCC-T-T-G-TCGATGT-GCGTT
C------------------GAGATTCCTTA-----CGGATGATAGGATGTCACATTGACA
TAC-TAACC-AACCCC-GGCACGGAATGTGCCAAGGAAATT-AAAACTTT--A-GGAATG
GAA-G-TTTCATGATGTCCCG-TTTTGCGGTGCAC-TATTGAAACTTT-----ACTTCTT
TG-TAATG-ACAAACGACTCTCGGCAACGGATATCTCGGCTCACGCATCGATGAAGAACG
TAGCAAAATGCGATACTTGGTGTGAATTGCAGAATCCCGTGAACCATCGAGTTT-TTGAA
CGCAAGTTGCGCCCGAAGCCATTT-GGTTGAGGGCACGTCTGCCTGGGCGTCACGCATCG
TGTCG-CCCCCTACCACTCCTC-A-----AATGGATG-TTTGGTGT-GGGGGCGGATATT
GGTCTCCCGTTTCT---TCGATACGGTTGGCCAAAATA-TGAGTTCCC--ATCGAT-GGA
CGCACGACTATT-GGTGATTGATAAAACCTTC-GTCTTCTGTTGTGC-ATCTTCATTCGT
ACGGG-AAG-C-----TT-AAAGA--CCCC-AATGTGTTGTCTTTTGATGATGCTTCG
>Anaphalis_nepalensis_2
TCGAACCCTGCAA-AGCAGAACGACC-CGTGAACATGTAACTACAACT-AGGC-ACATTA
GGGATTG---AGCTTCTGTTTGATCCTT---AA-C-TGCC-T-T-G-TCGATGT-GCGTT
C------------------GAGATTCCTTA-----CGGATGATAGGATGTCACATTGACA
TAC-TAACC-AACCCC-GGCACGGAATGTGCCAAGGAAATT-AAAACTTT--A-GGAATG
GAA-G-TTTCATGATGTCCCG-TTTTGCGGTGCAC-TATTGAAACTTT-----ACTTCTT
TG-TAATG-ACAAACGACTCTCGGCAACGGATATCTCGGCTCACGCATCGATGAAGAACG
TAGCAAAATGCGATACTTGGTGTGAATTGCAGAATCCCGTGAACCATCGAGTTT-TTGAA
CGCAAGTTGCGCCCGAAGCCATTT-GGTTGAGGGCACGTCTGCCTGGGCGTCACGCATCG
TGTCG-CCCCCTACCACTCCTC-A-----AATGGATG-TTTGGTGT-GGGGGCGGATATT
GGTCTCCCGTTTCT---TCGATACGGTTGGCCAAAATA-TGAGTTCCC--ATCGAT-GGA
CGCACGACTATT-GGTGATTGATAAAACCTTC-GTCTTCTGTTGTGC-ATCTTCATTCGT
ACGGG-AAG-C-----TT-AAAGA--CCCC-AATGTGTTGTCTTTTGATGATGCTTCG
>Anaphalis_porphyrolepis_9351
TCGAACCCTGCAA-AGCAGAACGACC-CGTGAACATGTAACTACAACT-AGGC-ACATTA
GGGATTG---AGCTTCTGTTTGATCCTT---AA-C-TGCC-T-T-G-TCGATGT-GCGTT
C------------------GAGATTCCTTA-----CGGATGATAGGATGTCACATTGACA
TAC-TAACC-AACCCC-GGCACGGAATGTGCCAAGGAAATT-AAAACTTT--A-GGAATG
GAA-G-TTTCATGATGTCCCG-TTTTGCGGTGCAC-TATTGAAACTTT-----ACTTCTT
TG-TAATG-ACAAACGACTCTCGGCAACGGATATCTCGGCTCACGCATCGATGAAGAACG
TAGCAAAATGCGATACTTGGTGTGAATTGCAGAATCCCGTGAACCATCGAGTTT-TTGAA
CGCAAGTTGCGCCCGAAGCCATTT-GGTTGAGGGCACGTCTGCCTGGGCGTCACGCATCG
TGTCG-CCCCCTACCACTCCTC-A-----AATGGATG-TTTGGTGT-GGGGGCGGATATT
GGTCTCCCGTTTCT---TCGATACGGTTGGCCAAAATA-TGAGTTCCC--ATCGAT-GGA
CGCACGACTATT-GGTGATTGATAAAACCTTC-GTCTTCTGTTGTGC-ATCTTCATTCGT
ACGGG-AAG-C-----TT-AAAGA--CCCC-AATGTGTTGTCTTTTGATGATGCTTCG
>Anaphalis_margaritacea_1303
TCGAACCCTGCAA-AGCAGAACGACC-CGTGAACATGTAACTACAACT-AGGC-ACATTA
GGGATTG---AGCTTCTGTTTGATCCTT---AA-C-TGCC-T-T-G-TCGATGT-GCGTT
C------------------GAGATTCCTTA-----CGGATGATAGGATGTCACATTGACA
TGC-TAACC-AACCCC-GGCACGGAATGTGCCAAGGAAATT-AAAACTTT--A-GGAATG
GAA-G-TTTCATGATGTCCCG-TTTTGCGGTGCAC-TATTGAAACTTT-----ACTTCTT
TG-TAATG-ACAAACGACTCTCGGCAACGGATATCTCGGCTCACGCATCGATGAAGAACG
TAGCAAAATGCGATACTTGGTGTGAATTGCAGAATCCCGTGAACCATCGAGTTT-TTGAA
CGCAAGTTGCGCCCGAAGCCATTT-GGTTGAGGGCACGTCTGCCTGGGCGTCACGCATCG
TGTCG-CCCCCTACCACTCCTC-A-----AATGGATG-TTTGGTGT-GGGGGCGGATATT
GGTCTCCCGTTTCT---TCGATACGGTTGGCCAAAATA-TGAGTTCCC--ATCGAT-GGA
CGCACGACTATT-GGTGATTGATAAAACCTTC-GTCTTCTGTTGTGC-ATCTTCATTCGT
ACGGG-AAG-C-----TT-AAAGA--CCCC-AATGTGTTGTCTTTTGATGATGCTTCG
>Anaphalis_royleana_5617
TCGAACCCTGCAA-AGCAGAACGACC-CGTGAACATGTAACTACAACT-AGGC-ACATTA
GGGATTG---AGCTTCTGTTTGATCCTT---AA-C-TGCC-T-T-G-TCGATGT-GCGTT
C------------------GAGATTCCTTA-----CGGATGATAGGATGTCACATTGACA
TAC-TAACC-AACCCC-GGCACGGAATGTGCCAAGGAAATT-AAAACTTT--A-GGAATG
GAA-G-TTTCATGATGTCCCG-TTTTGCGGTGCAC-TATTGAAACTTT-----ACTTCTT
TG-TAATG-ACAAACGACTCTCGGCAACGGATATCTCGGCTCACGCATCGATGAAGAACG
TAGCAAAATGCGATACTTGGTGTGAATTGCAGAATCCCGTGAACCATCGAGTTT-TTGAA
CGCAAGTTGCGCCCGAAGCCATTT-GGTTGAGGGCACGTCTGCCTGGGCGTCACGCATCG
TGTCG-CCCCCTACCACTCCTC-A-----AATGGATG-TTTGGTGT-GGGGGCGGATATT
GGTCTCCCGTTTCT---TCGATACGGTTGGCCAAAATA-TGAGTTCCC--ATCGAT-GGA
CGCACGACTATT-GGTGATTGATAAAACCTTC-GTCTTCTGTTGTGC-ATCTTCATTCGT
ACGGG-AAG-C-----TT-AAAGA--CCCC-AATGTGTTATCTTTTGATGATGCTTCG
>Anaphalis_margaritacea_YLDP258A
TCGAACCCTGCAA-AGCAGAACGACC-TGTGAACATGTAACTACAACT-AGGC-ACATTA
GGGATTG---AGCTTCTGTTTGATCCTT---AA-C-TGCC-T-T-G-TCGATGT-GCGTT
C------------------GAGATTCCTTA-----CGGATGATAGGATGTCACATTGACA
TAC-TAACC-AACCCC-GGCACGGAATGTGCCAAGGAAATT-AAAACTTT--A-GGAATG
GAA-G-TTTCATGATGTCCCG-TTTTGCGGTGCAC-TATTGAAACTTT-----ACTTCTT
TG-TAATG-ACAAACGACTCTCGGCAACGGATATCTCGGCTCACGCATCGATGAAGAACG
TAGCAAAATGCGATACTTGGTGTGAATTGCAGAATCCCGTGAACCATCGAGTTT-TTGAA
CGCAAGTTGCGCCCGAAGCCATTT-GGTTGAGGGCACGTCTGCCTGGGCGTCACGCATCG
TGTCG-CCCCCTACCACTCCTC-A-----AATGGATG-TTTGGTGT-GGGGGCGGATATT
GGTCTCCCGTTTCT---TTGATACGGTTGGCCAAAATA-TGAGTTCCC--ATCGAT-GGA
CGCACGACTATT-GGTGATTGATAAAACCTTC-GTCTTCTGTTGTGC-ATCTTCATTCGT
ACGGG-AAG-C-----TT-AAAGA--CCCC-AATGTGTTGTCTTTTGATGATGCTTCG
>Anaphalis_acutifolia_31928
TCGAACCCTGCAA-AGCAGAACGACC-CGTGAACATGTAACTACAACT-AGGC-ACATTA
GGGATTG---AGCTTCTGTTTGATCCTT---AA-C-TGCC-T-T-G-TCGATGT-GCGTT
C------------------GAGATTCCTTA-----CGGATGATAGGATGTCACATTGACA
TAC-TAACC-AACCCC-GGCACGGAATGTGCCAAGGAAATT-AAAACTTT--A-GGAATG
GAA-G-TTTCAAGATGTCCCG-TTTTGCGGTGCAC-TATTGAAACTTT-----ACTTCTT
TG-TAATG-ACAAACGACTCTCGGCAACGGATATCTCGGCTCACGCATCGATGAAGAACG
TAGCAAAATGCGATACTTGGTGTGAATTGCAGAATCCCGTGAACCATCGAGTTT-TTGAA
CGCAAGTTGCGCCCGAAGCCATTT-GGTTGAGGGCACGTCTGCCTGGGCGTCACGCATCG
TGTCG-CCCCCTACCACTCCTC-A-----AATGGATG-TTTGGTGT-GGGGGCGGATATT
GGTCTCCCGTTTCT---TCGATATGGTTGGCCAAAAAA-TGAGTTCCC--ATCGAT-GGA
CGCACGACTATT-GGTGATTGATAAAACCTTC-GTCTTCTGTTGTGC-ATCTTCATTCGT
ACGGG-AAG-C-----TT-AAAGA--CCCC-AATGTGTTGTCTTTTGATGATGCTTCG
>Anaphalis_nepalensis_41939
TCGAACCCTGCAA-AGCAGAACGACC-CGTGAACATGTAACTACAACT-AGGC-ACATTA
GGGATTG---AGCTTCTGTTTGATCCTT---AA-C-TGCC-T-T-G-TCGATGT-GCGTT
C------------------GAGATTCCTTA-----CGGATGATAGGATGTCACATTGACA
TAC-TAACC-AACCCC-GGCACGGAATGTGCCAAGGAAATT-AAAACTTT--A-GGAATG
GAA-G-TTTCAAGATGTCCCG-TTTTGCGGTGCAC-TATTGAAACTTT-----ACTTCTT
TG-TAATG-ACAAACGACTCTCGGCAACGGATATCTCGGCTCACGCATCGATGAAGAACG
TAGCAAAATGCGATACTTGGTGTGAATTGCAGAATCCCGTGAACCATCGAGTTT-TTGAA
CGCAAGTTGCGCCCGAAGCCATTT-GGTTGAGGGCACGTCTGCCTGGGCGTCACGCATCG
TGTCG-CCCCCTACCACTCCTC-A-----AATGGATG-TTTGGTGT-GGGGGCGGATATT
GGTCTCCCGTTTCT---TCGATATGGTTGGCCAAAAAA-TGAGTTCCC--ATCGAT-GGA
CGCACGACTATT-GGTGATTGATAAAACCTTC-GTCTTCTGTTGTGC-ATCTTCATTCGT
ACGGG-AAG-C-----TT-AAAGA--CCCC-AATGTGTTGTCTTTTGATGATGCTTCG
>Anaphalis_margaritacea_1656
TCGAACCCTGC-A-AGCAGAACGACC-CGTGAACATGTAACTACAACT-AGGC-ACATTA
GGGATTG---AGCTTCTGTTTGATCCTT---AA-C-TGCC-T-T-G-TCGATGT-GCGTT
C------------------GAGATTCCTTA-----CGGATGATAGGATGTCACATTGACA
TAC-TAACC-AACCCC-GGCACGGAATGTGCCAAGGAAATT-AAAACTTT--A-GGAATG
GAA-G-TTTCATGATGTCCCG-TTTTGCGGTGCAC-TATTGAAACTTT-----ACTTCTT
TG-TAATG-ACAAACGACTCTCGGCAACGGATATCTCGGCTCACGCATCGATGAAGAACG
TAGCAAAATGCGATACTTGGTGTGAATTGCAGAATCCCGTGAACCATCGAGTTT-TTGAA
CGCAAGTTGCGCCCGAAGCCATTT-GGTTGAGGGCACGTCTGCCTGGGCGTCACGCATCG
TGTCG-CCCCCTACCACTCCTC-A-----AATGGATG-TTTGGTGT-GGGGGCGGATATT
GGTCTCCCGTTTCT---TCGATACGGTTGGCCAAAATA-TGAGTTCCC--ATCGAT-GGA
CGCACGACTATT-GGTGATTGATAAAACCTTC-GTCTTCTGTTGTGC-ATCTTCATTCGT
ACGGG-AAG-C-----TT-AAAGA--CCCC-AATGTGTTGTCTTTTGATGATGCTTCG
>Anaphalis_nepalensis_672
TCGAACCCTGCAA-AGCAGAACGACC-CGTGAACATGTAACTACAACT-AGGC-ACATTA
GGGATTG---AGCTTCTGTTTGATCCTT---AA-C-TGCC-T-T-G-TCGATGT-GCGTT
C------------------GAGATTCCTTA-----CGGATGATAGGATGTCACATTGACA
TAC-TAACC-AACCCC-GGCACGGAATGTGCCAAGGAAATT-AAAACTTT--A-GGAATG
GAA-G-TTTCATGATGTCCCG-TTTTGCGGTGCAC-TATTGAAACTTT-----ACTTCTT
TG-TAATT-ACAAACGACTCTCGGCAACGGATATCTCGGCTCACGCATCGATGAAGAACG
TAGCAAAATGCGATACTTGGTGTGAATTGCAGAATCCCGTGAACCATCGAGTTT-TTGAA
CGCAAGTTGCGCCCGAAGCCATTT-GGTTGAGGGCACGTCTGCCTGGGCGTCACGCATCG
TGTCG-CCCCCTACCACTCCTC-A-----AATGGATG-TTTGGTGT-GGGGGCGGATATT
GGTCTCCCGTTTCT---TCGATACGGTTGGCCAAAATA-TGAGTTCCC--ATCGAT-GGA
CGCACGACTATT-GGTGATTGATAAAACCTTC-GTCTTCTGTTGTGC-ATCTTCATTCGT
ACGGG-AAG-C-----TT-AAAGA--CCCC-AA-------------------------
>Anaphalis_margaritacea_2144
-TCGACCCTGC-A-AGCAGAACGACC-CGTGAACATGTAACTACAACT-AGGC-ACATTA
AGGATTG---AGCTTCTGTTTGATCCTT---AA-C-TGCC-T-T-G-TCGATGT-GCGTT
C------------------GAGATTCCTTA-----CGGATGATAGGATGTCACATTGACA
TAC-TAACC-AACCCC-GGCACGGAATGTGCCAAGGAAATT-AAAACTTT--A-GGAATG
GAA-G-TTTCATGATGTCCCG-TTTTGCGGTGCAC-TATTGAAACTTT-----ACTTCTT
TG-TAATG-ACAAACGACTCTCGGCAACGGATATCTCGGCTCACGCATCGATGAAGAACG
TAGCAAAATGCGATACTTGGTGTGAATTGCAGAATCCCGTGAACCATCGAGTTT-TTGAA
CGCAAGTTGCGCCCGAAGCCATTT-GGTTGAGGGCACGTCTGCCTGGGCGTCACGCATCG
TGTCG-CCCCCTACCACTCCTC-A-----AATGGATG-TTTGGTGT-GGGGGCGGATATT
GGTCTCCCGTTTCT---TCGATACGGTTGGCCAAAATA-TGAGTTCCC--ATCGAT-GGA
CGCACGACTATT-GGTGATTGATAAAACCTTC-GTCTTCTGTTGTGC-ATCTTCATTCGT
ACGGG-AAG-C-----TT-AAAGA--CCCC-AATGTGTTGTCTTTTGATGATGCTTCG
>Anaphalis_margaritacea_3173
-TCGACCCTGC-A-AGCAGAACGACC-CGTGAACATGTAACTACAACT-AGGC-ACATTA
GGGATTG---AGCTTCTGTTTGATCYTT---AA-C-TGCC-T-T-G-TCGATGT-GCGTT
C------------------GAGATTCCTTA-----CGGATGATAGGATGTCACATTGACA
TAC-TAACC-AACCCC-GGCACGGAATGTGCCAAGGAAATT-AAAACTTT--A-GGAATG
GAA-G-TTTCATGATGTCCCG-TTTTGCGGTGCAC-TATTGAAACTTT-----ACTTCTT
TG-TAATG-ACAAACGACTCTCGGCAACGGATATCTCGGCTCACGCATCGATGAAGAACG
TAGCAAAATGCGATACTTGGTGTGAATTGCAGAATCCCGTGAACCATCGAGTTT-TTGAA
CGCAAGTTGCGCCCGAAGCCATTT-GGTTGAGGGCACGTCTGCCTGGGCGTCACGCATCG
TGTCG-CCCCCTACCACTCCTC-A-----AATGGATG-TTTGGTGT-GGGGGCGGATATT
GGTCTCCCGTTTCT---TCGATACGGTTGGCCAAAATA-TGAGTTCCC--ATCGAT-GGA
CGCACGACTATT-GGTGATTGATAAAACCTTC-GTCTTCTGTTGTGC-ATCTTCATTCGT
ACGGG-AAG-C-----TT-AAAGA--CCCC-AATGTGTTGTCTTTTGATGATGCTTCG
>Anaphalis_margaritacea_1953
----ACCCTGC-A-AGCAGAACGACC-CGTGAACATGTAACTACAACT-AGGC-ACATTA
GGGATTG---AGCTTCTGTTTGATCCTT---AA-C-TGCC-T-T-G-TCGATGT-GCGTT
C------------------GAGATTCCTTA-----CGGATGATAGGATGTCACATTGACA
TAC-TAACC-AACCCC-GGCACGGAATGTGCCAAGGAAATT-AAAACTTT--A-GGAATG
GAA-G-TTTCATGATGTCCCG-TTTTGCGGTGCAC-TATTGAAACTTT-----ACTTCTT
TG-TAATG-ACAAACGACTCTCGGCAACGGATATCTCGGCTCACGCATCGATGAAGAACG
TAGCAAAATGCGATACTTGGTGTGAATTGCAGAATCCCGTGAACCATCGAGTTT-TTGAA
CGCAAGTTGCGCCCGAAGCCATTT-GGTTGAGGGCACGTCTGCCTGGGCGTCACGCATCG
TGTCG-CCCCCTACCACTCCTC-A-----AATGGATG-TTTGGTGT-GGGGGCGGATATT
GGTCTCCCGTTTCT---TCGATACGGTTGGCCAAAATA-TGAGTTCCC--ATCGAT-GGA
CGCACGACTATT-GGTGATTGATAAAACCTTC-GTCTTCTGTTGTGC-ATCTTCATTCGT
ACGGG-AAG-C-----TT-AAAGA--CCCC-AATGTGTTGTCTTTTGATGATGCTCGG
>Anaphalis_virgata_22972
TCGAACCCTGCAA-AGCAGAACGACC-CGTGAACATGTAACTACAACT-AGGC-AAATTA
GGGATTG---AGCTTCTGTTTGATCCTT---AG-T-TGCC-T-T-G-TCGATGT-GCGTT
C------------------GAGATTCCTTA-----CGGATGATAGGATGTTACATTGACA
TAC-TAACC-AACCCC-GGCACGGAATGTGCCAAGGAAATT-AAAACTTT--A-GGAATG
AAA-G-TTTCATGATGTCCCG-TTTTGCGGTGCAC-TAATGAAACTTT-----ACTTCTT
TG-TAATC-ACAAACGACTCTCGRCAACGGATATCTCGGCTCACGCATCGATGAAGAACG
TAGCAAAATGCGATACTTGGTGTGAATTGCAGAATCCCGTGAACCATCGAGTTT-TTGAA
CGCAAGTTGCGCCCGAAGCCATTT-GGTTGAGGGCACGTCTGCCTGGGCGTCACGCATCG
TGTCG-CCCCCTACCACTCCTC-A-----AATGGATG-TTTGGTGT-GGGGGCGGATATT
GGTCTCCCGTTTCT---TCGATACGGTTGGCCAAAATA-TGAGTTCCC--ATCGAT-GGA
CGCACGACTMTT-GGTGATTGATAAAACCTTC-GTCTTCTGTTGTGC-ATCTTCATTCGT
ACGGG-AAG-C-----TT-AAAGA--CCCC-AATGTGTTATCTTTTGATGATGCTTCG
>Anaphalis_nubigena_62
TCGAACCCTGCAA-AGCAGAACGACC-CGTGAACATGTAACTACAACT-AGGC-AAATTA
GGGATTG---AGCTTCTGTTTGATCCTT---AG-T-TGCC-T-T-G-TCGATGT-GCGTT
C------------------GAGATTCCTTA-----CGGATGATAGGATGTTACATTGACA
TAC-TAACC-AACCCC-GGCACGGAATGTGCCAAGGAAATT-AAAACTTT--A-GGAATG
AAA-G-TTTCATGATGTCCCG-TTTTGCGGTGCAC-TAATGAAACTTT-----ACTTCTT
TG-TAATC-ACAAACGACTCTCGGCAACGGATATCTCGGCTCACGCATCGATGAAGAACG
TAGCAAAATGCGATACTTGGTGTGAATTGCAGAATCCCGTGAACCATCGAGTTT-TTGAA
CGCAAGTTGCGCCCGAAGCCATTT-GGTTGAGGGCACGTCTGCCTGGGCGTCACGCATCG
TGTCG-CCCCCTACCACTCCTC-A-----AATGGATG-TTTGGTGT-GGGGGCGGATATT
GGTCTCCCGTTTCT---TCGATACGGTTGGCCAAAATA-TGAGTTCCC--ATCGAT-GGA
CGCACGACTATT-GGTGATTGATAAAACCTTC-GTCTTCTGTTGTGC-ATCTTCATTCGT
ACGGG-AAG-C-----TT-AAAGA--CCCC-AATGTGTTATCTTTTGATGATGCTTCG
>Anaphalis_virgata_46761
TCGAACCCTGCAA-AGCAGAACGACC-CGTGAACATGTAACTACAACT-AGGC-AAATTA
GGGATTG---AGCTTCTGTTTGATCCTT---AG-C-TGCC-T-T-G-TCGATGT-GCGTT
C------------------GAGATTCCTTA-----CGGATGATAGGATGTTACATTGACA
TAC-TAACC-AACCCC-GGCACGGAATGTGCCAAGGAAATT-AAAACTTT--A-GGAATG
AAA-G-TTTCATGATGTCCCG-TTTTGCGGTGCAC-TAATGAAACTTT-----ACTTCTT
TG-TAATC-ACAAACGACTCTCGGCAACGGATATCTCGGCTCACGCATCGATGAAGAACG
TAGCAAAATGCGATACTTGGTGTGAATTGCAGAATCCCGTGAACCATCGAGTTT-TTGAA
CGCAAGTTGCGCCCGAAGCCATTT-GGTTGAGGGCACGTCTGCCTGGGCGTCACGCATCG
TGTCG-CCCCCTACCACTCCTC-A-----AATGGATG-TTTGGTGT-GGGGGCGGATATT
GGTCTCCCGTTTCT---TTGATACGGTTGGCCAAAATA-TGAGTTCCC--ATCGAT-GGA
CGCACGACTATT-GGTGATTGATAAAACCTTC-GTCTTCTGTTGTGC-ATCTTCATTCGT
ACGGG-AAG-C-----TT-AAAGA--CCCC-AATGTGTTATCTTTTGATGATGCTTCG
>Anaphalis_aurora_8065
TCGAACCCTGCAA-AGCAGAACGACC-CGTGAACATGTAACTACAACT-AGGC-AAATTA
GGGATTG---AGCTTCTGTTTGATCCTT---AG-T-TGCC-T-T-G-TCGATGT-GCGTT
T------------------GAGATTCCTTA-----CGGATTATAGGATGTTACATTGACA
TAC-TAACC-AACCCC-GGCACGGAATGTGCCAAGGAAATT-AAAACTTT--A-GGAATG
AAA-G-TTTCATGATGTCCCG-TTTTGCGGTGCAC-TAATGAAACTTT-----ACTTCTT
TG-TAATC-ACAAACGACTCTCGGCAACGGATATCTCGGCTCACGCATCGATGAAGAACG
TAGCAAAATGCGATACTTGGTGTGAATTGCAGAATCCCGTGAACCATCGAGTTT-TTGAA
CGCAAGTTGCGCCCGAAGCCATTT-GGTTGAGGGCACGTCTGCCTGGGCGTCACGCATCG
TGTCA-CCCCCTACCACTCCTC-A-----AATGGATG-TTTGGTGT-GGGGGCGGATATT
GGTCTCCCGTTTCT---TCGATACGGTTGGCCAAAATA-TGAGTTCCC--ATCGAT-GGA
CGCACGACTATT-GGTGATTGATAAAACCTTC-GTCTTCTGTTGTGC-ATCTTCATTCGT
ACGGG-AAG-C-----TT-AAAGA--CCCC-AATGTGTTATCTTTTGATGATGCTTCG
>Anaphalis_roseoalba_46757
TCGAACCCTGCAA-AGCAGAACGACC-CGTGAACATGTAACTACAACT-AGGC-AAATTA
GGGATTG---AGCTTCTGTTTGATCCTT---AG-T-TGCC-T-T-G-TCGATGT-GCGTT
T------------------GAGATTCCTTA-----CGGATTATAGGATGTTACATTGACA
TAC-TAACC-AACCCC-GGCACGGAATGTGCCAAGGAAATT-AAAACTTT--A-GGAATG
AAA-G-TTTCATGATGTCCCG-TTTTGCGGTGCAC-TAATGAAACTTT-----ACTTCTT
TG-TAATC-ACAAACGACTCTCGGCAACGGATATCTCGGCTCACGCATCGATGAAGAACG
TAGCAAAATGCGATACTTGGTGTGAATTGCAGAATCCCGTGAACCATCGAGTTT-TTGAA
CGCAAGTTGCGCCCGAAGCCATTT-GGTTGAGGGCACGTCTGCCTGGGCGTCACGCATCG
TGTCA-CCCCCTACCACTCCTC-A-----AATGGATG-TTTGGTGT-GGGGGCGGATATT
GGTCTCCCGTTTCT---TCGATACGGTTGGCCAAAATA-TGAGTTCCC--ATCGAT-GGA
CGCACGACTATT-GGTGATTGATAAAACCTTC-GTCTTCTGTTGTGC-ATCTTCATTCGT
ACGGG-AAG-C-----TT-AAAGA--CCCC-AATGTGTTATCTTTTGATGATGCTTCG
>Anaphalis_virgata_1375
TCGAACCCTGCAA-AGCAGAACGACC-CGTGAACATGTAACTACAACT-AGGC-AAATTA
GGGATTG---AGCTTCTGTTTGATCCTT---AG-T-TGCC-T-T-G-TCGATGT-GCGTT
T------------------GAGATTCCTTA-----CGGATTATAGGATGTTACATTGACA
TAC-TAACC-AACCCC-GGCACGGAATGTGCCAAGGAAATT-AAAACTTT--A-GGAATG
AAA-G-TTTCATGATGTCCCG-TTTTGCGGTGCAC-TAATGAAACTTT-----ACTTCTT
TG-TAATC-ACAAACGACTCTCGGCAACGGATATCTCGGCTCACGCATCGATGAAGAACG
TAGCAAAATGCGATACTTGGTGTGAATTGCAGAATCCCGTGAACCATCGAGTTT-TTGAA
CGCAAGTTGCGCCCGAAGCCATTT-GGTTGAGGGCACGTCTGCCTGGGCGTCACGCATCG
TGTCA-CCCCCTACCACTCCTC-A-----AATGGATG-TTTGGTGT-GGGGGCGGATATT
GGTCTCCCGTTTCT---TCGATACGGTTGGCCAAAATA-TGAGTTCCC--ATCGAT-GGA
CGCACGACTATT-GGTGATTGATAAAACCTTC-GTCTTCTGTTGTGC-ATCTTCATTCGT
ACGGG-AAG-C-----TT-AAAGA--CCCC-AATGTGTTATCTTTTGATGATGCTTCG
>Anaphalis_nepalensis_1010
TCGAACCCTGCAA-AGCAGAACGACC-CGTGAACATGTAACTACAACT-AGGC-ACATTA
GGGATTG---AGCTTCTGTTTGATCCTT---AA-C-TGCC-T-T-G-TCGATGT-GCGTT
C------------------GAGATTCCTTA-----CGGATGATAGGATGTCACATTGACA
TAA-TAACC-AACCCC-GGCACGGAATGTGCCAAGGAAATT-AAAACTTT--A-GGAATG
GAA-G-TTTCATGATGTCCCG-TTTTACGGTGCAC-TATTGAAGCTTT-----ACTTCTT
TG-TAAAC-ACAAACGACTCTCGGCAACGGATATCTCGGCTCACGCATCGATGAAGAACG
TAGCAAAATGCGATACTTGGTGTGAATTGCAGAATCCCGTGAACCATCGAGTTT-TTGAA
CGCAAGTTGCGCCCGAAGCCATTT-GGTTGAGGGCACGTCTGCCTGGGCGTCACGCATCG
TGTCG-CCCCCTACCACTCCTC-A-----AATGGATG-TTTGGTGT-GGGGGCGGATATT
GGTCTCCCGTTTCT---TCGATACGGTTGGCCAAAATA-TGAGTTCCC--ATCGAT-GGA
CGCACGACTATT-GGTGATTGATAAAACCTTC-GTCTTCTGTTGTGC-ATCTTCATTCGT
ACGGG-AAG-C-----TT-AAATA--ACCC-AATGTGTTATCTTTTGATGATGCTTCG
>Anaphalis_triplinervis_627
TCGAACCCTGCAA-AGCAGAACGACC-CGTGAACATGTAACTACAACT-AGGC-ACATTA
GGGATTG---AGCTTCTGTTTGATCCTT---AA-C-TGCC-T-T-G-TCGATGT-GCGTT
C------------------GAGATTCCTTA-----CGGATGATAGGATGTCACATTGACA
TAA-TAACC-AACCCC-GGCACGGAATGTGCCAAGGAAATT-AAAACTTT--A-GGAATG
GAA-G-TTTCATGATGTCCCG-TTTTACGGTGCAC-TATTGAAGCTTT-----ACTTCTT
TG-TAAAC-ACAAACGACTCTCGGCAACGGATATCTCGGCTCACGCATCGATGAAGAACG
TAGCAAAATGCGATACTTGGTGTGAATTGCAGAATCCCGTGAACCATCGAGTTT-TTGAA
CGCAAGTTGCGCCCGAAGCCATTT-GGTTGAGGGCACGTCTGCCTGGGCGTCACGCATCG
TGTCG-CCCCCTACCACTCCTC-A-----AATGGATG-TTTGGTGT-GGGGGCGGATATT
GGTCTCCCGTTTCT---TCGATACGGTTGGCCAAAATA-TGAGTTCCC--ATCGAT-GGA
CGCACGACTATT-GGTGATTGATAAAACCTTC-GTCTTCTGTTGTGC-ATCTTCATTCGT
ACGGG-AAG-C-----TT-AAATA--ACCC-AATGTGTTATCTTTTGATGATGCTTCG
>Anaphalis_triplinervis_904
TCGAACCCTGCAA-AGCAGAACGACC-CGTGAACATGTAACTACAACT-AGGC-ACATTA
GGGATTG---AGCTTCTGTTTGATCCTT---AA-C-TGCC-T-T-G-TCGATGT-GCGTT
C------------------GAGATTCCTTA-----CGGATGATAGGATGTCACATTGACA
TAA-TAACC-AACCCC-GGCACGGAATGTGCCAAGGAAATT-AAAACTTT--A-GGAATG
GAA-G-TTTCATGATGTCCCG-TTTTACGGTGCAC-TATTGAAGCTTT-----ACTTCTT
TG-TAAAC-ACAAACGACTCTCGGCAACGGATATCTCGGCTCACGCATCGATGAAGAACG
TAGCAAAATGCGATACTTGGTGTGAATTGCAGAATCCCGTGAACCATCGAGTTT-TTGAA
CGCAAGTTGCGCCCGAAGCCATTT-GGTTGAGGGCACGTCTGCCTGGGCGTCACGCATCG
TGTCG-CCCCCTACCACTCCTC-A-----AATGGATG-TTTGGTGT-GGGGGCGGATATT
GGTCTCCCGTTTCT---TCGATACGGTTGGCCAAAATA-TGAGTTCCC--ATCGAT-GGA
CGCACGACTATT-GGTGATTGATAAAACCTTC-GTCTTCTGTTGTGC-ATCTTCATTCGT
ACGGG-AAG-C-----TT-AAATA--ACCC-AATGTGTTATCTTTTGATGATGCTTCG
>Anaphalis_triplinervis_909
TCGAACCCTGCAA-AGCAGAACGACC-CGTGAACATGTAACTACAACT-AGGC-ACATTA
GGGATTG---AGCTTCTGTTTGATCCTT---AA-C-TGCC-T-T-G-TCGATGT-GCGTT
C------------------GAGATTCCTTA-----CGGATGATAGGATGTCACATTGACA
TAA-TAACC-AACCCC-GGCACGGAATGTGCCAAGGAAATT-AAAACTTT--A-GGAATG
GAA-G-TTTCATGATGTCCCG-TTTTACGGTGCAC-TATTGAAGCTTT-----ACTTCTT
TG-TAAAC-ACAAACGACTCTCGGCAACGGATATCTCGGCTCACGCATCGATGAAGAACG
TAGCAAAATGCGATACTTGGTGTGAATTGCAGAATCCCGTGAACCATCGAGTTT-TTGAA
CGCAAGTTGCGCCCGAAGCCATTT-GGTTGAGGGCACGTCTGCCTGGGCGTCACGCATCG
TGTCG-CCCCCTACCACTCCTC-A-----AATGGATG-TTTGGTGT-GGGGGCGGATATT
GGTCTCCCGTTTCT---TCGATACGGTTGGCCAAAATA-TGAGTTCCC--ATCGAT-GGA
CGCACGACTATT-GGTGATTGATAAAACCTTC-GTCTTCTGTTGTGC-ATCTTCATTCGT
ACGGG-AAG-C-----TT-AAATA--ACCC-AATGTGTTATCTTTTGATGATGCTTCG
>Anaphalis_nepalensis_Douglas_sn
TCGAACCCTGCAA-AGCAGAACGACC-CGTGAACATGTAACTACAACT-AGGC-ACATTA
GGGATTG---AGCTTCTGTTTGATCCTT---AA-C-TGCC-T-T-G-TCGATGT-GCGTT
C------------------GAGATTCCTTA-----CGGATGATAGGATGTCACATTGACA
TAC-TAACC-AACCCC-GGCACGGAATGTGCCAAGGAAATT-AAAACTTT--A-GGAATG
GAA-G-TTTCATGATGTCCCG-TTTTACGGTGCAC-TATTGAAGCTTT-----ACTTCTT
TG-TAAAC-ACAAACGACTCTCGGCAACGGATATCTCGGCTCACGCATCGATGAAGAACG
TAGCAAAATGCGATACTTGGTGTGAATTGCAGAATCCCGTGAACCATCGAGTTT-TTGAA
CGCAAGTTGCGCCCGAAGCCATTT-GGTTGAGGGCACGTCTGCCTGGGCGTCACGCATCG
TGTCG-CCCCCTACCACTCCTC-A-----AATGGATG-TTTGGTGT-GGGGGCGGATATT
GGTCTCCCGTTTCT---TCGATACGGTTGGCCAAAATA-TGAGTTCCC--ATCGAT-GGA
CGCACGACTATT-GGTGATTGATAAAACCTTC-GTCTTCTGTTGTGC-ATCTTCATTCGT
ACGGG-AAG-C-----TT-AAATA--ACCC-AATGTGTTATCTTTTGATGATGCTTCG
>Anaphalis_triplinervis_872
TCGAACCCTGCAA-AGCAGAACGACC-CGTGAACATGTAACTACAACT-AGGC-ACATTA
GGGATTG---AGCTTCTGTTTGATCCTT---AA-C-TGCC-T-T-G-TCGATGT-GCGTT
C------------------GAGATTCCTTA-----CGGATGATAGGATGTCACATTGACA
TAA-TAACC-AACCCC-GGCACGGAATGTGCCAAGGAAATT-AAAACTTT--A-GGAATG
GAA-G-TTTCATGATGTCCCG-TTTTACGGTGCAC-TATTGAAGCTTT-----ACTTCTT
TG-TAAAC-ACAAACGACTCTCGGCAACGGATATCTCGGCTCACGCATCGATGAAGAACG
TAGCAAAATGCGATACTTGGTGTGAATTGCAGAATCCCGTGAACCATCGAGTTT-TTGAA
CGCAAGTTGCGCCCGAAGCCATTT-GGTTGAGGGCACGTCTGCCTGGGCGTCACGCATCG
TGTCG-CCCCCTACCACTCCTC-A-----AATGGATG-TTTGGTGT-GGGGGCTGATATT
GGTCTCCCGTTTCT---CCGATACGGTTGGCCAAAATA-TGAGTTCCC--ATCGAT-GGA
CGCACGACTATT-GGTGATTGATAAAACCTTC-GTCTTCTGTTGTGC-ATCTTCATTCGT
ACGGG-AAG-C-----TT-AAATA--ACCC-AATGTGTTATCTTTTGATGATGCTTCG
>Anaphalis_nepalensis_815
TCGAACCCTGC-A-AGCAGAACGACC-CGTGAACATGTAACCACAACT-AGGC-ACATTA
GGGATTG---AGCTTCTGTTTGATCCTT---AA-C-TGCC-T-T-G-TCGATGT-GCGTT
C------------------GAGATTCCTTA-----CGGATGATAGGATGTCACATTGACA
TAC-TAACC-AACCCC-GGCACGGAATGTGCCAAGGAAATT-AAAACTTT--A-GGAATG
GAA-G-TTTCATGATGTCCCG-TTTTACGGTGCAC-TATTGAAGCTTT-----ACTTCTT
TA-TAAAC-ACAAACGACTCTCGGCAACGGATATCTCGGCTCACGCATCGATGAAGAACG
TAGCAAAATGCGATACTTGGTGTGAATTGCAGAATCCCGTGAACCATCGAGTTT-TTGAA
CGCAAGTTGCGCCCGAAGCCATTT-GGTTGAGGGCACGTCTGCCTGGGCGTCACGCATCG
TGTCG-CCCCCTACCACTCCTC-A-----AATGGATG-TTTGGTGT-GGGGGCGGATATT
GGTCTCCCGTTTCT---TCGATACGGTTGGCCAAAATA-TGAGTTCCC--ATCGAT-GGA
CGCACGACTATT-GGTGATTGATAAAACCTTC-GTCTTCTGTTGTGC-ATCTTCATTCGT
ACGGG-AAG-C-----TT-AAATA--ACCC-AATGTGTTATCTTTTGATGATGCTTCG
>Anaphalis_nepalensis_842
TCGAACCCTGCAA-AGCAGAACGACC-CGTGAACATGTAACCACAACT-AGGC-ACATTA
GGGATTG---AGCTTCTGTTTGATCCTT---AA-C-TGCC-T-T-G-TCGATGT-GCGTT
C------------------GAGATTCCYTA-----CGGATGATAGGATGTCACATTGACA
TAC-TAACC-AACCCC-GGCACGGAATGTGCCAAGGAAATT-AAAACTTT--A-GGAATG
GAA-G-TTTCATGATGTCCCG-TTTTACGGTGCAC-TATTGAAGCTTT-----ACTTCTT
TG-TAAAC-ACAAACGACTCTCGGCAACGGATATCTCGGCTCACGCATCGATGAAGAACG
TAGCAAAATGCGATACTTGGTGTGAATTGCAGAATCCCGTGAACCATCCAGTTT-TTGAA
CGCAAGTTGCGCCCGAAGCCATTT-GGTTGAGGGCACGTCTGCCTGGGCGTCACGCATCG
TGTCG-CCCCCTACCACTCCTC-A-----CATGGATG-TTTGGTGT-GGGGGCGGATATT
GGTCTCCCGTTTCT---TCGATACGGTTGGCCAAAATA-TGAGTTCCC--ATCGAT-GGA
CGCACGACTATT-GGTGATTGATAAAACCTTC-GTCTTCTGTTGTGC-ATCTTCATTCGT
ACGGG-AAG-C-----TT-AAATA--ACCC-AATGTGTTATCTTTA------------
>Anaphalis_oxyphylla_1743
TCGAACCCTGCAA-AGCAGAACGACC-CGTGAACATGTAACTACAACT-AGGC-AAGTTA
GGGATTG---AGCTTCTGTTTGATCCTT---AG-C-TGCC-T-T-G-TCGATGT-GCGTT
C------------------GAGATTCTTTA-----TGGATGATAGGATGTTACATTGACA
TAC-TAACC-AACCCC-GGCACGGAATGTGCCAAGTAAATT-AAAACTTT--A-AGAATG
AAA-G-TTTCATGATGTCCCG-TTTTGCGGTGCAC-TATGGAAACTTT-----ACTTCTT
TG-TAATC-ACAAACGACTCTCGGCAACGGATATCTCGGCTCACGCATCGATGAAGAACG
TAGCAAAATGCGATACTTGGTGTGAATTGCAGAATCCCGTGAACCATCGAGTTT-TTGAA
CGCAAGTTGCGCCCGAAGCCATTT-GGTTGAGGGCACGTCTGCCTGGGCGTCACGCATCG
TGTCG-CCCCCTACCACTCCTC-A-----AATGGATG-TTTGGTGT-GGGGGCGGATATT
GGTCTCCCGTTTCT---TCGATACGGTTGGCCAAAATA-TGAGTTTCC--ATCGAT-GGA
CGCACGACTATT-GGTGATTGATAAAACCTTC-GTCTTCTGTTGTGC-ATCTTCATTCGT
ACGGA-AAG-C-----TT-AAAGA--CCCC-AATGTGTTGTCTTTTGATGATGCTTCG
>Anaphalis_racemifera_470
TCGAACCCTGCAA-AGCAGAACGACC-CGTGAACATGTAACTACAACT-AGGC-AAATTA
GGGATTG---AGCTTTTGTTTGATCCTT---AG-C-TGCC-T-T-G-TCGATGT-GCGTT
T------------------GAGATTCCTTA-----CGGATGATAGGATGTTACATTGACA
TAC-TAACC-AACCCC-GGCACGGAATGTGCCAAGGAAATT-AAAACTTT--A-GGAATG
AAA-G-TTTCATGATGTCCCG-TTTTGCGGTGCAC-TAATGAAACTTT-----ACTTCTT
TG-TAATC-ACAAACGACTCTCGGCAACGGATATCTCGGCTCACGCATCGATGAAGAACG
TAGCAAAATGCGATACTTGGTGTGAATTGCAGAATCCCGTGAACCATCGAGTTT-TTGAA
CGCAAGTTGCGCCCGAAGCCATTT-GGTTGAGGGCACGTCTGCCTGGGCGTCACGCATCG
TGTCG-CCCCCTACCACTCCTT-A-----AATGGATG-TTTGGTGT-GGGGGCGGATATT
GGTCTCCCGTTTCT---TCGATACGGTTGGCCAAAATA-TGAGTTCCC--ATCGAT-GGA
CGCACTACTATT-GGTGATTGATAAAACCTTC-GTCTTCTGTTGTG----CTTCATTCGT
ACGGG-AAG-C-----TT-AAAGA--CCCA-AATGTGTTATCTTTTGATGATGCTTCG
>Anaphalis_sp__55883
-TCGACCCTGC-A-AGCAGAACGACC-CGTGAACATGTAACTACAACT-AGGC-AAATTA
GGGATTG---AGCTTTTGTTTGATCCTT---AG-C-TGCC-T-T-G-TCGATGT-GCGTT
T------------------GAGATTCCTTA-----CGGATGATAGGATGTTACATTGACA
TAC-TAACC-AACCCC-GGCACGGAATGTGCCAAGGAAATT-AAAACTTT--A-GGAATG
AAA-G-TTTCATGATGTCCCG-TTTTGCGGTGCAC-TAATGAAACTTT-----ACTTCTT
TG-TAATC-ACAAACGACTCTCGGCAACGGATATCTCGGCTCACGCATCGATGAAGAACG
TAGCAAAATGCGATACTTGGTGTGAATTGCAGAATCCCGTGAACCATCGAGTTT-TTGAA
CGCAAGTTGCGCCCGAAGCCATTT-GGTTGAGGGCACGTCTGCCTGGGCGTCACGCATCG
TGTCG-CCCCCTACCACTCCTT-A-----AATGGATG-TTTGGTGT-GGGGGCGGATATT
GGTCTCCCGTTTCT---TCGATACGGTTGGCCAAAATA-TGAGTTCCC--ATCGAT-GGA
CGCACGACTATT-GGTGATTGATAAAACCTTC-GTCTTCTGTTGTG----CTTCATTCGT
ACGGG-AAG-C-----TT-AAAGA--CCCA-AATGTGTTATCTTTTGATGATGCTTCG
>Anaphalis_contorta_JXZY238
------------------------------------------------------------
------------------------------------------------------------
------------------------------------------------------------
------------------------------------------------------------
------------------------------------------------------------
------------------------------------------------------------
------------------------------------------------------------
---------------------TTT-GGTTGAGGGCACGTCTGCCTGGGCGTCACGCATCG
TGTCG-CCCCCTACCACTCCTC-A-----AATGGATG-TTTGGTGT-GGGGGCGGATATT
GGTCTCCCGTTTCT---TTGATACGGTTGGCCAAAATA-TGAGTTCCC--ATCGAT-GGA
CGCACGACTATT-GGTGATTGATAAAACCTTC-GTCTTCTGTTGTGC-ATCTTCATTCGT
ACGGG-AAG-C-----TT-AAATA--ACCC-AATGTGTTATCTTTTGATGATGCTTCG
>Anaphalis_triplinervis_JXZY426
------------------------------------------------------------
------------------------------------------------------------
------------------------------------------------------------
------------------------------------------------------------
------------------------------------------------------------
------------------------------------------------------------
------------------------------------------------------------
---------------------TTT-GGTTGAGGGCACGTCTGCCTGGGCGTCACGCATCG
TGTCG-CCCCCTACCACTCCTC-A-----AATGGATG-TTTGGTGT-GGGGGCGGATATT
GGTCTCCCGTTTCT---TCGATACGGTTGGCCAAAATA-TGAGTTCCC--ATCGAT-GGA
CGCACGACTATT-GGTGATTGATAAAACCTTC-GTCTTCTGTTGTGC-ATCTTCATTCGT
ACGGG-AAG-C-----TT-AAATA--ACCC-AATGTGTTATCTTTTGATGATGCTTCG
>Anaphalis_margaritacea_2011216
------------------------------------------------------------
------------------------------------------------------------
------------------------------------------------------------
------------------------------------------------------------
------------------------------------------------------------
------------------------------------------------------------
------------------------------------------------------------
---------------------TTT-GGTTGAGGGCACGTCTGCCTGGGCGTCACGCATCG
TGTCG-CCCCCTACCACTCCTC-A-----AATGGATG-TTTGGTGT-GGGGGCGGATATT
GGTCTCCCGTTTCT---TCGATACGGTTGGCCAAAATA-TGAGTTCCC--ATCGAT-GGA
CGCACGACTATT-GGTGATTGATAAAACCTTC-GTCTTCTGTTGTGC-ATCTTCATTCGT
ACGGG-AAG-C-----TT-AAAGA--CCCC-AATGTGTTGTCTTTTGATGATGCTTCG
>Anaphalis_margaritacea_JXZY069
------------------------------------------------------------
------------------------------------------------------------
------------------------------------------------------------
------------------------------------------------------------
------------------------------------------------------------
------------------------------------------------------------
------------------------------------------------------------
---------------------TTT-GGTTGAGGGCACGTCTGCCTGGGCGTCACGCATCG
TGTCG-CCCCCTACCACTCCTC-A-----AATGGATG-TTTGGTGT-GGGGGCGGATATT
GGTCTCCCGTTTCT---TCGATACGGTTGGCCAAAATA-TGAGTTCCC--ATCGAT-GGA
CGCACGACTATT-GGTGATTGATAAAACCTTC-GTCTTCTGTTGTGC-ATCTTCATTCGT
ACGGG-AAG-C-----TT-AAAGA--CCCC-AATGTGTTGTCTTTTGATGATGCTTCG
>Anaphalis_margaritacea_var__margaritacea_I018
------------------------------------GTAACTACAACC-GGGC-ACATTA
GGGATTG---AGCTTCTGTTTGATCCTT---AG-T-TGCC-T-T-G-TCGATGT-GCGTT
C------------------GAGATTCCTTA-----CGGATGATAGGATGTCACATTGACA
TAC-TAACC-AACCCC-GGCACGGAATGTGCCAAGGAAATT-AAAACTTT--A-GGAATG
GAA-G-TTTCATGATGTCCCG-TTTTGCGGTGCAC-TATTGAAACTTT-----ACTTCTT
TG-TAASC-ACAAACGACTCTCGGCAACGGATATCTCGGCTCACGCATCGATGAAGAACG
TAGCAAAATGCGATACTTGGTGTGAATTGCAGAATCCCGTGAACCATCGAGTTT-TTGAA
CGCAAGTTGCGCCCGAAGCCATTT-GGTTGAGGGCACGTCTGCCTGGGCGTCACGCATCG
TGTCG-CCCCCTACCACTCCTC-A-----AATGGATG-TTTGGTGT-GGGGGCGGATATT
GGTCTCCCGTTTCT---TCGATACGGTTGGCCAAAATA-TGAGTTCCC--ATCGAT-GGA
CGCACGACTATT-GGTGATTGATAAAACCTTC-GTCTTCTGTTGTGC-ATCTTCATTCGT
ACGGG-AAG-C-----TT-AAAGA--CCCC-AATGTGTTGTCTTTTGATGATGCTTCG
>Anaphalis_contorta_JXZY237
------------------------------------------------------------
------------------------------------------------------------
------------------------------------------------------------
------------------------------------------------------------
------------------------------------------------------------
------------------------------------------------------------
----------------TTGGTGTGAATTGCAGAATCCCGTGAACCATCGAGTTT-TTGAA
CGCAAGTTGCGCCCGAAGCCATTT-GGTTGAGGGCACGTCTGCCTGGGCGTCACGCATCG
TGTCG-CCCCCTACCACTCCTC-A-----AATGGATG-TTTGGTGT-GGGGGCGGATATT
GGTCTCCCGTTTCT---TCGATACGGTTGGCCAAAATA-TGAGTTCCC--ATCGAT-GGA
CGCACGACTATT-GGTGATTGATAAAACCTTC-GTCTTCTGTTGTGC-ATCTTCATTCGT
ACGGG-AAG-C-----TT-AAAGA--ACCC-AATGTGTTGTCTTTTGATGATGCTTCG
>Anaphalis_contorta_JXZY239
------------------------------------------------------------
------------------------------------------------------------
------------------------------------------------------------
------------------------------------------------------------
------------------------------------------------------------
------------------------------------------------------------
------------------------------------------------------------
----AGTTGCGCCCGAAGCCATTT-GGTTGAGGGCACGTCTGCCTGGGCGTCACGCATCG
TGTCG-CCCCCTACCACTCCTC-A-----AATGGATG-TTTGGTGT-GGGGGCGGATATT
GGTCTCCCGTTTCT---TTGATACGGTTGGCCAAAATA-TGAGTTCCC--ATCGAT-GGA
CGCACGACTATT-GGTGATTGATAAAACCTTC-GTCTTCTGTTGTGC-ATCTTCATTCGT
ACGGG-AAG-C-----TT-AAATA--ACCC-AATGTGTTATCTTTTGATGATGCTTCG
>Anaphalis_triplinervis_JXZY452
------------------------------------------------------------
------------------------------------------------------------
------------------------------------------------------------
------------------------------------------------------------
------------------------------------------------------------
------------------------------------------------------------
-----------------------------------------------------T-TTTGA
CGCAAGTTGCGCCCGAAGCCATTT-GGTTGAGGGCACGTCTGCCTGGGCGTCACGCATCG
TGTCG-CCCCCTACCACTCCTC-A-----AATGGATG-TTTGGTGT-GGGGGCGGATATT
GGTCTCCCGTTTCT---TCGATACGGTTGGCCAAAATA-TGAGTTCCC--ATCGAT-GGA
CGCACGACTATT-GGTGATTGATAAAACCTTC-GTCTTCTGTTGTGC-ATCTTCATTCGT
ACGGG-AAG-C-----TT-AAATA--ACCC-AATGTGTTATCTTTTGATGATGCTTCG
>Anaphalis_margaritacea_1582
TCGAACCCTGCAA-AGCAGAACGACC-AGTGAACATGTAACTACAACT--GGC-AAATTA
GGGATTG---AGCTTCTGTTTGATCCTT---AG-T-TGCC-T-T-G-TCGATGT-GCGTT
C------------------GGGATTCCTTA-----CGGATGATAGGATGTCACATTGACA
TAC-TAACC-AACCCC-GGCACGGAATGTGCCAAGGAAATT-AAAACTTT--A-GGAATG
GAA-G-TTTCATGATGTCCCG-TTTTGCGGTGCAC-TATTGAAGCTTT-----ACTTCTT
TG-TAAAC-ACAAACGACTCTCGGCAACGGATATCTCGGCTCACGCATCGATGAAGAACG
TAGCAAAATGCGATACTTGGTGTGAATTGCAGAATCCCGTGAACCATCGAGTTT-TTGAA
CGCAAGTTGCGCCCGAAGCCATTT-GGTTGAGGGCACGTCTGCCTGGGCGTCACGCATCG
TGTCG-CCCCCTACCACTCCTC-A-----AATGGATG-TTTGGTGT-GGGGGCGGATATT
GGTCTCCCGTTTCT---TCGATACGGTTGGCCAAAATA-TGAGTTCCC--ATCGAT-GGA
CGCACGACTATT-GGTGATTGATAAAACCTTC-GTCTTCTGTTGTGC-ATCTTCATTCGT
ACGGG-AAG-C-----TT-AAATA--CCCC-AATGTGTTATCTTTTGATGATGCTTCG
>Anaphalis_margaritacea_1807
TCGAACCCTGCAA-AGCAGAACGACC-AGTGAACATGTAACTACAACT--GGC-AAATTA
GGGATTG---AGCTTCTGTTTGATCCTT---AG-C-TGCC-T-T-G-TCGATGT-GCGTT
C------------------GGGATTCCTTA-----CGGATGATAGGATGTCACATTGACA
TAC-TAACC-AACCCC-GGCACGGAATGTGCCAAGGAAATT-AAAACTTT--A-GGAATG
GAA-G-TTTCATGATGTCCCG-TTTTGCGGTGCAC-TATTGAAGCTTT-----ACTTCTT
TG-TAAAC-ACAAACGACTCTCGGCAACGGATATCTCGGCTCACGCATCGATGAAGAACG
TAGCAAAATGCGATACTTGGTGTGAATTGCAGAATCCCGTGAACCATCGAGTTT-TTGAA
CGCAAGTTGCGCCCGAAGCCATTT-GGTTGAGGGCACGTCTGCCTGGGCGTCACGCATCG
TGTCG-CCCCCTACCACTCCTC-A-----AATGGATG-TTTGGTGT-GGGGGCGGATATT
GGTCTCCCGTTTCT---TCGATACGGTTGGCCAAAATA-TGAGTTCCC--ATCGAT-GGA
CGCACGACTATT-GGTGATTGATAAAACCTTC-GTCTTCTGTTGTGC-ATCTTCATTCGT
ACGGG-AAG-C-----TT-AAATA--CCCC-AATGTGTTATCTTTTGATGATGCTTCG
>Anaphalis_margaritacea_638
TCGAACCCTGCAA-AGCAGAACGACC-AGTGAACATGTAACTACAACT--GGC-AAATTA
GGGATTG---AGCTTCTGTTTGATCCTT---AG-C-TGCC-T-T-G-TCGATGT-GCGTT
C------------------GAGATTCCTTA-----CGGATGATAGGATGTCACATTGACA
TAC-TAACC-AACCCC-GGCACGGAATGTGCCAAGGAAATT-AAAACTTT--A-GGAATG
GAA-G-TTTCATGATGTCCCG-TTTTGCGGTGCAC-TATTRAAGCTTT-----ACTTCTT
TG-TAAAC-ACAAACGACTCTCGGCAACGGATATCTCGGCTCACGCATCGATGAAGAACG
TAGCAAAATGCGATACTTGGTGTGAATTGCAGAATCCCGTGAACCATCGAGTTT-TTGAA
CGCAAGTTGCGCCCGAAGCCATTT-GGTTGAGGGCACGTCTGCCTGGGCGTCACGCATCG
TGTCG-CCCCCTACCACTCCTC-A-----AATGGATG-TTTGGTGC-GGGGGCGGATATT
GGTCTCCCGTTTCT---TCGATACGGTTGGCCAAAATA-TGAGTTCCC--ATCGAT-GGA
CGCACGACTATT-GGTGATTGATAAAACCTTC-GTCTTCTGTTGTGC-ATCTTCATTCGT
ACGGG-AAG-C-----TT-AAATA--CCCC-AATGTGTTATCTTTTGATGATGCTTCG
>Anaphalis_margaritacea_638_2
TCGAACCCTGCAA-AGCAGAACGACC-AGTGAACATGTAACTACAACT--GGC-AAATTA
GGGATTG---AGCTTCTGTTTGATCCTT---AG-C-TGCC-T-T-G-TCGATGT-GCGTT
C------------------GAGATTCCTTA-----CGGATGATAGGATGTCACATTGACA
TAC-TAACC-AACCCC-GGCACGGAATGTGCCAAGGAAATT-AAAACTTT--A-GGAATG
GAA-G-TTTCATGATGTCCCG-TTTTGCGGTGCAC-TATTRAAGCTTT-----ACTTCTT
TG-TAAAC-ACAAACGACTCTCGGCAACGGATATCTCGGCTCACGCATCGATGAAGAACG
TAGCAAAATGCGATACTTGGTGTGAATTGCAGAATCCCGTGAACCATCGAGTTT-TTGAA
CGCAAGTTGCGCCCGAAGCCATTT-GGTTGAGGGCACGTCTGCCTGGGCGTCACGCATCG
TGTCG-CCCCCTACCACTCCTC-A-----AATGGATG-TTTGGTGC-GGGGGCGGATATT
GGTCTCCCGTTTCT---TCGATACGGTTGGCCAAAATA-TGAGTTCCC--ATCGAT-GGA
CGCACGACTATT-GGTGATTGATAAAACCTTC-GTCTTCTGTTGTGC-ATCTTCATTCGT
ACGGG-AAG-C-----TT-AAATA--CCCC-AATGTGTTATCTTTTGATGATGCTTCG
>Anaphalis_nepalensis_1090
TCGAACCCTGCAA-AGCAGAACGACC-AGTGAACATGTAACTACAACT--GGC-AAATTA
GGGATTG---AACTTCTGTTTGATCCTT---AG-C-TGCC-T-T-G-TCGATGT-GCGTT
C------------------GAGATTCCTTA-----CGGATGATAGGATGTCACATTGACA
TAC-TAACC-AACCCC-GGCACGGAATGTGCCAAGGAAATT-AAAACTTT--A-GGAATG
GAA-G-TTTCATGATGTCCCG-TTTTGCGGTGCAC-TATTGAAGCTTT-----ACTTCTT
TG-TAAAC-ACAAACGACTCTCGGCAACGGATATCTCGGCTCACGCATCGATGAAGAACG
TAGCAAAATGCGATACTTGGTGTGAATTGCAGAATCCCGTGAACCATCGAGTTT-TTGAA
CGCAAGTTGCGCCCGAAGCCATTT-GGTTGAGGGCACGTCTGCCTGGGCGTCACGCATCG
TGTCG-CCCCCTACCACTCCTC-A-----AATGGATG-TTTGGTGT-GGGGGCGGATATT
GGTCTCCCGTTTCT---TCGATACGGTTGGCCAAAATA-TGAGTTCCC--ATCGAT-GGA
CGCACGACTATT-GGTGATTGATAAAACCTTC-GTCTTCTGTTGTGC-ATCTTCATTCGT
ACGGG-AAG-C-----TT-AAATA--CCCC-AATGCGTTATCTTTTGATGATGCTTCG
>Anaphalis_nepalensis_1229
TCGAACCCTGCAA-AGCAGAACGACC-AGTGAACATGTAACTACAACT--GGC-AAATTA
GGGATTG---AACTTCTGTTTGATCCTT---AG-C-TGCC-T-T-G-TCGATGT-GCGTT
C------------------GAGATTCCTTA-----CGGATGATAGGATGTCACATTGACA
TAC-TAACC-AACCCC-GGCACGGAATGTGCCAAGGAAATT-AAAACTTT--A-GGAATG
GAA-G-TTTCATGATGTCCCG-TTTTGCGGTGCAC-TATTGAAGCTTT-----ACTTCTT
TG-TAAAC-ACAAACGACTCTCGGCAACGGATATCTCGGCTCACGCATCGATGAAGAACG
TAGCAAAATGCGATACTTGGTGTGAATTGCAGAATCCCGTGAACCATCGAGTTT-TTGAA
CGCAAGTTGCGCCCGAAGCCATTT-GGTTGAGGGCACGTCTGCCTGGGCGTCACGCATCG
TGTCG-CCCCCTACCACTCCTC-A-----AATGGATG-TTTGGTGT-GGGGGCGGATATT
GGTCTCCCGTTTCT---TCGATACGGTTGGCCAAAATA-TGAGTTCCC--ATCGAT-GGA
CGCACGACTATT-GGTGATTGATAAAACCTTC-GTCTTCTGTTGTGC-ATCTTCATTCGT
ACGGG-AAG-C-----TT-AAATA--CCCC-AATGCGTTATCTTTTGATGATGCTTCG
>Anaphalis_nepalensis_YLDP259A
TCGAACCCTGCAA-AGCAGAACGACC-AGTGAACATGTAACTACAACT--GGC-AAATTA
GGGATTG---AACTTCTGTTTGATCCTT---AG-C-TGCC-T-T-G-TCGATGT-GCGTT
C------------------GAGATTCCTTA-----CGGATGATAGGATGTCACATTGACA
TAC-TAACC-AACCCC-GGCACGGAATGTGCCAAGGAAATT-AAAACTTT--A-GGAATG
GAA-G-TTTCATGATGTCCCG-TTTTGCGGTGCAC-TATTGAAGCTTT-----ACTTCTT
TG-TAAAC-ACAAACGACTCTCGGCAACGGATATCTCGGCTCACGCATCGATGAAGAACG
TAGCAAAATGCGATACTTGGTGTGAATTGCAGAATCCCGTGAACCATCGAGTTT-TTGAA
CGCAAGTTGCGCCCGAAGCCATTT-GGTTGAGGGCACGTCTGCCTGGGCGTCACGCATCG
TGTCG-CCCCCTACCACTCCTC-A-----AATGGATG-TTTGGTGT-GGGGGCGGATATT
GGTCTCCCGTTTCT---TCGATACGGTTGGCCAAAATA-TGAGTTCCC--ATCGAT-GGA
CGCACGACTATT-GGTGATTGATAAAACCTTC-GTCTTCTGTTGTGC-ATCTTCATTCGT
ACGGG-AAG-C-----TT-AAATA--CCCC-AATGCGTTATCTTTTGATGATGCTTCG
>Anaphalis_nepalensis_YLDP259B
TCGAACCCTGCAA-AGCAGAACGACC-AGTGAACATGTAACTACAACT--GGC-AAATTA
GGGATTG---AACTTCTGTTTGATCCTT---AG-C-TGCC-T-T-G-TCGATGT-GCGTT
C------------------GAGATTCCTTA-----CGGATGATAGGATGTCACATTGACA
TAC-TAACC-AACCCC-GGCACGGAATGTGCCAAGGAAATT-AAAACTTT--A-GGAATG
GAA-G-TTTCATGATGTCCCG-TTTTGCGGTGCAC-TATTGAAGCTTT-----ACTTCTT
TG-TAAAC-ACAAACGACTCTCGGCAACGGATATCTCGGCTCACGCATCGATGAAGAACG
TAGCAAAATGCGATACTTGGTGTGAATTGCAGAATCCCGTGAACCATCGAGTTT-TTGAA
CGCAAGTTGCGCCCGAAGCCATTT-GGTTGAGGGCACGTCTGCCTGGGCGTCACGCATCG
TGTCG-CCCCCTACCACTCCTC-A-----AATGGATG-TTTGGTGT-GGGGGCGGATATT
GGTCTCCCGTTTCT---TCGATACGGTTGGCCAAAATA-TGAGTTCCC--ATCGAT-GGA
CGCACGACTATT-GGTGATTGATAAAACCTTC-GTCTTCTGTTGTGC-ATCTTCATTCGT
ACGGG-AAG-C-----TT-AAATA--CCCC-AATGCGTTATCTTTTGATGATGCTTCG
>Anaphalis_triplinervis_35925
TCGAACCCTGCAA-AGCAGAACGACC-AGTGAACATGTAACTACAACT--GGC-AAATTA
GGGATTG---AACTTCTGTTTGATCCTT---AG-C-TGCC-T-T-G-TCGATGT-GCGTT
C------------------GAGATTCCTTA-----CGGATGATAGGATGTCACATTGACA
TAC-TAACC-AACCCC-GGCACGGAATGTGCCAAGGAAATT-AAAACTTT--A-GGAATG
GAA-G-TTTCATGATGTCCCG-TTTTGCGGTGCAC-TATTGAAGCTTT-----ACTTCTT
TG-TAAAC-ACAAACGACTCTCGGCAACGGATATCTCGGCTCACGCATCGATGAAGAACG
TAGCAAAATGCGATACTTGGTGTGAATTGCAGAATCCCGGGAACCATCGAGTTT-TTGAA
CGCAAGTTGCGCCCGAAGCCATTT-GGTTGAGGGCACGTCTGCCTGGGCGTCACGCATCG
TGTCG-CCCCCTACCACTCCTC-A-----AATGGATG-TTTGGTGT-GGGGGCGGATATT
GGTCTCCCGTTTCT---TCGATACGGTTGGCCAAAATA-TGAGTTCCC--ATCGAT-GGA
CGCACGACTATT-GGTGATTGATAAAACCTTC-GTCTTCTGTTGTGC-ATCTTCATTCGT
ACGGG-AAG-C-----TT-AAATA--CCCC-AATGCGTTATCTTTTGATGATGCTTCG
>Anaphalis_margaritacea_785
TCGAA-CCTGCAA-AGCAGAACGACC-AGTGAACATGTAACTACAACT--GGC-AAATTA
GGGATTG---AGCTTCTGTTTGATCCTT---AG-T-TGCC-T-T-G-TCGATGT-GCGTT
C------------------GGGATTCCTTA-----CGGATGATAGGATGTCACATTGACA
TAC-TAACC-AACCCC-GGCACGGAATGTGCCAAGGAAATT-AAAACTTT--A-GGAATG
GAA-G-TTTCATGATGTCCCG-TTTTGCGGTGCAC-TATTGAAGCTTT-----ACTTCTT
TG-TAAAC-ACAAACGACTCTCGGCAACGGATATCTCGGCTCACGCATCGATGAAGAACG
TAGCAAAATGCGATACTTGGTGTGAATTGCAGAATCCCGTGAACCATCGAGTTT-TTGAA
CGCAAGTTGCGCCCGAAGCCATTT-GGTTGAGGGCACGTCTGCCTGGGCGTCACGCATCG
TGTCG-CCCCCTACCACTCCTC-A-----AATGGATG-TTTGGTGT-GGGGGCGGATATT
GGTCTCCCGTTTCT---TCGATACGGTTGGCCAAAATA-TGAGTTCCC--ATCGAT-GGA
CGCACGACTATT-GGTGATTGATAAAACCTTC-GTCTTCTGTTGTGC-ATCTTCATTCGT
ACGGG-AAG-C-----TT-AAATA--CCCC-AATGTGTTATCTTTTGATGATGCTTCG
>Anaphalis_nepalensis_1340
---------------------CGACC-AGTGAACATGTAACTACAACT--GGC-AAATTA
GGGATTG---AACTTCTGTTTGATCCTT---AR-C-TGCC-T-T-G-TCGATGT-GCGTT
C------------------GAGATTCCTTA-----CGGATGATAGGATGTCACATTGACA
TAC-TAACC-AACCCC-GGCACGGAATGTGCCAAGGAAATT-AAAACTTT--A-GGAATG
GAA-G-TTTCATGATGTCCCG-TTTTGCGGTGCAC-TATTGAAGCTTT-----ACTTCTT
TG-TAAAC-ACAAACGACTCTCGGCAACGGATATCTCGGCTCACGCATCGATGAAGAACG
TAGCAAAATGCGATACTTGGTGTGAATTGCAGAATCCCGTGAACCATCGAGTTT-TTGAA
CGCAAGTTGCGCCCGAAGCCATTT-GGTTGAGGGCACGTCTGCCTGGGCGTCACGCATCG
TGTCG-CCCCCTACCACTCCTC-A-----AATGGATG-TTTGGTGT-GGGGGCGGATATT
GGTCTCCCGTTTCT---TCGATACGGTTGGCCAAAATA-TGAGTTCCC--ATCGAT-GGA
CGCACGACTATT-GGTGATTGATAAAACCTTC-GTCTTCTGTTGTGC-ATCTTCATTCGT
ACGGG-AAG-C-----TT-AAATA--CCCC-AATGCGTTATCTTTTGATGATGCTTCG
>Anaphalis_margaritacea_873
TCGAACCCTGCAA-AGCAGAACGACC-AGTGAACATGTAACTACAACT--GGC-AAATTA
GGGATTG---AGCTTCTGTTTGATCCTT---AG-C-TGCC-T-T-G-TCGATGT-GCGTT
C------------------GAGATTCCTTA-----CGGATGATAGGATGTCACATTGACA
CAC-TAACC-AACCCC-GGCACGGAATGTGCCAAGGAAATT-AAAACTTT--A-AGAATG
GAA-G-TTTCATGATGTCCCG-TTTTGCGGTGCAC-TATTGAAGCTTT-----ACTTCTT
TG-TAAAC-ACAAACGACTCTCGGCAACGGATATCTCGGCTCACGCATCGATGAAGAACG
TAGCAAAATGCGATACTTGGTGTGAATTGCAAAATCCCGTGAACCATCGAGTTT-TTGAA
CGCAAGTTGCGCCCGAAGCCATTT-GGTTGAGGGCACGTCTGCCTGGGCGTCACGCATCG
TGTCG-CCCCCTACCACTCCTT-A-----AATGGATG-TTTGGTGT-GGGGGCGGATATT
GGTCTCCCGTTTCT---TCGATACGGTTGGCCAAAATA-TGAGTTCCC--ATCGAT-GGA
CGCACGACTATT-GGTGATTGATAAAACCTTC-GTCTTCTGTTGTGC-ATCTTCATTCGT
ACGGG-AAG-C-----TT-AAAGA--CCCC-AATGTGTTATCTTTTGATGATGCTTCG
>Anaphalis_nepalensis_918
TCGAACCCTGCAA--GCAGAACGACC-AGTGAACATGTAACTACAACT--GGC-AAATTA
GGGATTG---AGCTTCTGTTTGATCCTT---AG-T-TGCC-T-T-G-TCAATGT-GCGTT
C------------------GAGATTCCTTA-----CGGATGATAGGATGTCACATTGACA
TAC-TAACC-AACCCC-GGCACGGAATGTGCCAAGGAAATT-AAAACTTT--A-AGAATG
GAA-G-TTTCATGATGTCCCG-TTTTGCGGTGCAC-TATTGAAGCTTT-----ACTTCTT
TG-TAAAC-ACAAACGACTCTCGGCAACGGATATCTCGGCTCACGCATCGATGAAGAACG
TAGCAAAATGCGATACTTGGTGTGAATTGCAGAATCCCGTGAACCATCGAGTTT-TTGAA
CGCAAGTTGCGCCCGAAGCCATTT-GGTTGAGGGCACGTCTGCCTGGGCGTCACGCATCG
TGTCG-CCCCCTACCACTCCTC-A-----AATGGATG-TTTGGTGT-GGGGGCGGATATT
GGTCTCCCGTTTCT---TCGATACGGTTGGCCAAAATA-TGAGTTCCC--ATCGAT-GGA
CGCACGACTATT-GGTGATTGATAAAACCTTC-GTCTTCTGTTGTGC-ATCTTCATTCGT
ACGGG-AAG-C-----TT-AAATA--CCCC-AATGTGTTATCTTTTGATGATGCTTCG
>Anaphalis_margaritacea_1737
-TCGACCCTGCAA--GCAGAACGACC-AGTGAACATGTAACTACAACT--GGC-AAATTA
GGGATTG---AGCTTCTGTTTGATCCTT---AG-C-TGCC-T-T-G-TCGATGT-GCGTT
C------------------GAGATTCCTTA-----CGGATGATAGGATGTCACATTGACA
TAC-TAACC-AACCCC-GGCACGGAATGTGCCAAGGAAATT-AAAACTTT--A-GGAATG
GAA-G-TTTCATGATGTCCCG-TTTTGCGGTGCAC-TATTGAAGCTTT-----ACTTCTT
TG-TAAAC-ACAAACGACTCTCGGCAACGGATATCTCGGCTCACGCATCGATGAAGAACG
TAGCAAAATGCGATACTTGGTGTGAATTGCAGAATCCCGTGAACCATCGAGTTT-TTGAA
CGCAAGTTGCGCCCGAAGCCATTT-GGTTGAGGGCACGTCTGCCTGGGCGTCACGCATCG
TGTCG-CCCCCTACCACTCCTC-A-----AATGGATG-TTTGGTGT-GGGGGCGGATATT
GGTCTCCCGTTTCT---TCGATACGGTTGGCCAAAATA-TGAGTTCCC--ATCGAT-GGA
CGCACGACTATT-GGTGATTGATAAAACCTTC-GTCTTCTGTTGTGC-ATCTTCATTCGT
ACGGG-AAG-C-----TT-AAATA--CCCC-AATGTGTTATCTTTTGATGATCCTTCG
>Anaphalis_margaritacea_1882
-TCGACCCTGCAA--GCAGAACGACC-AGTGAACATGTAACTACAACT--GGC-AAATTA
GGGATTG---AGCTTCTGTTTGATCCTT---AG-T-TGCC-T-T-G-TCGATGT-GCGTT
C------------------GGGATTCCTTA-----CGGATGATAGGATGTCACATTGACA
TAC-TAACC-AACCCC-GGCACGGAATGTGCCAAGGAAATT-AAAACTTT--A-GGAATG
GAA-G-TTTCATGATGTCCCG-TTTTGCGGTGCAC-TATTGAAGCTTT-----ACTTCTT
TG-TAAAC-ACAAACGACTCTCGGCAACGGATATCTCGGCTCACGCATCGATGAAGAACG
TAGCAAAATGCGATACTTGGTGTGAATTGCAGAATCCCGTGAACCATCGAGTTT-TTGAA
CGCAAGTTGCGCCCGAAGCCATTT-GGTTGAGGGCACGTCTGCCTGGGCGTCACGCATCG
TGTCG-CCCCCTACCACTCCTC-A-----AATGGATG-TTTGGTGT-GGGGGCGGATATT
GGTCTCCCGTTTCT---TCGATACGGTTGGCCAAAATA-TGAGTTCCC--ATCGAT-GGA
CGCACGACTATT-GGTGATTGATAAAACCTTC-GTCTTCTGTTGTGC-ATCTTCATTCGT
ACGGG-AAG-C-----TT-AAATA--CCCC-AATGTGTTATCTTTTGATGATGCTTCG
>Anaphalis_margaritacea_793
-TCGACCCTGCAA--GCAGAACGACC-AGTGAACATGTAACTACAACT--GGC-AAATTA
GGGATTG---AGCTTCTGTTTGATCCTT---AG-T-TGCC-T-T-G-TCGATGT-GCGTT
C------------------GGGATTCCTTA-----TGGATGATAGGATGTCACATTGACA
TAC-TAACC-AACCCC-GGCACGGAATGTGCCAAGGAAATT-AAAACTTT--A-GGAATG
GAA-G-TTTCATGATGTCCCG-TTTTGCGGTGCAC-TATTGAAGCTTT-----ACTTCTT
TG-TAAAC-ACAAACGACTCTCGGCAACGGATATCTCGGCTCACGCATCGATGAAGAACG
TAGCAAAATGCGATACTTGGTGTGAATTGCAGAATCCCGTGAACCATCGAGTTT-TTGAA
CGCAAGTTGCGCCCGAAGCCATTT-GGTTGAGGGCACGTCTGCCTGGGCGTCACGCATCG
TGTCG-CCCCCTACCACTCCTC-A-----AATGGATG-TTTGGTGT-GGGGGCGGATATT
GGTCTCCCGTTTCT---TCGATACGGTTGGCCAAAATA-TGAGTTCCC--ATCGAT-GGA
CGCACGACTATT-GGTGATTGATAAAACCTTC-GTCTTCTGTTGTGC-ATCTTCATTCGT
ACGGG-AAG-C-----TT-AAATA--CCCC-AATGTGTTATCTTTTGATGATGCTTCG
>Anaphalis_margaritacea_var__margaritacea_M16_14
------------------------------------------------------------
------------------------------------------------------------
------------------------------------------------------------
------------------------------------------------------------
------------------------------------------------------------
---------------------------------TCTCGGCTCACGCATCGATGAAGAACG
TAGCAAAATGCGATACTTGGTGTGAATTGCAGAATCCCGTGAACCATCGAGTTT-TTGAA
CGCAAGTTGCGCCCGAAGCCATTT-GGTTGAGGGCACGTCTGCCTGGGCGTCACGCATCG
TGTCG-CCCCCTACCACTCCTC-A-----AATGGATG-TTTGGTGT-GGGGGCGGATATT
GGTCTCCCGTTTCT---TTGATACGGTTGGCCAAAATA-TGAGTTCCC--ATCGAT-GGA
CGCACGACTATT-GGTGATTGATAAAACCTTC-GTCTTCTGTTGTGC-ATCTTCATTCAT
ACGGG-AAG-C-----TT-AAAGA--CCCT-AATGTGTTATCTTTTGATGATGCTTCG
>Anaphalis_margaritacea
TCGAACCCTGCAG-AGCAGAACGACC-CGTGAACATGTAACTACAACT--GGC-AAATTA
GGGATTG---AGCTTCTGTTCGATCCTT---AG-C-TGCC-T-T-G-TCGATGT-GCGTT
C------------------GAGATTCCTTA-----CGGATGATAGGATGTCACATTGACA
TAC-TAACC-AACCCC-GGCACGGAATGTGCCAAGGAAATT-TAAATTTT--AGGGAATG
TAA-G-TTTCATGATGTCCCG-TTTTGCGGTGCAC-TATTGAAACTTT-----ACTTCTT
TG-TAATG-ACAAACGACTCTCGGCAACGGATATCTCGGCTCACGCATCGATGAAGAACG
TAGCAAAATGCGATACTTGGTGTGAATTGCAGAATCCCGTGAACCATCGAGTTT-TTGAA
CGCAAGTTGCGCCCGAAGCCATTT-GGTTGAGGGCACGTCTGCCTGGGCGTCACGCATCG
TGTCG-CCCCCTACCACTCCTC-A-----AATGGATG-TTTGGTGT-GGGGGCGGATATT
GGTCTCCCGTTTCT---TTGATACGGTTGGCCAAAATA-TGAGTTCCC--ATCGAT-GGA
CGCACGACTATT-GGTGATTGATAAAACCTTC-GTCTTCTGTTGTGC-ATCTTCATTCAT
ATGGG-AAG-C-----TT-AAAGA--CCCT-AATGTGTTATCTTTTGATGATGCTTCG
>Anaphalis_margaritacea_10439
TCGAACCCTGCAG-AGCAGAACGACC-CGTGAACATGTAACTACAACT--GGC-AAATTA
GGGATTG---AGCTTCTGTTCGATCCTT---AG-C-TGCC-T-T-G-TCGATGT-GCGTT
C------------------GAGATTCCTTA-----CGGATGATAGGATGTCACATTGACA
TAC-TAACC-AACCCC-GGCACGGAATGTGCCAAGGAAATT-TAAATTTT--A-GGAATG
TAA-G-TTTCATGATGTCCCG-TTTTGCGGTGCAC-TATTGAAACTTT-----ACTTCTT
TG-TAATG-ACAAACGACTCTCGGCAACGGATATCTCGGCTCACGCATCGATGAAGAACG
TAGCAAAATGCGATACTTGGTGTGAATTGCAGAATCCCGTGAACCATCGAGTTT-TTGAA
CGCAAGTTGCGCCCGAAGCCATTT-GGTTGAGGGCACGTCTGCCTGGGCGTCACGCATCG
TGTCG-CCCCCTACCACTCCTC-A-----AATGGATG-TTTGGTGT-GGGGGCGGATATT
GGTCTCCCGTTTCT---TTGATACGGTTGGCCAAAATA-TGAGTTCCC--ATCGAT-GGA
TGCACGACTATT-GGTGATTGATAAAACCTTC-GTCTTCTGTTGTGC-ATCTTCATTCAT
ATGGG-AAG-C-----TT-AAAGA--CCCT-AATGTGTTATCTTTTGATGATGCTTCG
>Anaphalis_margaritacea_BC
TCGAACCCTGCAG-AGCAGAACGACC-CGTGAACATGTAACTACAACT--GGC-AAATTA
GGGATTG---AGCTTCTGTTCGATCCTT---AG-C-TGCC-T-T-G-TCGATGT-GCGTT
C------------------GAGATTCCTTA-----CGGATGATAGGATGTCACATTGACA
TAC-TAACC-AACCCC-GGCACGGAATGTGCCAAGGAAATT-TAAATTTT--A-GGAATG
TAA-G-TTTCATGATGTCCCG-TTTTGCGGTGCAC-TATTGAAACTTT-----ACTTCTT
TG-TAATG-ACAAACGACTCTCGGCAACGGATATCTCGGCTCACGCATCGATGAAGAACG
TAGCAAAATGCGATACTTGGTGTGAATTGCAGAATCCCGTGAACCATCGAGTTT-TTGAA
CGCAAGTTGCGCCCGAAGCCATTT-GGTTGAGGGCACGTCTGCCTGGGCGTCACGCATCG
TGTCG-CCCCCTACCACTCCTC-A-----AATGGATG-TTTGGTGT-GGGGGCGGATATT
GGTCTCCCGTTTCT---TTGATACGGTTGGCCAAAATA-TGAGTTCCC--ATCGAT-GGA
TGCACGACTATT-GGTGATTGATAAAACCTTC-GTCTTCTGTTGTGC-ATCTTCATTCAT
ATGGG-AAG-C-----TT-AAAGA--CCCT-AATGTGTTATCTTTTGATGATGCTTCG
>Anaphalis_margaritacea_9535
TCGAACCCTGCAG-AGCAGAACGACC-CGTGAACATGTAACTACAACT--GGC-AAATTA
GGGATTG---AGCTTCTGTTCGATCCTT---AG-C-TGCC-T-T-G-TCGATGT-GCGTT
C------------------GAGATTCCTTA-----CGGATGATAGGATGTCACATTGACA
TAC-TAACC-AACCCC-GGCACGGAATGTGCCAAGGAAATT-TAAATTTT--A-GGAATG
TAA-G-TTTCATGATGTCCCG-TTTTGCGGTGCAC-TATTGAAACTTT-----ACTTCTT
TG-TAATG-ACAAACGACTCTCGGCAACGGATATCTCGGCTCACGCATCGATGAAGAACG
TAGCAAAATGCGATACTTGGTGTGAATTGCAGAATCCCGTGAACCATCGAGTTT-TTGAA
CGCAAGTTGCGCCCGAAGCCATTT-GGTTGAGGGCACGTCTGCCTGGGCGTCACGCATCG
TGTCG-CCCCCTACCACTCCTC-A-----AATGGATG-TTTGGTGT-GGGGGCGGATATT
GGTCTCCCGTTTCT---TTGATACGGTTGGCCAAAATA-TGAGTTCCC--ATCGAT-GGA
YGCACGACTATT-GGTGATTGATAAAACCTTC-GTCTTCTGTTGTGC-ATCTTCATTCAT
ATGGG-AAG-C-----TT-AAAGA--CCCT-AATGTGTTATCTTTTGATGATGCTTCG
>Anaphalis_margaritacea_4465
TCGAACCCTGCAG-AGCAGAACGACC-CGTGAACATGTAACTACAACT--GGC-AAATTA
GGGATTG---AGCTTCTGTTCGATCCTT---AG-C-TGCC-T-T-G-TCGATGT-GCGTT
C------------------GAGATTCCTTA-----CGGATGATAGGATGYCACATTGACA
TAC-TAACC-AACCCC-GGCACGGAATGTGCCAAGGAAATT-TAAATTTT--A-GGAATG
TAA-G-TTTCATGATGTCCCG-TTTTGCGGTGCAC-TATTGAAACTTT-----ACTTCTT
TG-TAATG-ACAAACGACTCTCGGCAACGGATATCTCGGCTCACGCATCGATGAAGAACG
TAGCAAAATGCGATACTTGGTGTGAATTGCAGAATCCCGTGAACCATCGAGTTT-TTGAA
CGCAAGTTGCGCCCGAAGCCATTT-GGTTGAGGGCACGTCTGCCTGGGCGTCACGCATCG
TGTCG-CCCCCTACCACTCCTC-A-----AATGGATG-TTTGGTGT-GGGGGCGGATATT
GGTCTCCCGTTTCT---TTGATACGGTTGGCCAAAATA-TGAGTTCCC--ATCGAT-GGA
CGCACGACTATT-GGTGATTGATAAAACCTTC-GTCTTCTGTTGTGC-ATCTTCATTCAT
ATGGG-AAG-C-----TT-AAAGA--CCCT-AATGTGTTATCTTTTGATGATGCTTCG
>Anaphalis_margaritacea_var__margaritacea_I019
TCGAACCCTGCAG-AGCAGAACGACC-YGTGAACATGTAACTACAACT--GGC-AAATTA
GGGATTG---AGCTTCTGTTCGATCCTT---AG-C-TGCC-T-T-G-TCGATGT-GCGTT
C------------------GAGATTCCTTA-----CGGATGATAGGATGTCACATTGACA
TAC-TAACC-AACCCC-GGCACGGAATGTGCCAAGGAAATT-TAAATTTT--A-GGAATG
TAA-G-TTTCATGATGTCCCG-TTTTGCGGTGCAC-TATTGAAACTTT-----ACTTCTT
TG-TAATG-ACAAACGACTCTCGGCAACGGATATCTCGGCTCACGCATCGATGAAGAACG
TAGCAAAATGCGATACTTGGTGTGAATTGCAGAATCCCGTGAACCATCGAGTTT-TTGAA
CGCAAGTTGCGCCCGAAGCCATTT-GGTTGAGGGCACGTCTGCCTGGGCGTCACGCATCG
TGTCG-CCCCCTACCACTCCTC-A-----AATGGATG-TTTGGTGT-GGGGGCGGATATT
GGTCTCCCGTTTCT---TTGATACGGTTGGCCAAAATA-TGAGTTCCC--ATCGAT-GGA
CGCACGACTATT-GGTGATTGATAAAACCTTC-GTCTTCTGTTGTGC-ATCTTCATTCAT
ATGGG-AAG-C-----TT-AAAGA--CCCT-AATGTGTTATCTTTTGATGATGCTTCG
>Anaphalis_margaritacea_203
TCGAACCCTGCA--AGCAGAACGACC-CGTGAACATGTAACTACAACT--GGC-AAATTA
GGGATTG---AGCTTCTGTTTGATCCTT---AG-C-TGCC-T-T-G-TCGATGT-GCGTT
C------------------GAGATTCCTTA-----CGGATGATAGGATGTCACATTGACA
TAC-TAACC-AACCCC-GGCACGGAATGTGCCAAGGAAATT-TAAATTTT--A-GGAATG
TAA-G-TTTCATGATGTCCCG-TTTTGCGGTGCAC-TATTGAAACTTT-----ACTTCTT
TG-TAATG-ACAAACGACTCTCGGCAACGGATATCTCGGCTCACGCATCGATGAAGAACG
TAGCAAAATGCGATACTTGGTGTGAATTGCAGAATCCCGTGAACCATCGAGTTT-TTGAA
CGCAAGTTGCGCCCGAAGCCATTT-GGTTGAGGGCACGTCTGCCTGGGCGTCACGCATCG
TGTCG-CCCCCTACCACTCCTC-A-----AATGGATG-TTTGGTGT-GGGGGCGGATATT
GGTCTCCCGTTTCT---TTGATACGGTTGGCCAAAATA-TGAGTTCCC--ATCGAT-GGA
CGCACGACTATT-GGTGATTGATAAAACCTTC-GTCTTCTGTTGTGC-ATCTTCATTCAT
ACGGG-AAG-C-----TT-AAAGA--CCCT-AATGTGTTATCTTTTGATGATGCTTCG
>Anaphalis_margaritacea_var__angustior_46740
TCGAACCCTGCAA-AGCAGAACGACC-CGTGAACATGTAACTACAACT--GGC-AAATTA
GGGATTG---AGCTTCTGTTTGATCCTT---AG-C-TGCC-T-T-G-TCGATGT-GCGTT
C------------------GAGATTCCTAC-----CGGATGATAGGATGTCACATTGACA
TAC-TAACC-AACCCC-GGCACGGAATGTGCCAAGGAAATT-TAAATTTT--A-GGAATG
TAA-G-TTTCATGATGTCCCG-TTTTGCGGTGCAC-TATTGAAACTTT-----ACTTCTT
TG-TAATG-ACAAACGACTCTCGGCAACGGATATCTCGGCTCACGCATCGATGAAGAACG
TAGCAAAATGCGATACTTGGTGTGAATTGCAGAATCCCGTGAACCATCGAGTTT-TTGAA
CGCAAGTTGCGCCCGAAGCCATTT-GGTTGAGGGCACGTCTGCCTGGGCGTCACGCATCG
TGTCG-CCCCCTACCACTCCTC-A-----AATGGATG-TTTGGTGT-GGGGGCGGATATT
GGTCTCCCGTTTCT---TTGATACGGTTGGCCAAAATA-TGAGTTCCC--ATCGAT-GAA
CGCACGACTATT-GGTGATTGATAAAACCTTC-GTCTTCTGTTGTGC-ATCTTCATTCAT
ACGGG-AAG-C-----TT-AAAGA--CCCT-AATGTGTTATCTTTTGATGATGCTTCG
>Anaphalis_morrisonicola_I020
TCGAACCCTGCA--AGCAGAACGACC-CGTGAACATGTAACTACAACT--GGC-AAATTA
GGGATTG---AGCTTCTGTTTGATCCTT---AG-C-TGCC-T-T-G-TCAATGT-GCGTT
C------------------GAGATTCCTTA-----CGGATGATAGGATGTCACATTGACA
TAC-TAACC-AACCCC-GGCACGGAATGTGCCAAGGAAATT-TAAATTTT--A-GGAATG
TAA-G-TTTCATGATGTCCCG-TTTTGCGGTGCAC-TATTGAAACTTT-----ACTTCTT
TG-TAATG-ACAAACGACTCTCGGCAACGGATATCTCGGCTCACGCATCGATGAAGAACG
TAGCAAAATGCGATACTTGGTGTGAATTGCAGAATCCCGTGAACCATCGAGTTT-TTGAA
CGCAAGTTGCGCCCGAAGCCATTT-GGTTGAGGGCACGTCTGCCTGGGCGTCACGCATCG
TGTCA--CCCCTACCACTCCTC-A-----AATGGATG-TTTGGTGT-GGGGGCGGATATT
GGTCTCCCGTTTCT---TTGATACGGTTGGCCAAAATA-TGAGTTCCC--ATCGAT-GGA
CGCACGACTATT-GGTGATTGATAAAACCTTC-GTCTTATGTTGTGC-ATCTTCATTCAT
ACGGG-AAG-C-----TT-AAAGA--CCCT-AATGTGTTATCTTTTGATGATGCTTCG
>Anaphalis_margaritacea_CCDB_18321_A10
------------------------------------------------------------
------------------------------------------------------------
------------------------------------------------------------
------------------------------------------------------------
------------------------------------------------------------
------------------------------------------------------------
---------------------------TGCAGAATCCCGTGAACCATCGAGTTT-TTGAA
CGCAAGTTGCGCCCGAAGCCATTT-GGTTGAGGGCACGTCTGCCTGGGCGTCACGCATCG
TGTCG-CCCCCTACCACTCCTC-A-----AATGGATG-TTTGGTGT-GGGGGCGGATATT
GGTCTCCCGTTTCT---TTGATACGGTTGGCCAAAATA-TGAGTTCCC--ATCGAT-GGA
TGCACGACTATT-GGTGATTGATAAAACCTTC-GTCTTCTGTTGTGC-ATCTTCATTCAT
ATGGG-AAG-C-----TT-AAAGA--CCCT-AATGTGTTATCTTTTGATGATGCTTCG
>Anaphalis_margaritacea_2
--------------------------------------------------GGC-AAATTA
GGGATTG---AGCTTCTGTTTGATCCTT---AG-C-TGCC-T-T-G-TCGATGT-GCGTT
C------------------GAGATTCCTTA-----CGGATGATAGGATGTCACATTGACA
TAC-TAACC-AACCCC-GGCACGGAATGTGCCAAGGAAATT-TAAATTTT--A-GGAATG
TAA-G-TTTCATGATGTCCCG-TTTTGCGGTGCAC-TATTGAAACTTT-----ACTTCTT
TG-TAATG-ACAAACGACTCTCGGCAACGGATATCTCGGCTCACGCATCGATGAAGAACG
TAGCAAAATGCGATACTTGGTGTGAATTGCAGAATCCCGTGAACCATCGAGTTT-TTGAA
CGCAAGTTGCGCCCGAAGCCATTT-GGTTGAGGGCACGTCTGCCTGGGCGTCACGCATCG
TGTCG-CCCCCTACCACTCCTC-A-----AATGGATG-TTTGGTGT-GGGGGCGGATATT
GGTCTCCCGTTTCT---TTGATACGGTTGGCCAAAATA-TGAGTTCCC--ATCGAT-GGA
CGCACGACTATT-GGTGATTGATAAAACCTTC-GTCTTCTGTTGTGC-ATCTTCATTCAT
ACGGG-AAG-C-----TT-AAA------------------------------------
>Anaphalis_margaritacea_4
--------------------------------------------------GGC-AAATTA
GGGATTG---AGCTTCTGTTTGATCCTT---AG-T-TGCC-T-T-G-TCGATGT-GCGTT
C------------------GAGATTCCTTA-----CGGATGATAGGATGTCACATTGACA
TAC-TAACC-AACCCC-GGCACGGAATGTGCCAAGGAAATT-TAAATTTT--A-GGAATG
TAA-G-TTTCATGATGTCCCG-TTTTGCGGTGCAC-TATTGAAACTTT-----ACTTCTT
TG-TAATG-ACAAACGACTCTCGGCAACGGATATCTCGGCTCACGCATCGATGAAGAACG
TAGCAAAATGCGATACTTGGTGTGAATTGCAGAATCCCGTGAACCATCGAGTTT-TTGAA
CGCAAGTTGCGCCCGAAGCCATTT-GGTTGAGGGCACGTCTGCCTGGGCGTCACGCATCG
TGTCG-CCCCCTACCACTCCTC-A-----AATGGATG-TTTGGTGT-GGGGGCGGATATT
GGTCTCCCGTTTCT---TTGATACGGTTGGCCAAAATA-TGAGTTCCC--ATCGAT-GGA
CGCACGACTATT-GGTGATTGATAAAACCTTC-GTCTTCTGTTGTGC-ATCTTCATTCAT
ACGGG-AAG-C-----TT-AAA------------------------------------
>Anaphalis_margaritacea_3
--------------------------------------------------GGC-AAATTA
GGGATTG---AGCTTCTGTTCGATCCTT---AG-C-TGCC-T-T-G-TCGATGT-GCGTT
C------------------GAGATTCCTTA-----CGGATGATAGGATGTCACATTGACA
TAC-TAACC-AACCCC-GGCACGGAATGTGCCAAGGAAATT-TAAATTTT--A-GGAATG
TAA-G-TTTCATGATGTCCCG-TTTTGCGGTGCAC-TATTGAAACTTT-----ACTTCTT
TG-TAATG-ACAAACGACTCTCGGCAACGGATATCTCGGCTCACGCATCGATGAAGAACG
TAGCAAAATGCGATACTTGGTGTGAATTGCAGAATCCCGTGAACCATCGAGTTT-TTGAA
CGCAAGTTGCGCCCGAAGCCATTT-GGTTGAGGGCACGTCTGCCTGGGCGTCACGCATCG
TGTCG-CCCCCTACCACTCCTC-A-----AATGGATG-TTTGGTGT-GGGGGCGGATATT
GGTCTCCCGTTTCT---TTGATACGGTTGGCCAAAATA-TGAGTTCCC--ATCGAT-GGA
CGCACGACTATT-GGTGATTGATAAAACCTTC-GTCTTCTGTTGTGC-ATCTTCATTCAT
ATGGG-AAG-C-----TT-AAA------------------------------------
>Anaphalis_margaritacea_5
--------------------------------------------------GGC-AAATTA
GGGATTG---AGCTTCTGTTTGATCCTT---AG-C-TGCC-T-T-G-TCGATGT-GCGTT
C------------------GAGATTCCTTA-----CGGATGATAGGATGTCACATTGACA
TAC-TAACC-AACCCC-GGCACGGAATGTGCCAAGGAAATT-TAAATTTT--A-GGAAGG
TAA-G-TTTCATGATGTCCCG-TTTTGCGGTGCAC-TATTGAAACTTT-----ACTTCTT
TG-TAATG-ACAAACGACTCTCGGCAACGGATATCTCGGCTCACGCATCGATGAAGAACG
TAGCAAAATGCGATACTTGGTGTGAATTGCAGAATCCCGTGAACCATCGAGTTT-TTGAA
CGCAAGTTGCGCCCGAAGCCATTT-GGTTGAGGGCACGTCTGCCTGGGCGTCACGCATCG
TGTCG-CCCCCTACCACTCCTC-A-----AATGGATG-TTTGGTGT-GGGGGCGGATATT
GGTCTCCCGTTTCT---TTGATACGGTTGGCCAAAATA-TGAGTTCCC--ATCGAT-GGA
CGCACGACTATT-GGTGATTGATAAAACCTTC-GTCTTCTGTTGTGC-ATCTTCATTCAT
ACGGG-AAG-C-----TT-AAA------------------------------------
>Anaphalis_margaritacea_6
--------------------------------------------------GGC-AAATTA
GGGATTG---AGCTTCTGTTCGATCCTT---AG-C-TGCC-T-T-G-TCGATGT-GCGTT
C------------------GAGATTCCTTA-----CGGATGATAGGATGTCACATTGACA
TAC-TAACC-AACCCC-GGCACGGAATGTGCCAAGGAAATT-TAAATTTT--A-GGAATG
TAA-G-TTTCATGATGTCCCG-TTTTGCGGTGCAC-TATTGAAACTTT-----ACTTCTT
TG-TAATG-ACAAACGACTCTCGGCAACGGATATCTCGGCTCACGCATCGATGAAGAACG
TAGCAAAATGCGATACTTGGTGTGAATTGCAGAATCCCGTGAACCATCGAGTTT-TTGAA
CGCAAGTTGCGCCCGAAGCCATTT-GGTTGAGGGCACGTCTGCCTGGGCGTCACGCATCG
TGTCG-CCCCCTACCACTCCTC-A-----AATGGATG-TTTGGTGT-GGGGGCGGATATT
GGTCTCCCGTTTCT---TTGATACGGTTGGCCAAAATA-TGAGTTCCC--ATCGAT-GGA
CGCACGACTATT-GGTGATTGATAAAACCTTC-GTCTTCTGTTGTGC-A-----------
----------------------------------------------------------
>Anaphalis_margaritacea_Q642
TCGAACCCTGCAA-AGCAGAACGACC-CGTGAACATGTAACTATAACT--GGC-AAATTA
GGGATTA---AGCTTCTGTTTGATCCYT---AG-C-TGCC-T-T-G-TCAATGT-GCGTT
C------------------GAGATTCCTTA-----CGGATGATAGGATGTCACATTGACA
TAC-TAACC-AACCCC-GGCACGGAATGTGCCAAGGAAATT-AAAATTTT--A-GGAATT
TAA-G-TTTCATGATGTCCCG-TTTTGCGGTGCAC-TATTGAAACTTT-----ACTTCTA
TG-TAATG-ACAAACGACTCTCGGCAACGGATATCTCGGCTCACGCATCGATGAAGAACG
TAGCAAAATGCGATACTTGGTGTGAATTGCAGAATCCCGTGAACCATCGAGTTT-TTGAA
CGCAAGTTGCGCCCGAAGCCATTT-GGTTGAGGGCACGTCTGCCTGGGCGTCACGCATCG
TGTCG-CCCCCTACCACTCCAC-A-----AATGGATG-TTTGGTGT-GGGGGCGGATATT
GGTCTCCCGTTTCT---TTGATACGGTTGGCCAAAATA-TGAGTTCCC--ATCGAT-GGA
CGCACGACTATT-GGTGATTGATAAAACCTTC-GTCTTCTGTTGTGC-ATCATCATTCGT
ACGGG-AAG-C-----TA-AAAGA--CCCC-AATGTGTTATCTTTTGATGACGCTTCG
>Anaphalis_margaritacea_Q710
TCGAACCCTGCAA-AGCAGAACGACC-CGTGAACATGTAACTATAACT--GGC-AAATTA
GGGATTA---AGCTTCTGTTTGATCCYT---AG-C-TGCC-T-T-G-TCAATGT-GCGTT
C------------------GAGATTCCTTA-----CGGATGATAGGATGTCACATTGACA
TAC-TAACC-AACCCC-GGCACGGAATGTGCCAAGGAAATT-AAAATTTT--A-GGAATT
TAA-G-TTTCATGATGTCCCG-TTTTGCGGTGCAC-TATTGAAACTTT-----ACTTCTA
TG-TAATG-ACAAACGACTCTCGGCAACGGATATCTCGGCTCACGCATCGATGAAGAACG
TAGCAAAATGCGATACTTGGTGTGAATTGCAGAATCCCGTGAACCATCGAGTTT-TTGAA
CGCAAGTTGCGCCCGAAGCCATTT-GGTTGAGGGCACGTCTGCCTGGGCGTCACGCATCG
TGTCG-CCCCCTACCACTCCAC-A-----AATGGATG-TTTGGTGT-GGGGGCGGATATT
GGTCTCCCGTTTCT---TTGATACGGTTGGCCAAAATA-TGAGTTCCC--ATCGAT-GGA
CGCACGACTATT-GGTGATTGATAAAACCTTC-GTCTTCTGTTGTGC-ATCATCATTCGT
ACGGG-AAG-C-----TA-AAAGA--CCCC-AATGTGTTATCTTTTGATGACGCTTCG
>Anaphalis_margaritacea_40183
TCGAACCCTGCAA-AGCAGAACGACC-CGTGAACATGTAACTATAACT--GGC-AAATTA
GGGATTA---AGCTTCTGTTTGATCCTT---AG-C-TGCC-T-T-G-TCAATGT-GCGTT
C------------------GAGATTCCTTA-----CGGATGATAGGATGTCACATTGACA
TAC-TAACC-AACCCC-GGCACGGAATGTGCCAAGGAAATT-AAAATTTT--A-GGAATT
TAA-G-TTTCATGATGTCCCG-TTTTGCGGTGCAC-TATTGAAACTTT-----ACTTCTA
TG-TAATG-ACAAACGACTCTCGGCAACGGATATCTCGGCTCACGCATCGATGAAGAACG
TAGCAAAATGCGATACTTGGTGTGAATTGCAGAATCCCGTGAACCATCGAGTTT-TTGAA
CGCAAGTTGCGCCCGAAGCCATTT-GGTTGAGGGCACGTCTGCCTGGGCGTCACGCATCG
TGTCG-CCCCCTACCACTCCAC-A-----AATGGATG-TTTGGTGT-GGGGGCGGATATT
GGTCTCCCGTTTCT---TTGATACGGTTGGCCAAAATA-TGAGTTCCC--ATCGAT-GGA
CGCACGACTATT-GGTGATTGATAAAACCTTC-GTCTTCTGTTGTGC-ATCATCATTCGT
ACGGG-AAG-C-----TA-AAAGA--CCCC-AATGTGTTATCTTTTGATGACGCTTCG
>Anaphalis_margaritacea_150802037
TCGAACCCTGCAA-AGCAGAACGACC-CGTGAACATGTAACTATAACT--GGC-AAATTA
GGGATTA---AGCTTCTGTTTGATCCTT---AG-C-TGCC-T-T-G-TCAATGT-GCGTT
C------------------GAGATTCCTTA-----CGGATGATAGGATGTCACATTGACA
TAC-TAACC-AACCCC-GGCACGGAATGTGCCAAGGAAATT-AAAATTTT--A-GGAATT
TAA-G-TTTCATGATGTCCCG-TTTTGCGGTGCAC-TATTGAAACTTT-----ACTTCTA
TG-TAATG-ACAAACGACTCTCGGCAACGGATATCTCGGCTCACGCATCGATGAAGAACG
TAGCAAAATGCGATACTTGGTGTGAATTGCAGAATCCCGTGAACCATCGAGTTT-TTGAA
CGCAAGTTGCGCCCGAAGCCATTT-GGTTGAGGGCACGTCTGCCTGGGCGTCACGCATCG
TGTCG-CCCCCTACCACTCCAC-A-----AATGGATG-TTTGGTGT-GGGGGCGGATATT
GGTCTCCCGTTTCT---TTGATACGGTTGGCCAAAATA-TGAGTTCCC--ATCGAT-GGA
CGCACGACTATT-GGTGATTGATAAAACCTTC-GTCTTCTGTTGTGC-ATCATCATTCGT
ACGGG-AAG-C-----TA-AAAGA--CCCC-AATGTGTTATCTTTTGATGACGCTTCG
>Anaphalis_margaritacea_1752
TCGAACCCTGC-A-AGCAGAACGACC-CGTGAACATGTAACTACAACT--GGC-AAATTA
GGGATTG---AGCTTCTGTTTGATCCTT---AG-C-TGCC-T-T-G-TCGATGT-GCGTT
C------------------GAGATTCCTTA-----CGGATGATAGGATGTCACATTGACA
TAC-TAACC-AACCCC-GGCACGGAATGTGCCAAGGAAATT-AAAATTTT--A-GGAATA
TAA-G-TTTCATGATGTCCCG-TTTTGCGGTGCAC-TATTGAAACTTT-----ACTTCTT
TG-TAATG-ACAAACGACTCTCGGCAACGGATATCTCGGCTCACGCATCGATGAAGAACG
TAGCAAAATGCGATACTTGGTGTGAATTGCAGAATCCCGTGAACCATCGAGTTT-TTGAA
CGCAAGTTGCGCCCGAAGCCATTT-GGTTGAGGGCACGTCTGCCTGGGCGTCACGCATCG
TATCG-CCCCCTACCACTCCTC-A------ATGGATG-TTTGGTGT-GGGGGCGGATATT
GGTCTCCCGTTTCT---TTGATACGGTTGGCCAAAATA-TGAGTTCCC--ATCGAT-GGA
CGCACGACTATT-GGTGATTGATAAAACCTTC-GTCTTCTGTTGTGC-ATCTTCATTCGT
ACGGG-AAG-C-----TA-AAAGA--CCCC-AATGTGTTATCTTTTGATGATGCTTCG
>Anaphalis_adnata_571
TCGAACCCTGCAA-AGCAGAACGACC-CGTGAACATGTAACTACAACT-AGGC-AAATTA
GGGATTG---AGCTTTTGTTTGATCCTT---AG-C-TGCC-T-T-G-TCGATGT-GCGTT
C------------------GAGATTCCTTA-----TGGATGATAGGATGTCACATTGACA
TAC-TAACC-AACCCC-GGCACGGAATGTGCCAAGGAAATT-AAAACTTT--A-GGAATG
GAA-G-TTTCATGATGTCCCG-TTTTGCGGTGCAC-TATTGAAACTTT-----ACTTCTT
TG-TAATC-ACAAACGACTCTCGGCAACGGATATCTCGGCTCACGCATCGATGAAGAACG
TAGCAAAATGCGATACTTGGTGTGAATTGCAGAATCCCGTGAACCATCGAGTTT-TTGAA
CGCAAGTTGCGCCCGAAGCCATTT-GGTTGAGGGCACGTCTGCCTGGGCGTCACGCATCG
TGTCG-CCCCCTACCACTCCTC-A-----AATGGATG-TTTGGTGT-GGGGGCGGATATT
GGCCTCCCGTTTCT---TCGATATGGTTGGCTAAAATA-TGAGTTCCC--CTCGAT-GGA
CGCACGACTATT-GGTGATTGATAAAACCTTC-GTCTTCTGTTGTGC-ATCTTCATTCGT
ACGGG-AAG-C-----TT-AAAGA--ACCC-AATGTGTTGTCTTTTGATGACGCTCG-
>Anaphalis_nagasawai_I021
TCGAACCCTGCAA-AGCAGAACGACT-TGTGAACATGTAACTACAACT-AGGC-AAATTA
GGGATTG---AGCTTCTGTTTGATCCAT---AG-T-TGCC-T-T-G-TCGATGT-ACGTT
C------------------GAGATTCCTTA-----CGGATGATAGGACGTCACATTGACA
TAC-TAACC-AACCCC-GGCACGGAATGTGCCAAGGAAATT-AAAACTTT--A-GGAATG
GAA-G-TTTCATGATGTCCCG-GTTTCCGGTGCAC-TATTGAAACTTT-----ACTTCTT
TG-TAATC-ACAAACGACTCTCGGCAACGGATATCTCGGCTCACGCATCGATGAAGAACG
TAGCAAAATGCGATACTTGGTGTGAATTGCAGAATCCCGTGAACCATCGAGTTT-TTGAA
CGCAAGTTGCGCCCGAAGCCATTT-GGTTGAGGGCACGTCTGCCTGGGCGTCACGCATCG
TGTCG-CCCCCTACCACTCCTT-A-----AATGGATG-TTTGTTGT-GGGGGCGGATATT
GGTCTCCCGTTTCT---CTGATACGGTTGGCCAAAATA-CGAGTCCCC--ATCGAT-GGA
TGCACGACTAGT-GGTGATTGATAAAACCTTC-GTCTTCTGTTGTGC-ATCTTCATTCGT
ACGGG-AAG-C-----TT-AAAGA--CCCC-AATGTGTTGTCTTTTGATGACGCTCGG
>Anaphalis_nepalensis
TCGAACCCTGCAA-AGCAGAACGACT-TGTGAACATGTAACTACAACT-AGGC-AAATTA
GGGATTG---AGCTTCTGTTTGATCCAT---AG-T-TGCC-T-T-G-TTGATGT-ACGTT
C------------------GAGATTCCTTA-----CGGATGATAGGACGTCACATTGACA
TAC-TAACC-AACCCC-GGCACGGAATGTGCCAAGGAAATT-AAAACTTT--A-GGAATG
GAA-G-TTTCATGATGTCCCG-GTTTCCGGTGCAC-TATTGAAACTTT-----ACTTCTT
TG-TAATC-ACAAACGACTCTCGGCAACGGATATCTCGGCTCACGCATCGATGAAGAACG
TAGCAAAATGCGATACTTGGTGTGAATTGCAGAATCCCGTGAACCATCGAGTTT-TTGAA
CGCAAGTTGCGCCCGAAGCCATTT-GGTTGAGGGCACGTCTGCCTGGGCGTCACGCATCG
TGTCG-CCCCCTACCACTCCTT-A-----AATGGATG-TTTGTTGT-GGGGGCGGATATT
GGTCTCCCGTTTCT---CTGATACGGTTGGCCAAAATA-CGAGTCCCC--ATCGAT-GGA
TGCACGACTAGT-GGTGATTGATAAAACCTTC-GTCTTCTGCTGTGC-ATCTTCATTCGT
ACGGG-AAG-C-----TT-AAAGA--CCCC-AATGTGTTGTCTTTTGATGACGCTTCG
>Helichrysum_reflexum_8217
TCGAACCCTGCAA-AGCAGAACGACC-CGTGAACATGTAACTACAACT-AGGC-AAACTA
GGGATTG---AGCATTTGTTTGATCCTT---AT-C-TGCC-T-T-G-TCGATGT-GTGTT
C------------------GAGATTCCTTA-----TGGATGACAGGATGTCACATTGACA
TAC-TAACC-AACCCC-GGCACGGAATGTGCCAAGGAAATT-AAAACTTT--A-AGAATG
GAAGG-TTTCATGATGTCCCG-TTTTGCGGTGCAC-TATTGAAACCTT-----ACTTCTT
TG-TAATC-ACAAACGACTCTCGGCAACGGATATCTCGGCTCACGCATCGATGAAGAACG
TAGCAAAATGCGATACTTGGTGTGAATTGCAGAATCCCGTGAACCATCGAGTTT-TTGAA
CGCAAGTTGCGCCCGAAGCCATTT-GGTTGAGGGCACGTCTGCCTGGGCGTCACGCATCG
TGTCA-CCCCCTACCACTCCTC-A-----AATGGATGTTTTGGTGT-GGGGGCGGATATT
GGTCTCCCGTTTCT---CCGATACGGTTGGCCAAAATA-TGAGTCCCA--ATCGAT-GGA
TGCACGACTAGT-GGTGGTTGCTAAAACCTTC-GTCTTCGGTTGTGC-ATCTTCATTCGT
ACGGG-ATG-C-----TT-AAAGA--CCCC-AATGTGTTGTCTTTTGACGACGCTTCG
>Helichrysum_wilmsii_M3496
---------GCAA-AGCAGMACGACC-CGTGAACATGTAACTACAACT-AGGC-AAACTA
GGGATTG---AGCATTTGTTTGATCCTT---AT-C-TGCC-T-T-G-TCGATGT-GTGTT
C------------------GAGATTCCTTA-----TGGATGACAGGATGTCACATTGACA
TAC-TAACC-AACCCC-GGCACGGAATGTGCCAAGGAAATT-AAAACTTT--A-AGAATG
GAAGG-TTTCATGATGTCCCG-TTTTGCGGTGCAC-TATTGAAACCTT-----ACTTCTT
TG-TAATC-ACAAACGACTCTCGGCAACGGATATCTCGGCTCACGCATCGATGAAGAACG
TAGCAAAATGCGATACTTGGTGTGAATTGCAGAATCCCGTGAACCATCGAGTTT-TTGAA
CGCAAGTTGCGCCCGAAGCCATTT-GGTTGAGGGCACGTCTGCCTGGGCGTCACGCATCG
TGTCA-CCCCCTACCACTCCTC-A-----AATGGATGTTTTGGTGT-GGGGGCGGATATT
GGTCTCCCGTTTCT---CYGATACGGTTGGCCAAAATA-TGAGTCCCA--ATCGAT-GGA
TGCACGACTAGT-GGTGGTTGCTAAAACCTTC-GTCTTCGGTTGTGC-ATCTTCATTCGT
ACGGG-ATG-C-----TT-AAAGA--CCCC-AATGTGTTGTCTTTTGACGACGCTTCG
>Helichrysum_wilmsii_I093
TCGAACCCTGCAA-AGCAGCACGACC-CGTGAACATGTAACTACAACT-AGGC-AAACTA
GGGATTG---AGCATTTGTTTGATCCTT---AT-C-TGCC-T-T-G-TCGATGT-GTGTT
C------------------GAGATTCCTTA-----TGGATGACAGGATGTCACATTGACA
TAC-TAACC-AACCCC-GGCACGGAATGTGCCAAGGAAATT-AAAACTTT--A-AGAATG
GAAGG-TTTCATGATGTCCCG-TTTTGCGGTGCAC-TATTGAAACCTT-----ACTTCTT
TG-TAATC-ACAAACGACTCTCGGCAACGGATATCTCGGCTCACGCATCGATGAAGAACG
TAGCAAAATGCGATACTTGGTGTGAATTGCAGAATCCCGTGAACCATCGAGTTT-TTGAA
CGCAAGTTGCGCCCGAAGCCATTT-GGTTGAGGGCACGTCTGCCTGGGCGTCACGCATCG
TGTCA-CCCCCTACCACTCCTC-A-----AATGGATG-TTTGGTGT-GGGGGCGGATATT
GGTCTCCCGTTTCT---CTGATACGGTTGGCCAAAATA-TGAGTCCCA--ATCGAT-GGA
TGCACGACTAGT-GGTGGTTGCTAAAACCTTC-GTCTTCGGTTGTGC-ATCTTCATTCGT
ACGGG-ATG-C-----TT-AAAGA--CCCC-AATGTGTTGTCTTTTGACGACGCTTCG
>Helichrysum_reflexum_867778_2
------------------------------------------------------------
------------------------------------------------------------
------------------------------------------------------------
------------------------------------------------------------
------------------------------------------------------------
------------------------------------------------------------
------------------------------------------------------------
--------------------------------------------------------ATCG
TGTCG-CCCCCTACCACTCCTC-A-----AATGGATGTTTTGGTGT-GGGGGCGGATATT
GGTCTCCCGTTTCT---CCGATACGGTTGGCCAAAATA-TGAGTCCCA--ATCGAT-GGA
TGCACGACTAGT-GGTGGTTGCTAAAACCTTC-GTCTTCGGTTGTGC-ATCTTCATTCGT
ACGGG-ATG-C-----TT-AAAGA--CCCC-AATGTGTTGTCTTTTGATGACGCTTCG
>Helichrysum_meyeri_johannis_6104
TCGAACCCTGCAA-AGCAGAACGACC-CGTGAACATGTAACTACAACT-AGGC-AAA-TA
GGGATTG---AGCTTTTGTTTGATCCTT---AG-C-TGCC-T-T-G-TCGATGT-GTGTT
C------------------GAGATTCCTTA-----CGGATGACAGGATGTCACATTGACA
TAC-TAACC-AACCCC-GGCACGGAATGTGCCAAGGAAATT-AAAACTTT--A-GGAATG
GAAGG-TTTCATGATGTCCCG-TTTTGCGGTGCAC-AATTGAAACTTT-----ACTTCTT
TG-TAATC-ACAAACGACTCTCGGCAACGGATATCTCGGCTCACGCATCGATGAAGAACG
TAGCAAAATGCGATACTTGGTGTGAATTGCAGAATCCCGTGAACCATCGAGTTT-TTGAA
CGCAAGTTGCGCCCGAAGCCATTT-GGTTGAGGGCACGTCTGCCTGGGCGTCACGCATCG
TGTCG-CCCCCTACCACTCCTC-A-----AATGGATG-CTTGGTGT-GGGGGCGGATATT
GGTTTCCCGTTTCT---CTGATACGGTTGGCCAAAATA-CGAGTCCCA--ATCGAT-GGA
CGCACGACTAGT-GGTGGTTGCTGAAAGCTTC-GTCTTCGGTTGTGC-ATCTTCATTCGT
ATGGG-AAG-C-----TT-AAAGA--CCCC-AATGTGTTGTCTTTTGACAACGCTTCG
>Helichrysum_zeyheri_867754
TCGAACCCTGCAA-AGCAGAACGACC-CGTGAACATGTAACTACAACT-AGGC-AGATTA
GGGACTG---AGCTTTTGTTTGATCCTT---AG-C-TGCC-T-T-G-TCGATGT-GCGTT
T------------------GAGATTCCTTA-----GGGATGACGGGATGTCACATTGACA
TAC-TAACC-AACCCC-GGCACGGAATGTGCCAAGGAAAAT-AAAACTTT--A-GGAAAG
GAAGG-TTTCATGATGTCCCG-TTTTGCGGTGCAC-TATTGAAACTTT-----GCTTCTT
TG-TAATC-ACAAA----------------------------------------------
------------------------------------------------------------
------------------------------------------------------------
------------------------------------------------------------
------------------------------------------------------------
------------------------------------------------------------
----------------------------------------------------------
>Helichrysum_zeyheri_I094
TCGAACCCTGCAA-AGCAGAACGACC-CGTGAACATGTAACTACAACT-AGGC-AGATTA
GGGACTG---AGCTTTTGTTTGATCCTT---AG-C-TGCC-T-T-G-TCGATGT-GCGTT
T------------------GAGATTCCTTA-----GGGATGACGGGATGTCACATTGACA
TAC-TAACC-AACCCC-GGCACGGAATGTGCCAAGGAAAAT-AAAACTTT--A-GGAAAG
GAAGG-TTTCATGATGTCCCG-TTTTGCGGTTCAC-TATTGAAACTTT-----GCTTCTT
TG-TAATC-ACAAACGACTCTCGGCAACGGATATCTCGGCTCACGCATCGATGAAGAACG
TAGCAAAATGCGATACTTGGTGTGAATTGCAGAATCCCGTGAACCATCGAGTTT-TTGAA
CGCAAGTTGCGCCCGAAGCCATTC-GGTTGAGGGCACGTCTGCCTGGGCGTCACGCATCG
TGTCG-CCCCCTACCACTCCTC-A-----AATGGATG-TTTGGTGT-GGGGGCGGATATT
GGTCTCCCGTTTCT---CTGATACGGTTGGCCAAAATA-CGAGTCCCC--ATCGAT-GGA
CGCACGACTAGT-GGTGGTTGATAAAACCTTC-GTCTTCTGTTGTGC-GTCTTCGTTCGT
ACGGG-AAG-C-----TT-AAAGA--CCCC-AATGTGTTGTCTTTTGACAACGCTTCG
>Helichrysum_cooperi_I063
TCGAACCCTGCAA-AGCAGAACGACC-CGTGAATATGTAACTACAACT-AGGC-AAATTA
GGGATTG---AGCATTTGTTTGATTCTT---AG--TTGCC-A-T-G-TCAATGT-GCGTT
C------------------GAGATTCTTTA-----CGGATGACAGGATGTCACATTGACA
TAC-TAACC-AACCCC-GGCACGGAATGTGCCAAGGAAATT-AAAACTTT--A-GGAATG
GAAGG-TTTCATGATGTCCCG-TTTTGCGGTGAAC-TATTGAAACTTT-----ACTTCTT
TG-TAATC-ACAAACGACTCTCGGCAACGGATATCTCGGCTCACGCATCGATGAAGAACG
TAGCAAAATGCGATACTTGGTGTGAATTGCAGAATCCCGTGAACCATCGAGTTT-TTGAA
CGCAAGTTGCGCCCGAAGCCATTT-GGTTGAGGGCACGTCTGCCTGGGCGTCACGCATCG
TGTCG-CCCCCTACCACTCCTA-A-----AATGGTTG-TTTGGTGT-GGGGGCGGAAATT
GGTCTCCCGTTTCT---CCGATACGGTTGGCCAAAATA-CGAGTCCCG--ATCGAT-GGA
CGCACGACTAGT-GGTGGTTGCTAAAACCCTC-GTCTCCGGTTGTGC-ATCTTCATTCGT
ATGGG-AAG-C-----TT-AAAGA--ACCC-AATGTGTTGTCTTTTGATGACGCTTCG
>Helichrysum_tenax_M3557
---------GCAA-AGCAGAACGACC-CGTGAATATGTAACTACAACT-AGGC-AAATTA
GGGATTG---AGCATTTGTTTGATCCTT---AG--CTGCC-A-T-G-TCAATGT-GCGTT
C------------------GAGATTCTTTA-----CGGATGACAGGATGTCACATTGACA
TAC-TAACC-AACCCC-GGCACGGAATGTGCCAAGGAAATT-AAAACTTT--A-GGAATG
GAAGG-TTTCATGATGTCCCG-TTTTGCGGTGAAC-TATTGAAACTTT-----ACTTCTT
TG-TAATC-ACAAACGACTCTCGGCAACGGATATCTCGGCTCACGCATCGATGAAGAACG
TAGCAAAATGCGATACTTGGTGTGAATTGCAGAATCCCGTGAACCATCGAGTTT-TTGAA
CGCAAGTTGCGCCCGAAGCCATTT-GGTTGAGGGCACGTCTGCCTGGGCGTCACGCATCG
TGTCG-CCCCCTACCACTCCTA-A-----AATGGTTG-TTTGGTGT-GGGGGCGGATATT
GGTCTCCCGTTTCT---CCGATACGGTTGGCCAAAATA-CGAGTCCCG--ATCGAT-GGA
CGCACGACTAGT-GGTGGTTGCTAAAACCCTC-GTCTTCGGTTGTGC-ATCTTCATTCGT
ATGGG-AAG-C-----TT-AAAGA--CCCC-AATGTGTTGTCTTTTGATGACGCTTCG
>Helichrysum_molestum_I080
TCGAACCCTGCAA-AGCAGAACGACC-CGTGAATATGTAACTACAACT-AGGC-AAATTA
GGGATTG---AGCATTTGTTTGATCCTT---AG-CTTGCC-A-T-G-TCAATGT-GCGTT
C------------------GAGATTCTTTA-----CGGATGACAGGATGTCACATTGACA
TAC-TAACC-AACCCC-GGCACGGAATGTGCCAAGGAAATT-AAAACTTT--A-GGAATG
GAAGG-TTTCATGATGTCCCG-TTTTGCGGTGAAC-TATTGAAACTTT-----AATTCTT
TG-TAATC-ACAAACGACTCTCGGCAACGGATATCTCGGCTCACGCATCGATGAAGAACG
TAGCAAAATGCGATACTTGGTGTGAATTGCAGAATCCCGTGAACCATCGAGTTT-TTGAA
CGCAAGTTGCGCCCGAAGCCATTT-GGTTGAGGGCACGTCTGCCTGGGCGTCACGCATCG
TGTCG-CCCCCTACCACTCCTA-A-----AATGGTTG-TTTGGTGT-GGGGGCGGATATT
GGTCTCCCGTTTCT---CCGATACGGTTGGCCAAAATA-CGAGTCCCG--ATCGAT-GGA
CGCACGACTAGT-GGTGGTTGCTAAAACCCTC-GTCTTCGGTTGTGC-ATCTTCATTCGT
ATGGG-AAG-C-----TT-AAAGA--CCCC-AATGTGTTGTCTTTTGATGACGCTTCG
>Helichrysum_foetidum_1
TCGAACCCTGCAA-AGCAGAACGACC-CGTGAATATGTAACCACAACT-AGGC-AAATTA
GGGATTG---AGCATTTGTTTGATCCTT---AG--GTGCC-A-T-G-TCAATGT-GCGTT
C------------------GCGATTCTTTA-----CGGATGACAGGATGTCACATTGACA
TAC-TAACC-AACCCC-GGCACGGAATGTGCCAAGGAAATT-AAAACTTT--A-GGAATG
GAAGG-TTTCATGATGTCCCG-TTTTGCGGTGAAC-TATTGAAACTTT-----AATTCTT
TG-TAATC-ACAAACGACTCTCGGCAACGGATATCTCGGCTCACGCATCGATGAAGAACG
TAGCAAAATGCGATACTTGGTGTGAATTGCAGAATCCCGTGAACCATCGAGTTT-TTGAA
CGCAAGTTGCGCCCGAAGCCATTT-GGTTGAGGGCACGTCTGCCTGGGCGTCACGCATCG
TGTCG-CCCCCTACCACTCCTA-A-----AATGGTTG-TTTGGTGT-GGGGGCGGATATT
GGTCTCCCGTTTCT---CCGATACGGTTGGCCAAAATA-TGAGTCCCG--ATCGAT-GGA
CGCACGACTAGT-GGTGGTTGATAAAACCCTC-GTCTTCGGTTGTGC-ATCTTCATTCGT
ATGGG-AAG-C-----TT-AAAGA--CCCC-AATGTGTTGTCTTTTGATGACGCTTCG
>Helichrysum_foetidum_10
TCGAACCCTGCAA-AGCAGAACGACC-CGTGAATATGTAACCACAACT-AGGC-AAATTA
GGGATTG---AGCATTTGTTTGATCCTT---AG--GTGCC-A-T-G-TCAATGT-GCGTT
C------------------GCGATTCTTTA-----CGGATGACAGGATGTCACATTGACA
TAC-TAACC-AACCCC-GGCACGGAATGTGCCAAGGAAATT-AAAACTTT--A-GGAATG
GAAGG-TTTCATGATGTCCCG-TTTTGCGGTGAAC-TATTGAAACTTT-----AATTCTT
TG-TAATC-ACAAACGACTCTCGGCAACGGATATCTCGGCTCACGCATCGATGAAGAACG
TAGCAAAATGCGATACTTGGTGTGAATTGCAGAATCCCGTGAACCATCGAGTTT-TTGAA
CGCAAGTTGCGCCCGAAGCCATTT-GGTTGAGGGCACGTCTGCCTGGGCGTCACGCATCG
TGTCG-CCCCCTACCACTCCTA-A-----AATGGTTG-TTTGGTGT-GGGGGCGGATATT
GGTCTCCCGTTTCT---CCGATACGGTTGGCCAAAATA-TGAGTCCCG--ATCGAT-GGA
CGCACGACTAGT-GGTGGTTGATAAAACCCTC-GTCTTCGGTTGTGC-ATCTTCATTCGT
ATGGG-AAG-C-----TT-AAAGA--CCCC-AATGTGTTGTCTTTTGATGACGCTTCG
>Helichrysum_foetidum_3
TCGAACCCTGCAA-AGCAGAACGACC-CGTGAATATGTAACCACAACT-AGGC-AAATTA
GGGATTG---AGCATTTGTTTGATCCTT---AG--GTGCC-A-T-G-TCAATGT-GCGTT
C------------------GCGATTCTTTA-----CGGATGACAGGATGTCACATTGACA
TAC-TAACC-AACCCC-GGCACGGAATGTGCCAAGGAAATT-AAAACTTT--A-GGAATG
GAAGG-TTTCATGATGTCCCG-TTTTGCGGTGAAC-TATTGAAACTTT-----AATTCTT
TG-TAATC-ACAAACGACTCTCGGCAACGGATATCTCGGCTCACGCATCGATGAAGAACG
TAGCAAAATGCGATACTTGGTGTGAATTGCAGAATCCCGTGAACCATCGAGTTT-TTGAA
CGCAAGTTGCGCCCGAAGCCATTT-GGTTGAGGGCACGTCTGCCTGGGCGTCACGCATCG
TGTCG-CCCCCTACCACTCCTA-A-----AATGGTTG-TTTGGTGT-GGGGGCGGATATT
GGTCTCCCGTTTCT---CCGATACGGTTGGCCAAAATA-TGAGTCCCG--ATCGAT-GGA
CGCACGACTAGT-GGTGGTTGATAAAACCCTC-GTCTTCGGTTGTGC-ATCTTCATTCGT
ATGGG-AAG-C-----TT-AAAGA--CCCC-AATGTGTTGTCTTTTGATGACGCTTCG
>Helichrysum_foetidum_4
TCGAACCCTGCAA-AGCAGAACGACC-CGTGAATATGTAACCACAACT-AGGC-AAATTA
GGGATTG---AGCATTTGTTTGATCCTT---AG--GTGCC-A-T-G-TCAATGT-GCGTT
C------------------GCGATTCTTTA-----CGGATGACAGGATGTCACATTGACA
TAC-TAACC-AACCCC-GGCACGGAATGTGCCAAGGAAATT-AAAACTTT--A-GGAATG
GAAGG-TTTCATGATGTCCCG-TTTTGCGGTGAAC-TATTGAAACTTT-----AATTCTT
TG-TAATC-ACAAACGACTCTCGGCAACGGATATCTCGGCTCACGCATCGATGAAGAACG
TAGCAAAATGCGATACTTGGTGTGAATTGCAGAATCCCGTGAACCATCGAGTTT-TTGAA
CGCAAGTTGCGCCCGAAGCCATTT-GGTTGAGGGCACGTCTGCCTGGGCGTCACGCATCG
TGTCG-CCCCCTACCACTCCTA-A-----AATGGTTG-TTTGGTGT-GGGGGCGGATATT
GGTCTCCCGTTTCT---CCGATACGGTTGGCCAAAATA-TGAGTCCCG--ATCGAT-GGA
CGCACGACTAGT-GGTGGTTGATAAAACCCTC-GTCTTCGGTTGTGC-ATCTTCATTCGT
ATGGG-AAG-C-----TT-AAAGA--CCCC-AATGTGTTGTCTTTTGATGACGCTTCG
>Helichrysum_foetidum_6
TCGAACCCTGCAA-AGCAGAACGACC-CGTGAATATGTAACCACAACT-AGGC-AAATTA
GGGATTG---AGCATTTGTTTGATCCTT---AG--GTGCC-A-T-G-TCAATGT-GCGTT
C------------------GCGATTCTTTA-----CGGATGACAGGATGTCACATTGACA
TAC-TAACC-AACCCC-GGCACGGAATGTGCCAAGGAAATT-AAAACTTT--A-GGAATG
GAAGG-TTTCATGATGTCCCG-TTTTGCGGTGAAC-TATTGAAACTTT-----AATTCTT
TG-TAATC-ACAAACGACTCTCGGCAACGGATATCTCGGCTCACGCATCGATGAAGAACG
TAGCAAAATGCGATACTTGGTGTGAATTGCAGAATCCCGTGAACCATCGAGTTT-TTGAA
CGCAAGTTGCGCCCGAAGCCATTT-GGTTGAGGGCACGTCTGCCTGGGCGTCACGCATCG
TGTCG-CCCCCTACCACTCCTA-A-----AATGGTTG-TTTGGTGT-GGGGGCGGATATT
GGTCTCCCGTTTCT---CCGATACGGTTGGCCAAAATA-TGAGTCCCG--ATCGAT-GGA
CGCACGACTAGT-GGTGGTTGATAAAACCCTC-GTCTTCGGTTGTGC-ATCTTCATTCGT
ATGGG-AAG-C-----TT-AAAGA--CCCC-AATGTGTTGTCTTTTGATGACGCTTCG
>Helichrysum_foetidum_7
TCGAACCCTGCAA-AGCAGAACGACC-CGTGAATATGTAACCACAACT-AGGC-AAATTA
GGGATTG---AGCATTTGTTTGATCCTT---AG--GTGCC-A-T-G-TCAATGT-GCGTT
C------------------GCGATTCTTTA-----CGGATGACAGGATGTCACATTGACA
TAC-TAACC-AACCCC-GGCACGGAATGTGCCAAGGAAATT-AAAACTTT--A-GGAATG
GAAGG-TTTCATGATGTCCCG-TTTTGCGGTGAAC-TATTGAAACTTT-----AATTCTT
TG-TAATC-ACAAACGACTCTCGGCAACGGATATCTCGGCTCACGCATCGATGAAGAACG
TAGCAAAATGCGATACTTGGTGTGAATTGCAGAATCCCGTGAACCATCGAGTTT-TTGAA
CGCAAGTTGCGCCCGAAGCCATTT-GGTTGAGGGCACGTCTGCCTGGGCGTCACGCATCG
TGTCG-CCCCCTACCACTCCTA-A-----AATGGTTG-TTTGGTGT-GGGGGCGGATATT
GGTCTCCCGTTTCT---CCGATACGGTTGGCCAAAATA-TGAGTCCCG--ATCGAT-GGA
CGCACGACTAGT-GGTGGTTGATAAAACCCTC-GTCTTCGGTTGTGC-ATCTTCATTCGT
ATGGG-AAG-C-----TT-AAAGA--CCCC-AATGTGTTGTCTTTTGATGACGCTTCG
>Helichrysum_foetidum_8
TCGAACCCTGCAA-AGCAGAACGACC-CGTGAATATGTAACCACAACT-AGGC-AAATTA
GGGATTG---AGCATTTGTTTGATCCTT---AG--GTGCC-A-T-G-TCAATGT-GCGTT
C------------------GCGATTCTTTA-----CGGATGACAGGATGTCACATTGACA
TAC-TAACC-AACCCC-GGCACGGAATGTGCCAAGGAAATT-AAAACTTT--A-GGAATG
GAAGG-TTTCATGATGTCCCG-TTTTGCGGTGAAC-TATTGAAACTTT-----AATTCTT
TG-TAATC-ACAAACGACTCTCGGCAACGGATATCTCGGCTCACGCATCGATGAAGAACG
TAGCAAAATGCGATACTTGGTGTGAATTGCAGAATCCCGTGAACCATCGAGTTT-TTGAA
CGCAAGTTGCGCCCGAAGCCATTT-GGTTGAGGGCACGTCTGCCTGGGCGTCACGCATCG
TGTCG-CCCCCTACCACTCCTA-A-----AATGGTTG-TTTGGTGT-GGGGGCGGATATT
GGTCTCCCGTTTCT---CCGATACGGTTGGCCAAAATA-TGAGTCCCG--ATCGAT-GGA
CGCACGACTAGT-GGTGGTTGATAAAACCCTC-GTCTTCGGTTGTGC-ATCTTCATTCGT
ATGGG-AAG-C-----TT-AAAGA--CCCC-AATGTGTTGTCTTTTGATGACGCTTCG
>Helichrysum_foetidum_8219
TCGAACCCTGCAA-AGCAGAACGACC-CGTGAATATGTAACCACAACT-AGGC-AAATTA
GGGATTG---AGCATTTGTTTGATCCTT---AG--GTGCC-A-T-G-TCAATGT-GCGTT
C------------------GCGATTCTTTA-----CGGATGACAGGATGTCACATTGACA
TAC-TAACC-AACCCC-GGCACGGAATGTGCCAAGGAAATT-AAAACTTT--A-GGAATG
GAAGG-TTTCATGATGTCCCG-TTTTGCGGTGAAC-TATTGAAACTTT-----AATTCTT
TG-TAATC-ACAAACGACTCTCGGCAACGGATATCTCGGCTCACGCATCGATGAAGAACG
TAGCAAAATGCGATACTTGGTGTGAATTGCAGAATCCCGTGAACCATCGAGTTT-TTGAA
CGCAAGTTGCGCCCGAAGCCATTT-GGTTGAGGGCACGTCTGCCTGGGCGTCACGCATCG
TGTCG-CCCCCTACCACTCCTA-A-----AATGGTTG-TTTGGTGT-GGGGGCGGATATT
GGTCTCCCGTTTCT---CCGATACGGTTGGCCAAAATA-TGAGTCCCG--ATCGAT-GGA
CGCACGACTAGT-GGTGGTTGATAAAACCCTC-GTCTTCGGTTGTGC-ATCTTCATTCGT
ATGGG-AAG-C-----TT-AAAGA--CCCC-AATGTGTTGTCTTTTGATGACGCTTCG
>Helichrysum_foetidum_9
TCGAACCCTGCAA-AGCAGAACGACC-CGTGAATATGTAACCACAACT-AGGC-AAATTA
GGGATTG---AGCATTTGTTTGATCCTT---AG--GTGCC-A-T-G-TCAATGT-GCGTT
C------------------GCGATTCTTTA-----CGGATGACAGGATGTCACATTGACA
TAC-TAACC-AACCCC-GGCACGGAATGTGCCAAGGAAATT-AAAACTTT--A-GGAATG
GAAGG-TTTCATGATGTCCCG-TTTTGCGGTGAAC-TATTGAAACTTT-----AATTCTT
TG-TAATC-ACAAACGACTCTCGGCAACGGATATCTCGGCTCACGCATCGATGAAGAACG
TAGCAAAATGCGATACTTGGTGTGAATTGCAGAATCCCGTGAACCATCGAGTTT-TTGAA
CGCAAGTTGCGCCCGAAGCCATTT-GGTTGAGGGCACGTCTGCCTGGGCGTCACGCATCG
TGTCG-CCCCCTACCACTCCTA-A-----AATGGTTG-TTTGGTGT-GGGGGCGGATATT
GGTCTCCCGTTTCT---CCGATACGGTTGGCCAAAATA-TGAGTCCCG--ATCGAT-GGA
CGCACGACTAGT-GGTGGTTGATAAAACCCTC-GTCTTCGGTTGTGC-ATCTTCATTCGT
ATGGG-AAG-C-----TT-AAAGA--CCCC-AATGTGTTGTCTTTTGATGACGCTTCG
>Helichrysum_foetidum_I069
TCGAACCCTGCAA-AGCAGAACGACC-CGTGAATATGTAACTACAACT-AGGC-AAATTA
GGGATTG---AGCATTTGTTTGATCCTT---AG--GTGCC-A-T-G-TCAATGT-GCGTT
C------------------GCGATTCTTTA-----CGGATGACAGGATGTCACATTGACA
TAC-TAACC-AACCCC-GGCACGGAATGTGCCAAGGAAATT-AAAACTTT--A-GGAATG
GAAGG-TTTCATGATGTCCCG-TTTTGCGGTGAAC-TATTGAAACTTT-----AATTCTT
TG-TAATC-ACAAACGACTCTCGGCAACGGATATCTCGGCTCACGCATCGATGAAGAACG
TAGCAAAATGCGATACTTGGTGTGAATTGCAGAATCCCGTGAACCATCGAGTTT-TTGAA
CGCAAGTTGCGCCCGAAGCCATTT-GGTTGAGGGCACGTCTGCCTGGGCGTCACGCATCG
TGTCG-CCCCCTACCACTCCTA-A-----TATGGTTG-TTTGGTGT-GGGGGCGGATATT
GGTCTCCCGTTTCT---CCGATACGGTTGGCCAAAATA-TGAGTCCCG--ATCGAT-GGA
CGCACGACTAGT-GGTGGTTGATAAAACCCTC-GTCTTCGGTTGTGC-ATCTTCATTCGT
ATGGG-AAG-C-----TT-AAAGA--CCCC-AATGTGTTGTCTTTTGATGACGCTTCG
>Helichrysum_petiolare_x_Helichrysum_foetidum_G2
TCGAACCCTGCAA-AGCAGAACGACC-CGTGAAYATGTAACYACAACT-AGGC-AMATTA
GGGATTG---AGCWTTTGTTTSATCCTT---AG--STGCC-W-T-G-TYRATGT-GCRTT
C------------------GMGATTCYWTA-----CGGATGACAGGATGTCACATTGACA
TAC-TAACC-AACCCC-GGCACGGAATGTGCCAAGGAAATT-AAAACTTT--A-GGAATG
GAAGG-TTTCATGATGTCCCG-TTTTRCGGTGWAC-TATTGAAAYTTT-----AMTTCTT
TG-TAATC-ACAAACGACTCTCGGCAACGGATATCTCGGCTCACGCATCGATGAAGAACG
TAGCAAAATGCGATACTTGGTGTGAATTGCAGAATCCCGTGAACCATCGAGTTT-TTGAA
CGCAAGTTGCGCCCGAAGCCATTT-GGTTGAGGGCACGTCTGCCTGGGCGTCACGCATCG
TGTCG-CCCCCTACCACTCCTM-A-----AATGGWTG-TTTGGTGT-GGGGGCGGATATT
GGTCTCCCGTTTCT---CCGATACGGTTGGCCAAAATA-YGAGTCCCS--ATCGAT-GGA
CGCACGACTAGT-GGTGGTTGATAAAACCYTC-GTCTTCKGTKGTGC-ATCTTCATTCGT
AYGGG-AAG-C-----TT-AAAGA--CCCC-AAYGTGTTGTCTTTTGATGACGCTTCG
>Helichrysum_petiolare_x_Helichrysum_foetidum_H51
TCGAACCCTGCAA-AGCAGAACGACC-CGTGAAYATGTAACYACAACT-AGGC-AMATTA
GGGATTG---AGCWTTTGTTTSATCCTT---AG--STGCC-W-T-G-TYRATGT-GCRTT
C------------------GMGATTCYWTA-----CGGATGACAGGATGTCACATTGACA
TAC-TAACC-AACCCC-GGCACGGAATGTGCCAAGGAAATT-AAAACTTT--A-GGAATG
GAAGG-TTTCATGATGTCCCG-TTTTRCGGTGWAC-TATTGAAAYTTT-----AATTCTT
TG-TAATC-ACAAACGACTCTCGGCAACGGATATCTCGGCTCACGCATCGATGAAGAACG
TAGCAAAATGCGATACTTGGTGTGAATTGCAGAATCCCGTGAACCATCGAGTTT-TTGAA
CGCAAGTTGCGCCCGAAGCCATTT-GGTTGAGGGCACGTCTGCCTGGGCGTCACGCATCG
TGTCG-CCCCCTACCACTCCTM-A-----AATGGWTG-TTTGGTGT-GGGGGCGGATATT
GGTCTCCCGTTTCT---CCGATACGGTTGGCCAAAATA-YGAGTCCCS--ATCGAT-GGA
CGCACGACTAGT-GGTGGTTGATAAAACCYTC-GTCTTCKGTKGTGC-ATCTTCATTCGT
AYGGG-AAG-C-----TT-AAAGA--CCCC-AAYGTGTTGTCTTTTGATGACGCTTCG
>Helichrysum_petiolare_x_Helichrysum_foetidum_H11
TCGAACCCTGCAA-AGCAGAACGACC-CGTGAAYATGTAACYACAACT-AGGC-AMATTA
GGGATTG---AGCWTTTGTTTSATCCTT---AG--STGCC-A-T-G-TCRATGT-GCRTT
C------------------GMGATTCYWTA-----CGGATGACAGGATGTCACATTGACA
TAC-TAACC-AACCCC-GGCACGGAATGTGCCAAGGAAATT-AAAACTTT--A-GGAATG
GAAGG-TTTCATGATGTCCCG-TTTTRCGGTGWAC-TATTGAAAYTTT-----AATTCTT
TG-TAATC-ACAAACGACTCTCGGCAACGGATATCTCGGCTCACGCATCGATGAAGAACG
TAGCAAAATGCGATACTTGGTGTGAATTGCAGAATCCCGTGAACCATCGAGTTT-TTGAA
CGCAAGTTGCGCCCGAAGCCATTT-GGTTGAGGGCACGTCTGCCTGGGCGTCACGCATCG
TGTCG-CCCCCTACCACTCCTM-A-----AATGGWTG-TTTGGTGT-GGGGGCGGATATT
GGTCTCCCGTTTCT---CCGATACGGTTGGCCAAAATA-YGAGTCCCS--ATCGAT-GGA
CGCACGACTAGT-GGTGGTTGATAAAACCYTC-GTCTTCKGTKGTGC-ATCTTCATTCGT
AYGGG-AAG-C-----TT-AAAGA--CCCC-AAYGTGTTGTCTTTTGATGACGCTTCG
>Helichrysum_petiolare_x_Helichrysum_foetidum_H22
TCGAACCCTGCAA-AGCAGAACGACC-CGTGAAYATGTAACYACAACT-AGGC-AMATTA
GGGATTG---AGCWTYTGYTTSATCCTT---AG--STGCC-A-T-G-TYRATGT-GCRTT
C------------------GMGATTCYWTA-----CGGATGACAGGATGTCACATTGACA
TAC-TAACC-AACCCC-GGCACGGAATGTGCCAAGGAAATT-AAAACTTT--A-GGAATG
GAAGG-TTTCATGATGTCCCG-TTTTRCGGTGWAC-TATTGAAAYTTT-----AMTTCTT
TG-TAATC-ACAAACGACTCTCGGCAACGGATATCTCGGCTCACGCATCGATGAAGAACG
TAGCAAAATGCGATACTTGGTGTGAATTGCAGAATCCCGTGAACCATCGAGTTT-TTGAA
CGCAAGTTGCGCCCGAAGCCATTT-GGTTGAGGGCACGTCTGCCTGGGCGTCACGCATCG
TGTCG-CCCCCTACCACTCCTM-A-----AATGGWTG-TTTGGTGT-GGGGGCGGATATT
GGTCTCCCGTTTCT---CCGATACGGTTGGCCAAAATA-YGAGTCCCS--ATCGAT-GGA
CGCACGACTAGT-GGTGGTTGATAAAACCYTC-GTCTTCKGTKGTGC-ATCTTCATTCGT
AYGGG-AAG-C-----TT-AAAGA--CCCC-AAYGTGTTGTCTTTTGATGACGCTTCG
>Helichrysum_petiolare_x_Helichrysum_foetidum_H53
TCGAACCCTGCAA-AGCAGAACGACC-CGTGAAYATGTAACYACAACT-AGGC-AMATTA
GGGATTG---AGCWTTTGYTTSATCCTT---AG--STGCC-A-T-G-TCRATGT-GCRTT
C------------------GMGATTCYWTA-----CGGATGACAGGATGTCACATTGACA
TAC-TAACC-AACCCC-GGCACGGAATGTGCCAAGGAAATT-AAAACTTT--A-GGAATG
GAAGG-TTTCATGATGTCCCG-TTTTRCGGTGWAC-TATTGAAAYTTT-----AMTTCTT
TG-TAATC-ACAAACGACTCTCGGCAACGGATATCTCGGCTCACGCATCGATGAAGAACG
TAGCAAAATGCGATACTTGGTGTGAATTGCAGAATCCCGTGAACCATCGAGTTT-TTGAA
CGCAAGTTGCGCCCGAAGCCATTT-GGTTGAGGGCACGTCTGCCTGGGCGTCACGCATCG
TGTCG-CCCCCTACCACTCCTM-A-----AATGGWTG-TTTGGTGT-GGGGGCGGATATT
GGTCTCCCGTTTCT---CCGATACGGTTGGCCAAAATA-YGAGTCCCS--ATCGAT-GGA
CGCACGACTAGT-GGTGGTTGATAAAACCYTC-GTCTTCKGTKGTGC-ATCTTCATTCGT
AYGGG-AAG-C-----TT-AAAGA--CCCC-AAYGTGTTGTCTTTTGATGACGCTTCG
>Helichrysum_petiolare_x_Helichrysum_foetidum_H61
TCGAACCCTGCAA-AGCAGAACGACC-CGTGAAYATGTAACYACAACT-AGGC-AMATTA
GGGATTG---AGCWTYTGYTTSATCCTT---AG--STGCC-W-T-G-TCRATGT-GCRTT
C------------------GMGATTCYWTA-----CGGATGACAGGATGTCACATTGACA
TAC-TAACC-AACCCC-GGCACGGAATGTGCCAAGGAAATT-AAAACTTT--A-GGAATG
GAAGG-TTTCATGATGTCCCG-TTTTRCGGTGWAC-TATTGAAAYTTT-----AMTTCTT
TG-TAATC-ACAAACGACTCTCGGCAACGGATATCTCGGCTCACGCATCGATGAAGAACG
TAGCAAAATGCGATACTTGGTGTGAATTGCAGAATCCCGTGAACCATCGAGTTT-TTGAA
CGCAAGTTGCGCCCGAAGCCATTT-GGTTGAGGGCACGTCTGCCTGGGCGTCACGCATCG
TGTCG-CCCCCTACCACTCCTM-A-----AATGGWTG-TTTGGTGT-GGGGGCGGATATT
GGTCTCCCGTTTCT---CCGATACGGTTGGCCAAAATA-YGAGTCCCS--ATCGAT-GGA
CGCACGACTAGT-GGTGGTTGATAAAACCYTC-GTCTTCKGTKGTGC-ATCTTCATTCGT
AYGGG-AAG-C-----TT-AAAGA--CCCC-AAYGTGTTGTCTTTTGATGACGCTTCG
>Helichrysum_setosum_867824
TCGAACCCTGCAA-AGCAGAACGACC-CGTGAATATGTAACCACAACT-AGGC-AAATTA
GGGATTG---AGCATTTGTTTGATTCTT---AG--TTGCC-A-T-G-TCAATGT-GCGTT
C------------------GAGATTCTTTA-----CGGATGACAGGATGTCACATTGACA
TAC-TAACC-AACCCC-GGCACGGAATGTGCCAAGGAAATT-AAAACTTT--A-GGAATG
GAAGG-TTTCATGATGTCCCG-TTTTGCGGTGAAC-TATTGAAACTTT-----ACTTCTT
TG-TAATC-ACAAA----------------------------------------------
------------------------------------------------------------
------------------------------------------------------------
------------------------------------------------------------
------------------------------------------------------------
------------------------------------------------------------
----------------------------------------------------------
>Helichrysum_acutatum_867799
TCGAACCCTGCAA-AGCAGAACGACT-CGTGAACATGTAACTACAACT-AGGC-AAATTA
GGGATTG---AGCTTCTGTTTGATCCCT---AC-C-TGCC-T-T-G-TTGATGT-GCGTT
C------------------GAGATTCCTTA-----CGGATGACAGGATGTCACATTGACA
TAC-TAACC-AACCCC-GGCACGGAATGTGCCAAGGAAATT-AAAACTTT--A-GGAATG
GAAGG-TTTCATGATGTCCCG-TTTTGCGGTGCAC-TATTGAAACCTT-----AATTCTT
TG-TAATC-ACAAA----------------------------------------------
------------------------------------------------------------
------------------------------------------------------------
------------------------------------------------------------
------------------------------------------------------------
------------------------------------------------------------
----------------------------------------------------------
>Helichrysum_argyranthum_867822
TCGAACCCTGCAA-AGCAGAACGACC-CGTGAACATGTAACTACAACT-AGGC-AAATTA
GGGATTG---AGCTTTTGTTTGATCCTT---TG-C-TGCC-T-T-G-TCGATGT-GCRTT
C------------------GAGATTCCTTA-----CGGATGWCAGGATGTCACATTGACA
TAC-TAACC-AACCCC-GGCACGGAATGTGCCAAGGAAATT-AAAACTCT--A-GGAATG
GAAGG-TTTCATGATGTCCCG-TTTTGCGGTGCAC-TATTGAAACTTT-----ACTTCTT
TG-TAATC-ACAAA----------------------------------------------
------------------------------------------------------------
------------------------------------------------------------
------------------------------------------------------------
------------------------------------------------------------
------------------------------------------------------------
----------------------------------------------------------
>Helichrysum_chionoides_867840
TCGAACCCTGCAA-AGCAGAACGACC-CGTGAACATGTAACTACAACT-AGGC-AAATTA
GGGATTG---AGCTTTTGTTTGATCCTT---AG-C-TGCC-T-T-G-TTGATGT-GCGTT
C------------------GAGATTCCTTA-----CGGATGACAGGATGTCACATTGACA
TAC-TAACC-AACCCC-GGCACGGAATGTGCCAAGGAAATT-AAAACTCT--A-GGAATG
GAAGG-TTTCATGATGTCCCG-TTTTGCGGTGCAC-TATTGAAACTTT-----TCTTCTT
TG-TAATC-ACAAA----------------------------------------------
------------------------------------------------------------
------------------------------------------------------------
------------------------------------------------------------
------------------------------------------------------------
------------------------------------------------------------
----------------------------------------------------------
>Helichrysum_marginatum_867675
TCGAACCCTGCAA-AGCAGAGCGACC-CGTGAACATGTAACTACAACT-AGGC-AAATTA
AGGATTG---AGCTTCTGTTTGATCCTT---AG-C-TGCC-T-T-G-TCGATGT-GCGTT
C------------------GAGATTCCTTA-----CGGATGACAGGATGTCACATTGACA
TAC-TAACC-AACCCC-GGCACGGAATGTGCCAAGGAAATT-AAAACTTT--A-GGAATG
GAAGG-TTTCATGATGTCCCG-TTTTGCGGTGCAC-TATTGAAACTTT-----ACTTCTT
TG-TAATC-ACAAA----------------------------------------------
------------------------------------------------------------
------------------------------------------------------------
------------------------------------------------------------
------------------------------------------------------------
------------------------------------------------------------
----------------------------------------------------------
>Helichrysum_platypterum_867634
TCGAACCCTGCAA-AGCAGAACGACC-CGTGAACATGTAACTACAACT-AGGC-AAATTA
GAGATTG---AGCTTCTGTTTGATCCTT---AG-C-TGCC-T-T-G-TCGATGT-GCGTT
C------------------GAGATTCCTTA-----TGGATGACAGGATGTCACATTGACA
TAC-TAACC-AACCCC-GGCACGGAATGTGCCAAGGAAATT-AAAACTTT--A-GGAATG
GAAGG-TTTCATGATGTCCCG-TTTTGCGGTGCAC-TATTGAAACTTT-----ACTTCTT
TG-TAATC-ACAAA----------------------------------------------
------------------------------------------------------------
------------------------------------------------------------
------------------------------------------------------------
------------------------------------------------------------
------------------------------------------------------------
----------------------------------------------------------
>Helichrysum_stuhlmannii_867841
TCGAACCCTGCAA-AGCAGAACGACC-CGTGAACATGTAACTACAACT-AGGC-AAATTA
GAGATTG---AGCTTTTGTTTGATCCTT---AG-C-TGCC-T-T-G-TCGATGT-GCGTT
C------------------GAGATTCCTTA-----CGGATGACAGGATGTCACATTGACA
TAC-TAACC-AACCCC-GGCACGGAATGTGCCAAGGAAATT-AAAACTTT--A-GGAATG
GAAGG-TTTCATGATGTCCCG-TTTTGCGGTGCAC-TATTGAAACTTT-----ACTTCTT
TG-TAATC-ACAAA----------------------------------------------
------------------------------------------------------------
------------------------------------------------------------
------------------------------------------------------------
------------------------------------------------------------
------------------------------------------------------------
----------------------------------------------------------
>Helichrysum_nudifolium_867614
TCGAACCCTGCAA-AGCAGAACGACC-CGTGAACATGTAATTACAACT-AGGC-AAATTA
GGGATTG---AGCTTCTGTTTGATCCTT---AG-C-TGCC-T-T-G-TCGATGT-GTGTT
C------------------GAGATTCCTTA-----CGGATGACAGGATGTCACATTGACA
TAC-TAACC-AACCCC-GGCACGGAATGTGCCAAGGAAATT-AAAACTTC--A-GGAATG
GAAGG-TTTCATGATGTCCCG-TTTTGCGGTGCAC-TATTGAAACTTT-----ACTTCTT
TG-TAATC-ACAAA----------------------------------------------
------------------------------------------------------------
------------------------------------------------------------
------------------------------------------------------------
------------------------------------------------------------
------------------------------------------------------------
----------------------------------------------------------
>Helichrysum_mimetes_867813
TCGAACCCTGCAA-AGCAGAACGACC-CGTGAACATGTAACTACAACT-AGGC-AAATTA
GGGATTG---AGCTTCTGTTTGATCCTT---AG-C-TGCC-T-T-G-TCGATGT-GCGTT
C------------------GAGATTCCTTA-----CGGATGAAAGGATGTCACATTGACA
TAC-TAACC-AACCCC-GGCACGGAATGTGCCAAGGAAATT-AAAACTTT--A-GGAACG
GAAGG-TTTCATGATGTCCCG-TTTTGCGGTGCAC-TGTTGAAACTTT-----ACTTCTT
TG-TAATC-ACAAA----------------------------------------------
------------------------------------------------------------
------------------------------------------------------------
------------------------------------------------------------
------------------------------------------------------------
------------------------------------------------------------
----------------------------------------------------------
>Helichrysum_brownei_867843
TCGAACCCTGCAA-AGCAGAACGACC-CGTGAACATGTAACTACAACT-AGGC-AAATTA
GGGATTG---AGCTTTTGTTTGATCCTT---AG-C-TGCC-T-T-G-TCGATGT-GCGTT
C------------------GAGATTCCTTA-----CGGATGACAGGATGTCACATTGACA
TAC-TAACC-AACCCC-GGCACGGAATGTGCCAAGGAAATT-AAAACTCT--A-GGAATG
GACGG-TTTCATTATGTCCCG-TTTTGCGGTGCAC-TATTGAAACTTT-----ACTTCTT
TG-TAATC-ACAAA----------------------------------------------
------------------------------------------------------------
------------------------------------------------------------
------------------------------------------------------------
------------------------------------------------------------
------------------------------------------------------------
----------------------------------------------------------
>Helichrysum_globosum_867838
TCGAACCCTGCAA-AGCAGAACGACC-CGTGAACATGTAATTACAACT-AGGC-AAATTA
GGGATTG---AGCTTCTGTTTGATCCTT---AG-T-AGCC-T-T-G-TCGATGT-GCGTT
C------------------GAGATTCCTTA-----CGGATGACAGGATGTCACATTGACA
TAC-TAACC-AACCCC-GGCACGGAATGTGCCAAGGAAATT-AAAACTTT--A-GGAATG
GAAGG-TTTCATCATGTCCCG-TTTTGCGGTGCAC-TATTGAAACTTT-----ACTTCTT
TG-TAATC-ACAAA----------------------------------------------
------------------------------------------------------------
------------------------------------------------------------
------------------------------------------------------------
------------------------------------------------------------
------------------------------------------------------------
----------------------------------------------------------
>Helichrysum_epapposum_867788
TCGAACCCTGCAA-AGCAGAACGACC-CGTGAACATGTAACTACAACT-AGGC-AAATTA
GGGATTG---AGCTTCTGTTTCATCCTT---AG-C-TGCC-T-T-G-TCGATGT-GCGTT
C------------------GAGATTCCATA-----CGGATGACAGGATGTCACATTGACA
TAC-TAACC-AACCCC-GGCACGGAATGTGCCAAGGAAATT-AAAACTTT--A-GGAATG
GAAGG-TTTCAGGATGTCCCG-TTTTGCGGTGTAC-TTTTGAAACTTT-----ACTTCTT
TG-TAATC-ACAAA----------------------------------------------
------------------------------------------------------------
------------------------------------------------------------
------------------------------------------------------------
------------------------------------------------------------
------------------------------------------------------------
----------------------------------------------------------
>Helichrysum_odoratissimum_867820
TCGAACCCTGCAA-AGCAGAACGACC-CGTGAACATGTAACTACAACT-AGGC-AAATTA
GGGATTG---AGCTTCTGTTTCATCCTT---AG-C-TGCC-T-T-G-TCGATGT-GCGTT
C------------------AAGATTCCATA-----CGGATGACAGGATGTCACATTGACA
TAC-TAACC-AACCCC-GGCACGGAATGTGCCAAGGAAATT-AAAACTTT--A-GGAATG
GAAGG-TTTCAGGATGTCCCG-TTTTGCGGTGTAC-ATTTGAAACTTT-----ACTTCTT
TG-TAATC-ACAA-----------------------------------------------
------------------------------------------------------------
------------------------------------------------------------
------------------------------------------------------------
------------------------------------------------------------
------------------------------------------------------------
----------------------------------------------------------
>Helichrysum_stenopterum_867819
TCGAACCCTGCAA-AGCAGAACGACC-CGTGAACATGTAACTACAACT-AGGC-AAATTA
GGGATTG---AGCTTCTGTTTCATCCTT---AG-C-TGCC-T-T-G-TCGATGT-GCGTT
C------------------GAGATTCCATA-----CGGATGACAGGATGTCACATTGACA
TAC-TAACC-AACCCC-GGCACGGAATGTGCCAAGGAAATT-AGAACTTT--A-GGAATG
GAAGG-TTTCAGGATGTCCCG-TTTTGCGGTGTAC-TTTTGAAACTTT-----ACTTCTT
TG-TAATC-ACAA-----------------------------------------------
------------------------------------------------------------
------------------------------------------------------------
------------------------------------------------------------
------------------------------------------------------------
------------------------------------------------------------
----------------------------------------------------------
>Helichrysum_forskahlii_var__forskahlii_867823
TCGAACCCTGCAA-AGCAGAACGACC-CGTGAACATGTAACTACAACT-AGGC-AAATTA
GGGATTG---AGCTTCTGTTTCATCCTT---AG-T-TGCC-T-T-G-TCGATGT-GCGTT
C------------------GAGATTCCATA-----CGGATGACAGGATGTCACATTGACA
TAC-TAACC-AACCCC-GGCACGGAATGTGCCAAGGAAATT-AAAACTTT--A-GGAATG
GAAGG-TTTCATGATGTCCCG-TTTTGCGGTGTAC-TATTGAAACCTT-----ACTTCTT
TG-TAATC-ACAA-----------------------------------------------
------------------------------------------------------------
------------------------------------------------------------
------------------------------------------------------------
------------------------------------------------------------
------------------------------------------------------------
----------------------------------------------------------
>Helichrysum_formosissimum_867832
TCGAACCCTGCAA-AGCAGAACGACC-CGTGAACATGTAACTACAACT-AGGC-AAATTA
GGGATTG---AGCTTTTGTTTGATCCTT---AG-C-TGCC-T-T-G-TCGATGT-GTGTT
C------------------GAGATTCCTTA-----CGGATGACAGGATGTCACATTGACA
TAC-TAACC-AACCCC-GGCACGGAATGTGCCAAGGAAATT-AAAACTTT--A-GGAATG
TAAGG-TTTCATGATGTCCCG-TTTTGCGGTGCAC-TATTGAAACTTT-----ACTTCTT
TG-TAATC-ACAA-----------------------------------------------
------------------------------------------------------------
------------------------------------------------------------
------------------------------------------------------------
------------------------------------------------------------
------------------------------------------------------------
----------------------------------------------------------
>Helichrysum_umbraculigerum_867639
TCGAACCCTGCAA-AGCAGAACGACC-CGTGAACATGTAACTACAACT-AGGC-AAATTA
GGGATTG---AGCTTCTGTTTGATCCTT---AG-C-TGCC-T-T-G-TCGATGT-GCGTT
C------------------GAGATTCCTTA-----CGGATGACAGGATGTCACATTGACA
TAC-TAACC-AACCCC-GGCACGGAATGTGCCAAGGAAATT-AAAACTTT--A-GGAATG
TAAGG-TTTCATGACGTCCCG-TTTTGCGGTGCAC-TATTGAAACTTT-----ACTTCTT
TG-TAATC-ACAA-----------------------------------------------
------------------------------------------------------------
------------------------------------------------------------
------------------------------------------------------------
------------------------------------------------------------
------------------------------------------------------------
----------------------------------------------------------
>Helichrysum_reflexum_867778
TCGAACCCTGCAA-AGCAGAACGACC-CGTGAACATGTAACTACAACT-AGGC-AAACTA
GGGATTG---AGCATTTGTTTGATCCTT---AG-C-TGCC-T-T-G-TCGATGT-GTGTT
C------------------GAGATTCCTTA-----CGGATGACAGGATGTCACATTGACA
TAC-TAACC-AACCCC-GGCACGGAATGTGCCAAGGAAATK-AAAACTTT--A-AGAATG
GAAGG-TTTCATGATGTCCCG-TTTYGCGGTGCAC-TATTGAAACCTT-----ACTTCTT
TG-TAATC-ACAA-----------------------------------------------
------------------------------------------------------------
------------------------------------------------------------
------------------------------------------------------------
------------------------------------------------------------
------------------------------------------------------------
----------------------------------------------------------
>Helichrysum_acutatum_I053
TCGAACCCTGCAA-AGCAGAACGACT-CGTGAACATGTAACTACAACT-AGGC-AAATTA
GGGATTG---AGCTTCTGTTTGATCCTT---AG-C-TGCC-T-T-G-TTGATGT-GCGTT
C------------------GAGATTCCTTA-----CGGATGACAGGATGTCACATTGACA
TAC-TAACC-AACCCC-GGCACGGAATGTGCCAAGGAAATT-AAAACTTT--A-GGAATG
GAAGG-TTTCATGATGTCCCG-TTTTGCGGTGCCC-TATTGAAACCTT-----AATTCTT
TG-TAATC-ACAAACGACTCTCGGCAACGGATATCTCGGCTCACGCATCGATGAAGAACG
TAGCAAAATGCGATACTTGGTGTGAATTGCAGAATCCCGTGAACCATCGAGTTT-TTGAA
CGCAAGTTGCGCCCGAAGCCATTT-GGTTGAGGGCACGTCTGCCTGGGCGTCACGCATCG
TGTCG-CCCCCTACCACTCCTC-A-----AATGG-TG-TCTGGTGT-GGGGGCGGATATT
GGTCTCCCGTTTCT---ACGATACGGTTGGCCAAAATA-CGAGTCCCC--ATCGAT-GGA
CGCACGACTAGT-GGTGGTTGACAAAACCCTC-GTCTTCTGTTGTGC-ATCTTCATTCGT
ACGGG-AAG-C-----TT-AAAGA--CCCC-AATGCGTTGTCTTTTGATGACGCTTCG
>Helichrysum_uninervium_M3605
---------GCAA-AGCAGAACGACT-CGTGAACATGTAACTGCAACT-AGGC-AAATTA
GGGATTG---AGCTTCTGTTTGATCCTT---AG-C-TGCC-T-T-G-TTGATGT-GCGTT
C------------------GAGATTCCTTA-----CGGATGACAGGATGTCACATTGACA
TAC-TAACC-AACCCC-GGCACGGAATGTGCCAAGGATATT-AAAACTTG--A-GGAATG
GAAGG-TTTCATGATGTCCCG-TTTTGCGGTGCAC-YATTGAAACTTT-----ACTTCTT
TG-TAATC-ACAAACGACTCTCGGCAACGGATATCTCGGCTCACGCATCGATGAAGAACG
TAGCAAAATGCGATACTTGGTGTGAATTGCAGAATCCCGTGAACCATCGAGTTT-TTGAA
CGCAAGTTGCGCCCGAAGCCATTT-GGTTGAGGGCACGTCTGCCTGGGCGTCACGCATCG
TGTCG-CCCCCTACCACTCCTC-A-----AATGG-TG-TTTGGTGT-GGGGGCGGATATT
GGTCTCCCGTTTCT---ACGATACGGTTGGCCAAAATA-CGAGTCCCC--ATCGAT-GGA
CGCACGACTAGT-GGTGGTTGACAAAACCCTC-GTCTTCTGTTGTGC-ATCTTCATTCGT
ACGGG-AAG-C-----TT-AAAGA--CCCC-ARTGTGTTGTCTTTTGATGACGCTTCG
>Helichrysum_oreophilum_M3389
---------GCAA-AGCAGAACGACT-CGTGAACATGTAACTACAACT-AGGC-AAATTA
GGGATTG---AGCTTCTGTTTGATCCTT---AG-C-TGCC-T-T-G-TTGATGT-GCGTT
C------------------GAGATTCCTTA-----CGGATGACAGGATGTCACATTGACA
TAC-TAACC-AACCCC-GGCACGGAATGTGCCAAGGAAATT-AAAACTTT--A-GGAATG
GAAGG-TTTCATGATGTCCCG-TTTTGCGGTGCAC-TATTGAAACTTT-----ACTTCTT
TG-TAATC-ACAAACGACTCTCGGCAACGGATATCTCGGCTCACGCATCGATGAAGAACG
TAGCAAAATGCGATACTTGGTGTGAATTGCAGAATCCCGTGAACCATCGAGTTT-TTGAA
CGCAAGTTGCGCCCGAAGCCATTT-GGTTGAGGGCACGTCTGCCTGGGCGTCACGCATCG
TGTCG-CCCCCTACCACTCCTC-A-----AATGG-TG-TTTGGTGT-GGGGGCGGATATT
GGTCTCCCGTTTCT---ACGATACGGCTGGCCAAAATA-CGAGTCCCC--GTCGAT-GGA
CGCACGACTAGT-GGTGGTTGACAAAACCCTCAGTCTTCAGTTGTGC-TTCTTCATTCGT
ACGGG-AAG-C-----TT-AAAGA--CCCC-AATGCGTTGTCTTTTGATGACGCTCGT
>Helichrysum_dasymallum_I066
TCGAACCCTGC-A-AGCAGAACGACT-CGTGAACATGTAACTACAACT-GGGC-AAATTA
GGGATTG---AGCTTCTGTTTCATCCTT---AC-C-TGCC-T-T-G-TTGATGT-GCGTT
C------------------GAGATTCCTTA-----CGGATGACAGGATGTCACATTGACA
TAC-TAACC-AACCCC-GGCACGGAATGTGCCAAGGAAATT-AAAACTTT--A-GGAATG
GAAGG-TTTCATGATGTCCCG-TTTTGCGGTGCAC-TGTTGAAACTTT-----ACTTCTT
TG-TAATC-ACAAACGACTCTCGGCAACGGATATCTCGGCTCACGCATCGATGAAGAACG
TAGCAAAATGCGATACTTGGTGTGAATTGCAGAATCCCGTGAACCATCGAGTTT-TTGAA
CGCAAGTTGCGCCCGAAGCCATTT-GGTTGAGGGCACGTCTGCCTGGGCGTCACGCATCG
TGTCA-CCCCCTACCACTCCTT-A-----AATGA-TG-TTCGGTGT-GGGGGTGGATATT
GGTCTCCCGTTTCT---ACGATACGGTTGGCCAAAATA-CGAGTCCCC--ATCGAT-GGA
CGCACGACTAGT-GGTGGTTGACAAAACCCTC-GTCTTCGGTTGTGC-ATCTTCATTCGT
ACGGG-AAG-C-----TT-AAAGA--CCCC-AATGCGTTGTCTTTTGATGACGCTTCG
>Helichrysum_chionosphaerum_867682
TCGAAACCTGCAA-AGCAGAACGACC-CGTGAACATGTAACTACAACT-AGGC-AACTTA
GGCATTG---AGCTTCTGTTTGATCCTT---AG-C-TGCC-T-T-G-TCGATGT-GCGTT
C------------------GAGATTCCTTA-----GGGATGACAGGATGTCACATTGACA
TAC-TAACC-AACCCC-GGCACGGAATGTGCCAAGGAAATT-AAAACTTA--A-GGAATG
GAAGG-TTTCATGATGTCCCG-TTTTGCGGTGCAC-TATTGAAACCTT-----ACTTCTT
TG-TAATC-ACAAA----------------------------------------------
------------------------------------------------------------
------------------------------------------------------------
------------------------------------------------------------
------------------------------------------------------------
------------------------------------------------------------
----------------------------------------------------------
>Helichrysum_kilimanjari_867836
TCGAACCCTGCAA-AGCAGAACGACC-CGTGAACATGTAACTACAACT-AGGC-AAATTA
GGGATTG---AGCTTCTGTTTGATCCTT---AG-T-TGCC-T-T-G-TTGATGT-GCGTT
C------------------GAGATTCCTTA-----GGGATGACAGGATGTCACATTGACA
AAC-TAACC-AACCCC-GGCACGGAATGTGCCAAGGAAATT-AAAACTAA--A-GGAATG
TAAGG-TTTCATGATGTCCCG-CTTTGCGGTGCAC-TATTGAAACTTT-----ACTTCTT
TG-TAATC-ACAAA----------------------------------------------
------------------------------------------------------------
------------------------------------------------------------
------------------------------------------------------------
------------------------------------------------------------
------------------------------------------------------------
----------------------------------------------------------
>Achyrocline_hyperchlora_I004
TCGAACCCTGCAA-AGCAGAACGACC-CGTGAACATGTAACTACAACA-AGGC-AAATTA
GGGATTG---AGCTTTTGTTGGATCCTT---AG-T-TGCC-C-T-G-TCGACGT-GCGTT
C------------------GAGATTCCTTA-----CGGATGACAGGATGTCACGTTGACA
TGC-TAACC-AACCCC-GGCACGGAATGTGCCAAGGAAATTAAAAAATTT----GGAATG
GACGG-TTTCATGATGTCCCG-TTTTGCGGTGCAC-TATTGAAACTTT-----ACTTCTT
TG-TAATC-ACAAACGACTCTCGGCAACGGATATCTCGGCTCACGCATCGATGAAGAACG
TAGCAAAATGCGATACTTGGTGTGAATTGCAGAATCCCGTGAACCATCGAGTTT-TTGAA
CGCAAGTTGCGCCCGAAGCCATTT-GGTTGAGGGCACGTCTGCCTGGGCGTCACGCATCG
TGTCG-TCCCCTACCACTCCTC-A-----AATGGATG-TTTGGTGT-GGGGGCGGATATT
GGTCTCCCGTTTCT---CCGATTTGGTTGGCCAAAATA-CGAGTCCCC--ATCGAT-GGA
CGCACGACTAGT-GGTGGTTGATAAAACCTTC-GTCTTCTGTTGTGC-ATCTTCATTCGT
ACGGG-AAG-C-----TG-AAAGA--CCCC-AATGTGTTGTCTTCTGACGACGCTTCG
>Achyrocline_mathiolifolia_I006
TCGAACCCTGCAA-AGCAGAACGACC-CGTGAACATGTAACTACAACA-AGGC-AAATTA
GGGATTG---AGCTTTTGTTGGATCCTT---AG-T-TGCC-C-T-G-TCGATGT-GCGTT
C------------------GAGATTCCTTA-----CGGATGACAGGACGTCACATTGACA
TAC-TAACC-AACCCC-GGCACGGAATGTGCCAAGGAAATTAAAAAATTT----GGAATG
GACGG-TTTCATGATGTCCCG-TTTTGCGGTGCAC-TATTGAAACTTT-----ACTTCTT
TG-TAATC-ACAAACGACTCTCGGCAACGGATATCTCGGCTCACGCATCGATGAAGAACG
TAGCAAAATGCGATACTTGGTGTGAATTGCAGAATCCCGTGAACCATCGAGTTT-TTGAA
CGCAAGTTGCGCCCGAAGCCATTT-GGTTGAGGGCACGTCTGCCTGGGCGTCACGCATCG
TGTCG-TCCCCTACCACTCCTC-A-----AATGGATG-TTTGGTGT-GGGGGCGGATATT
GGTCTCCCGTTTCT---CCGATCTGGTTGGCCAAAATA-CGAGTCCCC--ATCGAT-GGA
CGCACGACTAGT-GGTGGTTGATAAAACCTTC-GTCTTCTGTTGTGC-ATCTTCATTCGT
ACGGG-AAG-C-----TT-AAAGA--CCCC-AATGTGTTGTCTTTTGACGACGCTTCG
>Achyrocline_venosa_I009
TCGAACCCTGCAA-AGCAGAACGACC-CGTGAACATGTAACTACAACA-AGGC-AAATTA
GGGATTG---AGCTTTTGTTGGATCCTT---AG-T-TGCC-C-T-G-TCGATGT-GCGTT
C------------------GAGATTCCTTA-----CGGATGACAGGACGTCACATTGACA
TAC-TAACC-AACCCC-GGCACGGAATGTGCCAAGGAAATTAAAAAATTT----GGAATG
GACGG-TTTCATGATGTCCCG-TTTTGCGGTGCAC-TATTGAAACTTT-----ACTTCTT
TG-TAATC-ACAAACGACTCTCGGCAACGGATATCTCGGCTCACGCATCGATGAAGAACG
TAGCAAAATGCGATACTTGGTGTGAATTGCAGAATCCCGTGAACCATCGAGTTT-TTGAA
CGCAAGTTGCGCCCGAAGCCATTT-GGTTGAGGGCACGTCTGCCTGGGCGTCACGCATCG
TGTCG-TCCCCTACCACTCCTC-A-----AATGGATG-TTTGGTGT-GGGGGCGGATATT
GGTCTCCCGTTTCT---CCGATCTGGTTGGCCAAAATA-CGAGTCCCC--ATCGAT-GGA
CGCACGACTAGT-GGTGGTTGATAAAACCTTC-GTCTTCTGTTGTGC-ATCTTCATTCGT
ACGGG-AAG-C-----TT-AAAGA--CCCC-AATGTGTTGTCTTTTGACGACGCTTCG
>Achyrocline_tomentosa_I008
TCGAACCCTGCAA-AGCAGAACGACC-CGTGAACATGTAACTACAACA-AGGC-AAATTA
GGGATTG---AGCTTTCGTTGGATCCTT---AG-T-TGCC-G-T-G-TCGATGT-GCGTT
C------------------GAGATTCCTTA-----CGGATGACAGGATGTCACATTGACA
TAC-TAACC-AACCCC-GGCACGGAATGTGCCAAGGAAATTCAAAAATTT----GGAATG
GACGG-TTTCATGATGTCCCG-TTTTGCGGTGCAC-TATTGAAACTTT-----ACTTCTT
TG-TAATC-ACAAACGACTCTCGGCAACGGATATCTCGGCTCACGCATCGATGAAGAACG
TAGCAAAATGCGATACTTGGTGTGAATTGCAGAATCCCGTGAACCATCGAGTTT-TTGAA
CGCAAGTTGCGCCCGAAGCCATTT-GGTTGAGGGCACGTCTGCCTGGGCGTCACGCATCG
TGTCG-TCCCCTACCACTCCTC-A-----AATGGATG-TTTGGTGT-GGGGGCGGATATT
GGTCTCCCGTTTCT---CCGATTTGGTTGGCCAAAATA-CGAGTCCCC--ATCGAT-GGA
CGCACGACTAGT-GGTGGTTGATAAAACCTTC-GTCTTCTGTTGTGC-ATCTTCATTCGT
ACGGG-AAG-C-----TT-AAAGA--CCCC-AATGTGTTGTCTT-TGACGACGCTCGT
>Helichrysum_schimperi_867821
TCGAACCCTGCAA-AGCAGAACGACC-CGTGAACATGTAACTACAACA-AGGC-AAATTA
GGGATTC---AGCTTTTGTTGGATCCTT---AG-T-TGCC-C-T-G-TCGATGT-GCGTT
T------------------GAGATTCCTTA-----CGGATGACAGGATGTCACATTGACA
TAC-TAACC-AACCCC-GGCACGGAATGTGCCAAGGAAATTAAAAAATTT----AGAATG
GAAGG-TTTCATGATGTCCCG-TTTTGCGGTGCAC-TATTGAAACTTT-----ACTTCTT
TG-TAATC-ACAA-----------------------------------------------
------------------------------------------------------------
------------------------------------------------------------
------------------------------------------------------------
------------------------------------------------------------
------------------------------------------------------------
----------------------------------------------------------
>Anaphalis_souliei_JXZY120
------------------------------------------------------------
------------------------------------------------------------
------------------------------------------------------------
------------------------------------------------------------
------------------------------------------------------------
------------------------------------------------------------
----------------TTGGTGTGAATTGCAGAATCCCGTGAACCATCGAGTTT-TTGAA
CGCAAGTTGCGCCCGAAGCCATTT-GGTTGAGGGCACGTCTGCCTGGGCGTCACGCATCG
TGTCG-CCCCCTACCACTCCTT-A-----AATGGATG-TTTGGTGT-GGGGGCGGATATT
GGTCTCCCGTTTCT---TTGATACGGTTGGCCAAAATA-CGAGTCCCC--ATCGAT-GGA
CGCACGACTAGT-GGTGATTGATAAAACCTTC-GTCTTCTGTTGTGC-ATCTTCATTCGT
ACGGG-AAC-C-----TT-AAAGA--CCCC-AATGTGTTGTCTTTTGACGACGCTTCG
>Anaphalis_souliei_JXZY501
------------------------------------------------------------
------------------------------------------------------------
------------------------------------------------------------
------------------------------------------------------------
------------------------------------------------------------
------------------------------------------------------------
----------------TTGGTGTGAATTGCAGAATCCCGTGAACCATCGAGTTT-TTGAA
CGCAAGTTGCGCCCGAAGCCATTT-GGTTGAGGGCACGTCTGCCTGGGCGTCACGCATCG
TGTCG-CCCCCTACCACTCCTT-A-----AATGGATG-TTTGGTGT-GGGGGCGGATATT
GGTCTCCCGTTTCT---TTGATACGGTTGGCCAAAATA-CGAGTCCCC--ATCGAT-GGA
CGCACGACTAGT-GGTGATTGATAAAACCTTC-GTCTTCTGTTGTGC-ATCTTCATTCGT
ACGGG-AAC-C-----TT-AAAGA--CCCC-AATGTGTTGTCTTTTGACGACGCTTCG
>Anaphalis_bicolor_1351
-----ACCTGC-A-AGCAGAACGACT-CGTGAACATGTAACTACAACC-AGGC-AAATTA
TGGATTG---AGCTTYTGTTTGATTCAT---AG-C-TGCC-T-T-G-TCGATGT-GCGTT
T------------------GAGATTCCTTA-----TGGATGATAGGACGTCACATTGACA
TAC-TAACC-AACCCC-GGCACGGAATGTGCCAAGGAAATT-AAAACTTT--A-GGAATG
GAA-G-TTTCATGTTGTCCCG-TTTTGCGGTGCAC-TATTGAAACTTA-----AATTCTC
TG-TAATC-ACAAACGACTCTCGGCAACGGATATCTCGGCTCACGCATCGATGAAGAACG
TAGCAAAATGCGATACTTGGTGTGAATTGCAGAATCCCGTGAACCATCGAGTTT-TTGAA
CGCAAGTTGCGCCCGAAGCCATTT-GGTTGAGGGCACGTCTGCCTGGGCGTCACGCATCG
TGTCG-CCCCCTACCACTCCTT-A-----AATGGATG-TTTGGTGT-GGGGGCGGATATT
GGTCTCCCGTTTCT---CTGATACGGTTGGCTAAAATA-CGAGTCCCC--ATCGAT-GGA
CGCACRACTAGT-GGTGATTGATAAAACCTTC-GTCTTCTGTTGTGC-ATCTTCATTCGT
ACGGG-AAG-C-----TT-AAAGA--CCCC-AATGTGTTGTCTTTTGACGACGCTTCG
>Anaphalis_bicolor_1645
-TCGACCCTGC-A-AGCAGAACGACT-CGTGAACATGTAACTACAACC-AGGC-AAATTA
TGGATTG---AGCTTCTGTTTGATTCAT---AG-Y-TGCC-T-T-G-TCGATGT-GCGTT
T------------------GAGATTCCTTA-----TGGATGATAGGACGTCACATTGACA
TAC-TAACC-AACCCC-GGCACGGAATGTGCCAAGGAAATT-AAAACTTT--A-GGAATG
GAA-G-TTTCATGATGTCCCG-TTTTGCGGTGCAC-TATTGAAACTTA-----AATTCTT
TG-TAATC-ACAAACGACTCTCGGCAACGGATATCTCGGCTCACGCATCGATGAAGAACG
TAGCAAAATGCGATACTTGGTGTGAATTGCAGAATCCCGTGAACCATCGAGTTT-TTGAA
CGCAAGTTGCGCCCRAAGCCATTT-GGTTGAGGGCACGTCTGCCTGGGCGTCACGCATCG
TGTCG-CCCCCTACCACTTCTT-A-----AATGGATG-TTTGGTGT-GGGGGCGGATATT
GGTCTCCCGTTTCC---CTGATACGGTTGGCCAAAATA-CGAGTCCCC--ATCGAT-GGA
CGCACAACTAGT-GGTGATTGATAAAACCTTC-GTCTTCTGTTGTGC-ATCTTCATTCGT
ACGGG-AAG-C-----TT-AAAGA--CCCC-AATGTGTTGTCTTTTGACGACGCTTCG
>Anaphalis_gracilis_I016
-TCGACCCTGC-A-AGCAGAACGACT-TGTGAACATGTAACTACAACC-AGGC-AAATTA
TGGATTG---AGCTTCTGTTTGATTCAT---AG-T-TGCC-T-T-G-TCGATGT-GCGTT
T------------------GAGATTCCTTA-----TGGATGATAGGACGTCACATTGACA
TAC-TAACC-AACCCC-GGCACGGAATGTGCCAAGGAAATT-AAAACTTT--A-GGAATG
GAA-G-TTTCATGATGTCCCG-TTTTGCGGTGCAC-TATTGAAACTTA-----AATTCTY
TG-TAATC-ACAAACGACTCTCGGCAACGGATATCTCGGCTCACGCATCGATGAAGAACG
TAGCAAAATGCGATACTTGGTGTGAATTGCAGAATCCCGTGAACCATCGAGTTT-TTGAA
CGCAAGTTGCGCCCRAAGCCATTT-GGTTGAGGGCACGTCTGCCTGGGCGTCACGCATCG
TGTCG-CCCCCTACCACTTCTT-A-----AATGGATG-TTTGGTGT-GGGGGYGGATATT
GGTCTCCCGTTTCC---CTGATACGGTTGGCCAAAATA-CGAGTCCCC--ATCGAT-GGA
CGCACAACTAGT-GGTGATTGATAAAACCTTC-GTCTTCTGTTGTGC-ATCTTCATTCGT
ACGGG-AAG-C-----TT-AAAGA--CCCC-AATGTGTTGTCTTTTGACGACGCTTCG
>Anaphalis_elegans_2812
-TCGACCCTGC-A-AGCAGAACGACT-CGTGAACATGTAACTACAACC-AGGC-AAATTA
TGGATTG---AGCTTCTGTTTGATTCAT---AG-T-TGCC-T-T-G-TCGATGT-GCGTT
T------------------GAGATTCCTTA-----TGGATGATAGGACGTCACATTGACA
TAC-TAACC-AACCCC-GGCACGGAATGTGCCAAGGAAATT-AAAACTTT--A-GGAATG
GAA-G-TTTCATGATGTCCCG-TTTTGCGGTGCAC-TATTGAAACTTA-----AATTCTC
TG-TAATC-ACAAACGACTCTCGGCAACGGATATCTCGGCTCACGCATCGATGAAGAACG
TAGCAAAATGCGATACTTGGTGTGAATTGCAGAATCCCGTGAACCATCGAGTTT-TTGAA
CGCAAGTTGCGCCCAAAGCCATTT-GGTTGAGGGCACGTCTGCCTGGGCGTCACGCATCG
TGTCG-CCCCCTACCACTTCTT-A-----AATGGATG-TTTGGTGT-GGGGGCGGATATT
GGTCTCCCGTTTCC---CTGATACGGTTGGCCAAAATA-CGAGTCCCC--ATCGAT-GGA
CGCACAACTAGT-GGTGATTGATAAAACCTTC-GTCTTCTGTTGTGC-ATCTTCATTCGT
ACGGG-AAG-C-----TT-AAAGA--CCCC-AATGTGTTGTC-TTTGACGACGCTTCG
>Anaphalis_bicolor_1489
-TCGAACCTGCAA-AGCAGAACGACT-CGTGAACATGTAACTAYAACT-AGGC-AAATTA
TGGATTG---AGCTTCTGTTTGATTCAT---AG-C-TGCC-T-T-G-TCGATGT-GCGTT
T------------------GAGATTCCTTA-----TGGATGATAGGACGTCACATTGACA
TAC-TAACC-AACCCC-GGCACGGAATGTGCCAAGGAAATT-AAAACTTT--A-GGAATG
GAA-G-TTTCATGATGTCCCG-TTTTGCGGTGCAC-TATTGAAACTTA-----AATTCTC
TG-TAATC-ACAAACGACTCTCGGCAACGGATATCTCGGCTCACGCATCGATGAAGAACG
TAGCAAAATGCGATACTTGGTGTGAATTGCAGAATCCCGTGAACCATCGAGTTT-TTGAA
CGCAAGTTGCGCCCAAAGCCATTT-GGTTGAGGGCACGTCTGCCTGGGCGTCACGCATCG
TGTCG-CCCCCTACCACTTCTT-A-----AATGGATG-TTTGGTGT-GGGGGCGGATATT
GGTCTCCCGTTTCC---CTGATACGGTTGGCCAAAATA-YGAGTCCCC--ATCGAT-GGA
CGCACAACTAGT-GGTGATTGATAAAACCTTC-GTCTTCTGTTGTGC-ATCTTCATTCGT
ACGGG-AAG-C-----TT-AAAGA--CCCC-AATGTGTTGTCTTTTGACGACGCTTCG
>Anaphalis_latialata_1462
-TCGAACCTGCAA-AGCAGAACGACT-CGTGAACATGTAACTACAACC-AGGC-AAATTA
TGGATTG---AGCTTCTGTTTGATTCAT---AG-C-TGCC-T-T-G-TCGATGT-GCGTT
T------------------GAGATTCCTTA-----TGGATGATAGGACGTCACATTGACA
TAC-TAACC-AACCCC-GGCACGGAATGTGCCAAGGAAATT-AAAACTTT--A-GGAATG
GAA-G-TTTCATGATGTCCCG-TTTTGCGGTGCAC-TATTGAAACTTA-----AATTCTT
TG-TAATC-ACAAACGACTCTCGGCAACGGATATCTCGGCTCACGCATCGATGAAGAACG
TAGCAAAATGCGATACTTGGTGTGAATTGCAGAATCCCGTGAACCATCGAGTTT-TTGAA
CGCAAGTTGCGCCCGAAGCCATTT-GGTTGAGGGCACGTCTGCCTGGGCGTCACGCATCG
TGTCG-CCCCCTACCACTTCTT-A-----AATGGATG-TTTGGTGT-GGGGGCGGATATT
GGTCTCCCGTTTCC---CTGATACGGTTGGCCAAAATA-CGAGTCCCC--ATCGAT-GGA
CGCACAACTAGT-GGTGATTGATAAAACCTTC-GTCTTCTGTTGTGC-ATCTTCATTCGT
ACGGG-AAG-C-----TT-AAAGA--CCCC-AATGTGTTGTC-TTTGACGACGCTTCG
>Anaphalis_tibetica_JXZY015
------------------------------------------------------------
------------------------------------------------------------
------------------------------------------------------------
------------------------------------------------------------
------------------------------------------------------------
------------------------------------------------------------
------------------------------------------------------------
---------------------TTT-GGTTGAGGGCACGTCTGCCTGGGCGTCACGCATCG
TGTCG-CCCCCTACCACTTCTT-A-----AATGGATG-TTTGGTGT-GGGGGCGGATATT
GGTCTCCCGTTTCC---CTGATACGGTTGGCCAAAATA-CGAGTCCCC--ATCGAT-GGA
CGCACAACTAGT-GGTGATTGATAAAACCTTC-GTCTTCTGTTGTGC-ATCTTCATTCGT
ACGGG-AAG-C-----TT-AAAGA--CCCC-AATGTGTTGTCTTTTGACGACGCTTCG
>Anaphalis_alpicola
--------------------------------------------------GGC-AAATTA
TGGATTG---AGCTTCTGTTTGATTCAT---AG-C-TGCC-T-T-G-TCGATGT-GCGTT
T------------------GAGATTCCTTA-----TGGATGATAGGACGTCACATTGACA
TAC-TAACC-AACCCC-GGCACGGAATGTGCCAAGGAAATT-AAAACTTT--A-AGAATT
GAA-G-TTTCATGATGTCCCG-TTTTGCGGTGCAC-TATTGAAACTTT-----ACTTCTT
TG-TAATC-ACAAACGACTCTCGGCAACGGATATCTCGGCTCACGCATCGATGAAGAACG
TAGCAAAATGCGATACTTGGTGTGAATTGCAGAATCCCGTGAACCATCGAGTTT-TTGAA
CGCAAGTTGCGCCCGAAGCCATTT-GGTTGAGGGCACGTCTGCCTGGGCGTCACGCATCG
TGTCG-CCCCCTACCACTCCTT-A-----AATGGATG-TTTGGTGT-GGGGGCGGATATT
GGTCTCCCGTTTCT---CTGATACGGTTGGCCAAAATA-CGAGTCCCC--ATTGAT-GGA
CGCACGACTAGT-GGTGATTGATAAAACCTTC-GTCTTCTGTTGTGC-ATCTTCATTCGA
ATGGG-AAG-C-----TT-AAA------------------------------------
>Anaphalis_aureopunctata_Ge130893
TCGAACCCTGCAA-AGCAGAACGACT-CGTGAACATGTAACTACAACC-AGGC-AAATTA
TGGATTG---AGCTTCTGTTTGATTCAT---AG-C-TGCC-T-C-G-TCGATGT-GCGTT
T------------------GAGATTCCTTA-----TGGATGATAGGACGTCACATTGACA
TAC-TAACC-AACCCC-GGCACGGAATGTGCCAAGGAAATT-AAAACTTT--A-GGAATT
GAA-G-TTTCATGATGTCCCG-TTTTGCGGTGCAC-TATTGAAACTTT-----ACTTCTT
TG-TAATC-ACAAACGACTCTCGGCAACGGATATCTCGGCTCACGCATCGATGAAGAACG
TAGCAAAATGCGATACTTGGTGTGAATTGCAGAATCCCGTGAACCATCGAGTTT-TTGAA
CGCAAGTTGCGCCCGAAGCCATTT-GGTTGAGGGCACGTCTGCCTGGGCGTCACGCATCG
TGTCA-CCCCCTACCACTCCTT-A-----AATGGATG-ATTGGTGT-GGGGGCGGATATT
GGTCTCCCGTTTCT---CTGATACGGTTGGCCAAAATA-CGAGTCCCC--ATCGAT-GGA
CGCACGACAAGT-GGTGATTGATAAAACCTTC-GTCTTCTGTTGTGC-ATCTTCATTCGT
ACGGG-AAG-C-----TT-AAAGA--CCCC-AATGTGTTGTCTTTTGACGACGCTTCG
>Anaphalis_aureopunctata_Q511
TCGAACCCTGCAA-AGCAGAACGACT-CGTGAACATGTAACTACAACC-AGGC-AAATTA
TGGATTG---AGCTTCTGTTTGATTCAT---AG-C-TGCC-T-C-G-TCGATGT-GCGTT
T------------------GAGATTCCTTA-----TGGATGATAGGACGTCACATTGACA
TAC-TAACC-AACCCC-GGCACGGAATGTGCCAAGGAAATT-AAAACTTT--A-GGAATT
GAA-G-TTTCATGATGTCCCG-TTTTGCGGTGCAC-TATTGAAACTTT-----ACTTCTT
TG-TAATC-ACAAACGACTCTCGGCAACGGATATCTCGGCTCACGCATCGATGAAGAACG
TAGCAAAATGCGATACTTGGTGTGAATTGCAGAATCCCGTGAACCATCGAGTTT-TTGAA
CGCAAGTTGCGCCCGAAGCCATTT-GGTTGAGGGCACGTCTGCCTGGGCGTCACGCATCG
TGTCA-CCCCCTACCACTCCTT-A-----AATGGATG-ATTGGTGT-GGGGGCGGATATT
GGTCTCCCGTTTCT---CTGATACGGTTGGCCAAAATA-CGAGTCCCC--ATCGAT-GGA
CGCACGACAAGT-GGTGATTGATAAAACCTTC-GTCTTCTGTTGTGC-ATCTTCATTCGT
ACGGG-AAG-C-----TT-AAAGA--CCCC-AATGTGTTGTCTTTTGACGACGCTTCG
>Anaphalis_sinica_187
TCGAACCCTGCAA-AGCAGAACGACT-CGTGAACATGTAACTACAACC-AGGC-AAATTA
TGGATTG---AGCTTCTGTTTGATTCAT---AG-C-TGCC-T-C-G-TCGATGT-GCGTT
T------------------GAGATTCCTTA-----TGGATGATAGGACGTCACATTGACA
TAC-TAACC-AACCCC-GGCACGGAATGTGCCAAGGAAATT-AAAACTTT--A-GGAATT
GAA-G-TTTCATGATGTCCCG-TTTTGCGGTGCAC-TATTGAAACTTT-----ACTTCTT
TG-TAATC-ACAAACGACTCTCGGCAACGGATATCTCGGCTCACGCATCGATGAAGAACG
TAGCAAAATGCGATACTTGGTGTGAATTGCAGAATCCCGTGAACCATCGAGTTT-TTGAA
CGCAAGTTGCGCCCGAAGCCATTT-GGTTGAGGGCACGTCTGCCTGGGCGTCACGCATCG
TGTCA-CCCCCTACCACTCCTT-A-----AATGGATG-ATTGGTGT-GGGGGCGGATATT
GGTCTCCCGTTTCT---CTGATACGGTTGGCCAAAATA-CGAGTCCCC--ATCGAT-GGA
CGCACGACAAGT-GGTGATTGATAAAACCTTC-GTCTTCTGTTGTGC-ATCTTCATTCGT
ACGGG-AAG-C-----TT-AAAGA--CCCC-AATGTGTTGTCTTTTGACGACGCTTCG
>Anaphalis_aureopunctata_38255
TCGAACCCTGCAA-AGCAGAACGACT-CGTGAACATGTAACTACAACC-AGGC-AAATTA
TGGATTG---AGCTTCTGTTTGATTCAT---AG-C-TGCC-T-C-G-TCGATGT-GCGTT
T------------------GAGATTCCTTA-----TGGATGATAGGACGTCACATTGACA
TAC-TAACC-AACCCC-GGCACGGAATGTGCCAAGGAAATT-AAAACTTT--A-GGAATT
GAA-G-TTTCATGATGTCCCG-TTTTGCGGTGCAC-TATTGAAACTTT-----ACTTCTT
TG-TAATC-ACAAACGACTCTCGGCAACGGATATCTCGGCTCACGCATCGATGAAGAACG
TAGCAAAATGCGATACTTGGTGTGAATTGCAGAATCCCGTGAACCATCGAGTTT-TTGAA
CGCAAGTTGCGCCCGAAGCCATTT-GGTTGAGGGCACGTCTGCCTGGGCGTCACGCATCG
TGTCA-CCCCCTACCACTCCTT-A-----AATGGATG-ATTGGTGT-GGGGGCGGATATT
GGTCTCCCGTTTCT---CTGATACGGTTGGCCAAAATA-CGAGTCCCC--ATCGAT-GGA
CGCACGACAAGT-GGTGATTGATAAAACCTTC-GTCTTCTGTTGTGC-ATCTTCATTCGT
ACGGG-AAG-C-----TT-AAAGA--CCCC-AATGTGTTGTCTTTTGACGACGCTTCG
>Anaphalis_aureopunctata_var__aureopunctata_108
TCGAACCCTGCAA-AGCAGAACGACT-CGTGAACATGTAACTACAACC-AGGC-AAATTA
TGGATTG---AGCTTCTGTTTGATTCAT---AG-T-TGCC-T-C-G-TCGATGT-GCGTT
T------------------GAGATTCCTTA-----TGGATGATAGGACGTCACATTGACA
TAC-TAACC-AACCCC-GGCACGGAATGTGCCAAGGAAATT-AAAACTTT--A-GGAATT
GAA-G-TTTCATGATGTCCCG-TTTTGCGGTGCAC-TATTGAAACTTT-----ACTTCTT
TG-TAATC-ACAAACGACTCTCGGCAACGGATATCTCGGCTCACGCATCGATGAAGAACG
TAGCAAAATGCGATACTTGGTGTGAATTGCAGAATCCCGTGAACCATCGAGTTT-TTGAA
CGCAAGTTGCGCCCGAAGCCATTT-GGTTGAGGGCACGTCTGCCTGGGCGTCACGCATCG
TGTCA-CCCCCTACCACTCCTT-A-----AATGGATG-ATTGGTGT-GGGGGCGGATATT
GGTCTCCCGTTTCT---CTGATACGGTTGGCCAAAATA-CGAGTCCCC--ATCGAT-GGA
CGCACGACAAGT-GGTGATTGATAAAACCTTC-GTCTTCTGTTGTGC-ATCTTCATTCGT
ACGGG-AAG-C-----TT-AAAGA--CCCC-AATGTGTTGTCTTTTGACGACGCTTCG
>Anaphalis_aureopunctata_var__aureopunctata_1262
TCGAACCCTGCAA-AGCAGAACGACT-CGTGAACATGTAACTACAACC-AGGC-AAATTA
TGGATTG---AGCTTCTGTTTGATTCAT---AG-C-TGCC-T-Y-G-TCGATGT-GCGTT
T------------------GAGATTCCTTA-----TGGATGATAGGACGTCACATTGACA
TAC-TAACC-AACCCC-GGCACGGAATGTGCCAAGGAAATT-AAAACTTT--A-GGAATT
GAA-G-TTTCATGATGTCCCG-TTTTGCGGTGCAC-TATTGAAACTTT-----ACTTCTT
TG-TAATC-ACAAACGACTCTCGGCAACGGATATCTCGGCTCACGCATCGATGAAGAACG
TAGCAAAATGCGATACTTGGTGTGAATTGCAGAATCCCGTGAACCATCGAGTTT-TTGAA
CGCAAGTTGCGCCCGAAGCCATTT-GGTTGAGGGCACGTCTGCCTGGGCGTCACGCATCG
TGTCR-CCCCCTACCACTCCTT-A-----AATGGATG-ATTGGTGT-GGGGGCGGATATT
GGTCTCCCGTTTCT---CTGATACGGTTGGCCAAAATA-CGAGTCCCC--ATCGAT-GGA
CGCACGACAAGT-GGTGATTGATAAAACCTTC-GTCTTCTGTTGTGC-ATCTTCATTCGT
ACGGG-AAG-C-----TT-AAAGA--CCCC-AATGTGTTGTCTTTTGACGACGCTTCG
>Anaphalis_flaccida_YLDP216A
TCGAACCCTGCAA-AGCAGAACGACT-CGTGAACATGTAACTACAACC-AGGC-AAATTA
TGGATTG---AGCTTCTGTTTGATTCAT---AG-C-TGCC-T-C-G-TCGATGT-GCGTT
T------------------GAGATTCCTTA-----TGGATGATAGGACGTCACATTGACA
TAC-TAACC-AACCCC-GGCACGGAATGTGCCAAGGAAATT-AAAACTTT--A-GGAATT
GAA-G-TTTCATGATGTCCCG-TTTTGCGGTGCAC-TATTGAAACTTT-----ACTTCTT
TG-TAATC-ACAAACGACTCTCGGCAACGGATATCTCGGCTCACGCATCGATGAAGAACG
TAGCAAAATGCGATACTTGGTGTGAATTGCAGAATCCCGTGAACCATCGAGTTT-TTGAA
CGCAAGTTGCGCCCGAAGCCATTT-GGTTGAGGGCACGTCTGCCTGGGCGTCACGCATCG
TGTCG-CCCCCTACTACTCCTT-A-----AATGGATG-ATTGGTGT-GGGGGCGGATATT
GGTCTCCCGTTTCT---CTGATACGGTTGGCCAAAATA-CGAGTCCCC--ATCGAT-GGA
CGCACGACAAGT-GGTGATTGATAAAACCTTC-GTCTTCTGTTGTGC-ATCTTCATTCGT
ACGGG-AAG-C-----TT-AAAGA--CCCC-AATGTGTTGTCTTTTGACGACGCTTCG
>Anaphalis_surculosa_1307
TCGAACCCTGCAA-AGCAGAACGACT-CGTGAACATGTAACTACAACC-AGGC-AAATTA
TGGATTG---AGCTTCTGTTTGATTCAT---AG-C-TGCC-T-C-G-TCGATGT-GCGTT
T------------------GAGATTCCTTA-----TGGATGATAGGACGTCACATTGACA
TAC-TAACC-AACCCC-GGCACGGAATGTGCCAAGGAAATT-AAAACTTT--A-GGAATT
GAA-G-TTTCATGATGTCCCG-TTTTGCGGTGCAC-TATTGAAACTTT-----ACTTCTT
TG-TAATC-ACAAACGACTCTCGGCAACGGATATCTCGGCTCACGCATCGATGAAGAACG
TAGCAAAATGCGATACTTGGTGTGAATTGCAGAATCCCGTGAACCATCGAGTTT-TTGAA
CGCAAGTTGCGCCCGAAGCCATTT-GGTTGAGGGCACGTCTGCCTGGGCGTCACGCATCG
TGTCG-CCCCCTACCACTCCTT-A-----AATGGATG-ATTGGTGT-GGGGGCGGATATT
GGTCTCCCGTTTCT---CTGATACGGTTGGCCAAAATA-CGAGTCCCC--ATCGAT-GGA
CGCACGACAAGT-GGTGATTGATAAAACCTTC-GTCTTCTGTTGTGC-ATCTTCAATCGT
ACGGG-AAG-C-----TT-AAAGA--CCCC-AATGTGTTGTCTTTTGACGACGCTTCG
>Anaphalis_aureopunctata_38963
TCGAAACCTGCAA-AGCAGAACGACT-CGTGAACATGTAACTACAACC-AGGC-AAATTA
TGGATTG---AGCTTCTGTTTGATTCAT---AG-C-TGCC-T-T-G-TCGATGT-GCGTT
T------------------GAGATTCCTTA-----TGGATGATAGGACGTCACATTGACA
TAC-TAACC-AACCCC-GGCACGGAATGTGCCAAGGAAATT-AAAACTTT--A-GGAATT
GAA-G-TTTCATGATGTCCCG-TTTTGCGGTGCAC-TATTGAAACTTT-----ACTTCTT
TG-TAATC-ACAAACGACTCTCGGCAACGGATATCTCGGCTCACGCATCGATGAAGAACG
TAGCAAAATGCGATACTTGGTGTGAATTGCAGAATCCCGTGAACCATCGAGTTT-TTGAA
CGCAAGTTGCGCCCGAAGCCATTT-GGTTGAGGGCACGTCTGCCTGGGCGTCACGCATCG
TGTCG-CCCCCTACCACTCCTT-A-----AATGGATG-ATTGGTGT-GGGGGCGGATATT
GGTCTCCCGTTTCT---CTGATACGGTTGGCCAAAATA-CGAGTCCCC--ATCGAT-GGA
CGCACGACAAGT-GGTGATTGATAAAACCTTC-GTCTTCTGTTGTGC-ATCTTCATTCGT
ACGGG-AAG-C-----TT-AAAGA--CCCC-AATGTGTTGTCTTTTGACGACGCTTCG
>Anaphalis_aureopunctata_var__aureopunctata_1930
TCGAACCCTGCAA-AGCAGAACGACT-CGTGAACATGTAACTACAACC-AGGC-AAATTA
TGGATTG---AGCTTCTGTTTGATTCAT---AG-C-TGCC-T-C-G-TCGATGT-GCGTT
T------------------GAGATTCCTTA-----TGGATGATAGGACGTCACATTGACA
TAC-TAACC-AACCCC-GGCACGGAATGTGCCAAGGAAATT-AAAACTTT--A-GGAATT
GAA-G-ATTCATGATGTCCCG-TTTTGCGGTGCAC-TATTGAAACTTT-----ACTTCTT
TG-TAATC-ACAAACGACTCTCGGCAACGGATATCTCGGCTCACGCATCGATGAAGAACG
TAGCAAAATGCGATACTTGGTGTGAATTGCAGAATCCCGTGAACCATCGAGTTT-TTGAA
CGCAAGTTGCGCCCGAAGCCATTT-GGTTGAGGGCACGTCTGCCTGGGCGTCACGCATCG
TGTCG-CCCCCTACCACTCCTT-A-----AATGGATG-ATTGGTGT-GGGGGCGGATATT
GGTCTCCCGTTTCT---CTGATACGGTTGGCCAAAATA-CGAGTCCCC--ATCGAT-GGA
CGCACGACAAGT-GGTGATTGATAAAACCTTC-GTCTTCTGTTGTGC-ATCTTCATTCGT
ACGGG-AAG-C-----TT-AAAGA--CCCC-AATGTGTTGTCTTTTGACGACGCTTCG
>Anaphalis_bulleyana_DS11451
TCGAACCCTGCAA-AGCAGAACGACT-CGTGAACATGTAACTACAACC-AGGC-AAATTA
TGGATTG---AGCTTCTGTTTGATTCAT---AG-C-TGCC-T-C-G-TCGATGT-GCGTT
T------------------GAGATTCCTTA-----TGGATGATAGGACGTTACATTGACA
TAC-TAACC-AACCCC-GGCACGGAATGTGCCAAGGAAATT-AAAACTTT--A-AGAATT
GAA-G-ATTCATGATGTCCCG-TTTTGCGGTGCAC-TATTGAAACTTT-----ACTTCTT
TG-TAATC-ACAAACGACTCTCGGCAACGGATATCTCGGCTCACGCATCGATGAAGAACG
TAGCAAAATGCGATACTTGGTGTGAATTGCAGAATCCCGTGAACCATCGAGTTT-TTGAA
CGCAAGTTGCGCCCGAAGCCATTT-GGTTGAGGGCACGTCTGCCTGGGCGTCACGCATCG
TGTCG-CCCCCTACCACTCCTT-A-----AATGGATG-ATTGGTGT-GGGGGCGGATATT
GGTCTCCCGTTTCT---CTGATACGGTTGGCCAAAATA-CGAGTCCCC--ATCGAT-GGA
CGCACGACAAGT-GGTGATTGATAAAACCTTC-GTCTTCTGTTGTGC-ATCTTCATTCGT
ACGGG-AAG-C-----TT-AAAGA--CCCC-AATGTGTTGTCTTTTGACGACGCTTCG
>Anaphalis_contortiformis_DS11523
TCGAACCCTGCAA-AGCAGAACGACT-CGTGAACATGTAACTACAACC-AGGT-AGATTA
TGGATTG---AGCTTCTGTTTGATTCAT---AG-C-TGCC-T-C-G-TCGATGT-GCGTT
T------------------GAGATTCCTTA-----TGGATGATAGGACGTCACATTGACA
TAC-TAACC-AACCCC-GGCACGGAATGTGCCAAGGAAATT-AAAACTTT--A-GGAATT
GAA-G-ATTCATGATGTCCCG-TTTTGCGGTGCAC-TATTGAAACTTT-----ACTTCTT
TG-TAATC-ACAAACGACTCTCGGCAACGGATATCTCGGCTCACGCATCGATGAAGAACG
TAGCAAAATGCGATACTTGGTGTGAATTGCAGAATCCCGTGAACCATCGAGTTT-TTGAA
CGCAAGTTGCGCCCGAAGCCATTT-GGTTGAGGGCACGTCTGCCTGGGCGTCACGCATCG
TGTCG-CCCCCTACCACTCCTT-A-----AATGGATG-ATTGGTGT-GGGGGCGGATATT
GGTCTCCCGTTTCT---CTGATACGGTTGGCCAAAATA-CGAGTCCCC--ATCGAT-GGA
CGCACGACAAGT-GGTGATTGATAAAACCTTC-GTCTTCTGTTGTGC-ATCTTCATTCGT
ACGGG-AAG-C-----TT-AAAGA--CCCC-AATGTGTTGTCTTTTGACGACGCTTCG
>Anaphalis_likiangensis_YLDP225B
TCGAAACCTGCAA-AGCAGAACGACT-CGTGAACATGTAACTACAACC-AGGC-AAATTA
TGGATTG---AGCTTCTGTTTGATTCAT---AT-C-TGCC-T-C-G-TCGATGT-GCGTT
A------------------GAGATTCCTTA-----TGGATGATAGGACGTCACATTGACA
TAC-TAACC-AACCCC-GGCACGGAATGTGCCAAGGAAATT-AAAACTTT--A-GGAATT
GAA-G-TTTCATGATGTCCCG-TTTTGCGGTGCAC-TATTGAAACTTT-----ACTTCTT
TG-TAATC-ACAAACGACTCTCGGCAACGGATATCTCGGCTCACGCATCGATGAAGAACG
TAGCAAAATGCGATACTTGGTGTGAATTGCAGAATCCCGTGAACCATCGAGTTT-TTGAA
CGCAAGTTGCGCCCGAAGCCATTT-GGTTGAGGGCACGTCTGCCTGGGCGTCACGCATCG
TGTCG-CCCCCTACCACTCCTT-A-----AATGGATG-ATTGGTGT-GGGGGCGGATATT
GGTCTCCCGTTTCT---CTGATACGGTTGGCCAAAATA-CGAGTCCCC--ATCGAT-GGA
CGCACGACAAGT-GGTGATTGATAAAACCTTC-GTCTTCTGTTGTGC-ATCTTCATTCGT
ACGGG-AAG-C-----TT-AAAGA--CCCC-AATGTGTTGTCTTTTGACGACGCTTCG
>Anaphalis_flavescens_117
TCGAACCCTGCAA-AGCAGAACGACT-CGTGAACATGTAACTACAACC-AGGC-AAATTA
TGGATTG---AGCTTCTGTTTGATTCAT---AA-C-TGCC-T-T-G-TCGATGT-GCGTT
T------------------GAGATTCCTTA-----TGGATGATAGGACGTCACATTGACA
TAC-TAACC-AACCCC-GGCACGGAATGTGCCAAGGAAATT-AAAACTTT--A-GGAATG
GAA-G-TTTCATGATGTCCCG-TTTTGCGGTGCAC-TATTGAAACTTT-----ACTTCTT
TG-TAATC-ACAAACGACTCTCGGCAACGGATATCTCGGCTCACGCATCGATGAAGAACG
TAGCAAAATGCGATACTTGGTGTGAATTGCAGAATCCCGTGAACCATCGAGTTT-TTGAA
CGCAAGTTGCGCCCGAAGCCATTT-GGTTGAGGGCACGTCTGCCTGGGCGTCACGCATCG
TGTCG-CCCCCTACCACTCCTT-A-----AATGGATG-TTTGGTGT-GGGGGCGGATATT
GGTCTCCCGTTTCT---CTGATACGGTTGGCCCAAATA-CGAGTCCCC--ATCGAT-GGA
CGCACGACAAGT-GGTGATTGATAAAACCTTC-GTCTTCTGTTGTGC-ATCTTCATTCGT
ACGGG-AAG-C-----TT-AAAGA--CCCC-AATGTGTTGTCTCTTGACGACGCTTCG
>Anaphalis_flavescens_117_2
TCGAACCCTGCAA-AGCAGAACGACT-CGTGAACATGTAACTACAACC-AGGC-AAATTA
TGGATTG---AGCTTCTGTTTGATTCAT---AA-C-TGCC-T-T-G-TCGATGT-GCGTT
T------------------GAGATTCCTTA-----TGGATGATAGGACGTCACATTGACA
TAC-TAACC-AACCCC-GGCACGGAATGTGCCAAGGAAATT-AAAACTTT--A-GGAATG
GAA-G-TTTCATGATGTCCCG-TTTTGCGGTGCAC-TATTGAAACTTT-----ACTTCTT
TG-TAATC-ACAAACGACTCTCGGCAACGGATATCTCGGCTCACGCATCGATGAAGAACG
TAGCAAAATGCGATACTTGGTGTGAATTGCAGAATCCCGTGAACCATCGAGTTT-TTGAA
CGCAAGTTGCGCCCGAAGCCATTT-GGTTGAGGGCACGTCTGCCTGGGCGTCACGCATCG
TGTCG-CCCCCTACCACTCCTT-A-----AATGGATG-TTTGGTGT-GGGGGCGGATATT
GGTCTCCCGTTTCT---CTGATACGGTTGGCCCAAATA-CGAGTCCCC--ATCGAT-GGA
CGCACGACAAGT-GGTGATTGATAAAACCTTC-GTCTTCTGTTGTGC-ATCTTCATTCGT
ACGGG-AAG-C-----TT-AAAGA--CCCC-AATGTGTTGTCTCTTGACGACGCTTCG
>Anaphalis_hancockii_WYJ202008146
TCGAACCCTGCAA-AGCAGAACGACT-CGTGAACATGTAACTACAACC-AGGC-AAATTA
TGGATTG---AGCTTCTGTTTGATTCAT---AA-C-TGCC-T-T-G-TCGATGT-GCGTT
T------------------GAGATTCCTTA-----TGGATGATAGGACGTCACATTGACA
TAC-TAACC-AACCCC-GGCACGGAATGTGCCAAGGAAATT-AAAACTTT--A-GGAATG
GAA-G-TTTCATGATGTCCCG-TTTTGCGGTGCAC-TATTGAAACTTT-----ACTTCTT
TG-TAATC-ACAAACGACTCTCGGCAACGGATATCTCGGCTCACGCATCGATGAAGAACG
TAGCAAAATGCGATACTTGGTGTGAATTGCAGAATCCCGTGAACCATCGAGTTT-TTGAA
CGCAAGTTGCGCCCGAAGCCATTT-GGTTGAGGGCACGTCTGCCTGGGCGTCACGCATCG
TGTCG-CCCCCTACCACTCCTT-A-----AATGGATG-TTTGGTGT-GGGGGCGGATATT
GGTCTCCCGTTTCT---CTGATACGGTTGGCCAAAATA-CGAGTCCCC--ATCGAT-GGA
CGCACGACAAGT-GGTGATTGATAAAACCTTC-GTCTTCTGTTGTGC-ATCTTCATTCGT
ACGGG-AAG-C-----TT-AAAGA--CCCC-AATGTGTTGTCTCTTGACGACGCTTCG
>Anaphalis_flavescens_39275
TCGAACCCTGCAA-AGCAGAACGACT-CGTGAACATGTAACTACAACC-AGGC-AAATTA
TGGATTG---AGCTTCTGTTTGATTCAT---AA-C-TGCC-T-T-G-TCGATGT-GCGTT
T------------------GAGATTCCTTA-----TGGATGATAGGACGTCACATTGACA
TAC-TAACC-AACCCC-GGCACGGAATGTGCCAAGGAAATT-AAAACTTT--A-GGAATG
GAA-G-TTTCATGATGTCCCG-TTTTGCGGTGCAC-TATTGAAACTTT-----ACTTCTT
TG-TAATC-ACAAACGACTCTCGGCAACGGATATCTCGGCTCACGCATCGATGAAGAACG
TAGCAAAATGCGATACTTGGTGTGAATTGCAGAATCCCGTGAACCATCGAGTTT-TTGAA
CGCAAGTTGCGCCCGAAGCCATTT-GGTTGAGGGCACGTCTGCCTGGGCGTCACGCATCG
TGTCG-CCCCCTACCACTCCTT-A-----AATGGATG-TTTGGTGT-GGGGGCGGATATT
GGTCTCCCGTTTCT---CTGATACGGTTGGCCAAAATA-CGAGTCCCC--ATCGAT-GGA
CGCACGACAAGT-GGTGATTGATAAAACCTTC-GTCTTCTGTTGTGC-ATCTTCATTCGT
ACGGG-AAG-C-----TT-AAAGA--CCCC-AATGTGTTGTCTCTTGACGACGCTTCG
>Anaphalis_chlamydophylla_37391
TCGAACCCTGCAA-AGCAGAACGACT-CGTGAACATGTAACTACAACC-AGGC-AAATTA
TGGATTG---AGCTTCTGTTTGATTCAT---AA-C-TGCC-T-T-G-TCGATGT-GCGTT
T------------------GAGATTCCTTA-----TGGATGATAGGACGTCACATTGACA
TAC-TAACC-AACCCC-GGCACGGAATGTGCCAAGGAAATT-AAAACTTT--A-GGAATG
GAA-G-TTTCATGATGTCCCG-TTTTGCGGTGCAC-TATTGAAACTTT-----ACTTCTT
TG-TAATC-ACAAACGACTCTCGGCAACGGATATCTCGGCTCACGCATCGATGAAGAACG
TAGCAAAATGCGATACTTGGTGTGAATTGCAGAATCCCGTGAACCATCGAGTTT-TTGAA
CGCAAGTTGCGCCCGAAGCCATTT-GGTTGAGGGCACGTCTGCCTGGGCGTCACGCATCG
TGTCG-CCCCCTACCACTCCTT-A-----AATGGATG-TTTGGTGT-GGGGGCGGATATT
GGTCTCCCGTTTCT---CTGATACGGTTGGCCAAAATA-CGAGTCCCC--ATCGAT-GGA
CGCACGACAAGT-GGTGATTGATAAAACCTTC-GTCTTCTGTTGTGC-ATCTTCATTCGT
ACGGG-GAG-C-----TT-AAAGA--CCCC-AATGTGTTGTCTCTTGACGACGCTTCG
>Anaphalis_hancockii_39171
TCGAACCCTGCAA-AGCAGAACGACT-CGTGAACATGTAACTACAACC-AGGC-AAATTA
TGGATTG---AGCTTCTGTTTGATTCAT---AA-C-TGCC-T-T-G-TCGATGT-GCGTT
T------------------GAGATTCCTTA-----TGGATGATAGGACGTCACATTGACA
TAC-TAACC-AACCCC-GGCACGGAATGTGCCAAGGAAATT-AAAACTTT--A-GGAATG
GAA-G-TTTCATGATGTCCCG-TTTTGCGGTGCAC-TATTGAAACTTT-----ACTTCTT
TG-TAATC-ACAAACGACTCTCGGCAACGGATATCTCGGCTCACGCATCGATGAAGAACG
TAGCAAAATGCGATACTTGGTGTGAATTGCAGAATCCCGTGAACCATCGAGTTT-TTGAA
CGCAAGTTGCGCCCGAAGCCATTT-GGTTGAGGGCACGTCTGCCTGGGCGTCACGCATCG
TGTCG-CCCCCTACCACTCCTT-A-----AATGGATG-TTTGGTGT-GGGGGCGGATATT
GGTCTCCCGTTTCT---CTGATACGGTTGGCCAAAATA-CGAGTCCCC--ATCGAT-GGA
CGCACGACAAGT-GGTGATTGATAAAACCTTC-GTCTTCTGTTGTGC-ATCTTCATTCGT
ACGGG-GAG-C-----TT-AAAGA--CCCC-AATGTGTTGTCTCTTGACGACGCTTCG
>Anaphalis_hancockii_WYJ202008307
TCGAACCCTGCAA-AGCAGAACGACT-CGTGAACATGTAACTACAACC-AGGC-AAATTA
TGGATTG---AGCTTCTGTTTGATTCAT---AR-C-TGCC-T-T-G-TCGATGT-GCGTT
T------------------GAGATTCCTTA-----TGGATGATAGGACGTCACATTGACA
TAC-TAACC-AACCCC-GGCACGGAATGTGCCAAGGAAATT-AAAACTTT--A-GGAATG
GAA-G-TTTCATGATGTCCCG-TTTTGCGGTGCAC-TATTGAAACTTT-----ACTTCTT
TG-TAATC-ACAAACGACTCTCGGCAACGGATATCTCGGCTCACGCATCGATGAAGAACG
TAGCAAAATGCGATACTTGGTGTGAATTGCAGAATCCCGTGAACCATCGAGTTT-TTGAA
CGCAAGTTGCGCCCGAAGCCATTT-GGTTGAGGGCACGTCTGCCTGGGCGTCACGCATCG
TGTCG-CCCCCTACCACTCCTT-A-----AATGGATG-WTTGGTGT-GGGGGCGGATATT
GGTCTCCCGTTTCT---CTGATACGGTTGGCCAAAATA-CGAGTCCCC--ATCGAT-GGA
CGCACGACAAGT-GGTGATTGATAAAACCTTC-GTCTTCTGTTGTGC-ATCTTCATTCGT
AYGGG-AAG-C-----TT-AAAGA--CCCC-AATGTGTTGTCTCTTGACGACGCTTCG
>Anaphalis_hancockii_WYJ202008009
TCGAACCCTGCAA-AGCAGAACGACT-CGTGAACATGTAACTACAACC-AGGC-AAATTA
TGGATTG---AGCTTCTGTTTGATTCAT---AR-C-TGCC-T-T-G-TCGATGT-GCGTT
T------------------GAGATTCCTTA-----TGGATGATAGGACGTCACATTGACA
TAC-TAACC-AACCCC-GGCACGGAATGTGCCAAGGAAATT-AAAACTTT--A-GRAATK
GAA-G-TTTCATGATGTCCCG-TTTTGCGGTGCAC-TATTGAAACTTT-----ACTTCTT
TG-TAATY-ACAAACGACTCTCGGCAACGGATATCTCGGCTCACGCATCGATGAAGAACG
TAGCAAAATGCGATACTTGGTGTGAATTGCAGAATCCCGTGAACCATCGAGTTT-TTGAA
CGCAAGTTGCGCCCGAAGCCATTT-GGTTGAGGGCACGTCTGCCTGGGCGTCACGCATCG
TGTCG-CCCCCTACCACTCCTT-A-----AATGGATG-TTTGGTGT-GGGGGCGGATATT
GGTCTCCCGTTTCT---CTGATACGGTTGGCCAAAATA-CGAGTCCCC--ATCGAT-GGA
CGCACGACAAGT-GGTGATTGATAAAACCTTC-GTCTTCTGTTGTGC-ATCTTCATTCGT
ACGGG-AAG-C-----TT-AAAGA--CCCC-AATGTGTTGTCTCTTGACGACGCTTCG
>Anaphalis_hancockii_WYJ202008286
TCGAACCCTGCAA-AGCAGAACGACT-CGTGAACATGTAACTACAWCC-AGGC-AMATTA
TGGATTG---AGCTTCTGTTTGATTCAT---AA-C-TGCC-T-T-G-TCGATGT-GCGTT
T------------------GAGATTCCTTA-----TGGATGATAGGACGTCACATTGACA
TAC-TAACC-AACCCC-GGCACGGAATGTGCCAAGGAAATT-AAAACTTT--A-GGAATG
GAA-G-TTTCATGATGTCCCG-TTTTGCGGTGCAC-TATTGAAACTTT-----ACTTCTT
TG-TAATC-ACAAACGACTCTCGGCAACGGATATCTCGGCTCACGCATCGATGAAGAACG
TAGCAAAATGCGATACTTGGTGTGAATTGCAGAATCCCGTGAACCATCGAGTTT-TTGAA
CGCAAGTTGCGCCCGAAGCCATTT-GGTTGAGGGCACGTCTGCCTGGGCGTCACGCATCG
TGTCG-CCCCCTACCACTCCTT-A-----AATGGATG-WTTGGTGT-GGGGGCGGATATT
GGTCTCCCGTTTCT---CTGATACGGTTGGCCMAAATA-CGAGTCCCC--ATCGAT-GGA
CGCACGACAAGT-GGTGATTGATAAAACCTTC-GTCTTCTGTTGTGC-ATCTTCATTCGT
ACGGG-GAG-C-----TT-AAAGA--CCCC-AATGTGTTGTCTCTTGACGACGCTTCG
>Anaphalis_flavescens_206
TCGAACCCTGCAA-AGCAGAACGACT-CGTGAACATGTAATTACAACC-AGGC-AAATTA
TGGATTG---AGCTTCTGTTTGATTCAT---AG-C-TGCC-T-T-G-TCGATGT-GCGTT
T------------------GAGATTCCTTA-----TGGATGATAGGACGTCACATTGACA
TAC-TAACC-AACCCC-GGCACGGAATGTGCCAAGGAAATT-AAAACTTT--A-GGAATG
GAA-G-TTTCATGATGTCCCG-TTTTGCGGTGCAC-TATTGAAACTTT-----ACTTCTT
TG-TAATC-ACAAACGACTCTCGGCAACGGATATCTCGGCTCACGCATCGATGAAGAACG
TAGCAAAATGCGATACTTGGTGTGAATTGCAGAATCCCGTGAACCATCGAGTTT-TTGAA
CGCAAGTTGCGCCCGAAGCCATTT-GGTTGAGGGCACGTCTGCCTGGGCGTCACGCATCG
TGTCG-CCCCCTACCACTCCTT-A-----AATGGATG-ATTGGTGT-GGGGGCGGATATT
GGTTTCCCGTTTCT---CTGATACGGTTGGCCAAAATA-CGAGTCCCC--ATCGAT-GGA
CGCACGACAAGT-GGTGATTGATAAAACCTTC-GTCTTCTGTTGTGC-ATCTTCATTCGT
ACGGG-AAG-C-----TT-AAAGA--CCCC-AATGTGTTGTCTTTTGACGACGCTTCG
>Anaphalis_flavescens_206_2
TCGAACCCTGCAA-AGCAGAACGACT-CGTGAACATGTAATTACAACC-AGGC-AAATTA
TGGATTG---AGCTTCTGTTTGATTCAT---AG-C-TGCC-T-T-G-TCGATGT-GCGTT
T------------------GAGATTCCTTA-----TGGATGATAGGACGTCACATTGACA
TAC-TAACC-AACCCC-GGCACGGAATGTGCCAAGGAAATT-AAAACTTT--A-GGAATG
GAA-G-TTTCATGATGTCCCG-TTTTGCGGTGCAC-TATTGAAACTTT-----ACTTCTT
TG-TAATC-ACAAACGACTCTCGGCAACGGATATCTCGGCTCACGCATCGATGAAGAACG
TAGCAAAATGCGATACTTGGTGTGAATTGCAGAATCCCGTGAACCATCGAGTTT-TTGAA
CGCAAGTTGCGCCCGAAGCCATTT-GGTTGAGGGCACGTCTGCCTGGGCGTCACGCATCG
TGTCG-CCCCCTACCACTCCTT-A-----AATGGATG-ATTGGTGT-GGGGGCGGATATT
GGTTTCCCGTTTCT---CTGATACGGTTGGCCAAAATA-CGAGTCCCC--ATCGAT-GGA
CGCACGACAAGT-GGTGATTGATAAAACCTTC-GTCTTCTGTTGTGC-ATCTTCATTCGT
ACGGG-AAG-C-----TT-AAAGA--CCCC-AATGTGTTGTCTTTTGACGACGCTTCG
>Anaphalis_pannosa_DS11433
TCGAACCCTGCAA-AGCAGAACGACT-CGTGAACATGTAATTACAACC-AGGC-AAATTA
TGGATTG---AGCTTCTGTTTGATTCAT---AG-C-TGCC-T-T-G-TCGATGT-GCGTT
T------------------GAGATTCCTTA-----TGGATGATAGGACGTCACATTGACA
TAC-TAACC-AACCCC-GGCACGGAATGTGCCAAGGAAATT-AAAACTTT--A-GGAATG
GAA-G-TTTCATGATGTCCCG-TTTTGCGGTGCAC-TATTGAAACTTT-----ACTTCTT
TG-TAATC-ACAAACGACTCTCGGCAACGGATATCTCGGCTCACGCATCGATGAAGAACG
TAGCAAAATGCGATACTTGGTGTGAATTGCAGAATCCCGTGAACCATCGAGTTT-TTGAA
CGCAAGTTGCGCCCGAAGCCATTT-GGTTGAGGGCACGTCTGCCTGGGCGTCACGCATCG
TGTCG-CCCCCTACCACTCCTT-A-----AATGGATG-ATTGGTGT-GGGGGCGGATATT
GGTTTCCCGTTTCT---CTGATACGGTTGGCCAAAATA-CGAGTCCCC--ATCGAT-GGA
CGCACGACAAGT-GGTGATTGATAAAACCTTC-GTCTTCTGTTGTGC-ATCTTCATTCGT
ACGGG-AAG-C-----TT-AAAGA--CCCC-AATGTGTTGTCTTTTGACGACGCTTCG
>Anaphalis_cinerascens_1907351
TCGAACCCTGCAA-AGCAGAACGACT-CGTGAACATGTAATTACAACC-AGGC-AAATTA
TGGATTG---AGCTTCTGTTTGATTCAT---AG-C-TGCC-T-T-G-TCGATGT-GCGTT
T------------------GAGATTCCTTA-----TGGATGATAGGACGTCACATTGACA
TAC-TAACC-AACCCC-GGCACGGAATGTGCCAAGGAAATT-AAAACTTT--A-GGAATG
GAA-G-TTTCATGATGTCCCG-TTTTGCGGTGCAC-TATTGAAACTTT-----ACTTCTT
TG-TAATC-ACAAACGACTCTCGGCAACGGATATCTCGGCTCACGCATCGATGAAGAACG
TAGCAAAATGCGATACTTGGTGTGAATTGCAGAATCCCGTGAACCATCGAGTTT-TTGAA
CGCAAGTTGCGCCCGAAGCCATTT-GGTTGAGGGCACGTCTGCCTGGGCGTCACGCATCG
TGTCG-CCCCCTACCACTCCTT-A-----AATGGATG-ATTGGTGT-GGGGGCGGATATT
GGTTTCCCGTTTCT---CTGATACGGTTGGCCAAAATA-CGAGTCCCC--ATCGAT-GGA
CGCATGACAAGT-GGTGATTGATAAAACCTTC-GTCTTCTGTTGTGC-ATCTTCATTCGT
ACGGG-AAG-C-----TT-AAAGA--CCCC-AATGTGTTGTCTTTTGACGACGCTTCG
>Anaphalis_pannosa_1512
TCGAACCCTGCAA-AGCAGAACGACT-CGTGAACATGTAATTACAACC-AGGC-AAATTA
SGGATTG---AGCTTCTGTTTGATTCAT---AG-C-TGCC-T-T-G-TCGATGT-GCGTT
T------------------GAGATTCCTTA-----TGGATGATAGGACGTCACATTGACA
TAC-TAACC-AACCCC-GGCACGGAATGTGCCAAGGAAATT-AAAACTTT--A-GGAATG
GAA-G-TTTCATGATGTCCCG-TTTTGCGGTGCAC-TATTGAAACTTT-----ACTTCTT
TG-TAATC-ACAAACGACTCTCGGCAACGGATATCTCGGCTCACGCATCGATGAAGAACG
TAGCAAAATGCGATACTTGGTGTGAATTGCAGAATCCCGTGAACCATCGAGTTT-TTGAA
CGCAAGTTGCGCCCGAAGCCATTT-GGTTGAGGGCACGTCTGCCTGGGCGTCACGCATCG
TGTCG-CCCCCTACCACTCCTT-A-----AATGGATG-ATTGGTGT-GGGGGCGGATATT
GGTTTCCCGTTTCT---CTGATACGGTTGGCCAAAATA-CGAGTCCCC--ATCGAT-GGA
CGCACGACAAGT-GGTGATTGATAAAACCTTC-GTCTTCTGTTGTGC-ATCTTCATTCGT
ACGGG-AAG-C-----TT-AAAGA--CCCC-AATGTGTTGTCTTTTGACGACGCTTCG
>Anaphalis_flaccida_YLDP216C
TCGAACCCTGCAA-AGCAGAACGACT-CGTGAACATGTAACTACAACC-AGGC-AAATTA
TGGATTG---AGCTTCTGTTTGATTCAT---AG-C-TGCC-T-C-G-TCGATGT-GCGTT
T------------------GAGATTCCTTA-----TGGATGATAGGACGTCACATTGACA
TAC-TAACC-AACCCC-GGCACGGAATGTGCCAAGGAAATT-AAAACTTT--A-GGAATT
GAA-G-TTTCATGATGTCCCG-TTTTGCGGTGCAC-TATTGAAACTTT-----ACTTCTT
TG-TAATC-ACAAACGACTCTCGGCAACGGATATCTCGGCTCACGCATCGATGAAGAACG
TAGCAAAATGCGATACTTGGTGTGAATTGCAGAATCCCGTGAACCATCGAGTTT-TTGAA
CGCAAGTTGCGCCCGAAGCCATTT-GGTTGAGGGCACGTCTGCCTGGGCGTCACGCATCG
TGTCG-CCCCCTACCACTCCTT-A-----AATGGATG-ATTGGTGT-GGGGGCGGATATT
GGTCTCCCGTTTCT---CTGATACGGTTGGCCAAAATA-CGAGTCCCC--ATTGAT-GGA
CGCACGACAAGT-GGTGATTGATAAAACCTTC-GTCCTCTGTTGTGC-ATCTTCATTCGT
ACGGG-AAT-T-----TT-AAAGA--CCCC-AATGTGTTGTCTTTTGACGACGCTTCG
>Anaphalis_xylorhiza_039
TCGAACCCTGCAA-AGCAGAACGACT-CGTGAACATGTAACTACAACC-AGGC-AAATTA
TGGATTG---AGCTTCTGTTTGATTCAT---AT-C-TGCC-T-T-G-TCGATGT-GCGTT
T------------------GAGATTCCTTA-----TGGATGATAGGACGTCACATTGACA
TAC-TAACC-AACCCC-GGCACGGAATGTGCCAAGGAAATT-AAAACTTT--A-AGAATG
GAA-G-TTTCATGATGTCCCG-TTTTGCGGTGCAC-TATTGAAACTTT-----ACTTCTT
TG-TAATC-ACAAACGACTCTCGGCAACGGATATCTCGGCTCACGCATCGATGAAGAACG
TAGCAAAATGCGATACTTGGTGTGAATTGCAGAATCCCGTGAACCATCGAGTTT-TTGAA
CGCAAGTTGCGCCCGAAGCCATTT-GGTTGAGGGCACGTCTGCCTGGGCGTCACGCATCG
TGTTG-CCCCCTACCACTCCTT-A-----AATGGATG-TTTGGTGT-GGGGGCGGATATT
GGTCTCCCGTTTCT---TTGATACGGTTGGCCAAAATA-CGAGTCCCC--ATCGAT-GGA
CGCACGACTAGT-GRTGATTGATAAAACCTTC-GTCTTCTGTTGTGC-ATCTTCATTCGT
ACGGG-AAC-C-----TT-AAAGA--CCCC-AATGTGTTGTCTTTTGACGACGCTTCG
>Anaphalis_xylorhiza_086
TCGAACCCTGCAA-AGCAGAACGACT-CGTGAACATGTAACTACAACC-AGGC-AAATTA
TGGATTG---AGCTTCTGTTTGATTCAT---AT-C-TGCC-T-T-G-TCGATGT-GCGTT
T------------------GAGATTCCTTA-----TGGATGATAGGACGTCACATTGACA
TAC-TAACC-AACCCC-GGCACGGAATGTGCCAAGGAAATT-AAAACTTT--A-AGAATG
GAA-G-TTTCATGATGTCCCG-TTTTGCGGTGCAC-TATTGAAACTTT-----ACTTCTT
TG-TAATC-ACAAACGACTCTCGGCAACGGATATCTCGGCTCACGCATCGATGAAGAACG
TAGCAAAATGCGATACTTGGTGTGAATTGCAGAATCCCGTGAACCATCGAGTTT-TTGAA
CGCAAGTTGCGCCCGAAGCCATTT-GGTTGAGGGCACGTCTGCCTGGGCGTCACGCATCG
TGTCG-CCCCCTACCACTCCTT-A-----AATGGATG-TTTGGTGT-GGGGGCGGATATT
GGTCTCCCGTTTCT---TTGATACGGTTGGCCAAAATA-CGAGTCCCC--ATCGAT-GGA
CGCACGACTAGT-GGTGATTGATAAAACCTTC-GTCTTCTGTTGTGC-ATCTTCATTCGT
ACGGG-AAC-C-----TT-AAAGA--CCCC-AATGTGTTGTCTTTTGACGACGCTTCG
>Anaphalis_tibetica_32092
TCGAACCCTGCAA-AGCAGAACGACT-CGTGAACATGTAACTACAACC-AGGC-AAATTA
TGGATTG---AGCTTCTGTTTGATTCAT---AT-C-TGCC-T-T-G-TCGATGT-GCGTT
T------------------GAGATTCCTTA-----TGGATGATAGGACGTCACATTGACA
TAC-TAACC-AACCCC-GGCACGGAATGTGCCAAGGAAATT-AAAACTTT--A-AGAATG
GAA-G-TTTCATGATGTCCCG-TTTTGCGGTGCAC-TATTGAAACTTT-----ACTTCTT
TG-TAATC-ACAAACGACTCTCGGCAACGGATATCTCGGCTCACGCATCGATGAAGAACG
TAGCAAAATGCGATACTTGGTGTGAATTGCAGAATCCCGTGAACCATCGAGTTT-TTGAA
CGCAAGTTGCGCCCGAAGCCATTT-GGTTGAGGGCACGTCTGCCTGGGCGTCACGCATCG
TGTCG-CCCCCTACCACTCCTT-A-----AATGGATG-TTTGGTGT-GGGGGCGGATATT
GGTCTCCCGTTTCT---TTGATACGGTTGGCCAAAATA-CGAGTCCCC--ATCGAT-GGA
CGCACGACTAGT-GGTGATTGATAAAACCTTC-GTCTTCTGTTGTGC-ATCTTCATTCGT
ACGGG-AAC-C-----TT-AAAGA--CCCC-AATGTGTTGTCTTTTGACGACGCTTCG
>Anaphalis_xylorhiza_41631
TCGAACCCTGCAA-AGCAGAACGACT-CGTGAACATGTAACTACAACC-AGGC-AAATTA
TGGATTG---AGCTTCTGTTTGATTCAT---AA-C-TGCC-T-T-G-TCGATGT-GCGTT
T------------------GAGATTCCTTA-----TGGATGATAGGACGTCACATTGACA
TAC-TAACC-AACCCC-GGCACGGAATGTGCCAAGGAAATT-AAAACTTT--A-AGAATG
GAA-G-TTTCATGATGTCCCG-TTTTGCGGTGCAC-TATTGAAACTTT-----ACTTCTT
TG-TAATC-ACAAACGACTCTCGGCAACGGATATCTCGGCTCACGCATCGATGAAGAACG
TAGCAAAATGCGATACTTGGTGTGAATTGCAGAATCCCGTGAACCATCGAGTTT-TTGAA
CGCAAGTTGCGCCCGAAGCCATTT-GGTTGAGGGCACGTCTGCCTGGGCGTCACGCATCG
TGTCG-CCCCCTACCACTCCTT-A-----AATGGATG-TTTGGTGT-GGGGGCGGATATT
GGTCTCCCGTTTCT---CTGATACGGTTGGCCAAAATA-CGAGTCCCC--ATCGAT-GGA
CGCACGACTAGT-GGTGATTGATAAAACCTTC-GTCTTCTGTTGTGC-ATCTTCATTCGT
ACGGG-AAC-C-----TT-AAAGA--CCCC-AATGTGTTGTCTTTTGACGACGCTTCG
>Anaphalis_yunnanensis_41728
TCGAACCCTGCAA-AGCAGAACGACT-CGTGAACATGTAACTACAACC-AGGC-AAATTA
TGGATTG---AGCTTCTGTTTGATTCAT---AA-C-TGCC-T-T-G-TCGATGT-GCGTT
T------------------GAGATTCCTTA-----TGGATGATAGGACGTCACATTGACA
TAC-TAACC-AACCCC-GGCACGGAATGTGCCAAGGAAATT-AAAACTTT--A-AGAATG
GAA-G-TTTCATGATGTCCCG-TTTTGCGGTGCAC-TATTGAAACTTT-----ACTTCTT
TG-TAATC-ACAAACGACTCTCGGCAACGGATATCTCGGCTCACGCATCGATGAAGAACG
TAGCAAAATGCGATACTTGGTGTGAATTGCAGAATCCCGTGAACCATCGAGTTT-TTGAA
CGCAAGTTGCGCCCGAAGCCATTT-GGTTGAGGGCACGTCTGCCTGGGCGTCACGCATCG
TGTCG-CCCCCTACCACTCCTT-A-----AATGGATG-TTTGGTGT-GGGGGCGGATATT
GGTCTCCCGTTTCT---CTGATACGGTTGGCCAAAATA-CGAGTCCCC--ATCGAT-GGA
CGCACGACTAGT-GGTGATTGATAAAACCTTC-GTCTTCTGTTGTGC-ATCTTCATTCGT
ACGGG-AAC-C-----TT-AAAGA--CCCC-AATGTGTTGTCTTTTGACGACGCTTCG
>Anaphalis_hancockii_QH001
TCGAACCCTGCAA-AGCAGAACGACT-CGTGAACATGTAACTACAACC-AGGC-AAATTA
TGGATTG---AGCTTCTGTTTGATTCAT---AG-C-TGCC-T-T-G-TCGATGT-GCGTT
T------------------GAGATTCCTTA-----TGGATGATAGGACGTCACATTGACA
TAC-TAACC-AACCCC-GGCACGGAATGTGCCAAGGAAATT-AAAACTTT--A-AGAATT
GAA-G-TTTCATGATGTCCCG-TTTTGCGGTGCAC-TATTGAAACTTT-----ACTTCTT
TG-TAATC-ACAAACGACTCTCGGCAACGGATATCTCGGCTCACGCATCGATGAAGAACG
TAGCAAAATGCGATACTTGGTGTGAATTGCAGAATCCCGTGAACCATCGAGTTT-TTGAA
CGCAAGTTGCGCCCGAAGCCATTT-GGTTGAGGGCACGTCTGCCTGGGCGTCACGCATCG
TGTCG-CCCCCTACCACTCCTT-A-----AATGGATG-TTTGGTGT-GGGGGCGGATATT
GGTCTCCCGTTTCT---CTGATACGGTTGGCCAAAATA-CGAGTCCCC--ATCGAT-GGA
CGCACGACTAGT-GGTGATTGATAAAACCTTC-GTCTTCTGTTGTGC-ATCTTCATTCGT
ATGGG-AAG-C-----TT-AAAGA--CCCC-AATGTGTTGTCTTTTGACGACGCTTCG
>Anaphalis_lactea_39074
TCGAACCCTGCAA-AGCAGAACGACT-CGTGAACATGTAACTACAACC-AGGC-AAATTA
TGGATTG---AGCTTCTGCTTGATTCAT---AA-C-TGCC-T-T-G-TCGATGT-GCGTT
T------------------GAGATTCCTTA-----TGGATGATAGGACGTCACATTGACA
TAC-TAACC-AACCCC-GGCACGGAATGTGCCAAGGAAATT-AAAACTTT--A-GGAATG
GAA-G-TTTCATGATGTCCCG-TTTTGCGGTGCAC-TATTGAAACTTT-----ACTTCTT
TG-TAATC-ACAAACGACTCTCGGCAACGGATATCTCGGCTCACGCATCGATGAAGAACG
TAGCAAAATGCGATACTTGGTGTGAATTGCAGAATCCCGTGAACCATCGAGTTT-TTGAA
CGCAAGTTGCGCCCGAAGCCATTT-GGTTGAGGGCACGTCTGCCTGGGCGTCACGCATCG
TGTCG-CCCCCTACCGCTCCTT-A-----AATGGATG-TTTGGTGT-GGGGGCGGATATT
GGTCTCCCGTTTCT---CTGATACGGTTGGCCAAAATA-TGAGTCCCC--ATCGAT-GGA
CGCACGACTAGT-GGTGATTGATAAAACCTTC-GTCTTCTGTTGTGC-ATCTTCATTCGT
ACGGG-AAG-C-----TT-AAAGA--CCCC-AATGTGTTGTCTTTTGACGACGCTTCG
>Anaphalis_aureopunctata_var__aureopunctata_1647
TCGAACCCTGC-A-AGCAGAACGACT-CGTGAACATGTAACTACAACC-AGGC-AAATTA
TGGATTG---AGCTTCTGTTTGATTCAT---AG-C-TGCC-T-C-G-TCGATGT-GCGTT
T------------------GAGATTCCTTA-----TGGATGATAGGACGTTACATTGACA
TAC-TAACC-AACCCC-GGCACGGAATGTGCCAAGGAAATT-AAAACTTT--A-GGAATT
GAA-G-ATTCATGATGTCCCG-TTTTGCGGTGCAC-TATTGAAACTTT-----ACTTCTT
TG-TAATC-ACAAACGACTCTCGGCAACGGATATCTCGGCTCACGCATCGATGAAGAACG
TAGCAAAATGCGATACTTGGTGTGAATTGCAGAATCCCGTGAACCATCGAGTTT-TTGAA
CGCAAGTTGCGCCCGAAGCCATTT-GGTTGAGGGCACGTCTGCCTGGGCGTCACGCATCG
TGTCG-CCCCCTACCACTCCTT-A-----AATGGATG-ATTGGTGT-GGGGGCGGATATT
GGTCTCCCGTTTCT---CTGATACGGTTGGCCAAAATA-CGAGTCCCC--ATCGAT-GGA
CGCACGACAAGT-GGTGATTGATAAAACCTTC-GTCTTCTGTTGTGC-ATCTTCATTCGT
TCGGG-AAG-C-----TT-AAAGA--CCCC-AATGTGTTGTCTTTTGACGACGCTTCG
>Anaphalis_surculosa_3324
TCGAACCCTGC-A-AGCAGAACGACT-CGTGAACATGTAACTACAACC-AGGC-AAATTA
TGGATTG---AGCTTCTGTTTGATTCAT---AG-C-TGCC-T-C-G-TCGATGT-GCGTT
T------------------GAGATTCCTTA-----TGGATGATAGGACGTCACATTGACA
TAC-TAACC-AACCCC-GGCACGGAATGTGCCAAGGAAATT-AAAACTTT--A-GGAATT
GAA-G-ATTCATGATGTCCCG-TTTTGCGGTGCAC-TATTGAAACTTT-----ACTTCTT
TG-TAATC-ACAAACGACTCTCGGCAACGGATATCTCGGCTCACGCATCGATGAAGAACG
TAGCAAAATGCGATACTTGGTGTGAATTGCAGAATCCCGTGAACCATCGAGTTT-TTGAA
CGCAAGTTGCGCCCGAAGCCATTT-GGTTGAGGGCACGTCTGCCTGGGCGTCACGCATCG
TGTCG-CCCCCTACCACTCCTT-A-----AATGGATG-ATTGGTGT-GGGGGCGGATATT
GGTCTCCCGTTTCT---CTGATACGGTTGGCCAAAATA-CGAGTCCCC--ATCGAT-GGA
CGCACGACAAGT-GGTGATTGATAAAACCTTC-GTCTTCTGTTGTGC-ATCTTCATTCGT
ACGGG-AAG-C-----TT-AAAGA--CCCC-AATGTGTTGTCTTTTGACGACGCTTCG
>Anaphalis_souliei_9147
TCGAACCCTGCAA-AGCAGAACGACT-CGTGAACATGTAACTACAACC-AGGC-AAATTA
TGGATTG---AGCTTCTGTTTGATTCAT---AR-C-TGCC-T-T-G-TCGATGT-GCGTT
T------------------GAGATTCCTTA-----TGGATGATTGGACGTCACATTGACA
TAC-TAACC-AACCCC-GGCACGGAATGTGCCAAGGAAATT-AAAACTTT--A-AGAATK
GAS-G-TTTCATGATGTCCCG-TTTTGCGGTGCAC-TATTGAAACTTT-----ACTTCTT
TG-TAATC-ACAAACGACTCTCGGCAACGGATATCTCGGCTCACGCATCGATGAAGAACG
TAGCAAAATGCGATACTTGGTGTGAATTGCAGAATCCCGTGAACCATCGAGTTT-TTGAA
CGCAAGTTGCGCCCGAAGCCATTT-GGTTGAGGGCACGTCTGCCTGGGCGTCACGCATCG
TGTCG-CCCCCTACCRCTCCTT-A-----AATGGATG-TTTGGTGT-GGGGGCGGATATT
GGTCTCCCGTTTCT---CTGATACGGTTGGCCAAAATA-YGAGTCCCC--ATCGAT-GGA
CGCACGACTAGT-GGTGATTGATAAAACCTTC-GTCTTYTGTTGTGC-ATCTTCATTCGT
ACGGG-AAG-C-----TT-AAAGA--CCCC-AATGTGTTGTCTTTTGACGACGCTTCG
>Anaphalis_likiangensis_YLDP225A
TCGAAACCTGCAA-AGCAGAACGACT-CGTGAACATGTAACTACAACC-AGGC-AAATTA
TGGATTG---AGCTTCTGTTTGATTCAT---AG-C-TGCC-T-C-G-TCGATGT-GCGTT
T------------------GAGATTCCTTA-----TGGATGATAGGACGTCACATTGACA
TAC-TAACC-AACCCC-GGCACGGAATGTGCCAAGGAAATT-AAAACTTT--A-GGAATT
GAA-G-TTTCATGATGTCCCG-TTTTGCGGTGCAC-TATTGAAACTTT-----ACTTCTT
TG-TAATC-ACAAACGACTCTCGGCAACGGATATCTCGGCTCACGCATCGATGAAGAACG
TAGCAAAATGCGATACTTGGTGTGAATTGCAGAATCCCGTGAACCATCGAGTTT-TTGAA
CGCAAGTTGCGCCCGAAGCCATTT-GGTTGAGGGCACGTCTGCCTGGGCGTCACGCATCG
TGTCG-CCCCCTACCACTCCTT-A-----AATGGATG-ATTGGTGT-GGGGGCGGATATT
GGTCTCCCGTTTCT---CTGATACGGTTGGCCAAAATA-CGAGTCCCC--ATCGAT-GGA
CGCACGACAAGT-GGTGATTGATAAAACCTTC-GTCTTCTGTTGTGC-ATCTTCATTCGT
ACGGG-AAG-C-----TT-AAAGA--CCCC-AATGTGTTGTCTTTTGACGACGCTT--
>Anaphalis_hancockii_LJQ_QLS_2008_0005
TCGAACCCTGCAA-AGCAGAACGACT-CGTGAACATGTAACTACAACC-AGGC-AAATTA
TGGATTG---AGCTTCTGTTTGATTCAT---AA-C-TGCC-T-T-G-TCGATGT-GCGTT
T------------------GAGATTCCTTA-----TGGATGATAKGACGTCACATTGACA
TAC-TAACC-AACCCC-GGCACGGAATGTGCCAAGGAAATT-AAAACTTT--A-GGAATG
GAA-G-TTTCATGATGTCCCG-TTTTGCGGTGCAC-TATTGAAACTTT-----ACTTCTT
TG-TAATC-ACAAACGACTCTCGGCAACGGATATCTCGGCTCACGCATCGATGAAGAACG
TAGCAAAATGCGATACTTGGTGTGAATTGCAGAATCCCGTGAACCATCGAGTTT-TTGAA
CGCAAGTTGCGCCCGAAGCCATTT-GGTTGAGGGCACGTCTGCCTGGGCGTCACGCATCG
TGTCG-CCCCCTACCACTCCTT-A-----AATGGATG-ATTGGTGT-GGGGGCGGATATT
GGTCTCCCGTTTCT---CTGATACGGTTGGCMMAAATA-CGAGTCCCC--ATCGAT-GGA
CGCACGACAAGT-GGTGATTGATAAAACCTTC-GTCTTATGTTGTGC-ATCTTCATTCGT
ACGGG-GAG-C-----TT-AAAGA--CCCC-AATGTGTTGTCTCTTGACGACGCTTCG
>Anaphalis_delavayi_1043
TCGAACCCTGCAA-AGCAGAACGACT-CGTGAACATGTAACTACAACC-AGGC-AAATTA
TGGATTG---AGCTTCTGTTTGATTCAT---AG-C-TGCC-T-T-G-TTGATGT-GCGTT
T------------------GAGATTCCTTA-----TGGATGATAGGACGTCACATTGACA
TAC-TAACC-AACCCC-GGCACGGAATGTGCCAAGGAAATT-AAAACTTT--A-GGAATG
GAA-G-TTTCATGATGTCCCG-TTTTGCGGTGCAC-TATTGAAACTTT-----ACTTCTT
TG-TAATC-ACAAACGACTCTCGGCAACGGATATCTCGGCTCACGCATCGATGAAGAACG
TAGCAAAATGCGATACTTGGTGTGAATTGCAGAATCCCGTGAACCATCGAGTTT-TTGAA
CGCAAGTTGCGCCCGAAGCCATTT-GGTTGAGGGCACGTCTGCCTGGGCGTCACGCATCG
TGTCA-CCCCCTACCACTCCTT-A-----AATGGATG-ATTGGTGT-GGGGGCGGATATT
GGTCTCCCGTTTCT---CTGATACGGTTGGCCAAAATA-CGAGTCCCC--ATCGAT-GGA
CGCACGACAAGT-GGTGATTGATAAAACCTTC-GTCTTCTGTTGTGC-ATCTTCATTCGT
ACGGG-AAT-C-----TT-AAAGA--CCCC-AATGTGTTGTCATTTGACGACGCTTCG
>Anaphalis_bicolor_1424
TCGAACCCTGCAA-AGCAGAACGACT-CGTGAACATGTAACTACAACC-AGGC-AAATTA
TGGATTG---AGCTTCTGTTTGATTCAT---AG-C-TGCC-T-T-G-TCGATGT-GCGTT
T------------------GAGATTCCTTA-----TGGATGATAGGACGTCACATTGACA
TAC-TAACC-AACCCC-GGCACGGAATGTGCCAAGGAAATT-AAAACTTT--A-GGAATG
GAA-G-TTTCATGATGTCCCG-TTTTGCGGTGCAC-TATTGAAACTTA-----AATTCTT
TG-TAATC-ACAAACGACTCTCGGCAACGGATATCTCGGCTCACGCATCGATGAAGAACG
TAGCAAAATGCGATACTTGGTGTGAATTGCAGAATCCCGTGAACCATCGAGTTT-TTGAA
CGCAAGTTGCGCCCGAAGCCATTT-GGTTGAGGGCACGTCTGCCTGGGCGTCACGCATCG
TGTCG-CCCCCTACCACTTCTT-A-----AATGGATG-TTTGGTGT-GGGGGCGGATATT
GGTCTCCCGTTTCC---CTGATACGGTTGGCCAAAATA-CGAGTCCCC--ATCGAT-GGA
CGCACAACTAGT-GGTGATTGATAAAACCTTC-GTCTTYTGTTGTGC-ATCTTCATTCGT
ACGGG-AAG-C-----TT-AAAGA--CCCC-AATGTGTTGTCTTTTGACGACGCTTCG
>Anaphalis_sinica_29691
TCGAACCCTGCAA-AGCAGAACGACT-CGTGAACATGTAACTACAACC-AGGC-AAATTA
TGGATTG---AGCTTCTGTTTGATTCAT---AG-C-TGCC-T-T-G-TCGATGT-GCGTT
T------------------GAGATTCCTTA-----TGGATGATAGGACGTCACATTGACA
TAC-TAACC-AACCCC-GGCACGGAATGTGCCAAGGAAATT-AAAACTTT--A-GGAATG
GAA-G-TTTCATGATGTCCCG-TTTTGCGGTGCAC-TATTGAAACTTA-----AATTCTT
TG-TAATC-ACAAACGACTCTCGGCAACGGATATCTCGGCTCACGCATCGATGAAGAACG
TAGCAAAATGCGATACTTGGTGTGAATTGCAGAATCCCGTGAACCATCGAGTTT-TTGAA
CGCAAGTTGCGCCCGAAGCCATTT-GGTTGAGGGCACGTCTGCCTGGGCGTCACGCATCG
TGTCG-CCCCCTACCACTTCTT-A-----AATGGATG-TTTGGTGT-GGGGGCGGATATT
GGTCTCCCGTTTCC---CTGATACGGTTGGCCAAAATA-CGAGTCCCC--ATCGAT-GGA
CGCACAACTAGT-GGTGATTGATAAAACCTTC-GTCTTCTGTTGTGC-ATCTTCATTCGT
ACGGG-AAG-C-----TT-AAAGA--CCCC-AATGTGTTGTCTTTTGACGACGCTTCG
>Anaphalis_chungtienensis_DS13594
TCGAACCCTGCAA-AGCAGAACGACT-CGTGAACATGTAACTACAACC-AGGC-AAATTA
TGGATTG---AGCTTCTGTTTGATTCAT---AG-C-TGCC-T-T-G-TCGATGT-GCGTT
T------------------GAGATTCCTTA-----TGGATGATAGGACGTCACATTGACA
TAC-TAACC-AACCCC-GGCACGGAATGTGCCAAGGAAATT-AAAACTTT--A-GGAATG
GAA-G-TTTCATGATGTCCCG-TTTTGCGGTGCAC-TATTGAAACTTA-----AATTCTT
TG-TAATC-ACAAACGACTCTCGGCAACGGATATCTCGGCTCACGCATCGATGAAGAACG
TAGCAAAATGCGATACTTGGTGTGAATTGCAGAATCCCGTGAACCATCGAGTTT-TTGAA
CGCAAGTTGCGCCCGAAGCCATTT-GGTTGAGGGCACGTCTGCCTGGGCGTCACGCATCG
TGTCG-CCCCCTACCACTTCTT-A-----AATGGATG-TTTGGTGT-GGGGGCGGATATT
GGTCTCCCGTTTCC---CTGATACGGTTGGCCAAAATA-TGAGTCCCC--ATCGAT-GGA
CGCACAACTAGT-GGTGATTGATAAAACCTTC-GTCTTCTGTTGTGC-ATCTTCATTCGT
ACGGG-AAG-C-----TT-AAAGA--CCCC-AATGTGTTGTCTTTTGACGACGCTTCG
>Anaphalis_pachylaena_DS13590
TCGAACCCTGCAA-AGCAGAACGACT-CGTGAACATGTAACTACAACC-AGGC-AAATTA
TGGATTG---AGCTTCTGTTTGATTCAT---AG-C-TGCC-T-T-G-TCGATGT-GCGTT
T------------------GAGATTCCTTA-----TGGATGATAGGACGTCACATTGACA
TAC-TAACC-AACCCC-GGCACGGAATGTGCCAAGGAAATT-AAAACTTT--A-GGAATG
GAA-G-TTTCATGATGTCCCG-TTTTGCGGTGCAC-TATTGAAACTTA-----AATTCTC
TG-TAATC-ACAAACGACTCTCGGCAACGGATATCTCGGCTCACGCATCGATGAAGAACG
TAGCAAAATGCGATACTTGGTGTGAATTGCAGAATCCCGTGAACCATCGAGTTT-TTGAA
CGCAAGTTGCGCCCAAAGCCATTT-GGTTGAGGGCACGTCTGCCTGGGCGTCACGCATCG
TGTCG-CCCCCTACCACTTCTT-A-----AATGGATG-TTTGGTGT-GGGGGCGGATATT
GGTCTCCCGTTTCC---CTGATACGGTTGGCCAAAATA-CGAGTCCCC--ATCGAT-GGA
CGCACAACTAGT-GGTGATTGATAAAACCTTC-GTCTTCTGTTGTGC-ATCTTCATTCGT
ACGGG-AAG-C-----TT-AAAGA--CCCC-AATGTGTTGTCTTTTGACGACGCTTCG
>Anaphalis_rhododactyla_DS13591
TCGAACCCTGCAA-AGCAGAACGACT-CGTGAACATGTAACTACAACC-AGGC-AAATTA
TGGATTG---AGCTTCTGTTTGATTCAT---AG-C-TGCC-T-T-G-TCGATGT-GCGTT
T------------------GAGATTCCTTA-----TGGATGATAGGACGTCACATTGACA
TAC-TAACC-AACCCC-GGCACGGAATGTGCCAAGGAAATT-AAAACTTT--A-GGAATG
GAA-G-TTTCATGATGTCCCG-TTTTGCGGTGCAC-TATTGAAACTTA-----AATTCTT
TG-TAATC-ACAAACGACTCTCGGCAACGGATATCTCGGCTCACGCATCGATGAAGAACG
TAGCAAAATGCGATACTTGGTGTGAATTGCAGAATCCCGTGAACCATCGAGTTT-TTGAA
CGCAAGTTGCGCCCAAAGCCATTT-GGTTGAGGGCACGTCTGCCTGGGCGTCACGCATCG
TGTCG-CCCCCTACCACTTCTT-A-----AATGGATG-TTTGGTGT-GGGGGCGGATATT
GGTCTCCCGTTTCC---CTGATACGGTTGGCCAAAATA-CGAGTCCCC--ATCGAT-GGA
CGCACAACTAGT-GGTGATTGATAAAACCTTC-GTCTTCTGTTGTGC-ATCTTCATTCGT
ACGGG-AAG-C-----TT-AAAGA--CCCC-AATGTGTTGTCTTTTGACGACGCTTCG
>Anaphalis_hymenolepis_41543
TCGAACCCTGCAA-AGCAGAACGACT-CGTGAACATGTAACTACAACC-AGGC-AAATTA
TGGATTG---AGCTTCTGTTTGATTCAT---AG-T-TGCC-T-T-G-TCGATGT-GCGTT
T------------------GAGATTCCTTA-----TGGATGATAGGACGTCACATTGACA
TAC-TAACC-AACCCC-GGCACGGAATGTGCCAAGGAAATT-AAAACTTT--A-GGAATG
GAA-G-TTTCATGATGTCCCG-TTTTGCGGTGCAC-TATTGAAACTTA-----AATTCTC
TG-TAATC-ACAAACGACTCTCGGCAACGGATATCTCGGCTCACGCATCGATGAAGAACG
TAGCAAAATGCGATACTTGGTGTGAATTGCAGAATCCCGTGAACCATCGAGTTT-TTGAA
CGCAAGTTGCGCCCAAAGCCATTT-GGTTGAGGGCACGTCTGCCTGGGCGTCACGCATCG
TGTCG-CCCCCTACCACTTCTT-A-----AATGGATG-TTTGGTGT-GGGGGCGGATATT
GGTCTCCCGTTTCC---CTGATACGGTTGGCCAAAATA-CGAGTCCCC--ATCGAT-GGA
CGCACAACTAGT-GGTGATTGATAAAACCTTC-GTCTTCTGTTGTGC-ATCTTCATTCGT
ACGGG-AAG-C-----TT-AAAGA--CCCC-AATGTGTTGTCTTTTGACGACGCTTCG
>Anaphalis_szechuanensis_37371
TCGAACCCTGCAA-AGCAGAACGACT-CGTGAACATGTAACTACAACC-AGGC-AAATTA
TGGATTG---AGCTTCTGTTTGATTCAT---AG-T-TGCC-T-T-G-TCGATGT-GCGTT
T------------------GAGATTCCTTA-----TGGATGATAGGACGTCACATTGACA
TAC-TAACC-AACCCC-GGCACGGAATGTGCCAAGGAAATT-AAAACTTT--A-GGAATG
GAA-G-TTTCATGATGTCCCG-TTTTGCGGTGCAC-TATTGAAACTTA-----AATTCTC
TG-TAATC-ACAAACGACTCTCGGCAACGGATATCTCGGCTCACGCATCGATGAAGAACG
TAGCAAAATGCGATACTTGGTGTGAATTGCAGAATCCCGTGAACCATCGAGTTT-TTGAA
CGCAAGTTGCGCCCAAAGCCATTT-GGTTGAGGGCACGTCTGCCTGGGCGTCACGCATCG
TGTCG-CCCCCTACCACTTCTT-A-----AATGGATG-TTTGGTGT-GGGGGCGGATATT
GGTCTCCCGTTTCC---CTGATACGGTTGGCCAAAATA-CGAGTCCCC--ATCGAT-GGA
CGCACAACTAGT-GGTGATTGATAAAACCTTC-GTCTTCTGTTGTGC-ATCTTCATTCGT
ACGGG-AAG-C-----TT-AAAGA--CCCC-AATGTGTTGTCTTTTGACGACGCTTCG
>Anaphalis_virens_32134
TCGAACCCTGCAA-AGCAGAACGACT-CGTGAACATGTAACTACAACC-AGGC-AAATTA
TGGATTG---AGCTTCTGTTTGATTCAT---AG-T-TGCC-T-T-G-TCGATGT-GCGTT
T------------------GAGATTCCTTA-----TGGATGATAGGACGTCACATTGACA
TAC-TAACC-AACCCC-GGCACGGAATGTGCCAAGGAAATT-AAAACTTT--A-GGAATG
GAA-G-TTTCATGATGTCCCG-TTTTGCGGTGCAC-TATTGAAACTTA-----AATTCTC
TG-TAATC-ACAAACGACTCTCGGCAACGGATATCTCGGCTCACGCATCGATGAAGAACG
TAGCAAAATGCGATACTTGGTGTGAATTGCAGAATCCCGTGAACCATCGAGTTT-TTGAA
CGCAAGTTGCGCCCAAAGCCATTT-GGTTGAGGGCACGTCTGCCTGGGCGTCACGCATCG
TGTCG-CCCCCTACCACTTCTT-A-----AATGGATG-TTTGGTGT-GGGGGCGGATATT
GGTCTCCCGTTTCC---CTGATACGGTTGGCCAAAATA-CGAGTCCCC--ATCGAT-GGA
CGCACAACTAGT-GGTGATTGATAAAACCTTC-GTCTTCTGTTGTGC-ATCTTCATTCGT
ACGGG-AAG-C-----TT-AAAGA--CCCC-AATGTGTTGTCTTTTGACGACGCTTCG
>Anaphalis_stenocephala_37044
TCGAACCCTGCAA-AGCAGAACGACT-CGTGAACATGTAACTACAACC-AGGC-AAATTA
TGGATTG---AGCTTCTGTTTGATTCAT---AG-C-TGCC-T-T-G-TCGATGT-GCGTT
T------------------GAGATTCCTTA-----TGGATGATAGGACGTCACATTGACA
TAC-TAACC-AACCCC-GGCACGGAATGTGCCAAGGAAATT-AAAACTTT--A-GGAATG
GAA-G-TTTCATGATGTCCCG-TTTTGCGGTGCAC-TATTGAAACTTA-----AATTCTC
TG-TAATC-ACAAACGACTCTCGGCAACGGATATCTCGGCTCACGCATCGATGAAGAACG
TAGCAAAATGCGATACTTGGTGTGAATTGCAGAATCCCGTGAACCATCGAGTTT-TTGAA
CGCAAGTTGCGCCCAAAGCCATTT-GGTTGAGGGCACGTCTGCCTGGGCGTCACGCATCG
TGTCA-CCCCCTACCACTTCTT-A-----AATGGATG-TTTGGTGT-GGGGGCGGATATT
GGTCTCCCGTTTCC---CTGATACGGTTGGCCAAAATA-CGAGTCCCC--ATCGAT-GGA
CGCACAACTAGT-GGTGATTGATAAAACCTTC-GTCTTCTGTTGTGC-ATCTTCATTCGT
ACGGG-AAG-C-----TT-AAAGA--CCCC-AATGTGTTGTCTTTTGACGACGCTTCG
>Anaphalis_muliensis_DS11436
TCGAACCCTGCAA-AGCAGAACGACT-CGTGAACATGTAACTACAACC-AGGC-AAATTA
TGGATTG---AGCTTCTGTTTGATTCAT---AG-T-TGCC-T-T-G-TCGATGT-GCGTT
T------------------GAGATTCCTTA-----TGGATGATAGGACGTCACATTGACA
TAC-TAACC-AACCCC-GGCACGGAATGTGCCAAGGAAATT-AAAACTTT--A-GGAATG
GAA-G-TTTCATGATGTCCCG-TTTTGCGGTGCAC-TATTGAAACTTA-----AATTCTC
TG-TAATC-ACAAACGACTCTCGGCAACGGATATCTCGGCTCACGCATCGATGAAGAACG
TAGCAAAATGCGATACTTGGTGTGAATTGCAGAATCCCGTGAACCATCGAGTTT-TTGAA
CGCAAGTTGCGCCCAAAGCCATTT-GGTTGAGGGCACGTCTGCCTGGGCGTCACGCATCG
TGTCG-CCCCCTACCACTTCAT-A-----AATGGATG-TTTGGTGT-GGGGGCGGATATT
GGTCTCCCGTTTCC---CTGATACGGTTGGCCAAAATA-CGAGTCCCC--ATCGAT-GGA
CGCACAACTAGT-GGTGATTGATAAAACCTTC-GTCTTCTGTTGTGC-ATCTTCATTCGT
ACGGG-AAG-C-----TT-AAAGA--CCCC-AATGTGTTGTCTTTTGACGACGCTTCG
>Anaphalis_bicolor_36420
TCGAACCCTGCAA-AGCAGAACGACT-CGTGAACATGTAACTACAACC-AGGC-AAATTA
TGGATTG---AGCTTCTGTTTGATTCAT---AG-C-TGCC-T-T-G-TCGATGT-GCGTT
T------------------GAGATTCCTTA-----TGGATGATAGGACGTCACATTGACA
TAC-TAACC-AACCCC-GGCACGGAATGTGCCAAGGAAATT-AAAACTTT--A-GGAATG
GAA-G-TTTCATGATGTCCCG-TTTTGCGGTGCAC-TATTGAAACTTA-----AATTCTT
TG-TAATC-ACAAACGACTCTCGGCAACGGATATCTCGGCTCACGCATCGATGAAGAACG
TAGCAAAATGCGATACTTGGTGTGAATTGCAGAATCCCGTGAACCATCGAGTTT-TTGAA
CGCAAGTTGCGCCCGAAGCCATTT-GGTTGAGGGCACGTCTGCCTGGGCGTCACGCATCG
TGTCG-CCCCCTACCACTTCTT-A-----AATGGATG-TTTGGTGT-GGGGGCGGATATT
GGTCTCCCGTTTCC---CTGATACGGTTGGCCAAAATA-CGAGTACCC--ATCGAT-GGA
CGCACAACTAGT-GGTGGTTGATAAAACCTTC-GTCTTTTGTTGTGC-ATCTTCATTCGT
ACGGG-AAG-C-----TT-AAAGA--CCCC-AATGTGTTGTCTTTTGACGACGCTTCG
>Anaphalis_gracilis_29966
TCGAACCCTGCAA-AGCAGAACGACT-CGTGAACATGTAACTACAACC-AGGC-AAATTA
TGGATTG---AGCTTCTGTTTGATTCAT---AG-C-TGCC-T-T-G-TCGATGT-GCGTT
T------------------GAGATTCCTTA-----TGGATGATAGGACGTCACATTGACA
TAC-TAACC-AACCCC-GGCACGGAATGTGCCAAGGAAATT-AAAACTTT--A-GGAATG
GAA-G-TTTCATGATGTCCCG-TTTTGCGGTGCAC-TATTGAAACTTA-----AATTCTT
TG-TAATC-ACAAACGACTCTCGGCAACGGATATCTCGGCTCACGCATCGATGAAGAACG
TAGCAAAATGCGATACTTGGTGTGAATTGCAGAATCCCGTGAACCATCGAGTTT-TTGAA
CGCAAGTTGCGCCCGAAGCCATTT-GGTTGAGGGCACGTCTGCCTGGGCGTCACGCATCG
TGTCG-CCCCCTACCACTTCTT-A-----AATGGATG-TTTGGTGT-GGGGGCGGATATT
GGTCTCCCGTTTCC---CTGATACGGTTGGCCAAAATA-CGAGTACCC--ATCGAT-GGA
CGCACAACTAGT-GGTGATTGATAAAACCTTC-GTCTTTTGTTGTGC-ATCTTCATTCGT
ACGGG-AAG-C-----TT-AAAGA--CCCC-AATGTGTTGTCTTTTGACGACGCTTCG
>Anaphalis_tibetica_890
TCGAACCCTGCAA-AGCAGAACGACT-CGTGAACATGTAACTACAACC-AGGC-AAATTA
TGGATTG---AGCTTCTGTTTGATTCAT---AG-Y-TGCC-T-T-G-TCGATGT-GCGTT
T------------------GAGATTCCTTA-----TGGATGATAGGACGTCACATTGACA
TAC-TAACC-AACCCC-GGCACGGAATGTGCCAAGGAAATT-AAAACTTT--A-GGAATG
GAA-G-TTTCATGATGTCCCG-TTTTGCGGTGCAC-TATTGAAACTTA-----AATTCTY
TG-TAATC-ACAAACGACTCTCGGCAACGGATATCTCGGCTCACGCATCGATGAAGAACG
TAGCAAAATGCGATACTTGGTGTGAATTGCAGAATCCCGTGAACCATCGAGTTT-TTGAA
CGCAAGTTGCGCCCAAAGCCATTT-GGTTGAGGGCACGTCTGCCTGGGCGTCACGCATCG
TGTCG-CCCCCTACCACTTCTT-A-----AATGGATG-TTTGGTGT-GGGGGCGGATATT
GGTCTCCCGTTTCC---CTGATACGGTTGGCCAAAATA-CGAGTCCCC--ATCGAT-GGA
CGCACAACTAGT-GGTGATTGATAAAACCTTC-GTCTTCTGTTGTGC-ATATTCATTCGT
ACGGG-AAG-C-----TT-AAAGA--CCCC-AATGTGTTGTCTTTTGACGACGCTTCG
>Anaphalis_larium_DS11434
TCGAACCCTGCAA-AGCAGAACGACT-TGTGAACATGTAACTACAACC-AGGC-AAATTA
TGGATTG---AGCTTCTGTTTGATTCAT---AG-C-TGCC-T-T-G-TCGATGT-GCGTT
T------------------GAGATTCCTTA-----TGGATGATAGGACGTCACATTGACA
TAC-TAACC-AACCCC-GGCACGGAATGTGCCAAGGAATTT-AAAACTTT--A-GGAATG
GAA-G-TTTCATGATGTCCCG-TTTTGCGGTGCAC-TATTGAAACTTA-----AATTCTT
TG-TAATC-ACAAACGACTCTCGGCAACGGATATCTCGGCTCACGCATCGATGAAGAACG
TAGCAAAATGCGATACTTGGTGTGAATTGCAGAATCCCGTGAACCATCGAGTTT-TTGAA
CGCAAGTTGCGCCCGAAGCCATTT-GGTTGAGGGCACGTCTGCCTGGGCGTCACACATCG
TGTCG-CTCCCTACCACTTCTT-A-----AATGGATG-TTTGGTGT-GGGGGCGGATATT
GGTCTCCCGTTTCC---CTGATACGGTTGGCCAAAATA-CGAGTCCCC--ATCGAT-GGA
CGCACAACTAGT-GGTGATTGATAAAACCTTC-GTCTTCTGTTGTGC-ATCTTCATTCGT
ACGGG-AAG-C-----TT-AAAGA--CCCC-AATGTGTTGTCTTTTGACGACGCTTCG
>Anaphalis_delavayi_37286
TCGAACCCTGCAA-AGCAGAACGACT-CGTGAACATGTAACTACAACC-AGGC-AAATTA
TGGATTG---AGCTTCTGTTTGATTCAT---AG-C-TGCC-T-T-G-TCGATGT-GCGTT
T------------------GAGATTCCTTA-----TGGATGATAGGACGTCACATTGACA
TAC-TAACC-AACCCC-GGCACGGAATGTGCCAAGGAAATT-AAAACTTT--A-GGAATG
GAA-G-TTTCATGATGTCCCG-TTTT-CGGTGCAC-TATTGAAACTTA-----AATTCTT
TG-TAATC-ACAAACGACTCTCGGCAACGGATATCTCGGCTCACGCATCGATGAAGAACG
TAGCAAAATGCGATACTTGGTGTGAATTGCAGAATCCCGTGAACCATCGAGTTT-TTGAA
CGCAAGTTGCGCCCGAAGCCATTT-GGTTGAGGGCACGTCTGCCTGGGCGTCACGCATCG
TGTCG-CCCCCTACCACTTCTT-A-----AATGGATG-TTTGGTGT-GGGGGCGGATATT
GGTCTCCCGTTTCC---CTGATACGGTTGGCCAAAATA-CGAGTCCCC--ATCGAT-GGA
CGCACAACTAGT-GGTGATTGATAAAACCTTC-GTCTTCTGTTGTGC-ATCTTCATTCGT
ACGGG-AAG-C-----TT-AAAGA--CCCC-AATGTGTTGTCTTTTGACGACGCTTCG
>Anaphalis_surculosa_36266
TCGAACCCTGCAA-AGCAGAACGACT-CGTGAACATGTAACTACAACC-AGGC-AAATTA
TGGATTG---AGCTTCTGTTTGATTCAT---AG-C-TGCC-T-T-G-TCGATGT-GCGTT
T------------------GAGATTCCTTA-----TGGATGATAGGACGTCACATTGACA
TAC-TAACC-AACCCC-GGCACGGAATGTGCCAAGGAAATT-AAAACTTT--A-GGAATG
GAA-G-TTTCATGATGTCCCG-TTTT-CGGTGCAC-TATTGAAACTTA-----AATTCTT
TG-TAATC-ACAAACGACTCTCGGCAACGGATATCTCGGCTCACGCATCGATGAAGAACG
TAGCAAAATGCGATACTTGGTGTGAATTGCAGAATCCCGTGAACCATCGAGTTT-TTGAA
CGCAAGTTGCGCCCGAAGCCATTT-GGTTGAGGGCACGTCTGCCTGGGCGTCACGCATCG
TGTCG-CCCCCTACCACTTCTT-A-----AATGGATG-TTTGGTGT-GGGGGCGGATATT
GGTCTCCCGTTTCC---CTGATACGGTTGGCCAAAATA-CGAGTCCCC--ATCGAT-GGA
CGCACAACTAGT-GGTGATTGATAAAACCTTC-GTCTTCTGTTGTGC-ATCTTCATTCGT
ACGGG-AAG-C-----TT-AAAGA--CCCC-AATGTGTTGTCTTTTGACGACGCTTCG
>Anaphalis_yunnanensis_2497
TCGAACCCTGCAA-AGCAGAACGACT-CGTGAACATGTAACTACAACC-AGGCAAAATTA
TGGATTG---AGCTTCTGTTTGATTCAT---AG-C-TGCC-T-T-G-TCGATGT-GCGTT
T------------------GAGATTCCTTA-----TGGATGATAGGACGTCACATTGACA
TAC-TAACC-AACCCC-GGCACGGAATGTGCCAAGGAAATT-AAAACTTT--A-GGAATG
GAA-G-TTTCATGATGTCCCG-TTTTGCGGTGCAC-TATTGAAACTTT-----AATTCTT
TG-TAATC-ACAAACGACTCTCGGCAACGGATATCTCGGCTCACGCATCGATGAAGAACG
TAGCAAAATGCGATACTTGGTGTGAATTGCAGAATCCCGTGAACCATCGAGTTT-TTGAA
CGCAAGTTGCGCCCGAAGCCATTT-GGTTGAGGGCACGTCTGCCTGGGCGTCACGCATCG
TGTCG-CCCCCTACCACTCCTT-A-----AATGGATG-TTTGGTGT-GGGGGCGGATATT
GGTCTCCCGTTTCT---CTGATACGGTTGGCCAAAATA-CGAGTCCCC--ATCGAT-GGA
CGCACGACTAGT-GGTGATTGATAAAACCTTC-GTCTTCTGTTGTGC-ATCTTCATTCGT
ACGGG-AAG-C-----TT-AAAGA--CCCC-AATGTGTTGTCTTTTGACGACGCTTCG
>Anaphalis_flaccida_35858
TCGAACCCTGCAA-AGCAGAACGACT-CGTGAACATGTAACTACAACC-AGGC-AAATTA
TGGATTG---AGCTTCTGTTTGATTCAT---AG-C-TGCC-T-T-G-TCGATGT-GCGTT
T------------------GAGATTCCTTA-----TGGATGATAGGACGTCACATTGACA
TAC-TAACC-AACCCC-GGCACGGAATGTGCCAAGGAAATT-AAAACTTT--A-GGAATG
GAA-G-TTTCATGATGTCCCG-TTTTGCGGTGCAC-TATTGAAACTTT-----AATTCTT
TG-TAATC-ACAAACGACTCTCGGCAACGGATATCTCGGCTCACGCATCGATGAAGAACG
TAGCAAAATGCGATACTTGGTGTGAATTGCAGAATCCCGTGAACCATCGAGTTT-TTGAA
CGCAAGTTGCGCCCGAAGCCATTT-GGTTGAGGGCACGTCTGCCTGGGCGTCACGCATCG
TGTCT-CCCCCTACCACTCCTT-A-----AATGGATG-TTTGGTGT-GGGGGCGGATATT
GGTCTCCCGTTTCT---CTGATACGGTTGGCCAAAATA-CGAGTCCCC--ATCGAT-GGA
CGCACGACTAGT-GGTGATTGATAAAACCTTC-GTCTTCTGTTGTGC-ATCTTCATTCGT
ACGGG-AAG-C-----TT-AAAGA--CCCC-AATGTGTTGTCTTTTGACGACGCTTCG
>Anaphalis_suffruticosa_33158
TCGAACCCTGCAA-AGCAGAACGACT-TGTGAACATGTAACTACAACC-AGGC-AAATTA
TGGATTG---AGCTTCTGTTTGATTCAT---AG-C-TGCC-T-T-G-TCGATGT-GCGTT
T------------------GAGATTCCTTA-----TGGATGATAGGACGTCACATTGACA
TAC-TAACC-AACCCC-GGCACGGAATGTGCCAAGGAAATT-AAAACTTT--A-GGAATG
CAA-G-TTTCATGATGTCCCG-TTTTGCGGTGCAC-TATTGAAACTTT-----AATTCTT
TG-TAATC-ACAAACGACTCTCGGCAACGGATATCTCGGCTCACGCATCGATGAAGAACG
TAGCAAAATGCGATACTTGGTGTGAATTGCAGAATCCCGTGAACCATCGAGTTT-TTGAA
CGCAAGTTGCGCCCGAAGCCATTT-GGTTGAGGGCACGTCTGCCTGGGCGTCACGCATCG
TGTCG-CCCCCTACCACTCCTT-A-----AATGGATG-TTTGGTGT-GGGGGCGGATATT
GGTCTCCCGTTTCT---TTGATACGGTTGGCCAAAATA-CGAGTCCCC--ATCGAT-GGA
CGCACGACTAGT-GGTGATTGATAAAACCTTC-GTCTTCTGTTGTGC-ATCTTCATTCGT
ACGGG-AAG-C-----TT-AAAGA--CCCC-AATGTGTTGTCTTTTGACGACGCTTCG
>Anaphalis_souliei_DS13576
TCGAACCCTGCAA-AGCAGAACGACT-CGTGAACATGTAACTACAACC-AGGC-AAATTA
TGGATTG---AGCTTCTGTTTGATTCCT---AG-C-TGCC-T-T-G-TCGATGT-GCGTT
T------------------GAGATTCCTTA-----TGGATGATAGGACGTCACATTGACA
TAC-TAACC-AACCCC-GGCACGGAATGTGCCAAGGAAATT-AAAACTTT--A-GGAATG
GAA-G-TTTCATGATGTCCCG-TTTTGCGGTGCAC-TATTGAAACTTT-----AATTCTT
TT-TAATC-ACAAACGACTCTCGGCAACGGATATCTCGGCTCACGCATCGATGAAGAACG
TAGCAAAATGCGATACTTGGTGTGAATTGCAGAATCCCGTGAACCATCGAGTTT-TTGAA
CGCAAGTTGCGCCCGAAGCCATTT-GGTTGAGGGCACGTCTGCCTGGGCGTCACGCATCG
TGTCG-CCCCCTACCACTCCTT-A-----AATGGATG-TTTGGTGT-GGGGGCGGATATT
GGTCTCCCGTTTCT---CTGATACGGTTGGCCAAAATA-CGAGTCCCC--ATCGAT-GGA
CGCACGACTAGT-GGTGATTGATAAAACCTTC-GTCTTCTGTTGTGC-ATCTTCAATCGT
ACGGG-AAG-C-----TT-AAAGA--CCCC-AATGTGTTGTCTTTTGACGACGCTTCG
>Anaphalis_sp__Ge131006
TCGAACCCTGCAA-AGCAGAACGACT-TGTGAACATGTAACTACAACC-AGGC-AAATTA
TGGATTG---AGCTTCTGTTTGATTCAT---AG-C-TGCC-T-C-G-TCGATGT-GCGTT
T------------------GAGATTCCTTA-----TGGATGATAGGACGTCACATTGACA
TAC-TAACC-AACCCC-GGCACGGAATGTGCCAAGGAAATT-AAAACTTT--A-GGAATT
GAA-G-TTTCATGATGTCCCG-TTTTGCGGTGCAC-TATTGAAACTTT-----ACTTCTT
TG-TAATC-ACAAACGACTCTCGGCAACGGATATCTCGGCTCACGCATCGATGAAGAACG
TAGCAAAATGCGATACTTGGTGTGAATTGCAGAATCCCGTGAACCATCGAGTTT-TTGAA
CGCAAGTTGCGCCCGAAGCCATTT-GGTTGAGGGCACGTCTGCCTGGGCGTCACGCATCG
TGTCA-CCCCCTACCACTCCTT-A-----AATGGATG-ATTGGTGTGGGGGGCGGATATT
GGTCTCCCGTTTCT---CTGATACGGTTGGCCAAAATA-CGAGTCCCC--ATCGAT-GGA
CGCACGACAAGT-GGTGATTGATAAAACCTTC-GTCTTCTGTTGTGC-ATCTTCATTCGT
ACGGG-AAG-C-----TT-AAAGA--CCCC-AATGTGTTGTCTTTTGACGACGCTTCG
>Anaphalis_likiangensis_1440
---AACCCTGCAA-AGCAGAACGACT-CGTGAACATGTAACTACAACC-AGGC-AAATTA
TGGATTG---AGCTTCTGTTTGATTCCT---AG-T-TGCC-T-T-G-TCGATGT-GCGTT
T------------------GAGATTCCTTA-----TGGATGATAGGACGTCACATTGACA
TAC-TAACC-AACCCC-GGCACGGAATGTGCCAAGGAAATT-AAAACTTT--A-GGAATG
GAA-G-TTTCATGATGTCCCG-TTTTGCGGTGCAC-TATTGAAACTTA-----AATTCTT
TG-TAATC-ACAAACGACTCTCGGCAACGGATATCTCGGCTCACGCATCGATGAAGAACG
TAGCAAAATGCGATACTTGGTGTGAATTGCAGAATCCCGTGAACCATCGAGTTT-TTGAA
CGCAAGTTGCGCCCGAAGCCATTT-GGTTGAGGGCACGTCTGCCTGGGCGTCACGCATCG
TGTCG-CCCCCTACCACTYCTT-A-----AATGGATG-TTTGGTGT-GGGGGCGGATATT
GGTCTCCCGTTTCT---CTGATACGGTTGGCCAAAATA-CGAGTCCCC--ATCGAT-GGA
CGCACAACTAGT-GGTGATTGATAAAACCTTC-GTCTTCTGTTGTGC-ATCTTCATTCGT
ACGGG-AAG-C-----TT-AAAGA--CCCC-AATGTGTTGTCTTTTGACGACGCTTCG
>Anaphalis_contortiformis_1655
-TCGAACCTGC-A-AGCAGAACGACT-CGTGAACATGTAACTACAACC-AGGC-AGATTA
TGGATTG---AGCTTCTGTTTGATTCAT---AG-C-TGCC-T-C-G-TCGATGT-GCGTT
T------------------GAGATTCCTTA-----TGGATGATAGGACGTCACATTGACA
TAC-TAACC-AACCCC-GGCACGGAATGTGCCAAGGAAATT-AAAACTTT--A-GGAATT
GAA-G-TTTCATGATGTCCCG-TTTTGCGGTGCAC-TATTGAAACTTT-----ACTTCTT
TG-TAATC-ACAAACGACTCTCGGCAACGGATATCTCGGCTCACGCATCGATGAAGAACG
TAGCAAAATGCGATACTTGGTGTGAATTGCAGAATCCCGTGAACCATCGAGTTT-TTGAA
CGCAAGTTGCGCCCGAAACCATTT-GGTTGAGGGCACGTCTGCCTGGGCGTCACGCATCG
TGTCG-CCCCCTACCACTCCTT-A-----AATGGATG-ATTGGTGT-GGGGGCGGATATT
GGTCTCCCGTTTCT---CTGATACGGTTGGCCAAAATA-TGAGTCCCC--ATCGAT-GGA
CGCACGACAAGT-GGTGATTGATAAAACCTTC-GTCTTCTGTTGTGC-ATCTTCATTCGT
ACGGG-AAG-C-----TT-AAAGA--CCCC-AATGTGTTGTCTTTTGACGACGCTTCG
>Anaphalis_contortiformis_742
-TCGAACCTGCAA-AGCAGAACGACT-CGTGAACATGTAACTACAACC-AGGC-AAATTA
TGGATTG---AGCTTCTGTTTGATTCAT---AG-C-TGCC-T-C-G-TCGATGT-GCGTT
T------------------GAGATTCCTTA-----TGGATGATAGGACGTCACATTGACA
TAC-TAACC-AACCCC-GGCACGGAATGTGCCAAGGAAATT-AAAACTTT--A-GGAATT
GAA-G-TTTCATGATGTCCCG-TTTTGCGGTGCAC-TATTGAAACTTT-----ACTTCTT
TG-TAATC-ACAAACGACTCTCGGCAACGGATATCTCGGCTCACGCATCGATGAAGAACG
TAGCAAAATGCGATACTTGGTGTGAATTGCAGAATCCCGTGAACCATCGAGTTT-TTGAA
CGCAAGTTGCGCCCGAAACCATTT-GGTTGAGGGCACGTCTGCCTGGGCGTCACGCATCG
TGTCG-CCCCCTACCACTCCTT-A-----AATGGATG-ATTGGTGT-GGGGGCGGATATT
GGTCTCCCGTTTCT---CTGATACGGTTGGCCAAAATA-TGAGTCCCC--ATCGAT-GGA
CGCACGACAAGT-GGTGATTGATAAAACCTTC-GTCTTCTGTTGTGC-ATCTTCATTCGT
ACGGG-AAG-C-----TT-AAAGA--CCCC-AATGTGTTGTCTTTTGACGACGCTTCG
>Anaphalis_aureopunctata_var__aureopunctata_045
-TCGACCCTGC-A-AGCAGAACGACT-CGTGAACATGTAACTACAACC-AGGC-AAATTA
TGGATTG---AGCTTCTGTTTGATTCAT---AG-C-TGCC-T-C-G-TCGATGT-GCGTT
T------------------GAGATTCCTTA-----TGGATGATAGGACGTCACATTGACA
TAC-TAACC-AACCCC-GGCACGGAATGTGCCAAGGAAATT-AAAACTTT--A-GGAATT
GAA-G-TTTCATGATGTCCCG-TTTTGCGGTGCAC-TATTGAAACTTT-----ACTTCTT
TG-TAATC-ACAAACGACTCTCGGCAACGGATATCTCGGCTCACGCATCGATGAAGAACG
TAGCAAAATGCGATACTTGGTGTGAATTGCAGAATCCCGTGAACCATCGAGTTT-TTGAA
CGCAAGTTGCGCCCGAAGCCATTT-GGTTGAGGGCACGTCTGCCTGGGCGTCACGCATCG
TGTCA-CCCCGTACCACTCCTT-A-----AATGGATG-ATTGGTGT-GGGGGCGGATATT
GGTCTCCCGTTTCT---CTGATACGGTTGGCCAAAATA-CGAGTCCCC--ATCGAT-GGA
CGCACGACAAGT-GGTGATTGATAAAACCTTC-GTCTTCTGTTGTGC-ATCTTCATTCGT
ACGGG-AAG-C-----TT-AAAGA--CCCC-AATGTGTTGTCTTTTGACGACGCTTCG
>Anaphalis_aureopunctata_var__aureopunctata_275
-TCGACCCTGC-A-AGCAGAACGACT-CGTGAACATGTAACTACAACC-AGGC-AAATTA
TGGATTG---AGCTTCTGTTTGATTCAT---AG-C-TGCC-T-C-G-TCGATGT-GCGTT
T------------------GAGATTCCTTA-----TGGATGATAGGACGTCACATTGACA
TAC-TAACC-AACCCC-GGCACGGAATGTGCCAAGGAAATT-AAAACTTT--A-GGAATT
GAA-G-TTTCATGATGTCCCG-TTTTGCGGTGCAC-TATTGAAACTTT-----ACTTCTT
TG-TAATC-ACAAACGACTCTCGGCAACGGATATCTCGGCTCACGCATCGATGAAGAACG
TAGCAAAATGCGATACTTGGTGTGAATTGCAGAATCCCGTGAACCATCGAGTTT-TTGAA
CGCAAGTTGCGCCCGAAGCCATTT-GGTTGAGGGCACGTCTGCCTGGGCGTCACGCATCG
TGTCA-CCCC-TACCACTCCTT-A-----AATGGATG-ATTGGTGT-GGGGGCGGATATT
GGTCTCCCGTTTCT---CTGATACGGTTGGCCAAAATA-CGAGTCCCC--ATCGAT-GGA
CGCACGACAAGT-GGTGATTGATAAAACCTTC-GTCTTCTGTTGTGC-ATCTTCATTCGT
ACGGG-AAG-C-----TT-AAAGA--CCCC-AATGTGTTGTCTTTTGACGACGCTTCG
>Anaphalis_elegans_1452
TCGAACCCTGC-A-AGCAGAACGACT-CGTGAACATGTAACTACAACC-AGGC-AAATTA
TGGATTG---AGCTTCTGTTTGATTCCT---AG-T-TGCC-T-T-G-TCGATGT-GCGTT
T------------------GAGATTCCTTA-----TGGATGATAGGACGTCACATTGACA
TAC-TAACC-AACCCC-GGCACGGAATGTGCCAAGGAAATT-AAAACTTT--A-GGAATG
GAA-G-TTTCATGATGTCCCG-TTTTGCGGTGCAC-TATTGAAACTTT-----AATTCTT
TG-TAATC-ACAAACGACTCTCGGCAACGGATATCTCGGCTCACGCATCGATGAAGAACG
TAGCAAAATGCGATACTTGGTGTGAATTGCAGAATCCCGTGAACCATCGAGTTT-TTGAA
CGCAAGTTGCGCCCGAAGCCATTT-GGTTGAGGGCACGTCTGCCTGGGCGTCACGCATCG
TGTCG-CCCCCTACCACTCCTT-A-----AATGGATG-TTTGGTGT-GGGGGCGGATATT
GGTCTCCCGTTTCT---CTGATACGGTTGGCCAAAATA-CGAGTCCCC--ATCGAT-GGA
CGCACGACTAGT-GGTGATTGATAAAACCTTC-GTCTTCTGYTGTGC-ATCTTCATTCGT
ACGGG-AAG-C-----TT-AAAGA--CCCC-AATGTGTTGTCTTTTGACGACGCTTCG
>Anaphalis_muliensis_2958
TCGAACCCTGC-A-AGCAGAACGACT-CGTGAACATGTAACTACAACC-AGGC-AAATTA
TGGATTG---AGCTTCTGTTTGATTCAT---AG-C-TGCC-T-T-G-TCGATGT-GCGTT
T------------------GAGATTCCTTA-----TGGATGATAGGACGTCACATTGACA
TAC-TAACC-AACCCC-GGCACGGAATGTGCCAAGGAAATT-AAAACTTT--A-GGAATG
GAA-G-TTTCATGATGTCCCG-TTTTGCGGTGCAC-TATTGAAACTTT-----AATTCTT
TG-TAATC-ACAAACGACTCTCGGCAACGGATATCTCGGCTCACGCATCGATGAAGAACG
TAGCAAAATGCGATACTTGGTGTGAATTGCAGAATCCCGTGAACCATCGAGTTT-TTGAA
CGCAAGTTGCGCCCGAAGCCATTT-GGTTGAGGGCACGTCTGCCTGGGCGTCACGCATCG
TGTCG-CCCCCTACCACTCCTT-A-----AATGGATG-TTTGGTGT-GGGGGCGGATATT
GGTCTCCCGTTTCC---CTGATACGGTTGGCCAAAATA-CGAGTCTCC--ATCGAT-GGA
CGCACGACTAGT-GGTGATTGATAAAACCTTC-GTCTTCTGTTGTGC-ATCTTCATTCGT
ACGGG-AAG-C-----TT-AAAGA--CCCC-AATGTGTTGTCTTTTGACGACGCTTCG
>Anaphalis_yunnanensis_3001
TCGAACCCTGC-A-AGCAGAACGACT-CGTGAACATGTAACTACAACC-AGGC-AAATTA
TGGATTG---AGCTTCTGTTTGATTCAT---AG-C-TGCC-T-T-G-TCGATGT-GCGTT
T------------------GAGATTCCTTA-----TGGATGATAGGACGTCACATTGACA
TAC-TAACC-AACCCC-GGCACGGAATGTGCCAAGGAAATT-AAAACTTT--A-GGAATG
GAA-G-TTTCATGATGTCCCG-TTTTGCGGTGCAC-TATTGAAACTTT-----AATTCTT
TG-TAATC-ACAAACGACTCTCGGCAACGGATATCTCGGCTCACGCATCGATGAAGAACG
TAGCAAAATGCGATACTTGGTGTGAATTGCAGAATCCCGTGAACCATCGAGTTT-TTGAA
CGCAAGTTGCGCCCGAAGCCATTT-GGTTGAGGGCACGTCTGCCTGGGCGTCACGCATCG
TGTCG-CCCCCTACCACTCCTT-A-----AATGGATG-TTTGGTGT-GGGGGCGGATATT
GGTCTCCCGTTTCT---CTGATACGGTTGGCCAAAATA-CGAGTCCCC--ATCGAT-GGA
CGCACGACTAGT-GGTGATTGATAAAACCTTC-GTCTTCTGTTGTGC-ATCTTCATTCGT
ACGGG-AAG-C-----TT-AAAGA--CCCC-AATGTGTTGTCTTTTGACGACGCTTCG
>Anaphalis_yunnanensis_1136
--------TGC-A-AGCAGAACGACT-CGTGAACATGTAACTACAACC-AGGC-AAATTA
TGGATTG---AGCTTCTGTTTGATTCAT---AG-C-TGCC-T-T-G-TCGATGT-GCGTT
T------------------GAGATTCCTTA-----TGGATGATAGGACGTCACATTGACA
TAC-TAACC-AACCCC-GGCACGGAATGTGCCAAGGAAATT-AAAACTTT--A-GGAATG
GAA-G-TTTCATGATGTCCCG-TTTTGCGGTGCAC-TATTGAAACTTT-----AATTCTT
TG-TAATC-ACAAACGACTCTCGGCAACGGATATCTCGGCTCACGCATCGATGAAGAACG
TAGCAAAATGCGATACTTGGTGTGAATTGCAGAATCCCGTGAACCATCGAGTTT-TTGAA
CGCAAGTTGCGCCCGAAGCCATTT-GGTTGAGGGCACGTCTGCCTGGGCGTCACGCATCG
TGTCG-CCCCCTACCACTCCTT-A-----AATGGATG-TTTGGTGT-GGGGGCGGATATT
GGTCTCCCGTTTCT---CTGATACGGTTGGCCAAAATA-CGAGTCCCC--ATCGAT-GGA
CGCACGACTAGT-GGTGATTGATAAAACCTTC-GTCTTCTGTTGTGC-ATCTTCATTCGT
ACGGG-AAG-C-----TT-AAAGA--CCCC-AATGTGTTGTCTTTTGACGACGCTTCG
>Anaphalis_muliensis_3103
-TCGACCCTGC-A-AGCAGAACGACT-TGTGAACATGTAACTACAACC-AGGC-AAATTA
TGGATTG---AGCTTCTGTTTGATTCAT---AG-C-TGCC-T-T-G-TCGATGT-GCGTT
T------------------GAGATTCCTTA-----TGGATGATAGGACGTCACATTGACA
TAC-TAACC-AACCCC-GGCACGGAATGTGCCAAGGAAATT-AAAACTTT--A-GGAATG
CAA-G-TTTCATGATGTCCCG-TTTTGCGGTGCAC-TATTGAAACTTT-----AATTCTT
TG-TAATC-ACAAACGACTCTCGGCAACGGATATCTCGGCTCACGCATCGATGAAGAACG
TAGCAAAATGCGATACTTGGTGTGAATTGCAGAATCCCGTGAACCATCGAGTTT-TTGAA
CGCAAGTTGCGCCCGAAGCCATTT-GGTTGAGGGCACGTCTGCCTGGGCGTCACGCATCG
TGTCG-CCCCCTACCACTCCTT-A-----AATGGATG-TTTGGTGT-GGGGGCGGATATT
GGTCTCCCGTTTCT---TTGATACGGTTGGCCAAAATA-CGAGTCCCC--ATCGAT-GGA
CGCACGACTAGT-GGTGATTGATAAAACCTTC-GTCTTCTGTTGTGC-ATCTTCATTCGT
ACGGG-AAG-C-----TT-AAAGA--CCCC-AATGTGTTGTCTTTTGACGACGCTTCG
>Anaphalis_virens_2873
-TCGACCCTGC-A-AGCAGAACGACT-CGTGAACATGTAACTACAACC-AGGC-AAATTA
TGGATTG---AGCTTCTGTTTGATTCAT---AG-T-TGCC-T-T-G-TCGATGT-GCGTT
T------------------GAGATTCCTTA-----TGGATGATAGGACGTCACATTGACA
TAC-TAACC-AACCCC-GGCACGGAATGTGCCAAGGAAATT-AAAACTTT--A-GGAATG
GAA-G-TTTCATGATGTCCCG-TTTTGCGGTGCAC-TATTGAAACTTT-----AATTCTT
TG-TAATC-ACAAACGACTCTCGGCAACGGATATCTCGGCTCACGCATCGATGAAGAACG
TAGCAAAATGCGATACTTGGTGTGAATTGCAGAATCCCGTGAACCATCGAGTTT-TTGAA
CGCAAGTTGCGCCCGAAGCCATTT-GGTTGAGGGCACGTCTGCCTGGGCGTCACGCATCG
TGTCG-CCCCCTACCACTCCTT-A-----AATGGATG-TTTGGTGT-GGGGGCGGATATT
GGTCTCCCGTTTCT---CTGATACGGTTGGCCAAAATA-CGAGTCCCC--ATCGAT-GGA
CGCACGACTAGT-GGTGATTGATAAAACCTTC-GTCTTCTGTTGTGC-ATCTTCATTCGT
ACGGG-AAG-C-----TT-AAAGA--CCCC-AATGTGTTGTCTTTTGACGACGCTTCG
>Anaphalis_virens_1434
-TCGACCCTGC-A-AGCAGAACGACT-CGTGAACATGTAACTACAACC-AGGC-AAATTA
TGGATTG---AGCTTCTGTTTGATTCCT---AG-C-TGCC-T-T-G-TCGATGT-GCGTT
T------------------GAGATTCCTTA-----TGGATGATAGGACGTCACATTGACA
TAC-TAACC-AACCCC-GGCACGGAATGTGCCAAGGAAATT-AAAACTTT--A-GGAATG
GAA-G-TTTCATGATGTCCCG-TTTTGCGGTGCAC-TATTGAAACTTT-----AATTCTT
TG-TAATC-ACAAACGACTCTCGGCAACGGATATCTCGGCTCACGCATCGATGAAGAACG
TAGCAAAATGCGATACTTGGTGTGAATTGCAGAATCCCGTGAACCATCGAGTTT-TTGAA
CGCAAGTTGCGCCCGAAGCCATTT-GGTTGAGGGCACGTCTGCCTGGGCGTCACGCATCG
TGTCG-CCCCCTACCACTCCTT-A-----AATGGATG-TTTGGTGT-GGGGGCGGATATT
GGTCTCCCGTTTCC---CTGATACGGTTGGCCAAAATA-CGAGTCCCC--ATCGAT-GGA
CGCACAACTAGT-GGTGATTGATAAAACCTTC-GTCTTCTGTTGTGC-ATCTTCATTCGT
ACGGG-AAG-C-----TT-AAAGA--CCCC-AATGTGTTGTCTTTTGACGACGCTTCG
>Anaphalis_flavescens_1361
-------------------AACGACT-CGTGAACATGTAACTACAACC-AGGC-AAATTA
TGGATTG---AGCTTCTGTTTGATTCAT---AA-C-TGCC-T-T-G-TCGATGT-GCGTT
T------------------GAGATTCCTTA-----TGGATGATAGGACGTCACATTGACA
TAC-TAACC-AACCCC-GGCACGGAATGTGCCAAGGAAATT-AAAACTTT--A-GGAATG
GAA-G-TTTCATGATGTCCCG-TTTTGCGGTGCAC-TATTGAAACTTT-----ACTTCTT
TG-TAATC-ACAAACGACTCTCGGCAACGGATATCTCGGCTCACGCATCGATGAAGAACG
TAGCAAAATGCGATACTTGGTGTGAATTGCAGAATCCCGTGAACCATCGAGTTT-TTGAA
CGCAAGTTGCGCCCGAAGCCATTT-GGTTGAGGGCACGTCTGCCTGGGCGTCACGCATCG
TGTCG-CCCCCTACCACTCCTT-A-----AATGGATG-TTTGGTGT-GGGGGCGGATATT
GGTCTCCCGTTTCT---CTGATACGGTTGGCCAAAATA-CGAGTCCCC--ATCGAT-GGA
CGCACGACAAGT-GGTGATTGATAAAACCTTC-GTCTTCTGTTGTGC-ATCTTCATTCGT
ACGGG-GAG-C-----TT-AAAGA--CCCC-AATGTGTTGTCTCTTGATGACGCTTCG
>Anaphalis_viridis_2987
TCGAACCCTGC-A-AGCAGAACGACT-CGTGAACATGTAACTACAACC-AGGC-AAATTA
TGGATTG---AGCTTCTGTTTGATTCAT---AA-C-TGCC-T-T-G-TCGATGT-GCGTT
T------------------GAGATTCCTTA-----TGGATGATAGGACGTCACATTGACA
TAC-TAACC-AACCCC-GGCACGGAATGTGCCAAGGAAATT-AAAACTTT--A-GGAATG
GAA-G-TTTCATGATGTCCCG-TTTTGCGGTGCAC-TATTGAAACTTT-----ACTTCTT
TG-TAATC-ACAAACGACTCTCGGCAACGGATATCTCGGCTCACGCATCGATGAAGAACG
TAGCAAAATGCGATACTTGGTGTGAATTGCAGAATCCCGTGAACCATCGAGTTT-TTGAA
CGCAAGTTGCGCCCGAAGCCATTT-GGTTGAGGGCACGTCTGCCTGGGCGTCACGCATCG
TGTCG-CCCCCTACCACTCCTT-A-----AATGGATG-TTTGGTGT-GGGGGCGGATATT
GGTCTCCCGTTTCT---CTGATACGGTTGGCCAAAATA-CGAGTCCCC--ATCGAT-GGA
CGCACGACAAGT-GGTGATTGATAAAACCTTC-GTCTTCTGTTGTGC-ATCTTCATTCGT
ACGGG-GAG-C-----TT-AAAGA--CCCC-AATGTGTTGTCTCTTGACGACGCTTCG
>Anaphalis_flavescens_2609
-TCGACCCTGC-A-AGCAGAACGACT-CGTGAACATGTAACTACAACC-AGGC-AAATTA
TGGATTG---AGCTTCTGTTTGATTCAT---AA-C-TGCC-T-T-G-TCGATGT-GCGTT
T------------------GAGATTCCTTA-----TGGATGATAGGACGTCACATTGACA
TAC-TAACC-AACCCC-GGCACGGAATGTGCCAAGGAAATT-AAAACTTT--A-GGAATG
GAA-G-TTTCATGATGTCCCG-TTTTGCGGTGCAC-TATTGAAACTTT-----ACTTCTT
TG-TAATC-ACAAACGACTCTCGGCAACGGATATCTCGGCTCACGCATCGATGAAGAACG
TAGCAAAATGCGATACTTGGTGTGAATTGCAGAATCCCGTGAACCATCGAGTTT-TTGAA
CGCAAGTTGCGCCCGAAGCCATTT-GGTTGAGGGCACGTCTGCCTGGGCGTCACGCATCG
TGTCG-CCCCCTACCACTCCTT-A-----AATGGATG-TTTGGTGT-GGGGGCGGATATT
GGTCTCCCGTTTCT---CTGATACGGTTGGCCAAAATA-CGAGTCCCC--ATCGAT-GGA
CGCACGACAAGT-GGTGATTGATAAAACCTTC-GTCTTCTGTTGTGC-ATCTTCATTCGT
ACGGG-GAG-C-----TT-AAAGA--CCCC-AATGTGTTGTCTCTTGACGACGCTTCG
>Anaphalis_xylorhiza_3418
-TCGACCCTGC-A-AGCAGAACGACT-CGTGAACATGTAACTACAACC-AGGC-AAATTA
TGGATTG---AGCTTCTGTTTGATTCAT---AA-C-TGCC-T-T-G-TCGATGT-GCGTT
T------------------GAGATTCCTTA-----TGGATGATAGGACGTCACATTGACA
TAC-TAACC-AACCCC-GGCACGGAATGTGCCAAGGAAATT-AAAACTTT--A-GGAATG
GAA-G-TTTCATGATGTCCCG-TTTTGCGGTGCAC-TATTGAAACTTT-----ACTTCTT
TG-TAATC-ACAAACGACTCTCGGCAACGGATATCTCGGCTCACGCATCGATGAAGAACG
TAGCAAAATGCGATACTTGGTGTGAATTGCAGAATCCCGTGAACCATCGAGTTT-TTGAA
CGCAAGTTGCGCCCGAAGCCATTT-GGTTGAGGGCACGTCTGCCTGGGCGTCACGCATCG
TGTCG-CCCCCTACCACTCCTT-A-----AATGGATG-STTGGTGT-GGGGGCGGATATT
GGTCTCCCGTTTCT---CTGATACGGTTGGCCAAAATA-CGAGTCCCC--ATCGAT-GGA
CGCACGACAAGT-GGTGATTGATAAAACCTTC-GTCTTCTGTTGTGC-ATCTTCATTCGT
ACGGG-AAG-C-----TT-AAAGA--CCCC-AATGTGTTGTCTCTTGACGACGCTTCG
>Anaphalis_flavescens_I015
-TCGACCCTGC-A-AGCAGAACGACT-CGTGAACATGTAACTACAACC-AGGC-AAATTA
TGGATTG---AGCTTCTGTTTGATTCAT---AG-C-TGCC-T-T-G-TCGATGT-GCGTT
T------------------GAGATTCCTTA-----TGGATGATAGGACGTCACATTGACA
TAC-TAACC-AACCCC-GGCACGGAATGTGCCAAGGAAATT-AAAACTTT--A-GGAATG
GAA-G-TTTCATGATGTCCCG-TTTTTCGGTGCAC-TATTGAAACTTT-----ACTTCTT
TG-TAATC-ACAAACGACTCTCGGCAACGGATATCTCGGCTCACGCATCGATGAAGAACG
TAGCAAAATGCGATACTTGGTGTGAATTGCAGAATCCCGTGAACCATCGAGTTT-TTGAA
CGCAAGTTGCGCCCGAAGCCATTT-GGTTGAGGGCACGTCTGCCTGGGCGTCACGCATCG
TGTCG-CCCCCTACCACTCCTT-A-----AATGGATG-ACTGGTGT-GGGGGCGGATATT
GGTCTCCCGTTTCT---CTGTTACGGTTGGCCAAAATA-CGAGTCCCC--ATCGAT-GGA
CGCACGACAAGT-GGTGATTGATAAAACCTTC-GTCTTCTGTTGTGC-ATCTTCATTCGT
ACGGG-AAG-C-----TT-AAAGA--CCCC-AATGTGTTGTCTTTTGACGACGCTTCG
>Anaphalis_souliei_2660
-TCGACCCTGC-A-AGCAGAACGACT-CGTGAACATGTAACTACAACC-AGGC-AAATTA
TGGATTG---AGCTTCTGCTTGATTCAT---AA-C-TGCC-T-T-G-TCGATGT-GCGTT
T------------------GAGATTCCTTA-----TGGATGATAGGACGTCACATTGACA
TAC-TAACC-AACCCC-GGCACGGAATGTGCCAAGGAAATT-AAAACTTT--A-GGAATG
GAA-G-TTTCATGATGTCCCG-TTTTGCGGTGCAC-TATTGAAACTTT-----ACTTCTT
TG-TAATC-ACAAACGACTCTCGGCAACGGATATCTCGGCTCACGCATCGATGAAGAACG
TAGCAAAATGCGATACTTGGTGTGAATTGCAGAATCCCGTGAACCATCGAGTTT-TTGAA
CGCAAGTTGCGCCCGAAGCCATTT-GGTTGAGGGCACGTCTGCCTGGGCGTCACGCATCG
TGTCG-CCCCCTACCGCTCCTT-A-----AATGGATG-TTTGGTGT-GGGGGCGGATATT
GGTCTCCCGTTTCT---CTGATACGGTTGGCCAAAATA-TGAGTCCCC--ATCGAT-GGA
CGCACGACTAGT-GGTGATTGATAAAACCTTC-GTCTTCTGTTGTGC-ATCTACATTCGT
ACGGG-AAG-C-----TT-AAAGA--CCCC-AATGTGTTGTCTTTTGACGACGCTTCG
>Anaphalis_hancockii_759
-TCGAACCTGC-AAAGCAGAACGACT-CGTGAACATGTAACTACAACC-AGGC-AAATTA
TGGATTG---AGCTTCTGTTTGATTCAT---AA-C-TGCC-T-T-G-TCGATGT-GCGTT
T------------------GAGATTCCTTA-----TGGATGATAGGACGTCACATTGACA
TAC-TAACC-AACCCC-GGCACGGAATGTGCCAAGGAAATT-AAAACTTT--A-GGAATG
GAA-G-TTTCATGATGTCCCG-TTTTGCGGTGCAC-TATTGAAACTTT-----ACTTCTT
TG-TAATC-ACAAACGACTCTCGGCAACGGATATCTCGGCTCACGCATCGATGAAGAACG
TAGCAAAATGCGATACTTGGTGTGAATTGCAGAATCCCGTGAACCATCGAGTTT-TTGAA
CGCAAGTTGCGCCCGAAGCCATTT-GGTTGAGGGCACGTCTGCCTGGGCGTCACGCATCG
TGTCG-CCCCCTACCACTCCTT-A-----AAYGGATG-TTTGGTGT-GGGGGCGGATATT
GGTCTCCCGTTTCT---CTGATACGGTTGGCCAAAATA-CGAGTCCCC--ATCGAT-GGA
CGCACGACAAGT-GGTGATTGATAAAACCTTC-GTCTTCTGTTGTGC-ATCTTCATTCGT
ACGGG-AAG-C-----TT-AAAGA--CCCC-AATGTGTTGTCTCTTGACGACGCTTCG
>Anaphalis_flaccida_2127
-TCGACCCTGC-A-AGCAGAACGACT-CGTGAACATGTAACTACAACC-AGGC-AAATTA
TGGATTG---AGCCTTTGTTTGATTCAT---AG-C-TGCC-T-C-G-TCGATGT-GCGTT
T------------------GAGATTCCTTA-----TGGATGATAGGACGTCACATTGACA
TAC-TAACC-AACCCC-GGCACGGAATGTGCCAAGGAAATT-AAAACTTT--A-GGAATT
GAA-G-TTTCATGATGTCCCG-TTTTGCGGTGCAC-TATTGAAACTTT-----ACTTCTT
TG-TAATC-ACAAACGACTCTCGGCAACGGATATCTCGGCTCACGCATCGATGAAGAACG
TAGCAAAATGCGATACTTGGTGTGAATTGCAGAATCCCGTGAACCATCGAGTTT-TTGAA
CGCAAGTTGCGCCCGAAGCCATTT-GGTTGAGGGCACGTCTGCCTGGGCGTCACGCATCG
TGTC--CCCCCTACCACTCCTT-A-----AATGGATG-ATTGGTGT-GGGGGCGGATATT
GGTCTCCCGTTTCT---CTGATACGGTTGGCCAAAATA-CGAGTCCCY--ATCGAT-GGA
CGCACGACAAGT-GGTGATTGATAAAACCTTC-GTCTTCTGTTGTGC-ATCTTCATTCGT
ACGGG-AAG-C-----TT-AAAGA--CCCC-AATGTGTTGTCTTTTGACGACGCTTCG
>Anaphalis_aureopunctata_var__aureopunctata_2478
--TCGACCTGC-A-AGCAGAACGACT-CGTGAACATGTAACTACAACC-AGGC-AAATTA
TGGATTG---AGCTTCTGTTTGATTCAT---AG-C-TGCC-T-T-G-TCGATGT-GCGTT
T------------------GAGATTCCTTA-----TGGATGATAGGACGTCACATTGACA
TAC-TAACC-AACCCC-GGCACGGAATGTGCCAAGGAAATT-AAAACTTT--A-GGAATT
GAA-G-TTTCATGATGTCCCG-TTTTGCGGTGCAC-TATTGAAACTTT-----ACTTCTT
TG-TAATC-ACAAACGACTCTCGGCAACGGATATCTCGGCTCACGCATCGATGAAGAACG
TAGCAAAATGCGATACTTGGTGTGAATTGCAGAATCCCGTGAACCATCGAGTTT-TTGAA
CGCAAGTTGCGCCCGAAGCCATTT-GGTTGAGGGCACGTCTGCCTGGGCGTCACGCATCG
TGTCG-CCCCCTACCACTCCTT-A-----AATGGATG-ATTGGTGT-GGGGGCGGATATT
GGTCTCCCGTTTCT---CTGATACGGTTGGCCAAAATA-CGAGTCCCC--ATCGAT-GGA
CGCACGACAAGT-GGTGATTGATAAAACCTTC-GTCTTCTGTTGTGC-ATCTTCATTCGT
ACGGG-AAG-C-----TT-AAAGA--CCCC-AATGTGTTGTCTTTTGACGACGCTTCG
>Anaphalis_sp__MD012401
------------------------------------------------------------
------------------------------------------------------------
------------------------------------------------------------
------------------------------------------------------------
------------------------------------------------------------
-------------------------------------------------------GAACG
CAGCAAAATGCGATACTTGGTGTGAATTGCAGAATCCCGTGAACCATCGAGTTT-TTGAA
CGCAAGTTGCGCCCGAAGCCATTT-GGTTGAGGGCACGTCTGCCTGGGCGTCACGCATCG
TGTCG-CCCCCTACCACTCCTT-A-----AATGGATG-ATTGGTGT-GGGGGCGGATATT
GGTCTCCCGTTTCT---CTGATACGGTTGGCCAAAATA-CGAGTCCCC--ATCGAT-GGA
CGCACGACAAGT-GGTGATTGATAAAACCTTC-GTCTTCTGTTGTGC-ATCTTCATTCGT
ACGGG-AAG-C-----TT-AAAGA--CCCC-AATGTGTTGTCTTTTGACGACGCTTCG
>Anaphalis_aureopunctata_var__aureopunctata_1213
----------CAA-AGCAGAACGACT-CGTGAACATGTAACTACAACC-AGGC-AAATTA
TGGATTG---AGCTTCTGTTTGATTCAT---AG-C-TGCC-T-C-G-TCGATGT-GCGTT
T------------------GAGATTCCTTA-----TGGATGATAGGACGTTACATTGACA
TAC-TAACC-AACCCC-GGCACGGAATGTGCCAAGGAAATT-AAAACTTT--A-AGAATT
GAA-G-ATTCATGATGTCCCG-TTTTGCGGTGCAC-TATTGAAACTTT-----ACTTCTT
TG-TAATC-ACAAACGACTCTCGGCAACGGATATCTCGGCTCACGCATCGATGAAGAACG
TAGCAAAATGCGATACTTGGTGTGAATTGCAGAATCCCGTGAACCATCGAGTTT-TTGAA
CGCAAGTTGCGCCCGAAGCCATTT-GGTTGAGGGCACGTCTGCCTGGGCGTCACACATCG
TGTCG-CCCCCTACCACTCCTT-A-----AATGGATG-ATTGGTGT-GGGGGCGGATATT
GGTCTCCCGTTTCT---CTGATACGGTTGGCCAAAATA-CGAGTCCCT--ATCGAT-GGA
CGCACGACAAGT-GGTGATTGATAAAACCTTC-GTCTTCTGTTGTGC-ATCTTCATTCGT
ACGGG-AAG-C-----TT-AAAGA--CCCC-AATGTGTTGTCTTTTGACGATGCTTCG
>Anaphalis_aureopunctata_var__aureopunctata_1337
TCGAA-CCTGC-A-AGCAGAACGACT-CGTGAACATGTAACTACAACC-AGGC-AAATTA
TGGATTG---AGCTTCTGTTTGATTCAT---AG-C-TGCC-T-C-G-TCGATGT-GCGTT
T------------------GAGATTCCTTA-----TGGATGATAGGACGTCACATTGACA
TAC-TAACC-AACCCC-GGCACGGAATGTGCCAAGGAAATT-AAAACTTT--A-GGAATT
GAA-G-TTTCATGATGTCCCG-TTTTGCGGTGCAC-TATTGAAACTTT-----ACTTCTT
TG-TAATC-ACAAACGACTCTCGGCAACGGATATCTCGGCTCACGCATCGATGAAGAACG
TAGCAAAATGCGATACTTGGTGTGAATTGCAGAATCCCGTGAACCATCGAGTTT-TTGAA
CGCAAGTTGCGCCCGAAGCCATTT-GGTTGAGGGCACGTCTGCCTGGGCGTCACGCATCG
TGTC--CCCCCTACCACTCCTT-A-----AATGGATG-ATTGGTGT-GGGGGTGGATATT
GGTCTCCCGTTTCT---CTGATACGGTTGGCCAAAATA-CGAGTCCCT--ATCGAT-GGA
CGCACGACAAGT-GGTGATTGATAAAACCTTC-GTCTTCTGTTGTGC-ATCTTCATTCGT
ACGGG-AAG-C-----TT-AAAGA--CCCC-AATGTGTTGTCTTTTGACGACGCTTCG
>Anaphalis_aureopunctata_var__aureopunctata_2017
TCGAACCCTGC-A-AGCAGAACGACT-CGTGAACATGTAACTACAACC-AGGC-AAATTA
TGGATTG---AGCTTCTGTTTGATTCAT---AG-C-TGCC-T-C-G-TCGATGT-GCGTT
T------------------GAGATTCCTTA-----TGGATGATAGGACGTCACATTGACA
TAC-TAACC-AACCCC-GGCACGGAATGTGCCAAGGAAATT-AAAACTTT--A-GGAATT
GAA-G-TTTCATGATGTCCCG-TTTTGCGGTGCAC-TATTGAAACTTT-----ACTTCTT
TG-TAATC-ACAAACGACTCTCGGCAACGGATATCTCGGCTCACGCATCGATGAAGAACG
TAGCAAAATGCGATACTTGGTGTGAATTGCAGAATCCCGTGAACCATCGAGTTT-TTGAA
CGCAAGTTGCGCCCGAAGCCATTT-GGTTGAGGGCACGTCTGCCTGGGCGTCACGCATCG
TGTC--CCCCCTACCACTCCTT-A-----AATGGATG-ATTGGTGT-GGGGGCGGATATT
GGTCTCCCGTTTCT---CTGATACGGTTGGCCAAAATA-CGAGTCCCT--ATCGAT-GGA
CGCACGACAAGT-GGTGATTGATAAAACCTTC-GTCTTCTGTTGTGC-ATCTTCATTCGT
ACGGG-AAG-C-----TT-AAAGA--CCCC-AATGTGTTGTCTTTTGACGACGCTTCG
>Anaphalis_flaccida_2145
TCGAACCCTGC-A-AGCAGAACGACT-CGTGAACATGTAACTACAACT-AGGC-AAATTA
TGGATTG---AGCTTCTGTTTGATTCAT---AG-C-TGCC-T-C-G-TCGATGT-GCGTT
T------------------GAGATTCCTTA-----TGGATGATAGGACGTCACATTGACA
TAC-TAACC-AACCCC-GGCACGGAATGTGCCAAGGAAATT-AAAACTTT--A-GGAATT
GAA-G-TTTCATGATGTCCCG-TTTTGCGGTGCAC-TATTGAAACTTT-----ACTTCTT
TG-TAATC-ACAAACGACTCTCGGCAACGGATATCTCGGCTCACGCATCGATGAAGAACG
TAGCAAAATGCGATACTTGGTGTGAATTGCAGAATCCCGTGAACCATCGAGTTT-TTGAA
CGCAAGTTGCGCCCGAAGCCATTT-GGTTGAGGGCACGTCTGCCTGGGCGTCACGCATCG
TGTC--CCCCCTACCACTCCTT-A-----AATGGATG-ATTGGTGT-GGGGGCGGATATT
GGTCTCCCGTTTCT---CTGATACGGTTGGCCAAAATA-CGAGTCCCT--ATCGAT-GGA
CGCACGACAAGT-GGTGATTGATAAAACCTTC-GTCTTCTGTTGTGC-ATCTTCATTCGT
ACGGG-AAG-C-----TT-AAAGA--CCCC-AATGTGTTGTCTTTTGACGACGCTTCG
>Anaphalis_bulleyana_1073
TCGAACCCTGCAA-AGCAGAACGACT-CGTGAACATGTAACTACAACC-AGGC-AAATTA
TGGATTG---AGCTTCTGTTTGATTCAT---AG-C-TGCC-T-C-G-TCGATGT-GCGTT
T------------------GAGATTCCTTA-----TGGATGATAGGACGTCACATTGACA
TAC-TAACC-AACCCC-GGCACGGAATGTGCCAAGGAAATT-AAAACTTT--A-GGAATT
GAA-G-TTTCATGATGTCCCG-TTTTGCGGTGCAC-TATTGAAACTTT-----ACTTCTT
TG-TAATC-ACAAACGACTCTCGGCAACGGATATCTCGGCTCACGCATCGATGAAGAACG
TAGCAAAATGCGATACTTGGTGTGAATTGCAGAATCCCGTGAACCATCGAGTTT-TTGAA
CGCAAGTTGCGCCCGAAGCCATTT-GGTTGAGGGCACGTCTGCCTGGGCGTCACGCATCG
TGTC--GCCCCTACCACTCCTT-A-----AATGGATG-ATTGGTGT-GGGGGCGGATATT
GGTCTCCCGTTTCT---CTGATACGGTTGGCCAAAATA-CGAGTCCCC--ATCGAT-GGA
CGCACGACAAGT-GGTGATTGATAAAAACTTC-GTCTTCTGTTGTGC-ATCTTCATTCGT
ACGGG-AAG-C-----TT-AAAGA--CCCC-AATGTGTTGTCTTTTGACGGCGCTTCG
>Anaphalis_aureopunctata_39694
TCGAACCCTGCAA-AGCAGAACGACT-CGTGAACATGTAACTACAACC-AGGC-AAATTA
TGGATTG---AGCTTCTGTTTGATTCAT---AG-C-TGCC-T-C-G-TCGATGT-GCGTT
T------------------GAGATTCCTTA-----TGGATGATAGGACGTTACATTGACA
TAC-TAACC-AACCCC-GGCACGGAATGTGCCAAGGAAATT-AAAACTTT--A-GGAATT
GAA-G-TTTCATGATGTCCCG-TTTTGCGGTGCAC-TATTGAAACTTT-----ACTTCTT
TG-TAATC-ACAAACGACTCTCGGCAACGGATATCTCGGCTCACGCATCGATGAAGAACG
TAGCAAAATGCGATACTTGGTGTGAATTGCAGAATCCCGTGAACCATCGAGTTT-TTGAA
CGCAAGTTGCGCCCGAAGCCATTT-GGTTGAGGGCACGTCTGCCTGGGCGTCACGCATCG
TGTC--CCCCCTACCACTCCTT-A-----AATGGATG-ATTGGTGT-GGGGGCGGATATT
GGTCTCCCGTTTCT---CTGATACGGTTGGCCAAAATA-CGAGTCCCT--ATCGAT-GGA
CGCACGACAAGT-GGTGATTGATAAAACCTTC-GTCTTCTGTTGTGC-ATCTTCATTCGT
ACGGG-AAG-C-----TT-AAAGA--CCCC-AATGTGTTGTCTTTTGACGACGCTTCG
>Anaphalis_elegans_DS11438
TCGAACCCTGCAA-AGCAGAACGACT-CGTGAACATGTAACTACAACC-AGGC-AAATTA
TGGATTG---AGCTTCTGTTTGATTCAT---AG-C-TGCC-T-C-G-TCGATGT-GCGTT
T------------------GAGATTCCTTA-----TGGATGATAGGACGTTACATTGACA
TAC-TAACC-AACCCC-GGCACGGAATGTGCCAAGGAAATT-AAAACTTT--A-GGAATT
GAA-G-TTTCATGATGTCCCG-TTTTACGGTGCAC-TATTGAAACTTT-----ACTTCTT
TG-TAATC-ACAAACGACTCTCGGCAACGGATATCTCGGCTCACGCATCGATGAAGAACG
TAGCAAAATGCGATACTTGGTGTGAATTGCAGAATCCCGTGAACCATCGAGTTT-TTGAA
CGCAAGTTGCGCCCGAAGCCATTT-GGTTGAGGGCACGTCTGCCTGGGCGTCACGCATCG
TGTC--CCCCCTACCACTCCTT-A-----AATGGATG-ATTGGTGT-GGGGGCGGATATT
GGTCTCCCGTTTCT---CTGATACGGTTGGCCAAAATA-CGAGTCCCT--ATCGAT-GGA
CGCACGACAAGT-GGTGATTGATAAAACCTTC-GTCTTCTGTTGTGC-ATCTTCATTCGT
ACGGG-AAG-C-----TT-AAAGA--CCCC-AATGTGTTGTCTTTTGACGACGCTTCG
>Anaphalis_elegans_DS13580
TCGAACCCTGCAA-AGCAGAACGACT-CGTGAACATGTAACTACAACC-AGGC-AAATTA
TGGATTG---AGCTTCTGTTTGATTCAT---AG-C-TGCC-T-C-G-TCGATGT-GCGTT
T------------------GAGATTCCTTA-----TGGATGATAGGACGTCACATTGACA
TAC-TAACC-AACCCC-GGCACGGAATGTGCCAAGGAAATT-AAAACTTT--A-GGAATT
GAA-G-TTTCATGATGTCCCG-TTTTGCGGTGCAC-TATTGAAACTTT-----ACTTCTT
TG-TAATC-ACAAACGACTCTCGGCAACGGATATCTCGGCTCACGCATCGATGAAGAACG
TAGCAAAATGCGATACTTGGTGTGAATTGCAGAATCCCGTGAACCATCGAGTTT-TTGAA
CGCAAGTTGCGCCCGAAGCCATTT-GGTTGAGGGCACGTCTGCCTGGGCGTCACGCATCG
TGTC--CCCCCTACCACTCCTT-A-----AATGGATG-ATTGGTGT-GGGGGCGGATATT
GGTCTCCCGTTTCT---CTGATACGGTTGGCCAAAATA-CGAGTCCCT--ATCGAT-GGA
CGCACGACAAGT-GGTGATTGATAAAACCTTC-GTCTTCTGTTGTGC-ATCTTCATTCGT
ACGGG-AAG-C-----TT-AAAGA--CCCC-AATGTGTTGTCTTTTGACGACGCTTCG
>Anaphalis_viridis_DS11428
TCGAACCCTGCAA-AGCAGAACGACT-CGTGAACATGTAACTACAACC-AGGC-AAATTA
TGGATTG---AGCTTCTGTTTGATTCAT---AG-C-TGCC-T-C-G-TCGATGT-GCGTT
T------------------GAGATTCCTTA-----TGGATGATAGGACGTTACATTGACA
TAC-TAACC-AACCCC-GGCACGGAATGTGCCAAGGAAATT-AAAACTTT--A-GGAATT
GAA-G-TTTCATGATGTCCCG-TTTTGCGGTGCAC-TATTGAAACTTT-----ACTTCTT
TG-TAATC-ACAAACGACTCTCGGCAACGGATATCTCGGCTCACGCATCGATGAAGAACG
TAGCAAAATGCGATACTTGGTGTGAATTGCAGAATCCCGTGAACCATCGAGTTT-TTGAA
CGCAAGTTGCGCCCGAAGCCATTT-GGTTGAGGGCACGTCTGCCTGGGCGTCACGCATCG
TGTC--CCCCCTACCACTCCTT-A-----AATGGATA-ATTGGTGT-GGGGGCGGAAATT
GGTCTCCCGTTTCT---CTGATACGGTTGGCCAAAATA-CGAGTCCCT--ATCGAT-GGA
CGCACGACAAGT-GGTGATTGATAAAACCTTC-GTCTTCTGTTGTGC-ATCTTCATTCGT
ACGGG-AAG-C-----TT-AAAGA--CCCC-AATGTGTTGTCTTTTGACGACGCTTCG
>Anaphalis_aureopunctata_var__plantaginifolia_DS13531
TCGAACCCTGCAA-AGCAGAACGACT-TGTGAACATGTAACTACAACC-AGGC-AAATTA
TGGATTG---AGCTTCTGTTTGATTCAT---AG-C-TGCC-T-T-G-TCGATGT-GCGTT
T------------------GAGATTCCTTA-----TGGATGATAGGACGTCACATTGACA
TAC-TAACC-AACCCC-GGCACGGAATGTGCCAAGGAAATT-AAAACTTT--A-GGAATT
GAA-G-TTTCATGATGTCCCG-TTTTGCGGTGCAC-TATTGAAACTTT-----ACTTCTT
TG-TAATC-ACAAACGACTCTCGGCAACGGATATCTCGGCTCACGCATCGATGAAGAACG
TAGCAAAATGCGATACTTGGTGTGAATTGCAGAATCCCGTGAACCATCGAGTTT-TTGAA
CGCAAGTTGCGCCCGAAGCCATTT-GGTTGAGGGCACGTCTGCCTGGGCGTCACGCATCG
TGTC--CCCCCTACCACTCCTT-A-----AATGGATG-ATTGGTGT-GGGGGCGGATATT
GGTCTCCCGTTTCT---CTGATACGGTTGGCCAAAATA-CGAGTCCGT--ATCGAT-GGA
CGCACGACAAGT-GGTGATTGATAAAACCTTC-GTCTTCTGTTGTGC-ATCTTCATTCGT
ACGGG-AAG-C-----TT-AAAGA--CCCC-AATGTGTTGTCTTTTGACGACGCTTCG
>Anaphalis_likiangensis_1907201
TCGAACCCTGCAA-AGCAGAACGACT-CGTGAACATGTAACTACAACC-AGGC-AAATTA
TGGATTG---AGCTTCTGTTTGATTCAT---AG-C-TGCC-T-C-G-TCGATGT-GCGTT
T------------------GAGATTCCTTA-----TGGATGATAGGACGTCACATTGACA
TAC-TAACC-AACCCC-GGCACGGAATGTGCCAAGGAAATT-AAAACTTT--A-GGAATT
GAA-G-TTTCATGATGTCCCGTTTTTGCGGTGCAC-TATTGAAACTTT-----ACTTCTT
TG-TAATC-ACAAACGACTCTCGGCAACGGATATCTCGGCTCACGCATCGATGAAGAACG
TAGCAAAATGCGATACTTGGTGTGAATTGCAGAATCCCGTGAACCATCGAGTTT-TTGAA
CGCAAGTTGCGCCCGAAGCCATTT-GGTTGAGGGCACGTCTGCCTGGGCGTCACGCATCG
TGTC--CCCCCTACCACTCCTT-A-----AATGGATG-ATTGGTGT-GGGGGCGGATATT
GGTCTCCCGTTTCT---CTGATACGGTTGGCCAAAATA-CGAGTCCCT--ATCGAT-GGA
CGCACGACAAGT-GGTGATTGATAAAACCTTC-GTCTTCTGTTGTGC-ATCTTCATTCGT
ACGGG-AAG-C-----TT-AAAGA--CCCC-AATGTGTTGTCTTTTGACGACGCTTCG
>Anaphalis_pachylaena_1121
TCGAA-CCTGCAA-AGCAGAACGACT-CGTGAACATGTAACTACAACC-AGGC-AAATTA
TGGATTG---AGCTTCTGTTTGATTCAT---AG-C-TGCC-T-T-G-TCGATGT-GCGTT
T------------------GAGATTCCTTA-----TGGATGATAGGACGTCACATTGACA
TAC-TAACC-AACCCC-GGCACGGAATGTGCCAAGGAAATT-AAAACTTT--A-GGAATT
GAA-G-TTTCATGATGTCCCG-TTTTGCGGTGCAC-TATTGAAACTTT-----ACTTCTT
TG-TAATC-ACAAACGACTCTCGGCAACGGATATCTCGGCTCACGCATCGATGAAGAACG
TAGCAAAATGCGATACTTGGTGTGAATTGCAGAATCCCGTGAACCATCGAGTTT-TTGAA
CGCAAGTTGCGCCCGAAGCCATTT-GGTTGAGGGCACGTCTGCCTGGGCGTCACGCATCG
TGTC--CCCCCTACCACTCCTT-A-----AATGGATG-ATTGGTGT-GGGGGCGGATATT
GGTCTCCCGTTTCT---CTGATACGGTTGGCCAAAATA-CGAGTCCCT--ATCGAT-GGA
CGCACGACAAGT-GGTGATTGATAAAACCTTC-GTCTTCTGTTGTGC-ATCTTCATTCGT
ACGGG-AAG-C-----TT-AAAGA--CCCC-AATGTGTTGTCTTTTGACGACGCTTCG
>Anaphalis_contortiformis_3384
TCGA--CCTGC-A-AGCAGAACGACT-CGTGAACATGTAACTACAACC-AGGC-AAATTA
TGGATTG---AGCTTCTGTTTGATTCAT---AG-C-TGCC-T-C-G-TCGATGT-GCGTT
T------------------GAGATTCCTTA-----TGGATGATAGGACGTCACATTGACA
TAC-TAACC-AACCCC-GGCACGGAATGTGCCAAGGAAATT-AAAACTTT--A-GGAATT
GAA-G-TTTCATGATGTCCCG-TTTTGCGGTGCAC-TATTGAAACTTT-----ACTTCTT
TG-TAATC-ACAAACGACTCTCGGCAACGGATATCTCGGCTCACGCATCGATGAAGAACG
TAGCAAAATGCGATACTTGGTGTGAATTGCAGAATCCCGTGAACCATCGAGTTT-TTGAA
CGCAAGTTGCGCCCGAAGCCATTT-GGTTGAGGGCACGTCTGCCTGGGCGTCACGCATCG
TGTC--CCCCCTACCACTCCTT-A-----AATGGATG-ATTGGTGT-GGGGGCGGATATT
GGTCTCCCGTTTCT---CTGATACGGTTGGCCAAAATA-CGAGTCCCT--ATCGAT-GGA
CGCACGACAAGT-GGTGATTGATAAAACCTTC-GTCTTCTGTTGTGC-ATCTTCATTCGT
ACGGG-AAG-C-----TT-AAAGA--CCCC-AATGTGTTGTCTTTTGACGACGCTCGT
>Anaphalis_aureopunctata_var__plantaginifolia_3178
TCGAC-CCTGC-A-AGCAGAACGACT-CGTGAACATGTAACTACAACC-AGGC-AAATTA
TGGATTG---AGCTTCTGTTTGATTCAT---AG-C-TGCC-T-C-G-TCGATGT-GCGTT
T------------------GAGATTCCTTA-----TGGATGATAGGACGTCACATTGATA
TAC-TAACC-AACCCC-GGCACGGAATGTGCCAAGGAAATT-AAAACTTT--A-GGAATT
GAA-G-TTTCATGATGTCCCG-TTTTGCGGTGCAC-TATTGAAACTTT-----ACTTCTT
TG-TAATC-ACAAACGACTCTCGGCAACGGATATCTCGGCTCACGCATCGATGAAGAACG
TAGCAAAATGCGATACTTGGTGTGAATTGCAGAATCCCGTGAACCATCGAGTTT-TTGAA
CGCAAGTTGCGCCCGAAGCCATTT-GGTTGAGGGCACGTCTGCCTGGGCGTCACGCATCG
TGTC---CCCCTACCACTCCTT-A-----AATGGATG-ATTGGTGT-GGGGGCGGATATT
GGTCTCCCGTTTCT---CTGATACGGTTGGCCAAAATA-CGAGTCCCT--ATCGAT-GGA
CGCACGACAAGT-GGTGATTGATAAAACCTTC-GTCTTCTGTTGTGC-ATCTTCATTCGT
ACGGG-AAG-C-----TT-AAAGA--CCCC-AATGTGTTGTCTTTTGACGACGCTCGT
>Anaphalis_flaccida_YLDP252A
-------CTGCAA-AGCAGAACGACT-CGTGAACATGTAACTACAACC-AGGC-AAATTA
TGGATTG---AGCTTCTGTTTGATTCAT---AG-C-TGCC-T-C-G-TCGATGT-GCGTT
T------------------GAGATTCCTTA-----TGGATGATAGGACGTCACATTGACA
TAC-TAACC-AACCCC-GGCACGGAATGTGCCAAGGAAATT-AAAACTTT--A-GGAATT
GAA-G-TTTCATGATGTCCCG-TTTTGCGGTGCAC-TATTGAAACTTT-----ACTTCTT
TG-TAATC-ACAAACGACTCTCGGCAACGGATATCTCGGCTCACGCATCGATGAAGAACG
TAGCAAAATGCGATACTTGGTGTGAATTGCAGAATCCCGTGAACCATCGAGTTT-TTGAA
CGCAAGTTGCGCCCGAAGCCATTT-GGTTGAGGGCACGTCTGCCTGGGCGTCACGCATCG
TGTC--CCCCCTACCACTCCTT-A-----AATGGATG-ATTGGTGT-GGGGGCGGATATT
GGTCTCCCGTTTCT---CTGATACGGTTGGCCAAAATA-CGAGTCCCT--ATCGAT-GGA
CGCACGACAAGT-GGTGATTGATAAAACCTTC-GTCTTCTGTTGTGC-ATCTTCATTCGT
ACGGG-AAG-C-----TT-AAAGA--CCCC-AATGTGTTGTCTTTTT-----------
>Anaphalis_flaccida_YLDP252B
-----------AA-AGCAGAACGACT-CGTGAACATGTAACTACAACC-AGGC-AAATTA
TGGATTG---AGCTTCTGTTTGATTCAT---AG-C-TGCC-T-C-G-TCGATGT-GCGTT
T------------------GAGATTCCTTA-----TGGATGATAGGACGTCACATTGACA
TAC-TAACC-AACCCC-GGCACGGAATGTGCCAAGGAAATT-AAAACTTT--A-GGAATT
GAA-G-TTTCATGATGTCCCG-TTTTGCGGTGCAC-TATTGAAACTTT-----ACTTCTT
TG-TAATC-ACAAACGACTCTCGGCAACGGATATCTCGGCTCACGCATCGATGAAGAACG
TAGCAAAATGCGATACTTGGTGTGAATTGCAGAATCCCGTGAACCATCGAGTTT-TTGAA
CGCAAGTTGCGCCCGAAGCCATTT-GGTTGAGGGCACGTCTGCCTGGGCGTCACGCATCG
TGTC--CCCCCTACCACTCCTT-A-----AATGGATG-ATTGGTGT-GGGGGCGGATATT
GGTCTCCCGTTTCT---CTGATACGGTTGGCCAAAATA-CGAGTCCCT--ATCGAT-GGA
CGCACGACAAGT-GGTGATTGATAAAACCTTC-GTCTTCTGTTGTGC-ATCTTCATTCGT
ACGGG-AAG-C-----TT-AAAGA--CCCC-AATGTGTG-------------------
>Anaphalis_pannosa_1509
-TCGAACCTGC-A-AGCAGAACGACT-CGTGAACATGTAATTACAACC-AGGC-AAATTA
TGGATTG---AGCTTCTGTTTGATTCAT---AG-C-TGCC-T-T-G-TCGATGT-GCGTT
T------------------GAGATTCCTTA-----TGGATGATAGGACGTCACATTGACA
TAC-TAACC-AACCCC-GGCACGGAATGTGCCAAGGAAATT-AAAACTTT--A-GGAATG
GAA-G-TTTCATGATGTCCCG-TTTTGCGGTGCAC-TATTGAAACTTT-----ACTTCTT
TG-TAATC-ACAAACGACTCTCGGCAACGGATATCTCGGCTCACGCATCGATGAAGAACG
TAGCAAAATGCGATACTTGGTGTGAATTGCAGAATCCCGTGAACCATCGAGTTT-TTGAA
CGCAAGTTGCGCCCGAAGCCATTT-GGTTGAGGGCACGTCTGCCTGGGCGTCACGCATCG
TGTCG-CCCCCTACCACTCCTT-A-----AATGGATG-ATTGGTGT-GGGGGCGGATATT
GGTTTCCCGTTTCT---CTGATACGGTTGGCCAAAATA-CGAGTCCCC--ATCGAT-GGA
CGCATGACAAGT-GGTGATTGATAAAACCTTC-GTCTTCTGTTGTGC-ATCTTCATTCGT
ACGGG-AAG-C-----TT-AAAGA--CCCC-AATGTGTTGTCTTTTGACGACGCTTCG
>Anaphalis_sinica_16974
TCGAACCCTGCAA-AGCAGAACGACT-CGTGAACATGTAACTACAACC-AGGC-AAATTA
TGGATTG---AGCTTCTGTTTGATTCAT---AA-C-TGCC-T-T-G-TCGATGT-GCGTT
T------------------GAGATTCCTTA-----TGGATGATAGGACGTCACATTGACA
TAC-TAACC-AACCCC-GGCACGGAATGTGCCAAGGAAATT-AAAACTTT--A-AGAATG
GAA-G-TTTCATGATGTCCCG-TTTTGCGGTGCAC-TATTGAAACTTT-----ACTTCTT
TG-TAATC-ACAAACGACTCTCGGCAACGGATATCTCGGCTCACGCATCGATGAAGAACG
TAGCAAAATGCGATACTTGGTGTGAATTGCAGAATCCCGTGAACCATCGAGTTT-TTGAA
CGCAAGTTGCGCCCGAAGCCATTT-GGTTGAGGGCACGTCTGCCTGGGCGTCACGCATCG
TGTCG-CCCCCTACCACTCCTT-A-----AATGGATG-ATTGGTGT-GGGGGAGGATATT
GGTCTCCCGTTTTT---CTGATACGGTTGGCCAAAATA-CGAGTCCCT--ATCGAT-GGA
CGCACGACAAGT-GGTGATTGATAAAACCTTC-GTCTTATGTTGTGC-ATCTTCATTCGT
ACGGG-AAG-C-----TT-AAAGA--CCCC-AATGTGTTGTCTTTTGACGACACTTCG
>Anaphalis_sinica_Q237
TCGAACCCTGCAA-AGCAGAACGACT-CGTGAACATGTAACTACAACC-AGGC-AAATTA
TGGATTG---AGCTTCTGTTTGATTCAT---AA-C-TGCC-T-T-G-TCGATGT-GCGTT
T------------------GAGATTCCTTA-----TGGATGATAGGACGTCACATTGACA
TAC-TAACC-AACCCC-GGCACGGAATGTGCCAAGGAAATT-AAAACTTT--A-AGAATG
GAA-G-TTTCATGATGTCCCG-TTTTGCGGTGCAC-TATTGAAACTTT-----ACTTCTT
TG-TAATC-ACAAACGACTCTCGGCAACGGATATCTCGGCTCACGCATCGATGAAGAACG
TAGCAAAATGCGATACTTGGTGTGAATTGCAGAATCCCGTGAACCATCGAGTTT-TTGAA
CGCAAGTTGCGCCCGAAGCCATTT-GGTTGAGGGCACGTCTGCCTGGGCGTCACGCATCG
TGTCG-CCCCCTACCACTCCTT-A-----AATGGATG-ATTGGTGT-GGGGGAGGATATT
GGTCTCCCGTTTTT---CTGATACGGTTGGCCAAAATA-CGAGTCCCC--ATCGAT-GGA
CGCACGACAAGT-GGTGATTGATAAAACCTTC-GTCTTCTGTTGTGC-ATCTTCATTCGT
ACGGG-AAG-C-----TTAAAAGA--CCCC-AATGTGTTGTCTTTTGACGACGCTTCG
>Anaphalis_aureopunctata_var__aureopunctata_723
----AACCTGCAA-AGCAGAACGACT-CGTGAACATGTAACTACAACC-AGGC-AAATTA
TGGATTG---AGCTTCTGTTTGATTCAT---AG-C-TGCC-T-C-G-TCGATGT-GCGTT
T------------------GAGATTCCTTA-----TGGATGATAGGACGTCACATTGACA
TAC-TAACC-AACCCC-GGCACGGAATGTGCCAAGGAAATT-AAAACTTT--A-GGAATT
GAA-G-TTTCATGATGTCCCG-TTTTGCGGTGCAC-TATTGAAACTTT-----ACTTCTT
TG-TAATC-ACAAACGACTCTCGGCAACGGATATCTCGGCTCACGCATCGATGAAGAACG
TAGCAAAATGCGATACTTGGTGTGAATTGCAGAATCCCGTGAACCATCGAGTTT-TTGAA
CGCAAGTTGCGCCCGAAGCCATTT-GGTTGAGGGCACGTCTGCCTGGGCGTCACGCATCG
TGTCG-CCCCCTACCACTCCTT-A-----AATGGATG-ATTGGTGT-GGGGGCGGATATT
GGTCTCCCGTTTCT---CTGATACGGTTGGCCAAAATA-CGAGTCCCC--ATCGAT-GGA
CGCACGACAAGT-GGTGATTGATAAAACCTTC-GTCTTCTGTTGTGC-ATCYTCATTCGT
ACGGG-AAG-C-----TT-AC-------------------------------------
>Anaphalis_sinica
--------------------------------------------------GGC-AAATTA
TGGATTG---AGCTTCTGTTTGATTCAT---AA-C-TGCC-T-T-G-TCGATGT-GCGTT
T------------------GAGATTCCTTA-----TGGATGATAGGACGTCACATTGACA
TAC-TAACC-AACCCC-GGCACGGAATGTGCCAAGGAAATT-AAAACTTT--A-GGAATG
GAA-G-TTTCATGATGTCCCG-TTTTGCGGTGCAC-TATTGAAACTTT-----ACTTCTT
TG-TAATC-ACAAACGACTCTCGGCAACGGATATCTCGGCTCACGCATCGATGAAGAACG
TAGCAAAATGCGATACTTGGTGTGAATTGCAGAATCCCGTGAACCATCGAGTTT-TTGAA
CGCAAGTTGCGCCCGAAGCCATTT-GGTTGAGGGCACGTCTGCCTGGGCGTCACGCATCG
TGTCG-CCCCCTACCACTCCTT-A-----AATGGATG-ATTGGTTT-GGGGGCGGATATT
GGTCTCCCGTTTTT---CTGATACGGTTGGCCAAAATA-TGAGTCCCC--ATCGAT-GGA
CGCACGACAAGT-GGTGATTGATAAAACCTTC-GTCTTCTGTTGTGC-ATCTTCATTCGT
ACGGG-AAG-C-----TT-AA-------------------------------------
>Anaphalis_sinica_2
--------------------------------------------------GGC-AAATTA
TGGATTG---AGCTTCTGTTTGATTCAT---AA-C-TGCC-T-T-G-TCGATGT-GCGTT
T------------------GAGATTCCTTA-----TGGATGATAGGACGTCACATTGACA
TAC-TAACC-AACCCC-GGCACGGAATGTGCCAAGGAAATT-AAAACTTT--A-GGAATG
GAA-G-TTTCATGATGTCCCG-TTTTGCGGTGCAC-TATTGAAACTTT-----ACTTCTT
TG-TAATC-ACAAACGACTCTCGGCAACGGATATCTCGGCTCACGCATCGATGAAGAACG
TAGCAAAATGCGATACTTGGTGTGAATTGCAGAATCCCGTGAACCATCGAGTTT-TTGAA
CGCAAGTTGCGCCCGAAGCCATTT-GGTTGAGGGCACGTCTGCCTGGGCGTCACGCATCG
TGTCG-CCCCCTACCACTCCTT-A-----AATGGATG-ATTGGTTT-GGGGGCGGATATT
GGTCTCCCGTTTTT---CTGATACGGTTGGCCAAAATA-CGAGTCCCC--ATCGAT-GGA
CGCACGACNAGT-GGTGATTGATAAAACCTTC-GTCTTCTGTTGTGC-ATCTTCATTCGT
ACGGG-AAG-C-----TT-AA-------------------------------------
>Anaphalis_aureopunctata_var__tomentosa_1618
-TCGACCCTGC-A-AGCAGAACGACT-CGTGAACATGTAACTACAACC-AGGC-AAATTA
TGGATTG---AGCTTCTGTTTGATTCAT---AG-C-TGCC-T-C-G-TCGATGT-GCGTT
T------------------GAGATTCCTTA-----TGGATGATAGGACGTTACATTGACA
TAC-TAACC-AACCCC-GGCACGGAATGTGCCAAGGAAATT-AAAACTTT--A-GGAATT
GAA-G-ATTCATGATGTCCCG-TTTTGCGGTGCAC-TATTGAAACTTT-----ACTTCTT
TG-TAATC-ACAAACGACTCTCGGCAACGGATATCTCGGCTCACGCATCGATGAAGAACG
TAGCAAAATGCGATACTTGGTGTGAATTGCAGAATCCCGTGAACCATCGAGTTT-TTGAA
CGCAAGTTGCGCCCGAAGCCATTT-GGTTGAGGGCACGTCTGCCTGGGCGTCACGCATCG
TGTCG-CCCCCTACCACTCCTT-A-----AATGGATG-ATTGGTGT-GGGGGCGGATATT
GGTCTCCCGTTTCT---CTGATACGGTTGGCCAAAATA-CGAGTCCCC--ATCGAT-GGA
CGCACGACAAGT-GGTGATTGATAAAACCTTC-GTCTTCTGTTGTGC-ATCTTCATTCGT
TCGGG-AAG-C-----TT-AAAGA--CCCC-AATGTGTTGTCTTTTGACGACGCTTT-
>Anaphalis_souliei_1411
-------------------------------------------------AGGC-AAATTA
SGGATTG---AGCTTCTGTTTGATTCAT---AR-C-TGCC-T-T-G-TCGATGT-GCGTT
T------------------GAGATTCCTTA-----TGGATGATAGGACGTCACATTGACA
TAC-TAACC-AACCCC-GGCACGGAATGTGCCAAGGAAATT-AAAACTTT--A-GGAATG
GAA-G-TTTCATGATGTCCCG-TTTTGCGGTGCAC-TATTGAAACTTT-----ACTTCTT
TG-TAATC-ACAAACGACTCTCGGCAACGGATATCTCGGCTCACGCATCGATGAAGAACG
TAGCAAAATGCGATACTTGGTGTGAATTGCAGAATCCCGTGAACCATCGAGTTT-TTGAA
CGCAAGTTGCGCCCGAAGCCATTT-GGTTGAGGGCACGTCTGCCTGGGCGTCACGCATCG
TGTCG-CCCCCTACCACTCCTT-A-----AATGGATG-ATTGGTGT-GGGGGCGGATATT
GGTYTCCCGTTTCT---CTGATACGGTTGGCCAAAATA-CGAGTCCCC--ATCGAT-GGA
CGCACGACAAGT-GGTGATTGATAAAACCTTC-GTCTTCTGTTGTGC-ATCTTCATTCGT
ACGGG-AAG-C-----TT-AAAGA--CCCC-AATGTGTTGTCT-TTGACGACGCTCGC
>Anaphalis_souliei_2526
TCGAACCCTGC-A-AGCAGAACGACT-CGTGAACATGTAACTACAACC-AGGC-AAATTA
TGGATTG---AGCTTCTGTTTGATTCAT---AG-C-TGCC-T-T-G-TCGATGT-GCGTT
T------------------GAGATTCCTTA-----TGGATGATTGGACGTCACATTGACA
TAC-TAACC-AACCCC-GGCACGGAATGTGCCAAGGAAATT-AAAACTTT--A-AGAATT
GAT-G-TTTCATGATGTCCCG-TTTTGCGGTGCAC-TATTGAAACTTT-----ACTTCTT
TG-TAATC-ACAAACGACTCTCGGCAACGGATATCTCGGCTCACGCATCGATGAAGAACG
TAGCAAAATGCGATACTTGGTGTGAATTGCAGAATCCCGTGAACCATCGAGTTT-TTGAA
CGCAAGTTGCGCCCGAAGCCATTT-GGTTGAGGGCACGTCTGCTTGGGCGTCACGCATCG
TGTCG-CCCCCTACCACTCCTT-A-----AATGGATG-TTTGGTGT-GGGGGCGGATATT
GGTCTCCCGTTTCT---CTGATACGGTTGGCCAAAATA-CGAGTCCCC--ATCGAT-GGA
CGCACGACTAGT-GGTGATTGATAAAACCTTC-GTCTTCTGTTGTGC-ATCTTCATTCGT
ACGGG-AAG-C-----TT-AAAGA--CCCC-AATGTGTTGTCT-TTGACGACGCTTCG
>Anaphalis_stenocephala_I022
TCGAACCCTGC-A-AGCAGAACGACT-CGTGAACATGTAACTACAACC-AGGC-AAATTA
TGGATTG---AGCTTCTGTTTGATTCAT---AG-T-TGCC-T-T-G-TCAATGT-GCGTT
T------------------GAGATTCCTTA-----TGGATGATAGGACGTCACATTGACA
TAC-TAACC-AACCCC-GGCACGGAATGTGCCAAGGAAATT-AAAACTTT--A-GGAATG
GAA-G-TTTCATGATGTCCCG-TTTTTCGGTGCAC-TATTGAAACTTT-----AATTCTT
TG-TAATC-ACAAACGACTCTCGGCAACGGATATCTCGGCTCACGCATCGATGAAGAACG
TAGCAAAATGCGATACTTGGTGTGAATTGCAGAATCCCGTGAACCATCGAGTTT-TTGAA
CGCAAGTTGCGCCCGAAGCCATTT-GGTTGAGGGCACGTCTGCCTGGGCGTCACGCATCG
TGTCA-CCCCCTACCACTCCTT-A-----AATGGATG-TTTGGTGT-GGGGGTGGATATT
GGTCTCCCGTTTCT---TTGATACGGTTGGCCAAAATA-CGAGTCCCC--ATCGAT-GGA
CGCACGACTAGT-GGTGATTGATAAAACCTTC-GTCTTCTGTTGTGC-ATCTTCATTCGT
ACGGG-AAG-C-----TT-AAAGA--CCCC-AATGTGTTGTCT-TTGACGACGCTTCG
>Anaphalis_szechuanensis_I023
TCGAACCCTGC-A-AGCAGAACGACT-CGTGAACATGTAACTACAACC-AGGC-AAATTA
TGGATTG---AGCTTCTGTTTGATTCAT---AG-C-TGCC-T-T-G-TCGATGT-GCGTT
T------------------GAGATTCCTTA-----TGGATGATAGGACGTCACATTGACA
TAC-TAACC-AACCCC-GGCACGGAATGTGCCAAGGAAATT-AAAACTTT--A-GGAATG
GAA-G-TTTCATGATGTCCCG-TTTTGCGGTGCAC-TATTGAAACTTT-----AATTCTT
TG-TAATC-ACAAACGACTCTCGGCAACGGATATCTCGGCTCACGCATCGATGAAGAACG
TAGCAAAATGCGATACTTGGTGTGAATTGCAGAATCCCGTGAACCATCGAGTTT-TTGAA
CGCAAGTTGCGCCCGAAGCCATTT-GGTTGAGGGCACGTCTGCCTGGGCGTCACGCATCG
TGTCT-CCCCCTACCACTCCTT-A-----AATGGATG-TTTGGTGT-GGGGGCGGATATT
GGTCTCCCGTTTCT---CTGATACGGTTGGCCAAAATA-CGAGTCCCC--ATCGAT-GGA
CGCACGACTAGT-GGTGATTGATAAAACCTTC-GTCTTCTGTTGTGC-ATCTTCATTCGT
ACGGG-AAG-C-----TT-AATGA--CCCC-AATGTGTTGTCTTTTGACGACGCTCG-
>Anaphalis_sinica_032
-----ACCTGC-A-AGCAGAACGACT-CGTGAACATGTAACTACAACC-AGGC-AAATTA
TGGATTG---AGCTTCTGTTTGATTCAT---AA-C-TGCC-T-T-G-TCGATGT-GCGTT
T------------------GAGATTCCTTA-----TGGATGATAGGACGTCACATTGACA
TAC-TAACC-AACCCC-GGCACGGAATGTGCCAAGGAAATT-AAAACTTT--A-AGAATG
GAA-G-TTTCATGATGTCCCG-TTTTGCGGTGCAC-TATTGAAACTTT-----ACTTCTT
TG-TAATC-ACAAACGACTCTCGGCAACGGATATCTCGGCTCACGCATCGATGAAGAACG
TAGCAAAATGCGATACTTGGTGTGAATTGCAGAATCCCGTGAACCATCGAGTTT-TTGAA
CGCAAGTTGCGCCCGAAGCCATTT-GGTTGAGGGCACGTCTGCCTGGGCGTCACGCATCG
TGTCG-CCCCCTACCACTCCTT-A-----AATGGATG-ATTGGTGT-GGGGGAGGATATT
GGTCTCCCGTTTTA---CTGATACGGTTGGCCAAAATA-CGAGTCCCC--ATCGAT-GGA
CACACGACAAGT-GGTGATTGATAAAACCTTC-GTCTTCTGTTGTGC-ATCTTCATTCGT
ACGGG-AAG-C-----TTAAAAGA--CCCC-AATGTGTTGTCT-TTGACGACACTTCG
>Helichrysum_adenocarpum_I054
----ACCCTGC-A-AGCAGAACGACC-CGTGAACATGTAACAACAACT-AGGC-AAATTA
GGGATTG---AGCTTCCGTTTGATCCTT---AG-C-TGCC-T-T-G-TCGATGT-GCGTT
T------------------GAGATTCCTTA-----CGGATGACGGGATGTCACATTG--A
TAC-TAACC-AACCCC-GGCACGGAACGTGCCAAGGAAATT-TAAACTTT--A-AGAATG
GAAGG-TTTCATGATGTCTCG-TTTTGCGGTACAC-TATTGAAACTTT-----ACTTCTT
TG-TAATC-ACAAACGACTCTCGGCAACGGATATCTCGGCTCACGCATCGATGAAGAACG
TAGCAAAATGCGATACTTGGTGTGAATTGCAGAATCCCGTGAACCATCGAGTTT-TTGAA
CGCAAGTTGCGCCCGAAGCCATTT-GGTTGAGGGCACGTCTGCCTGGGCGTCACGCATCG
TGTCG-CCCCCTACCACTCCTC-A-----AATGGATG-TTTGGTGT-GGGGGCGGATATT
GGTCTCCCGTTTCA---TCGATACGGTTGGCCAAAATA-CGAGTCCCC--ATTGAT-GGA
CGCACGACTAGT-GGTGGTTGATAAAACCTTC-GTCTTCTGTTGTGC-ATCATCATTCGT
ACGGG-AAG-C-----TT-AAAGA--CCCC-AATGTGTTGTCTTTTGACGACGCTTCG
>Helichrysum_monticola_I081
TCGAACCCTGCAA-AGCAGAACGACC-CGTGAACATGTAACAACAACT-AGGC-AAATTA
GGGATTG---AGCTTCCGTTTGATCCTT---AG-C-TGCC-T-T-G-TCGATGT-GCGTT
T------------------GAGATTCCTTA-----CGGATGACGGGATGTCACATTG--A
TAC-TAACC-AACCCC-GGCACGGAACGTGCCAAGGAAATT-TAAACTTT--A-AGAATG
GAAGG-TTTCATGATGTCTCG-TTTTGCGGTACAC-TTTTGAAACTTT-----ACTTCTT
TG-TAATC-ACAAACGACTCTCGGCAACGGATATCTCGGCTCACGCATCGATGAAGAACG
TAGCAAAATGCGATACTTGGTGTGAATTGCAGAATCCCGTGAACCATCGAGTTT-TTGAA
CGCAAGTTGCGCCCGAAGCCATTT-GGTTGAGGGCACGTCTGCCTGGGCGTCACGCATCG
TGTCG-CCCCCTACCACTCCTC-A-----AATGGATG-TTTGGTGT-GGGGGCGGATATT
GGTCTCCCGTTTCA---TCGATACGGTTGGCCAAAATA-CGAGTCCCC--ATTGAT-GGA
CGCACGACTAGT-GGTGGTTGATAAAACCTTC-GTCTTCTGTTGTGC-ATCATCATTCGT
ACGGG-AAG-C-----TT-AAAGA--CCCC-AATGTGTTGTCTTTTGACGACGCTTCG
>Helichrysum_chrysargyrum_I062
TCGAACCCTGCAA-AGCAGAACGACC-CGTGAACAAGTAACTACAGCT-AGGC-AAATTA
GGGAATG---AGCTTCTGTTTCATCCTG---AG-T-TGCC-T-T-G-TCGATGT-GCATT
C------------------GAGATTCCATA-----CGGATGACAGGATGTCACATTGACA
TAC-TAACC-AACCCC-GGCACGGAATGTGCCAAGGAAATT-AGAACTTT--A-GGAATG
GAAGG-TTTCATTACGCATCG-TTTTGCGGTGTAC-TATTGAAACTTT-----ACTTCTT
TG-TAATC-ACAAACGACTCTCGGCAACGGATATCTCGGCTCACGCATCGATGAAGAACG
TAGCAAAATGCGATACTTGGTGTGAATTGCAGAATCCCGTGAACCATCGAGTTT-TTGAA
CGCAAGTTGCGCCCGAAGCCATTT-GGTTGAGGGCACGTCTGCCTGGGCGTCACGCATCG
TGTCG-CCCCCCACCACTCCTC-A-----AACGGATG-TTTGGTGT-GGGGGCGGATATT
GGTCTCCTGTTTCT---TCGATACGGTTGGCCAAAATA-CGAGTCTCC--ATCGAT-GGA
CGCACGACTAGT-GGTGGTTGATAAAACCTTC-GTCTTCTGTTGTGC-ATCTTCATTGGT
ACGGG-AAC-C-----TT-AAAGA--CCCC-AATGTGTTGTCTTTTGACGACGCTTCG
>Pseudognaphalium_affine_132
TCGAACCCTGCAA-AGCAGAACGACC-TGTGAACATGTAACTACAACT-AGGC-AAATTA
GGGATTG---AGCTTTTGTTTGATCCTT---AG-C-TGCC-T-T-G-TTGATGT-GTGTT
C------------------AAGATTCCTTA-----CGGATGACAGAATGTCACATTGACA
TAC-TAACC-AACCCC-GGCACGGAATGTGCCAAGGAAATT-CAAACTTT--A-AGAATG
GAAGG-TTTCATGATGTCCCG-TTTATCGGTGCAC-AATTGAAACTTT-----ACTTCTT
TG-TAATC-ACAAATGACTCTCGGCAACGGATATCTCGGCTCACGCATCGATGAAGAACG
TAGCAAAATGCGATACTTGGTGTGAATTGCAGAATCCCGTGAACCATCGAGTTT-TTGAA
CGCAAGTTGCGCCCGAAGCCATTT-GGTTGAGGGCACGTCTGCCTGGGCGTCACGCATCG
TGTCG-CCCCCTACAACTCCTC-A-----AATGGATG-TTTGGTGT-GGGGGCGGATATT
GGTCTCCCGTTTCT---CCGATATGGTTGGCCAAAATA-CGAGTCCCA--TTCGAT-GGA
TGCACGACTAGT-GGTGGTTGCTAAAACCTTC-GTCTTCGGTTGTGC-ATCTTCATTCGT
AAGGG-ATG-C-----TT-AAAGA--CCCC-AATGTGTTGTCTTCTGATGACGCTTCG
>Pseudognaphalium_affine_CHR497276A
TCGAACCCTGCAA-AGCAGAACGACC-TGTGAACATGTAACTACAACT-AGGC-AAATTA
GGGATTG---AGCTTTTGTTTGATCCTT---AG-C-TGCC-T-T-G-TTGATGT-GTGTT
C------------------AAGATTCCTTA-----CGGATGACAGAATGTCACATTGACA
TAC-TAACC-AACCCC-GGCACGGAATGTGCCAAGGAAATT-CAAACTTT--A-AGAATG
GAAGG-TTTCATGATGTCCCG-TTTATCGGTGCAC-AATTGAAACTTT-----ACTTCTT
TG-TAATC-ACAAATGACTCTCGGCAACGGATATCTCGGCTCACGCATCGATGAAGAACG
TAGCAAAATGCGATACTTGGTGTGAATTGCAGAATCCCGTGAACCATCGAGTTT-TTGAA
CGCAAGTTGCGCCCGAAGCCATTT-GGTTGAGGGCACGTCTGCCTGGGCGTCACGCATCG
TGTCG-CCCCCTACAACTCCTC-A-----AATGGATG-TTTGGTGT-GGGGGCGGATATT
GGTCTCCCGTTTCT---CCGATATGGTTGGCCAAAATA-CGAGTCCCA--TTCGAT-GGA
TGCACGACTAGT-GGTGGTTGCTAAAACCTTC-GTCTTCGGTTGTGC-ATCTTCATTCGT
AAGGG-ATG-C-----TT-AAAGA--CCCC-AATGTGTTGTCTTCTGATGACGCTTCG
>Pseudognaphalium_affine_I138
TCGAACCCTGCAA-AGCAGAACGACC-TGTGAACATGTAACTACAACT-AGGC-AAATTA
GGGATTG---AGCTTTTGTTTGATCCTT---AG-C-TGCC-T-T-G-TTGATGT-GTGTT
C------------------AAGATTCCTTA-----CGGATGACAGAATGTCACATTGACA
TAC-TAACC-AACCCC-GGCACGGAATGTGCCAAGGAAATT-CAAACTTT--A-AGAATG
GAAGG-TTTCATGATGTCCCG-TTTATCGGTGCAC-AATTGAAACTTT-----ACTTCTT
TG-TAATC-ACAAATGACTCTCGGCAACGGATATCTCGGCTCACGCATCGATGAAGAACG
TAGCAAAATGCGATACTTGGTGTGAATTGCAGAATCCCGTGAACCATCGAGTTT-TTGAA
CGCAAGTTGCGCCCGAAGCCATTT-GGTTGAGGGCACGTCTGCCTGGGCGTCACGCATCG
TGTCG-CCCCCTACAACTCCTC-A-----AATGGATG-TTTGGTGT-GGGGGCGGATATT
GGTCTCCCGTTTCT---CCGATATGGTTGGCCAAAATA-CGAGTCCCA--TTCGAT-GGA
TGCACGACTAGT-GGTGGTTGCTAAAACCTTC-GTCTTCGGTTGTGC-ATCTTCATTCGT
AAGGG-ATG-C-----TT-AAAGA--CCCC-AATGTGTTGTCTTCTGATGACGCTTCG
>Pseudognaphalium_affine_TKM2015103
TCGAACCCTGCAA-AGCAGAACGACC-TGTGAACATGTAACTACAACT-AGGC-AAATTA
GGGATTG---AGCTTTTGTTTGATCCTT---AG-C-TGCC-T-T-G-TTGATGT-GTGTT
C------------------AAGATTCCTTA-----CGGATGACAGAATGTCACATTGACA
TAC-TAACC-AACCCC-GGCACGGAATGTGCCAAGGAAATT-CAAACTTT--A-AGAATG
GAAGG-TTTCATGATGTCCCG-TTTATCGGTGCAC-AATTGAAACTTT-----ACTTCTT
TG-TAATC-ACAAATGACTCTCGGCAACGGATATCTCGGCTCACGCATCGATGAAGAACG
TAGCAAAATGCGATACTTGGTGTGAATTGCAGAATCCCGTGAACCATCGAGTTT-TTGAA
CGCAAGTTGCGCCCGAAGCCATTT-GGTTGAGGGCACGTCTGCCTGGGCGTCACGCATCG
TGTCG-CCCCCTACAACTCCTC-A-----AATGGATG-TTTGGTGT-GGGGGCGGATATT
GGTCTCCCGTTTCT---CCGATATGGTTGGCCAAAATA-CGAGTCCCA--TTCGAT-GGA
TGCACGACTAGT-GGTGGTTGCTAAAACCTTC-GTCTTCGGTTGTGC-ATCTTCATTCGT
AAGGG-ATG-C-----TT-AAAGA--CCCC-AATGTGTTGTCTTCTGATGACGCTTCG
>Pseudognaphalium_hypoleucum_0200
TCGAACCCTGCAA-AGCAGAACGACC-TGTGAACATGTAACTACAACT-AGGC-AAATTA
GGGATTG---AGCTTTTGTTTGATCCTT---AG-C-TGCC-T-T-G-TTGATGT-GTGTT
C------------------AAGATTCCTTA-----CGGATGACAGAATGTCACATTGACA
TAC-TAACC-AACCCC-GGCACGGAATGTGCCAAGGAAATT-CAAACTTT--A-AGAATG
GAAGG-TTTCATGATGTCCCG-TTTATCGGTGCAC-AATTGAAACTTT-----ACTTCTT
TG-TAATC-ACAAATGACTCTCGGCAACGGATATCTCGGCTCACGCATCGATGAAGAACG
TAGCAAAATGCGATACTTGGTGTGAATTGCAGAATCCCGTGAACCATCGAGTTT-TTGAA
CGCAAGTTGCGCCCGAAGCCATTT-GGTTGAGGGCACGTCTGCCTGGGCGTCACGCATCG
TGTCG-CCCCCTACAACTCCTC-A-----AATGGATG-TTTGGTGT-GGGGGCGGATATT
GGTCTCCCGTTTCT---CCGATATGGTTGGCCAAAATA-CGAGTCCCA--TTCGAT-GGA
TGCACGACTAGT-GGTGGTTGCTAAAACCTTC-GTCTTCGGTTGTGC-ATCTTCATTCGT
AAGGG-ATG-C-----TT-AAAGA--CCCC-AATGTGTTGTCTTCTGATGACGCTTCG
>Pseudognaphalium_hypoleucum_07042
TCGAACCCTGCAA-AGCAGAACGACC-TGTGAACATGTAACTACAACT-AGGC-AAATTA
GGGATTG---AGCTTTTGTTTGATCCTT---AG-C-TGCC-T-T-G-TTGATGT-GTGTT
C------------------AAGATTCCTTA-----CGGATGACAGAATGTCACATTGACA
TAC-TAACC-AACCCC-GGCACGGAATGTGCCAAGGAAATT-CAAACTTT--A-AGAATG
GAAGG-TTTCATGATGTCCCG-TTTATCGGTGCAC-AATTGAAACTTT-----ACTTCTT
TG-TAATC-ACAAATGACTCTCGGCAACGGATATCTCGGCTCACGCATCGATGAAGAACG
TAGCAAAATGCGATACTTGGTGTGAATTGCAGAATCCCGTGAACCATCGAGTTT-TTGAA
CGCAAGTTGCGCCCGAAGCCATTT-GGTTGAGGGCACGTCTGCCTGGGCGTCACGCATCG
TGTCG-CCCCCTACAACTCCTC-A-----AATGGATG-TTTGGTGT-GGGGGCGGATATT
GGTCTCCCGTTTCT---CCGATATGGTTGGCCAAAATA-CGAGTCCCA--TTCGAT-GGA
TGCACGACTAGT-GGTGGTTGCTAAAACCTTC-GTCTTCGGTTGTGC-ATCTTCATTCGT
AAGGG-ATG-C-----TT-AAAGA--CCCC-AATGTGTTGTCTTCTGATGACGCTTCG
>Pseudognaphalium_affine_37610
TCGAACCCTGCAA-AGCAGAACGACC-TGTGAACATGTAACTACAACT-AGGC-AAATTA
GGGATTG---AGCTTTTGTTTGATCCTT---AG-C-TGCC-T-T-G-TTGATGT-GTGTT
C------------------AAGATTCCTTA-----CGGATGACAGAATGTCACATTGACA
TAC-TAACC-AACCCC-GGCACGGAATGTGCCAAGGAAATT-CAAACTTT--A-AGAATG
GAAGG-TTTCATGATGTCCCG-TTTATCGGTGCAC-AATTGAAACTTT-----ACTTCTT
TG-TAATC-ACAAATGACTCTCGGCAACGGATATCTCGGCTCACGCATCGATGAAGAACG
TAGCAAAATGCGATACTTGGTGTGAATTGCAGAATCCCGTGAACCATCGAGTTT-TTGAA
CGCAAGTTGCGCCCGAAGCCATTT-GGTTGAGGGCACGTCTGCCTGGGCGTCACGCATCG
TGTCG-CCCCCTACAACTCCTC-A-----AATGGATG-TTTGGTGT-GGGGGCGGATATT
GGTCTCCCGTTTCT---CCGATATGGTTGGCCAAAATA-CGAGTCCCA--TTCGAT-GGA
TGCACGACTAGT-GGTGGTTGCTAAAACCTTC-GTCTTCGGTTGTGC-ATCTTCATTCGT
AAGGG-ATG-C-----TT-AAAGA--CCCC-AATGTGTTGTCTTCTGATGACGCTTCG
>Pseudognaphalium_affine_ZSX1907007
TCGAACCCTGCAA-AGCAGAACGACC-TGTGAACATGTAACTACAACT-AGGC-AAATTA
GGGATTG---AGCTTTTGTTTGATCCTT---AG-C-TGCC-T-T-G-TTGATGT-GTGTT
C------------------AAGATTCCTTA-----CGGATGACAGAATGTCACATTGACA
TAC-TAACC-AACCCC-GGCACGGAATGTGCCAAGGAAATT-CAAACTTT--A-AGAATG
GAAGG-TTTCATGATGTCCCG-TTTATCGGTGCAC-AATTGAAACTTT-----ACTTCTT
TG-TAATC-ACAAATGACTCTCGGCAACGGATATCTCGGCTCACGCATCGATGAAGAACG
TAGCAAAATGCGATACTTGGTGTGAATTGCAGAATCCCGTGAACCATCGAGTTT-TTGAA
CGCAAGTTGCGCCCGAAGCCATTT-GGTTGAGGGCACGTCTGCCTGGGCGTCACGCATCG
TGTCG-CCCCCTACAACTCCTC-A-----AATGGATG-TTTGGTGT-GGGGGCGGATATT
GGTCTCCCGTTTCT---CCGATATGGTTGGCCAAAATA-CGAGTCCCA--TTCGAT-GGA
TGCACGACTAGT-GGTGGTTGCTAAAACCTTC-GTCTTCGGTTGTGC-ATCTTCATTCGT
AAGGG-ATG-C-----TT-AAAGA--CCCC-AATGTGTTGTCTTCTGATGACGCTTCG
>Pseudognaphalium_sandwicensium_3546561
TCGAACCCTGCAA-AGCAGAACGACC-TGTGAACATGTAACTACAACT-AGGC-AGATTA
GGGATTG---AGCTTTTGCTTGATCCTT---AG-C-TGCC-T-T-G-TTGATGT-GCGTT
C------------------AAGATTCCTTA-----CGGATGACAGAATGTCACATTGACA
AAC-TAACC-AACCCC-GGCACGGAATGTGCCAAGGAAATT-CAAACTCT--A-AGAATG
GAAGG-TTTCATGATGTCCCG-TTTATCGGTGCAC-AGTTGAAACTTT-----ACTTCTT
TG-TAATC-ACAAATGACTCTCGGCAACGGATATCTCGGCTCACGCATCGATGAAGAACG
TAGCAAAATGCGATACTTGGTGTGAATTGCAGAATCCCGTGAACCATCGAGTTT-TTGAA
CGCAAGTTGCGCCCGAAGCCATTT-GGTTGAGGGCACGTCTGCCTGGGCGTCACGCATCG
TGTCG-CCCCCTACAACTCCTC-A-----AATGGATG-TTTGGTGT-GGGGGCGGATATT
GGTCTCCCGTTTCT---CCGATATGGTTGGCCAAAATA-CGAGTCCCA--TTCGAT-GGA
TGCACGACTAGT-GGTGGTTGCTAAAACCTTC-GTCTTCGGTTGTGC-ATCTTCATTCGT
AAGGG-ATG-C-----TT-AAAGA--CCCC-AATGTGTTGTCTTCT------------
>Pseudognaphalium_sandwicensium_var__molokaiense_BISH4
TCGAACCCTGCAA-AGCAGAACGACC-TGTGAACATGTAACTACAACT-AGGC-AGATTA
GGGATTG---AGCTTTTGCTTGATCCTT---AG-C-TGCC-T-T-G-TTGATGT-GCGTT
C------------------AAGATTCCTTA-----CGGATGACAGAATGTCACATTGACA
AAC-TAACC-AACCCC-GGCACGGAATGTGCCAAGGAAATT-CAAACTCT--A-AGAATG
GAAGG-TTTCATGATGTCCCG-TTTATCGGTGCAC-AATTGAAACTTT-----ACTTCTT
TG-TAATC-ACAAATGACTCTCGGCAACGGATATCTCGGCTCACGCATCGATGAAGAACG
TAGCAAAATGCGATACTTGGTGTGAATTGCAGAATCCCGTGAACCATCGAGTTT-TTGAA
CGCAAGTTGCGCCCGAAGCCATTT-GGTTGAGGGCACGTCTGCCTGGGCGTCACGCATCG
TGTCG-CCCCCTACAACTCCTC-A-----AATGGATG-TTTGGTGT-GGGGGCGGATATT
GGTCTCCCGTTTCT---CCGATATGGTTGGCCAAAATA-CGAGTCCCG--TTCGAT-GGA
TGCACGACTAGT-GGTGGTTGCTAAAACCTTC-GTCTTCGGTTGTGC-ATCTTCATTCGT
AAGGG-ATG-C-----TT-AAAGA--CCCC-AATGTGTTGTCTTCTGATGACGCTTCG
>Pseudognaphalium_sandwicensium_var__molokaiense_US3546561
TCGAACCCTGCAA-AGCAGAACGACC-TGTGAACATGTAACTACAACT-AGGC-AGATTA
GGGATTG---AGCTTTTGCTTGATCCTT---AG-C-TGCC-T-T-G-TTGATGT-GCGTT
C------------------AAGATTCCTTA-----CGGATGACAGAATGTCACATTGACA
AAC-TAACC-AACCCC-GGCACGGAATGTGCCAAGGAAATT-CAAACTYT--A-AGAATG
GAAGG-TTTCATGATGTCCCG-TTTATCGGTGCAC-AGTTGAAACTTT-----ACTTCTT
TG-TAATC-ACAAATGACTCTCGGCAACGGATATCTCGGCTCACGCATCGATGAAGAACG
TAGCAAAATGCGATACTTGGTGTGAATTGCAGAATCCCGTGAACCATCGAGTTT-TTGAA
CGCAAGTTGCGCCCGAAGCCATTT-GGTTGAGGGCACGTCTGCCTGGGCGTCACGCATCG
TGTCG-CCCCCTACAACTCCTC-A-----AATGGATG-TTTGGTGT-GGGGGCGGATATT
GGTCTCCCGTTTCT---CCGATATGGTTGGCCAAAATA-CGAGTCCCA--TTCGAT-GGA
TGCACGACTAGT-GGTGGTTGCTAAAACCTTC-GTCTTCGGTTGTGC-ATCTTCATTCGT
AAGGG-ATG-C-----TT-AAAGA--CCCC-AATGTGTTGTCTTCTGATGACGCTTCG
>Pseudognaphalium_sandwicensium_var__molokaiense_697469
TCGAACCCTGCAA-AGNNGAACGACC-TGTGAACATGTAACTACAACT-AGGC-AGATTA
GGGATTG---AGCTTTTGCTTGATCCTT---AG-C-TGCC-T-T-G-TTGATGT-GCGTT
C------------------AAGATTCCTTA-----CGGATGACAGAATGTCACATTGACA
AAC-TAACC-AACCCC-GGCACGGAATGTGCMAAGGAAATT-CAAACTCT--A-AGAATG
GAAGG-TTTCATGATGTCCCG-TTTATCGGTGCAC-AATTGAAACTTT-----ACTTCTT
TG-TAATC-ACAAATGACTCTCGGCAACGGATATCTCGGCTCACGCATCGATGAAGAACG
TAGCAAAATGCGATACTTGGTGTGAATTGCAGAATCCCGTGAACCATCGAGTTT-TTGAA
CGCAAGTTGCGCCCGAAGCCATTT-GGTTGAGGGCACGTCTGCCTGGGCGTCACGCATCG
TGTCG-CCCCCTACAACTCCTC-A-----AATGGATG-TTTGGTGT-GGGGGCGGATATT
GGTCTCCCGTTTCT---CCGATATGGTTGGCCAAAATA-CGAGTCCCG--TTCGAT-GGA
TGCACGACTAGT-GGTGGTTGCTAAAACCTTC-GTCTTCGGTTGTGC-ATCTTCATTCGT
AAGGG-ATG-C-----TT-AAAGA--CCCC-AATGTGTTGTCTTC-------------
>Pseudognaphalium_gayanum_3140
TCGAACCCTGCAA-AGCAGAACGACC-CGTGAACATGTAACTACAACT-AGGC-AAATTA
GGGATTG---AGCTTTTGTTTGATCCTT---AG-C-TGCC-T-T-G-TTGATGT-GTGTT
C------------------GAGATTCCTTA-----CGGATGACAGAATGTCACATTGACA
TAC-TAACC-AACCCC-GGCACGGAATGTGCCAAGGAAATT-CAAACTTT--A-AGGATG
GAAGG-TTTCATGATGTCCCG-TTTATCGGTGCAC-AATTGAAACTTT-----ACTTCTT
TG-TAATC-ACAAATGACTCTCGGCAACGGATATCTCGGCTCACGCATCGATGAAGAACG
TAGCAAAATGCGATACTTGGTGTGAATTGCAGAATCCCGTGAACCATCGAGTTT-TTGAA
CGCAAGTTGCGCCCGAAGCCATTT-GGTTGAGGGCACGTCTGCCTGGGCGTCACGCATCG
TGTCG-CCCCCTACAACTCCTC-A-----AATGGATG-TTTGGTGT-GGGGGCGGATATT
GGTCTCCCGTTTCT---CCGATACGGTTGGCCAAAATA-CGAGTCCCA--ATCGAT-GGA
TGCACGACCAGT-GGTGGTTGCTAAAACCTTC-GTCTTCGGTTGTGC-ATCTTCATTCGT
ACGGG-ATG-C-----TT-AAAGA--CCCC-AATGTGTTGTCTTCTGATGACGCTTCG
>Pseudognaphalium_viravira_I158
TCGAACCCTGCAA-AGCAGAACGACC-CGTGAACATGTAACTACAACT-AGGC-AAATTA
GGGATTG---AGCTTTTGTTTGATCCTT---AG-C-TGCC-T-T-G-TTGATGT-GTGTT
C------------------GAGATTCCTTA-----CGGATGACAGAATGTCACATTGACA
TAC-TAACC-AACCCC-GGCACGGAATGTGCCAAGGAAATT-CAAACTTT--A-AGGATG
GAAGG-TTTCATGATGTCCCG-TTTATCGGTGCAC-AATTGAAACTTT-----ACTTCTT
TG-TAATC-ACAAATGACTCTCGGCAACGGATATCTCGGCTCACGCATCGATGAAGAACG
TAGCAAAATGCGATACTTGGTGTGAATTGCAGAATCCCGTGAACCATCGAGTTT-TTGAA
CGCAAGTTGCGCCCGAAGCCATTT-GGTTGAGGGCACGTCTGCCTGGGCGTCACGCATCG
TGTCG-CCCCCTACAACTCCTC-A-----AATGGATG-TTTGGTGT-GGGGGCGGATATT
GGTCTCCCGTTTCT---CCGATACGGTTGGCCAAAATA-CGAGTCCCA--ATCGAT-GGA
TGCACGACCAGT-GGTGGTTGCTAAAACCTTC-GTCTTCGGTTGTGC-ATCTTCATTCGT
ACGGG-ATG-C-----TT-AAAGA--CCCC-AATGTGTTGTCTTCTGATGACGCTTCG
>Pseudognaphalium_graveolens_I144
TCGAACCCTGCAA-AGCAGAACGACC-CGTGAACATGTAACTACAACT-AGGC-AAATTA
GGGATTG---AGCTTTTGTTTGATCCTT---AG-C-TGCC-T-T-G-TTGATGT-GTGTT
C------------------GAGATTCCTTA-----CGGATGACAGAATGTCACATTGACA
TAC-TAACC-AACCCC-GGCACGGAATGTGCCAAGGAAATT-CAAACTTT--A-AGGATG
GAAGG-TTTCATGATGTCCCG-TTTATCGGTGCAC-AATTGAAACTTT-----ACTTCTT
TG-TAATC-ACAAATGACTCTCGGCAACGGATATCTCGGCTCACGCATCGATGAAGAACG
TAGCAAAATGCGATACTTGGTGTGAATTGCAGAATCCCGTGAACCATCGAGTTT-TTGAA
CGCAAGTTGCGCCCGAAGCCATTT-GGTTGAGGGCACGTCTGCCTGGGCGTCACGCATCG
TGTCG-CCCCCTACAACTCCTC-A-----AATGGATG-TTTGGTGT-GGGGGCGGATATT
GGTCTCCCGTTTCT---CCGATACGGTTGGCCAAAATA-CGAGTCCCA--ATCGAT-GGA
TGCACGACTAGT-GGTGGTTGCTAAAACCTTC-GTCTTCGGTTGTGC-ATCTTCATTCGT
ACGGG-ATG-C-----TT-AAAGA--CCCC-AATGTGTTGTCTTCTGATGACGCTTCG
>Pseudognaphalium_leucopeplum_I148
TCGAACCCTGCAA-AGCAGAACGACC-CGTGAACATGTAACTACAACT-AGGC-AAATTA
GGGATTG---AGCTTTTGTTTGATCCTT---AG-C-TGCC-T-T-G-TTGATGT-GTGTT
C------------------GAGATTCCTTA-----CGGATGACAGAATGTCACATTGACA
TAC-TAACC-AACCCC-GGCACGGAATGTGCCAAGGAAATT-CAAACTTT--A-AGGATG
GAAGG-TTTCATGATGTCCCG-TTTATCGGTGCAC-AATTGAAACTTT-----ACTTCTT
TG-TAATC-ACAAATGACTCTCGGCAACGGATATCTCGGCTCACGCATCGATGAAGAACG
TAGCAAAATGCGATACTTGGTGTGAATTGCAGAATCCCGTGAACCATCGAGTTT-TTGAA
CGCAAGTTGCGCCCGAAGCCATTT-GGTTGAGGGCACGTCTGCCTGGGCGTCACGCATCG
TGTCG-CCCCCTACAACTCCTC-A-----AATGGATG-TTTGGTGT-GGGGGCGGATATT
GGTCTCCCGTTTCT---CCGATACGGTTGGCCAAAATA-CGAGTCCCA--ATCGAT-GGA
TGCACGACTAGT-GGTGGTTGCTAAAACCTTC-GTCTTCGGTTGTGC-ATCTTCATTCGT
ACGGG-ATG-C-----TT-AAAGA--CCCC-AATGTGTTGTCTTCTGATGACGCTTCG
>Pseudognaphalium_sp__CHR646026_2
TCGAACCCTGCAA-AGCAGAACGACC-CGTGAACATGTAACTACAACT-AGGC-AAATTA
GGGATTG---AGCTTTTGTTTGATCCTT---AG-C-TGCC-T-T-G-TTGATGT-GTGTT
C------------------GAGATTCCTTA-----CGGATGACAGAATGTCACATTGACA
TAC-TAACC-AACCCC-GGCACGGAATGTGCCAAGGAAATT-CAAACTTT--A-AGAATG
GAAGG-TTTCATGATGTCCCG-TTTATCGGTGCAC-AATTGAAACTTT-----ACTTCTT
TG-TAATC-ACAAATGACTCTCGGCAACGGATATCTCGGCTCACGCATCGATGAAGAACG
TAGCAAAATGCGATACTTGGTGTGAATTGCAGAATCCCGTGAACCATCGAGTTT-TTGAA
CGCAAGTTGCGCCCGAAGCCATTT-GGTTGAGGGCACGTCTGCCTGGGCGTCACGCATCG
TGTTG-CCCCCTACAACTCCTC-A-----AATGGATG-TTTGGTGT-GGGGGCGGATATT
GGTCTCCCGTTTCT---CCGATACGGTTGGCCAAAATA-CGAGTCCCA--ATCGAT-GGA
TGCACGACTAGT-GGTGGTTGCTAAAACCTTC-GTCTTCGGTTGTGC-ATCTTCATTCGT
ATGGG-ATG-C-----TT-AAAGA--CCCC-AATGTGTTGTCTTCTGATGACGCTTCG
>Pseudognaphalium_lacteum_I146
TCGAACCCTGCAA-AGCAGAACGACC-CGTGAACATGTAACTACAACT-AGGC-AAATTA
GGGATTG---AGCTTTTGTTTGATCCTT---AG-C-TGCC-T-T-G-TCGATGT-GTGTT
C------------------GAGATTCCTTG-----CGGATGACAGAATGTCACATTGACA
CAC-TAACC-AACCCC-GGCACGGAATGTGCCAAGGAAATT-CAAACTTT--A-AGGATG
GAAGG-TTTCATGATGTCCCG-TTTATCGGTGCAC-AATTGAAACTTT-----ACTTCTT
TG-TAATC-ACAAATGACTCTCGGCAACGGATATCTCGGCTCACGCATCGATGAAGAACG
TAGCAAAATGCGATACTTGGTGTGAATTGCAGAATCCCGTGAACCATCGAGTTT-TTGAA
CGCAAGTTGCGCCCGAAGCCATTT-GGTTGAGGGCACGTCTGCCTGGGCGTCACGCATCG
TGTCG-CCCCCTACAACTCCTC-A-----AATGGATG-TTTGGTGT-GGGGGCGGATATT
GGTCTCCCGTTTCT---CCGATACGGTTGGCCAAAATA-CGAGTCCCA--ATCGAT-GGA
TGCACGACTAGT-GGTGGTTGCTAAAACCTTC-GTCTTCGGTTGTGC-ATCTTCATTCGT
ACGGG-ATG-C-----TT-AAAGA--CCCC-AATGTGTTGTCTTCTGATGACGCTTCG
>Pseudognaphalium_luteoalbum_Auck363575
TCGAACCCTGCAA-AGCAGAACGACC-CGTGAACATGTAACTACAACT-AGGC-AAATTA
GGGATTG---AGCTTTTGTTTGATCCTT---AG-C-TGCC-T-T-G-TTGATGT-GTGTT
C------------------GAGATTCCTTA-----CGGATGACAGAATGTCACATTGACA
TAC-TAACC-AACCCC-GGCACGGAATGTGCCAAGGAAATT-CAAACTTT--A-AGAATG
GAAGG-TTTCATGATGTCCCG-TTTATCGGTGCAC-AATTGAAACTTT-----ACTTCTT
TG-TAATC-ACAAACGACTCTCGGCAACGGATATCTCGGCTCACGCATCGATGAAGAACG
TAGCAAAATGCGATACTTGGTGTGAATTGCAGAATCCCGTGAACCATCGAGTTT-TTGAA
CGCAAGTTGCGCCCGAAGCCATTT-GGTTGAGGGCACGTCTGCCTGGGCGTCACGCATCG
TGTCG-CCCCCTACAACTCCTC-A-----AACGGATG-TTTGGTGT-GGGGGCGGATATT
GGTCTCCCGTTTCT---CCGATACGGTTGGCCAAAATA-CGAGTCCCA--ATCGAT-GGA
TGCACGACTAGT-GGTGGTTGCTAAAACCTTC-GTCTTCGGTTGTGC-ATCTTCATTCGT
ATGGG-ATG-C-----TT-AAAGA--CCCC-AATGTGTTGTCTTTTGATGACGCTTCG
>Pseudognaphalium_luteoalbum_BISH7
TCGAACCCTGCAA-AGCAGAACGACC-CGTGAACATGTAACTACAACT-AGGC-AAATTA
GGGATTG---AGCTTTTGTTTGATCCTT---AG-C-TGCC-T-T-G-TTGATGT-GTGTT
C------------------GAGATTCCTTA-----CGGATGACAGAATGTCACATTGACA
TAC-TAACC-AACCCC-GGCACGGAATGTGCCAAGGAAATT-CAAACTTT--A-AGAATG
GAAGG-TTTCATGATGTCCCG-TTTATCGGTGCAC-AATTGAAACTTT-----ACTTCTT
TG-TAATC-ACAAACGACTCTCGGCAACGGATATCTCGGCTCACGCATCGATGAAGAACG
TAGCAAAATGCGATACTTGGTGTGAATTGCAGAATCCCGTGAACCATCGAGTTT-TTGAA
CGCAAGTTGCGCCCGAAGCCATTT-GGTTGAGGGCACGTCTGCCTGGGCGTCACGCATCG
TGTCG-CCCCCTACAACTCCTC-A-----AACGGATG-TTTGGTGT-GGGGGCGGATATT
GGTCTCCCGTTTCT---CCGATACGGTTGGCCAAAATA-CGAGTCCCA--ATCGAT-GGA
TGCACGACTAGT-GGTGGTTGCTAAAACCTTC-GTCTTCGGTTGTGC-ATCTTCATTCGT
ATGGG-ATG-C-----TT-AAAGA--CCCC-AATGTGTTGTCTTTTGATGACGCTTCG
>Pseudognaphalium_luteoalbum_RDS1618
TCGAACCCTGCAA-AGCAGAACGACC-CGTGAACATGTAACTACAACT-AGGC-AAATTA
GGGATTG---AGCTTTTGTTTGATCCTT---AG-C-TGCC-T-T-G-TTGATGT-GTGTT
C------------------GAGATTCCTTA-----CGGATGACAGAATGTCACATTGACA
TAC-TAACC-AACCCC-GGCACGGAATGTGCCAAGGAAATT-CAAACTTT--A-AGAATG
GAAGG-TTTCATGATGTCCCG-TTTATCGGTGCAC-AATTGAAACTTT-----ACTTCTT
TG-TAATC-ACAAACGACTCTCGGCAACGGATATCTCGGCTCACGCATCGATGAAGAACG
TAGCAAAATGCGATACTTGGTGTGAATTGCAGAATCCCGTGAACCATCGAGTTT-TTGAA
CGCAAGTTGCGCCCGAAGCCATTT-GGTTGAGGGCACGTCTGCCTGGGCGTCACGCATCG
TGTCG-CCCCCTACAACTCCTC-A-----AACGGATG-TTTGGTGT-GGGGGCGGATATT
GGTCTCCCGTTTCT---CCGATACGGTTGGCCAAAATA-CGAGTCCCA--ATCGAT-GGA
TGCACGACTAGT-GGTGGTTGCTAAAACCTTC-GTCTTCGGTTGTGC-ATCTTCATTCGT
ATGGG-ATG-C-----TT-AAAGA--CCCC-AATGTGTTGTCTTTTGATGACGCTTCG
>Pseudognaphalium_sandwicensium_I154
TCGAACCCTGCAA-AGCAGAACGACC-CGTGAACATGTAACTACAACT-AGGC-AAATTA
GGGATTG---AGCTTTTGTTTGATCCTT---AG-C-TGCC-T-T-G-TTGATGT-GTGTT
C------------------GAGATTCCTTA-----CGGATGACAGAATGTCACATTGACA
TAC-TAACC-AACCCC-GGCACGGAATGTGCCAAGGAAATT-CAAACTTT--A-AGAATG
GAAGG-TTTCATGATGTCCCG-TTTATCGGTGCAC-AATTGAAACTTT-----ACTTCTT
TG-TAATC-ACAAACGACTCTCGGCAACGGATATCTCGGCTCACGCATCGATGAAGAACG
TAGCAAAATGCGATACTTGGTGTGAATTGCAGAATCCCGTGAACCATCGAGTTT-TTGAA
CGCAAGTTGCGCCCGAAGCCATTT-GGTTGAGGGCACGTCTGCCTGGGCGTCACGCATCG
TGTCG-CCCCCTACAACTCCTC-A-----AACGGATG-TTTGGTGT-GGGGGCGGATATT
GGTCTCCCGTTTCT---CCGATACGGTTGGCCAAAATA-CGAGTCCCA--ATCGAT-GGA
TGCACGACTAGT-GGTGGTTGCTAAAACCTTC-GTCTTCGGTTGTGC-ATCTTCATTCGT
ATGGG-ATG-C-----TT-AAAGA--CCCC-AATGTGTTGTCTTTTGATGACGCTTCG
>Pseudognaphalium_luteoalbum_6125
TCGAACCCTGCAA-AGCAGAACGACC-CGTGAACATGTAACTACAACT-AGGC-AAATTA
GGGATTG---AGCTTTTGTTTGATCCTT---AG-C-TGCN-T-T-G-TTGATGT-GTGTT
C------------------GAGATTCCTTA-----CGGATGACAGAATGTCACATTGACA
TAC-TAACC-AACCCC-GGCACGGAATGTGCCAAGGAAATT-CAAACTTT--A-AGAATG
GAAGG-TTTCATGATGTCCCG-TTTATCGGTGCAC-AATTGAAACTTT-----ACTTCTT
TG-TAATC-ACAAACGACTCTCGGCAACGGATATCTCGGCTCACGCATCGATGAAGAACG
TAGCAAAATGCGATACTTGGTGTGAATTGCAGAATCCCGTGAACCATCGAGTTT-TTGAA
CGCAAGTTGCGCCCGAAGCCATTT-GGTTGAGGGCACGTCTGCCTGGGCGTCACGCATCG
TGTCG-CCCCCTACAACTCCTC-A-----AACGGATG-TTTGGTGT-GGGGGCGGATATT
GGTCTCCCGTTTCT---CCGATACGGTTGGCCAAAATA-CGAGTCCCA--ATCGAT-GGA
TGCACGACTAGT-GGTGGTTGCTAAAACCTTC-GTCTTCGGTTGTGC-ATCTTCATTCGT
ATGGG-ATG-C-----TT-AAAGA--CCCC-AATGTGTTGTCTTTTGATGACGCTTCG
>Pseudognaphalium_luteoalbum_I149
TCGAACCCTGCAA-AGCAGAATGACC-CGTGAACATGTAACTACAACT-AGGC-AAATTA
GGGATTG---AGCTTTTGTTCGATCCTT---AG-C-TGCC-T-T-G-TTGATGT-GTGTT
C------------------GAGATTCCTTA-----CGGATGACAGAATGTCACATTGACA
TAC-TAACC-AACCCC-GGCACGGAATGTGCCAAGGAAATT-CAAACTTT--A-AGAATG
GAAGG-TTTCATGATGTCCCG-TTTATCGGTGCAC-AATTGAAACTTT-----ACTTCTT
TG-TAATC-ACAAACGACTCTCGGCAACGGATATCTCGGCTCACGCATCGATGAAGAACG
TAGCAAAATGCGATACTTGGTGTGAATTGCAGAATCCCGTGAACCATCGAGTTT-TTGAA
CGCAAGTTGCGCCCGAAGCCATTT-GGTTGAGGGCACGTCTGCCTGGGCGTCACGCATCG
TGTCG-CCCCCTACAACTCCTC-A-----AATGGATG-TTTGGTGT-GGGGGCGGATATT
GGTCTCCCGTTTCT---CCGATACGGTTGGCCAAAATA-CGAGTCCCA--ATCGAT-GGA
TGCACGACTAGT-GGTGGTTGCTAAAACCTTC-GTCTTCGGTTGTGC-ATCTTCATTCGT
ATGGG-ATG-C-----TT-AAAGA--CCCC-AATGTGTTGTCTTTTGATGACGCTTCG
>Pseudognaphalium_sp__CHR493823_2
TCGAACCCTGCAA-AGCAGAACGACC-CGTGAACATGTAACTACAACT-AGGC-AAATTA
GGGATTG---AGCTTTTGTTTGATCCTT---AG-C-TGCC-T-T-G-TTGATGT-GTGTT
C------------------GAGATTCCTTA-----CGGATGACAGAATGTCACATTGACA
TAC-TAACC-AACCCC-GGCACGGAATGTGCCAAGGAAATT-CAAACTTT--A-AGAATG
GAAGG-TTTCATGATGTCCCG-TTTATCGGTGCAC-AATTGAAACTTT-----ACTTCTT
TG-TAATC-ACAAACGACTCTCGGCAACGGATATCTCGGCTCACGCATCGATGAAGAACG
TAGCAAAATGCGATACTTGGTGTGAATTGCAGAATCCCGTGAACCATCGAGTTT-TTGAA
CGCAAGTTGCGCCCGAAGCCATTT-GGTTGAGGGCACGTCTGCCTGGGCGTCACGCATCG
TGTCG-CCCCCTACAACTCCTC-A-----AATGGATG-TTTGGTGT-GGGGGCGGATATT
GGTCTCCCGTTTCT---CCGATACGGTTGGCCAAAATA-CGAGTCCCA--ATCGAT-GGA
TGCACGACTAGT-GGTGGTTGCTAAAACCTTC-GTCTTCGGTTGTGC-ATCTTCATTCGT
ATGGG-ATG-C-----TT-AAATA--CCCC-AATGTGTTGTCTTCTGATGACGCTTCG
>Pseudognaphalium_sp__Auck228446
TCGAACCCTGCAA-AGCAGAACGACC-CGTGAACATGTAACTACAACT-AGGC-AAATTA
GGGATTG---AGCTTTTGTTTGATCCTT---AG-C-TGCC-T-T-G-TTGATGT-GTGTT
C------------------GAGATTCCTTA-----CGGATGACAGAATGTCACATTGACA
TAC-TAACC-AACCCC-GGCACGGAATGTGCCAAGGAAATT-CAAACTTT--A-AGAATG
GAAGG-TTTCATGATGTCCCG-TTTATCGGTGCAC-AATTGAAACTTT-----ACTTCTT
TG-TAATC-ACAAACGACTCTCGGCAACGGATATCTCGGCTCACGCATCGATGAAGAACG
TAGCAAAATGCGATACTTGGTGTGAATTGCAGAATCCCGTGAACCATCGAGTTT-TTGAA
CGCAAGTTGCGCCCGAAGCCATTT-GGTTGAGGGCACGTCTGCCTGGGCGTCACGCATCG
TGTCG-CCCCCTACAACTCCTC-A-----AATGGATG-TTTGGTGT-GGGGGTGGATATT
GGTCTCCCGTTTCT---CCGATACGGTTGGCCAAAATA-CGAGTCCCA--ATCGAT-GGA
TGCACAACTAGT-GGTGGTTGCTAAAACCTTC-GTCTTCGGTTGTGC-ATCTTCATTCGT
ATGGG-ATG-C-----TT-AAAGA--CCCC-AATGTGTTGTCTTCTGATGACGCTTCG
>Pseudognaphalium_sp__CHR606033
TCGAACCCTGCAA-AGCAGAACGACC-CGTGAACATGTAACTACAACT-AGGC-AAATTA
GGGATTG---AGCTTTTGTTTGATCCTT---AG-C-TGCC-T-T-G-TTGATGT-GTGTT
C------------------GAGATTCCTTA-----CGGATGACAGAATGTCACATTGACA
TAC-TAACC-AACCCC-GGCACGGAATGTGCCAAGGAAATT-CAAACTTT--A-AGAATG
GAAGG-TTTCATGATGTCCCG-TTTATCGGTGCAC-AATTGAAACTTT-----ACTTCTT
TG-TAATC-ACAAACGACTCTCGGCAACGGATATCTCGGCTCACGCATCGATGAAGAACG
TAGCAAAATGCGATACTTGGTGTGAATTGCAGAATCCCGTGAACCATCGAGTTT-TTGAA
CGCAAGTTGCGCCCGAAGCCATTT-GGTTGAGGGCACGTCTGCCTGGGCGTCACGCATCG
TGTCG-CCCCCTACAACTCCTC-A-----AATGGATG-TTTGGTGT-GGGGGTGGATATT
GGTCTCCCGTTTCT---CCGATACGGTTGGCCAAAATA-CGAGTCCCA--ATCGAT-GGA
TGCACAACTAGT-GGTGGTTGCTAAAACCTTC-GTCTTCGGTTGTGC-ATCTTCATTCGT
ATGGG-ATG-C-----TT-AAAGA--CCCC-AATGTGTTGTCTTCTGATGACGCTTCG
>Pseudognaphalium_sp__JMP1755A
TCGAACCCTGCAA-AGCAGAACGACC-CGTGAACATGTAACTACAACT-AGGC-AAATTA
GGGATTG---AGCTTTTGTTTGATCCTT---AG-C-TGCC-T-T-G-TTGATGT-GTGTT
C------------------GAGATTCCTTA-----CGGATGACAGAATGTCACATTGACA
TAC-TAACC-AACCCC-GGCACGGAATGTGCCAAGGAAATT-CAAACTTT--A-AGAATG
GAAGG-TTTCATGATGTCCCG-TTTATCGGTGCAC-AATTGAAACTTT-----ACTTCTT
TG-TAATC-ACAAACGACTCTCGGCAACGGATATCTCGGCTCACGCATCGATGAAGAACG
TAGCAAAATGCGATACTTGGTGTGAATTGCAGAATCCCGTGAACCATCGAGTTT-TTGAA
CGCAAGTTGCGCCCGAAGCCATTT-GGTTGAGGGCACGTCTGCCTGGGCGTCACGCATCG
TGTCG-CCCCCTACAACTCCTC-A-----AATGGATG-TTTGGTGT-GGGGGTGGATATT
GGTCTCCCGTTTCT---CCGATACGGTTGGCCAAAATA-CGAGTCCCA--ATCGAT-GGA
TGCACAACTAGT-GGTGGTTGCTAAAACCTTC-GTCTTCGGTTGTGC-ATCTTCATTCGT
ATGGG-ATG-C-----TT-AAAGA--CCCC-AATGTGTTGTCTTCTGATGACGCTTCG
>Pseudognaphalium_sp__KF6i
TCGAACCCTGCAA-AGCAGAACGACC-CGTGAACATGTAACTACAACT-AGGC-AAATTA
GGGATTG---AGCTTTTGTTTGATCCTT---AG-C-TGCC-T-T-G-TTGATGT-GTGTT
C------------------GAGATTCCTTA-----CGGATGACAGAATGTCACATTGACA
TAC-TAACC-AACCCC-GGCACGGAATGTGCCAAGGAAATT-CAAACTTT--A-AGAATG
GAAGG-TTTCATGATGTCCCG-TTTATCGGTGCAC-AATTGAAACTTT-----ACTTCTT
TG-TAATC-ACAAACGACTCTCGGCAACGGATATCTCGGCTCACGCATCGATGAAGAACG
TAGCAAAATGCGATACTTGGTGTGAATTGCAGAATCCCGTGAACCATCGAGTTT-TTGAA
CGCAAGTTGCGCCCGAAGCCATTT-GGTTGAGGGCACGTCTGCCTGGGCGTCACGCATCG
TGTCG-CCCCCTACAACTCCTC-A-----AATGGATG-TTTGGTGT-GGGGGTGGATATT
GGTCTCCCGTTTCT---CCGATACGGTTGGCCAAAATA-CGAGTCCCA--ATCGAT-GGA
TGCACAACTAGT-GGTGGTTGCTAAAACCTTC-GTCTTCGGTTGTGC-ATCTTCATTCGT
ATGGG-ATG-C-----TT-AAAGA--CCCC-AATGTGTTGTCTTCTGATGACGCTTCG
>Pseudognaphalium_luteoalbum_I150
TCGAACCCTGCAA-AGCAGAACGACC-CGTGAACATGTAACTACAACT-AGGC-AAATTA
GGGATTG---AGCTTTTGTTTGATCCTT---AG-C-TGCC-T-T-G-TTGATGT-GTGTT
C------------------GAGATTCCTTA-----CGGATGACAGAATGTCACATTGACA
TAC-TAACC-AACCCC-GGCACGGAATGTGCCAAGGAAATT-CAAACTTT--A-AGAATG
GAAGG-TTTCATGATGTCCCG-TTTATCGGTGCAC-AATTGAAACTTT-----ACTTCTT
TG-TAATC-ACAAACGACTCTCGGCAACGGATATCTCGGCTCACGCATCGATGAAGAACG
TAGCAAAATGCGATACTTGGTGTGAATTGCAGAATCCCGTGAACCATCGAGTTT-TTGAA
CGCAAGTTGCGCCCGAAGCCATTT-GGTTGAGGGCACGTCTGCCTGGGCGTCACGCATCG
TGTCG-CCCCCTACAACTCCTC-A-----AATGGATG-TTTGGTGT-GGGGGTGGATATT
GGTCTCCCGTTTCT---CCGATACGGTTGGCCAAAATA-CGAGTCCCA--ATCGAT-GGA
TGCACAACTAGT-GGTGGTTGCTAAAACCTTC-GTCTTCGGTTGTGC-ATCTTCATTCGT
ATGGG-ATG-C-----TT-AAAGA--CCCC-AATGTGTTGTCTTCTGATGACGCTTCG
>Pseudognaphalium_sp__RS_2020
TCGAACCCTGCAA-AGCAGAACGACC-CGTGAACATGTAACTACAACT-AGGC-AAATTA
GGGATTG---AGCTTTTGTTTGATCCTT---AG-C-TGCC-T-T-G-TTGATGT-GTGTT
C------------------GAGATTCCTTA-----CGGATGACAGAATGTCACATTGACA
TAC-TAACC-AACCCC-GGCACGGAATGTGCCAAGGAAATT-CAAACTTT--A-AGAATG
GAAGG-TTTCATGATGTCCCG-TTTATCGGTGCAC-AATTGAAACTTT-----AGTTCTT
TG-TAATC-ACAAACGACTCTCGGCAACGGATATCTCGGCTCACGCATCGATGAAGAACG
TAGCAAAATGCGATACTTGGTGTGAATTGCAGAATCCCGTGAACCATCGAGTTT-TTGAA
CGCAAGTTGCGCCCGAAGCCATTT-GGTTGAGGGCACGTCTGCCTGGGCGTCACGCATCG
TGTCG-CCCCCTACAACTCCTC-A-----AATGGATG-TTTGGTGT-GGGGGTGGATATT
GGTCTCCCGTTTCT---CCGATACGGTTGGCCAAAATA-CGAGTCCCA--ATCGAT-GGA
TGCACAACTAGT-GGTGGTTGCTAAAACCTTC-GTCTTCGGTTGTGC-ATCTTCATTCGT
ATGGG-ATG-C-----TT-AAAGA--CCCC-AATGTGTTGTCTTCTGATGACGCTTCG
>Pseudognaphalium_luteoalbum_363575
TCGAACCCTGCAA-AGCAGAACGACC-CGTGAACATGTAACTACAACT-AGGC-AAATTA
GGGATTG---AGCTTTTGTTTGATCCTT---AG-C-TGCC-T-T-G-TTGATGT-GTGTT
C------------------GAGATTCCTTA-----CGGATGACAGAATGTCACATTGACA
TAC-TAACC-AACCCC-GGCACGGAATGTGCCAAGGAAATT-CAAACTTT--A-AGAATG
GAAGG-TTTCATGATGTCCCG-TTTATCGGTGCAC-AATTGAAACTTT-----ACTTCTT
TG-TAATC-ACAAACGACTCTCGGCAACGGATATCTCGGCTCACGCATCGATGAAGAACG
TAGCAAAATGCGATACTTGGTGTGAATTGCAGAATCCCGTGAACCATCGAGTTT-TTGAA
CGCAAGTTGCGCCCGAAGCCATTT-GGTTGAGGGCACGTCTGCCTGGGCGTCACGCATCG
TGTCG-CCCCCTACAACTCCTC-A-----AACGGATG-TTTGGTGT-GGGGGCGGATATT
GGTCTCCCGTTTCT---CCGATACGGTTGGCCAAAATA-CGAGTCCCA--ATCGAT-GGA
TGCACGACTAGT-GGTGGTTGCTAAAACCTTC-GTCTTCGGTTGTGC-ATCTTCATTCGT
ATGGG-ATG-C-----TT-AAAGA--CCCC-AATGTGTTGTCTTC-------------
>Pseudognaphalium_sp__CHR646026
TCGAACCCTGCAA-AGCAGAACGACC-CGTGAACATGTAACTACAACT-AGGC-AAATTA
GGGATTG---AGCTTTTGTTTGATCCTT---AG-C-TGCC-T-T-G-TTGATGT-GTGTT
C------------------GAGATTCCTTA-----CGGATGACAGAATGTCACATTGACA
TAC-TAACC-AACCCC-GGCACGGAATGTGCCAAGGAAATT-CAAACTTT--A-AGAATG
GAAGG-TTTCATGATGTCCCG-TTTATCGGTGCAC-AATTGAAACTTT-----ACTTCTT
TG-TAATC-ACAAATGACTCTCGGCAACGGATATCTCGGCTCACGCATCGATGAAGAACG
TAGCAAAATGCGATACTTGGTGTGAATTGCAGAATCCCGTGAACCATCGAGTTT-TTGAA
CGCAAGTTGCGCCCGAAGCCATTT-GGTTGAGGGCACGTCTGCCTGGGCGTCACGCATCG
TGTTG-CCCCCTACAACTCCTC-A-----AATGGATG-TTTGGTGT-GGGGGCGGATATT
GGTCTCCCGTTTCT---CCGATACGGTTGGCCAAAATA-CGAGTCCCA--ATCGAT-GGA
TGCACGACTAGT-GGTGGTTGCTAAAACCTTC-GTCTTCGGTTGTGC-ATCTTCATTCGT
ATGGG-ATG-C-----TT-AAAGA--CCCC-AATGTGTTGTCTTC-------------
>Pseudognaphalium_sp__288000
TCGAACCCTGCAA-AGCAGAACGACC-CGTGAACATGTAACTACAACT-AGGC-AAATTA
GGGATTG---AGCTTTTGTTTGATCCTT---AG-C-TGCC-T-T-G-TTGATGT-GTGTT
C------------------GAGATTCCTTA-----CGGATGACAGAATGTCACATTGACA
TAC-TAACC-AACCCC-GGCACGGAATGTGCCAAGGAAATT-CAAACTTT--A-AGAATG
GAAGG-TTTCATGATGTCCCG-TTTATCGGTGCAC-AATTGAAACTTT-----ACTTCTT
TG-TAATC-ACAAACGACTCTCGGCAACGGATATCTCGGCTCACGCATCGATGAAGAACG
TAGCAAAATGCGATACTTGGTGTGAATTGCAGAATCCCGTGAACCATCGAGTTT-TTGAA
CGCAAGTTGCGCCCGAAGCCATTT-GGTTGAGGGCACGTCTGCCTGGGCGTCACGCATCG
TGTCG-CCCCCTACAACTCCTC-A-----AATGGATG-TTTGGTGT-GGGGGTGGATATT
GGTCTCCCGTTTCT---CCGATACGGTTGGCCAAAATA-CGAGTCCCA--ATCGAT-GGA
TGCACAACTAGT-GGTGGTTGCTAAAACCTTC-GTCTTCGGTTGTGC-ATCTTCATTCGT
ATGGG-ATG-C-----TT-AAAGA--CCCC-AATGTGTTGTCTTC-------------
>Pseudognaphalium_sp__606033
TCGAACCCTGCAA-AGCAGAACGACC-CGTGAACATGTAACTACAACT-AGGC-AAATTA
GGGATTG---AGCTTTTGTTTGATCCTT---AG-C-TGCC-T-T-G-TTGATGT-GTGTT
C------------------GAGATTCCTTA-----CGGATGACAGAATGTCACATTGACA
TAC-TAACC-AACCCC-GGCACGGAATGTGCCAAGGAAATT-CAAACTTT--A-AGAATG
GAAGG-TTTCATGATGTCCCG-TTTATCGGTGCAC-AATTGAAACTTT-----ACTTCTT
TG-TAATC-ACAAACGACTCTCGGCAACGGATATCTCGGCTCACGCATCGATGAAGAACG
TAGCAAAATGCGATACTTGGTGTGAATTGCAGAATCCCGTGAACCATCGAGTTT-TTGAA
CGCAAGTTGCGCCCGAAGCCATTT-GGTTGAGGGCACGTCTGCCTGGGCGTCACGCATCG
TGTCG-CCCCCTACAACTCCTC-A-----AATGGATG-TTTGGTGT-GGGGGTGGATATT
GGTCTCCCGTTTCT---CCGATACGGTTGGCCAAAATA-CGAGTCCCA--ATCGAT-GGA
TGCACAACTAGT-GGTGGTTGCTAAAACCTTC-GTCTTCGGTTGTGC-ATCTTCATTCGT
ATGGG-ATG-C-----TT-AAAGA--CCCC-AATGTGTTGTCTTC-------------
>Pseudognaphalium_sp__654971
TCGAACCCTGCAA-AGCAGAACGACC-CGTGAACATGTAACTACAACT-AGGC-AAATTA
GGGATTG---AGCTTTTGTTTGATCCTT---AG-C-TGCC-T-T-G-TTGATGT-GTGTT
C------------------GAGATTCCTTA-----CGGATGACAGAATGTCACATTGACA
TAC-TAACC-AACCCC-GGCACGGAATGTGCCAAGGAAATT-CAAACTTT--A-AGAATG
GAAGG-TTTCATGATGTCCCG-TTTATCGGTGCAC-AATTGAAACTTT-----ACTTCTT
TG-TAATC-ACAAACGACTCTCGGCAACGGATATCTCGGCTCACGCATCGATGAAGAACG
TAGCAAAATGCGATACTTGGTGTGAATTGCAGAATCCCGTGAACCATCGAGTTT-TTGAA
CGCAAGTTGCGCCCGAAGCCATTT-GGTTGAGGGCACGTCTGCCTGGGCGTCACGCATCG
TGTCG-CCCCCTACAACTCCTC-A-----AATGGATG-TTTGGTGT-GGGGGTGGATATT
GGTCTCCCGTTTCT---CCGATACGGTTGGCCAAAATA-CGAGTCCCA--ATCGAT-GGA
TGCACAACTAGT-GGTGGTTGCTAAAACCTTC-GTCTTCGGTTGTGC-ATCTTCATTCGT
ATGGG-ATG-C-----TT-AAAGA--CCCC-AATGTGTTGTCTTC-------------
>Pseudognaphalium_sp__654972
TCGAACCCTGCAA-AGCAGAACGACC-CGTGAACATGTAACTACAACT-AGGC-AAATTA
GGGATTG---AGCTTTTGTTTGATCCTT---AG-C-TGCC-T-T-G-TTGATGT-GTGTT
C------------------GAGATTCCTTA-----CGGATGACAGAATGTCACATTGACA
TAC-TAACC-AACCCC-GGCACGGAATGTGCCAAGGAAATT-CAAACTTT--A-AGAATG
GAAGG-TTTCATGATGTCCCG-TTTATCGGTGCAC-AATTGAAACTTT-----ACTTCTT
TG-TAATC-ACAAACGACTCTCGGCAACGGATATCTCGGCTCACGCATCGATGAAGAACG
TAGCAAAATGCGATACTTGGTGTGAATTGCAGAATCCCGTGAACCATCGAGTTT-TTGAA
CGCAAGTTGCGCCCGAAGCCATTT-GGTTGAGGGCACGTCTGCCTGGGCGTCACGCATCG
TGTCG-CCCCCTACAACTCCTC-A-----AATGGATG-TTTGGTGT-GGGGGTGGATATT
GGTCTCCCGTTTCT---CCGATACGGTTGGCCAAAATA-CGAGTCCCA--ATCGAT-GGA
TGCACAACTAGT-GGTGGTTGCTAAAACCTTC-GTCTTCGGTTGTGC-ATCTTCATTCGT
ATGGG-ATG-C-----TT-AAAGA--CCCC-AATGTGTTGTCTTC-------------
>Pseudognaphalium_sp__654973
TCGAACCCTGCAA-AGCAGAACGACC-CGTGAACATGTAACTACAACT-AGGC-AAATTA
GGGATTG---AGCTTTTGTTTGATCCTT---AG-C-TGCC-T-T-G-TTGATGT-GTGTT
C------------------GAGATTCCTTA-----CGGATGACAGAATGTCACATTGACA
TAC-TAACC-AACCCC-GGCACGGAATGTGCCAAGGAAATT-CAAACTTT--A-AGAATG
GAAGG-TTTCATGATGTCCCG-TTTATCGGTGCAC-AATTGAAACTTT-----ACTTCTT
TG-TAATC-ACAAACGACTCTCGGCAACGGATATCTCGGCTCACGCATCGATGAAGAACG
TAGCAAAATGCGATACTTGGTGTGAATTGCAGAATCCCGTGAACCATCGAGTTT-TTGAA
CGCAAGTTGCGCCCGAAGCCATTT-GGTTGAGGGCACGTCTGCCTGGGCGTCACGCATCG
TGTCG-CCCCCTACAACTCCTC-A-----AATGGATG-TTTGGTGT-GGGGGTGGATATT
GGTCTCCCGTTTCT---CCGATACGGTTGGCCAAAATA-CGAGTCCCA--ATCGAT-GGA
TGCACAACTAGT-GGTGGTTGCTAAAACCTTC-GTCTTCGGTTGTGC-ATCTTCATTCGT
ATGGG-ATG-C-----TT-AAAGA--CCCC-AATGTGTTGTCTTC-------------
>Pseudognaphalium_sp__AK228446
TCGAACCCTGCAA-AGCAGAACGACC-CGTGAACATGTAACTACAACT-AGGC-AAATTA
GGGATTG---AGCTTTTGTTTGATCCTT---AG-C-TGCC-T-T-G-TTGATGT-GTGTT
C------------------GAGATTCCTTA-----CGGATGACAGAATGTCACATTGACA
TAC-TAACC-AACCCC-GGCACGGAATGTGCCAAGGAAATT-CAAACTTT--A-AGAATG
GAAGG-TTTCATGATGTCCCG-TTTATCGGTGCAC-AATTGAAACTTT-----ACTTCTT
TG-TAATC-ACAAACGACTCTCGGCAACGGATATCTCGGCTCACGCATCGATGAAGAACG
TAGCAAAATGCGATACTTGGTGTGAATTGCAGAATCCCGTGAACCATCGAGTTT-TTGAA
CGCAAGTTGCGCCCGAAGCCATTT-GGTTGAGGGCACGTCTGCCTGGGCGTCACGCATCG
TGTCG-CCCCCTACAACTCCTC-A-----AATGGATG-TTTGGTGT-GGGGGTGGATATT
GGTCTCCCGTTTCT---CCGATACGGTTGGCCAAAATA-CGAGTCCCA--ATCGAT-GGA
TGCACAACTAGT-GGTGGTTGCTAAAACCTTC-GTCTTCGGTTGTGC-ATCTTCATTCGT
ATGGG-ATG-C-----TT-AAAGA--CCCC-AATGTGTTGTCTTC-------------
>Pseudognaphalium_sp__CHR639508
TCGAACCCTGCAA-AGCAGAACGACC-CGTGAACATGTAACTACAACT-AGGC-AAATTA
GGGATTG---AGCTTTTGTTTGATCCTT---AG-C-TGCC-T-T-G-TTGATGT-GTGTT
C------------------GAGATTCCTTA-----CGGATGACAGAATGTCACATTGACA
TAC-TAACC-AACCCC-GGCACGGAATGTGCCAAGGAAATT-CAAACTTT--A-AGAATG
GAAGG-TTTCATGATGTCCCG-TTTATCGGTGCAC-AATTGAAACTTT-----ACTTCTT
TG-TAATC-ACAAACGACTCTCGGCAACGGATATCTCGGCTCACGCATCGATGAAGAACG
TAGCAAAATGCGATACTTGGTGTGAATTGCAGAATCCCGTGAACCATCGAGTTT-TTGAA
CGCAAGTTGCGCCCGAAGCCATTT-GGTTGAGGGCACGTCTGCCTGGGCGTCACGCATCG
TGTCG-CCCCCTACAACTCCTC-A-----AATGGATG-TTTGGTGT-GGGGGTGGATATT
GGTCTCCCGTTTCT---CCGATACGGTTGGCCAAAATA-CGAGTCCCA--ATCGAT-GGA
TGCACAACTAGT-GGTGGTTGCTAAAACCTTC-GTCTTCGGTTGTGC-ATCTTCATTCGT
ATGGG-ATG-C-----TT-AAAGA--CCCC-AATGTGTTGTCTTC-------------
>Pseudognaphalium_sp__CHR646720
TCGAACCCTGCAA-AGCAGAACGACC-CGTGAACATGTAACTACAACT-AGGC-AAATTA
GGGATTG---AGCTTTTGTTTGATCCTT---AG-C-TGCC-T-T-G-TTGATGT-GTGTT
C------------------GAGATTCCTTA-----CGGATGACAGAATGTCACATTGACA
TAC-TAACC-AACCCC-GGCACGGAATGTGCCAAGGAAATT-CAAACTTT--A-AGAATG
GAAGG-TTTCATGATGTCCCG-TTTATCGGTGCAC-AATTGAAACTTT-----ACTTCTT
TG-TAATC-ACAAACGACTCTCGGCAACGGATATCTCGGCTCACGCATCGATGAAGAACG
TAGCAAAATGCGATACTTGGTGTGAATTGCAGAATCCCGTGAACCATCGAGTTT-TTGAA
CGCAAGTTGCGCCCGAAGCCATTT-GGTTGAGGGCACGTCTGCCTGGGCGTCACGCATCG
TGTCG-CCCCCTACAACTCCTC-A-----AATGGATG-TTTGGTGT-GGGGGTGGATATT
GGTCTCCCGTTTCT---CCGATACGGTTGGCCAAAATA-CGAGTCCCA--ATCGAT-GGA
TGCACAACTAGT-GGTGGTTGCTAAAACCTTC-GTCTTCGGTTGTGC-ATCTTCATTCGT
ATGGG-ATG-C-----TT-AAAGA--CCCC-AATGTGTTGTCTTC-------------
>Pseudognaphalium_sp__RDS1622
TCGAACCCTGCAA-AGCAGAACGACC-CGTGAACATGTAACTACAACT-AGGC-AAATTA
GGGATTG---AGCTTTTGTTTGATCCTT---AG-C-TGCC-T-T-G-TTGATGT-GTGTT
C------------------GAGATTCCTTA-----CGGATGACAGAATGTCACATTGACA
TAC-TAACC-AACCCC-GGCACGGAATGTGCCAAGGAAATT-CAAACTTT--A-AGAATG
GAAGG-TTTCATGATGTCCCG-TTTATCGGTGCAC-AATTGAAACTTT-----ACTTCTT
TG-TAATC-ACAAACGACTCTCGGCAACGGATATCTCGGCTCACGCATCGATGAAGAACG
TAGCAAAATGCGATACTTGGTGTGAATTGCAGAATCCCGTGAACCATCGAGTTT-TTGAA
CGCAAGTTGCGCCCGAAGCCATTT-GGTTGAGGGCACGTCTGCCTGGGCGTCACGCATCG
TGTCG-CCCCCTACAACTCCTC-A-----AATGGATG-TTTGGTGT-GGGGGTGGATATT
GGTCTCCCGTTTCT---CCGATACGGTTGGCCAAAATA-CGAGTCCCA--ATCGAT-GGA
TGCACAACTAGT-GGTGGTTGCTAAAACCTTC-GTCTTCGGTTGTGC-ATCTTCATTCGT
ATGGG-ATG-C-----TT-AAAGA--CCCC-AATGTGTTGTCTTC-------------
>Pseudognaphalium_sp__CHR602491
TCGAACCCTGCAA-AGCAGAACGACC-CGTGAACATGTAACTACAACT-AGGC-AAATTA
GGGATTG---AGCTTTTGTTTGATCCTT---AG-C-TGCC-T-T-G-TTGATGT-GTGTT
C------------------GAGATTCCTTA-----CGGATGACAGAATGTCACATTGACA
TAC-TAACC-AACCCC-GGCACGGAATGTGCCAAGGAAATT-CAAACTTT--A-AGAATG
GAAGG-TTTCATGATGTCCCG-TTTATCGGTGCAC-AATTGAAACTTT-----AGTTCTT
TG-TAATC-ACAAACGACTCTCGGCAACGGATATCTCGGCTCACGCATCGATGAAGAACG
TAGCAAAATGCGATACTTGGTGTGAATTGCAGAATCCCGTGAACCATCGAGTTT-TTGAA
CGCAAGTTGCGCCCGAAGCCATTT-GGTTGAGGGCACGTCTGCCTGGGCGTCACGCATCG
TGTCG-CCCCCTACAACTCCTC-A-----AATGGATG-TTTGGTGT-GGGGGTGGATATT
GGTCTCCCGTTTCT---CCGATACGGTTGGCAAAAATA-CGAGTCCCA--ATCGAT-GGA
TGCACAACTAGT-GGTGGTTGCTAAAACCTTC-GTCTTCGGTTGTGC-ATCTTCATTCGT
ATGGG-ATG-C-----TT-AAAGA--CCCC-AATGTGTTGTCTTC-------------
>Pseudognaphalium_luteoalbum_160659
TCGAACCCTGCAA-AGCAGAACGACC-CGTGAACATGTAACTATAACT-AGGC-AAATTA
GGGATTG---AGCTTTTGTTTGATCCTT---GG-C-TGCC-T-T-G-TTGATGT-GTGTT
C------------------GAGATTCCTTA-----CGGATGACAGAATGTCACATTGACA
TAC-TAACC-AACCCC-GGCACGGAATGTGCCAAGGAAATT-CAAACTTT--A-AGAATG
GAAGG-TTTCATGATGTCCCG-TTTATCGGTGCAC-AATTGAAACTTT-----ACTTCTT
TG-TAATC-ACAAACGACTCTCGGCAACGGATATCTCGGCTCACGCATCGATGAAGAACG
TAGCAAAATGCGATACTTGGTGTGAATTGCAGAATCCCGTGAACCATCGAGTTT-TTGAA
CGCAAGTTGCGCCCGAAGCCATTT-GGTTGAGGGCACGTCTGCCTGGGCGTCACGCATCG
TGTCG-CCCCCTACAACTNNNN-N-----NNNNGATG-TTTTGTGT-GGGGGCGGATATT
GGTCTCCCGTTTCT---CCGATACGGTTGGCCAAAATA-CGAGTCCCA--ATCGAT-GGA
TGCACGACTAGT-GGTGGTTGCTAAAACCTTC-GTCTTCGGTTGTGC-ATCTTCATTCGT
ATGGG-ATG-C-----TT-AAAGA--CCCC-AATGTGTTGTCTT--------------
>Pseudognaphalium_luteoalbum_639433
TCGAACCCTGCAA-AGCAGAACGACC-CGTGAACATGTAACTACAACT-AGGC-AAATTA
GGGATTG---AGCTTTTGTTTGATCCTT---AG-C-TGCC-T-T-G-TTGATGT-GTGTT
C------------------GAGATTCCTTA-----CGGATGACAGAATGTCACATTGACA
TAC-TAACC-AACCCC-GGCACGGAATGTGCCAAGGAAATT-CAAACTTT--A-AGAATG
GAAGG-TTTCATGATGTCCCG-TTTATCGGTGCAC-AATTGAAACTTT-----ACTTCTT
TG-TAATC-ACAAACGACTCTCGGCAACGGATATCTCGGCTCACGCATCGATGAAGAACG
TAGCAAAATGCGATACTTGGTGTGAATTGCAGAATCCCGTGAACCATCGAGTTT-TTGAA
CGCAAGTTGCGCCCGAAGCCATTT-GGTTGAGGGCACGTCTGCCTGGGCGTCACGCATCG
TGTCG-CCCCCTACAACTCCTC-A-----AACGGATG-TTTGGTGT-GGGGGCGGATATT
GGTCTCCCGTTTCT---CCGATACGGTTGGCCAAAATA-CGAGTCCCA--ATCGAT-GGA
TGCACGACTAGT-GGTGGTTGCTAAAACCTTC-GTCTTCGGTTGTGC-ATCTTCATTCGT
ATGGG-ATG-C-----TT-AAAGA--CCCC-AATGTGTTGTCTT--------------
>Pseudognaphalium_luteoalbum_654659
TCGAACCCTGCAA-AGCAGAACGACC-CGTGAACATGTAACTACAACT-AGGC-AAATTA
GGGATTG---AGCTTTTGTTTGATCCTT---AG-C-TGCC-T-T-G-TTGATGT-GTGTT
C------------------GAGATTCCTTA-----CGGATGACAGAATGTCACATTGACA
TAC-TAACC-AACCCC-GGCACGGAATGTGCCAAGGAAATT-CAAACTTT--A-AGAATG
GAAGG-TTTCATGATGTCCCG-TTTATCGGTGCAC-AATTGAAACTTT-----ACTTCTT
TG-TAATC-ACAAACGACTCTCGGCAACGGATATCTCGGCTCACGCATCGATGAAGAACG
TAGCAAAATGCGATACTTGGTGTGAATTGCAGAATCCCGTGAACCATCGAGTTT-TTGAA
CGCAAGTTGCGCCCGAAGCCATTT-GGTTGAGGGCACGTCTGCCTGGGCGTCACGCATCG
TGTCG-CCCCCTACAACTCCTC-A-----AACGGATG-TTTGGTGT-GGGGGCGGATATT
GGTCTCCCGTTTCT---CCGATACGGTTGGCCAAAATA-CGAGTCCCA--ATCGAT-GGA
TGCACGACTAGT-GGTGGTTGCTAAAACCTTC-GTCTTCGGTTGTGC-ATCTTCATTCGT
ATGGG-ATG-C-----TT-AAAGA--CCCC-AATGTGTTGTCTT--------------
>Pseudognaphalium_luteoalbum_654970
TCGAACCCTGCAA-AGCAGAACGACC-CGTGAACATGTAACTACAACT-AGGC-AAATTA
GGGATTG---AGCTTTTGTTTGATCCTT---AG-C-TGCC-T-T-G-TTGATGT-GTGTT
C------------------GAGATTCCTTA-----CGGATGACAGAATGTCACATTGACA
TAC-TAACC-AACCCC-GGCACGGAATGTGCCAAGGAAATT-CAAACTTT--A-AGAATG
GAAGG-TTTCATGATGTCCCG-TTTATCGGTGCAC-AATTGAAACTTT-----ACTTCTT
TG-TAATC-ACAAACGACTCTCGGCAACGGATATCTCGGCTCACGCATCGATGAAGAACG
TAGCAAAATGCGATACTTGGTGTGAATTGCAGAATCCCGTGAACCATCGAGTTT-TTGAA
CGCAAGTTGCGCCCGAAGCCATTT-GGTTGAGGGCACGTCTGCCTGGGCGTCACGCATCG
TGTCG-CCCCCTACAACTCCTC-A-----AACGGATG-TTTGGTGT-GGGGGCGGATATT
GGTCTCCCGTTTCT---CCGATACGGTTGGCCAAAATA-CGAGTCCCA--ATCGAT-GGA
TGCACGACTAGT-GGTGGTTGCTAAAACCTTC-GTCTTCGGTTGTGC-ATCTTCATTCGT
ATGGG-ATG-C-----TT-AAAGA--CCCC-AATGTGTTGTCTT--------------
>Pseudognaphalium_luteoalbum_CHR515589
TCGAACCCTGCAA-AGCAGAACGACC-CGTGAACATGTAACTACAACT-AGGC-AAATTA
GGGATTG---AGCTTTTGTTTGATCCTT---AG-C-TGCC-T-T-G-TTGATGT-GTGTT
C------------------GAGATTCCTTA-----CGGATGACAGAATGTCACATTGACA
TAC-TAACC-AACCCC-GGCACGGAATGTGCCAAGGAAATT-CAAACTTT--A-AGAATG
GAAGG-TTTCATGATGTCCCG-TTTATCGGTGCAC-AATTGAAACTTT-----ACTTCTT
TG-TAATC-ACAAACGACTCTCGGCAACGGATATCTCGGCTCACGCATCGATGAAGAACG
TAGCAAAATGCGATACTTGGTGTGAATTGCAGAATCCCGTGAACCATCGAGTTT-TTGAA
CGCAAGTTGCGCCCGAAGCCATTT-GGTTGAGGGCACGTCTGCCTGGGCGTCACGCATCG
TGTCG-CCCCCTACAACTCCTC-A-----AACGGATG-TTTGGTGT-GGGGGCGGATATT
GGTCTCCCGTTTCT---CCGATACGGTTGGCCAAAATA-CGAGTCCCA--ATCGAT-GGA
TGCACGACTAGT-GGTGGTTGCTAAAACCTTC-GTCTTCGGTTGTGC-ATCTTCATTCGT
ATGGG-ATG-C-----TT-AAAGA--CCCC-AATGTGTTGTCTT--------------
>Pseudognaphalium_luteoalbum_CHR639433
TCGAACCCTGCAA-AGCAGAACGACC-CGTGAACATGTAACTACAACT-AGGC-AAATTA
GGGATTG---AGCTTTTGTTTGATCCTT---AG-C-TGCC-T-T-G-TTGATGT-GTGTT
C------------------GAGATTCCTTA-----CGGATGACAGAATGTCACATTGACA
TAC-TAACC-AACCCC-GGCACGGAATGTGCCAAGGAAATT-CAAACTTT--A-AGAATG
GAAGG-TTTCATGATGTCCCG-TTTATCGGTGCAC-AATTGAAACTTT-----ACTTCTT
TG-TAATC-ACAAACGACTCTCGGCAACGGATATCTCGGCTCACGCATCGATGAAGAACG
TAGCAAAATGCGATACTTGGTGTGAATTGCAGAATCCCGTGAACCATCGAGTTT-TTGAA
CGCAAGTTGCGCCCGAAGCCATTT-GGTTGAGGGCACGTCTGCCTGGGCGTCACGCATCG
TGTCG-CCCCCTACAACTCCTC-A-----AACGGATG-TTTGGTGT-GGGGGCGGATATT
GGTCTCCCGTTTCT---CCGATACGGTTGGCCAAAATA-CGAGTCCCA--ATCGAT-GGA
TGCACGACTAGT-GGTGGTTGCTAAAACCTTC-GTCTTCGGTTGTGC-ATCTTCATTCGT
ATGGG-ATG-C-----TT-AAAGA--CCCC-AATGTGTTGTCTT--------------
>Pseudognaphalium_luteoalbum_RDS1623
TCGAACCCTGCAA-AGCAGAACGACC-CGTGAACATGTAACTACAACT-AGGC-AAATTA
GGGATTG---AGCTTTTGTTTGATCCTT---AG-C-TGCC-T-T-G-TTGATGT-GTGTT
C------------------GAGATTCCTTA-----CGGATGACAGAATGTCACATTGACA
TAC-TAACC-AACCCC-GGCACGGAATGTGCCAAGGAAATT-CAAACTTT--A-AGAATG
GAAGG-TTTCATGATGTCCCG-TTTATCGGTGCAC-AATTGAAACTTT-----ACTTCTT
TG-TAATC-ACAAACGACTCTCGGCAACGGATATCTCGGCTCACGCATCGATGAAGAACG
TAGCAAAATGCGATACTTGGTGTGAATTGCAGAATCCCGTGAACCATCGAGTTT-TTGAA
CGCAAGTTGCGCCCGAAGCCATTT-GGTTGAGGGCACGTCTGCCTGGGCGTCACGCATCG
TGTCG-CCCCCTACAACTCCTC-A-----AACGGATG-TTTGGTGT-GGGGGCGGATATT
GGTCTCCCGTTTCT---CCGATACGGTTGGCCAAAATA-CGAGTCCCA--ATCGAT-GGA
TGCACGACTAGT-GGTGGTTGCTAAAACCTTC-GTCTTCGGTTGTGC-ATCTTCATTCGT
ATGGG-ATG-C-----TT-AAAGA--CCCC-AATGTGTTGTCTT--------------
>Pseudognaphalium_sandwicensium_659206
TCGAACCCTGCAA-AGCAGAACGACC-CGTGAACATGTAACTACAACT-AGGC-AAATTA
GGGATTG---AGCTTTTGTTTGATCCTT---AG-C-TGCC-T-T-G-TTGATGT-GTGTT
C------------------GAGATTCCTTA-----CGGATGACAGAATGTCACATTGACA
TAC-TAACC-AACCCC-GGCACGGAATGTGCCAAGGAAATT-CAAACTTT--A-AGAATG
GAAGG-TTTCATGATGTCCCG-TTTATCGGTGCAC-AATTGAAACTTT-----ACTTCTT
TG-TAATC-ACAAACGACTCTCGGCAACGGATATCTCGGCTCACGCATCGATGAAGAACG
TAGCAAAATGCGATACTTGGTGTGAATTGCAGAATCCCGTGAACCATCGAGTTT-TTGAA
CGCAAGTTGCGCCCGAAGCCATTT-GGTTGAGGGCACGTCTGCCTGGGCGTCACGCATCG
TGTCG-CCCCCTACAACTCCTC-A-----AACGGATG-TTTGGTGT-GGGGGCGGATATT
GGTCTCCCGTTTCT---CCGATACGGTTGGCCAAAATA-CGAGTCCCA--ATCGAT-GGA
TGCACGACTAGT-GGTGGTTGCTAAAACCTTC-GTCTTCGGTTGTGC-ATCTTCATTCGT
ATGGG-ATG-C-----TT-AAAGA--CCCC-AATGTGTTGTCTT--------------
>Pseudognaphalium_sp__CHR493823
TCGAACCCTGCAA-AGCAGAACGACC-CGTGAACATGTAACTACAACT-AGGC-AAATTA
GGGATTG---AGCTTTTGTTTGATCCTT---AG-C-TGCC-T-T-G-TTGATGT-GTGTT
C------------------GAGATTCCTTA-----CGGATGACAGAATGTCACATTGACA
TAC-TAACC-AACCCC-GGCACGGAATGTGCCAAGGAAATT-CAAACTTT--A-AGAATG
GAAGG-TTTCATGATGTCCCG-TTTATCGGTGCAC-AATTGAAACTTT-----ACTTCTT
TG-TAATC-ACAAACGACTCTCGGCAACGGATATCTCGGCTCACGCATCGATGAAGAACG
TAGCAAAATGCGATACTTGGTGTGAATTGCAGAATCCCGTGAACCATCGAGTTT-TTGAA
CGCAAGTTGCGCCCGAAGCCATTT-GGTTGAGGGCACGTCTGCCTGGGCGTCACGCATCG
TGTCG-CCCCCTACAACTCCTC-A-----AATGGATG-TTTGGTGT-GGGGGCGGATATT
GGTCTCCCGTTTCT---CCGATACGGTTGGCCAAAATA-CGAGTCCCA--ATCGAT-GGA
TGCACGACTAGT-GGTGGTTGCTAAAACCTTC-GTCTTCGGTTGTGC-ATCTTCATTCGT
ATGGG-ATG-C-----TT-AAATA--CCCC-AATGTGTTGTCTT--------------
>Pseudognaphalium_sp__280774
TCGAACCCTGCAA-AGCAGAACGACC-CGTGAACATGTAACTACAACT-AGGC-AAATTA
GGGATTG---AGCTTTTGTTTGATCCTT---AG-C-TGCC-T-T-G-TTGATGT-GTGTT
C------------------GAGATTCCTTA-----CGGATGATAGAATGTCACATTGACA
TAC-TAACC-AACCCC-GGCACGGAATGTGCCAAGGAAATT-CAAACTTT--A-AGAATG
GAAGG-TTTCATGATGTCCCG-TTTATCGGTGCAC-AATTGAAACTTT-----ACTTCTT
TG-TAATC-ACAAACGACTCTCGGCAACGGATATCTCGGCTCACGCATCGATGAAGAACG
TAGCAAAATGCGATACTTGGTGTGAATTGCAGAATCCCGTGAACCATCGAGTTT-TTGAA
CGCAAGTTGCGCCCGAAGCCATTT-GGTTGAGGGCACGTCTGCCTGGGCGTCACGCATCG
TGTCG-CCCCCTACAACTCCTC-A-----AATGGATG-TTTGGTGT-GGGGGTGGATATT
GGTCTCCCGTTTCT---CCGATACGGTTGGCCAAAATA-CGAGTCCCA--ATCGAT-GGA
TGCACAACTAGT-GGTGGTTGCTAAAACCTTC-GTCTTCGGTTGTGC-ATCTTCATTCGT
ATGGG-ATG-C-----TT-AAAGA--CCCC-AATGTGTTGTCTT--------------
>Pseudognaphalium_sp__639322
TCGAACCCTGCAA-AGCAGAACGACC-CGTGAACATGTAACTACAACT-AGGC-AAATTA
GGGATTG---AGCTTTTGTTTGATCCTT---AG-C-TGCC-T-T-G-TTGATGT-GTGTT
C------------------GAGATTCCTTA-----CGGATGACAGAATGTCACATTGACA
TAC-TAACC-AACCCC-GGCACGGAATGTGCCAAGGAAATT-CAAACTTT--A-AGAATG
GAAGG-TTTCATGATGTCCCG-TTTATCGGTGCAC-AATTGAAACTTT-----ACTTCTT
TG-TAATC-ACAAACGACTCTCGGCAACGGATATCTCGGCTCACGCATCGATGAAGAACG
TAGCAAAATGCGATACTTGGTGTGAATTGCAGAATCCCGTGAACCATCGAGTTT-TTGAA
CGCAAGTTGCGCCCGAAGCCATTT-GGTTGAGGGCACGTCTGCCTGGGCGTCACGCATCG
TGTCG-CCCCCTACAACTCCTC-A-----AATGGATG-TTTGGTGT-GGGGGTGGATATT
GGTCTCCCGTTTCT---CTGATACGGTTGGCCAAAATA-CGAGTCCCA--ATCGAT-GGA
TGCACAACTAGT-GGTGGTTGCTAAAACCTTC-GTCTTCGGTTGTGC-ATCTTCATTCGT
ATGGG-ATG-C-----TT-AAAGA--CCCC-AATGTGTTGTCTT--------------
>Pseudognaphalium_sp__363506
TCGAACCCTGCAA-AGCAGAACGACC-CGTGAACATGTAACTACAACT-AGGC-AAATTA
GGGATTG---AGCTTTTGTTTGATCCTT---AG-C-TGCC-T-T-G-TTGATGT-GTGTT
C------------------GAGATTCCTTA-----CGGATGACAGAATGTCACATTGACA
TAC-TAACC-AACCCC-GGCACGGAATGTGCCAAGGAAATT-CAAACTTT--A-AGAATG
GAAGG-TTTCATGATGTCCCG-TTTATCGGTGCAC-AATTGAAACTTT-----AGTTCTT
TG-TAATC-ACAAACGACTCTCGGCAACGGATATCTCGGCTCACGCATCGATGAAGAACG
TAGCAAAATGCGATACTTGGTGTGAATTGCAGAATCCCGTGAACCATCGAGTTT-TTGAA
CGCAAGTTGCGCCCGAAGCCATTT-GGTTGAGGGCACGTCTGCCTGGGCGTCACGCATCG
TGTCG-CCCCCTACAACTCCTC-A-----AATGGATG-TTTGGTGT-GGGGGTGGATATT
GGTCTCCCGTTTCT---CCGATACGGTTGGCCAAAATA-CGAGTCCCA--ATCGAT-GGA
TGCACAACTAGT-GGTGGTTGCTAAAACCTTC-GTCTTCGGTTGTGC-ATCTTCATTCGT
ATGGG-ATG-C-----TT-AAAGA--CCCC-AATGTGTTGTCTT--------------
>Pseudognaphalium_sp__639461
TCGAACCCTGCAA-AGCAGAACGACC-CGTGAACATGTAACTACAACT-AGGC-AAATTA
GGGATTG---AGCTTTTGTTTGATCCTT---AG-C-TGCC-T-T-G-TTGATGT-GTGTT
C------------------GAGATTCCTTA-----CGGATGACAGAATGTCACATTGACA
TAC-TAACC-AACCCC-GGCACGGAATGTGCCAAGGAAATT-CAAACTTT--A-AGAATG
GAAGG-TTTCATGATGTCCCG-TTTATCGGTGCAC-AATTGAAACTTT-----AGTTCTT
TG-TAATC-ACAAACGACTCTCGGCAACGGATATCTCGGCTCACGCATCGATGAAGAACG
TAGCAAAATGCGATACTTGGTGTGAATTGCAGAATCCCGTGAACCATCGAGTTT-TTGAA
CGCAAGTTGCGCCCGAAGCCATTT-GGTTGAGGGCACGTCTGCCTGGGCGTCACGCATCG
TGTCG-CCCCCTACAACTCCTC-A-----AATGGATG-TTTGGTGT-GGGGGTGGATATT
GGTCTCCCGTTTCT---CCGATACGGTTGGCCAAAATA-CGAGTCCCA--ATCGAT-GGA
TGCACAACTAGT-GGTGGTTGCTAAAACCTTC-GTCTTCGGTTGTGC-ATCTTCATTCGT
ATGGG-ATG-C-----TT-AAAGA--CCCC-AATGTGTTGTCTT--------------
>Pseudognaphalium_lacteum_436
TCGAACCCTGCAA-AGCAGAACGACC-CGTGAACATGTAACTACAACT-AGGC-AAATTA
GGGATTG---AGCTTTTGTTTGATCCTT---AG-C-TGCC-T-T-G-TTGATGT-GTGTT
C------------------GAGATTCCTTA-----CGGATGACAGAATGTCACATTGACA
TAC-TAACC-AACCCC-GGCACGGAATGTGCCAAGGAAATT-CAAACTTT--A-AGGATG
GAAGG-TTTCATGATGTCCCG-TTTATCGGTGCAC-AATTGAAACTTT-----ACTTCTT
TG-TAATC-ACAAATGACTCTCGGCAACGGATATCTCGGCTCACGCATCGATGAAGAACG
TAGCAAAATGCGATACTTGGTGTGAATTGCAGAATCCCGTGAACCATCGAGTTT-TTGAA
CGCAAGTTGCGCCCGAAGCCATTT-GGTTGAGGGCACGTCTGCCTGGGCGTCACGCATCG
TGTCG-CCCCCTACAACTCCTC-A-----AATGGATG-TTTGGTGT-GGGGGCGGATATT
GGTCTCCCGTTTCT---CCGATACGGTTGGCCAAAATA-CGAGTCCCA--ATCGAT-GGA
TGCACGACTAGT-GGTGGTTGCTAAAACCTTC-GTCTTCGGTTGTGC-ATCTTCATTCGT
ACGGG-ATG-C-----TT-AAAGA--CCCC-AA-------------------------
>Pseudognaphalium_sandwicensium_var__kilaueanum_111111
TCGAACCCTGCAA-AGCAGAACGACC-CGTGAACATGTAACTACAACT-AGGC-AAATTA
GGGATTG---AGCTTTTGTTTGATCCTT---AG-C-TGCC-T-T-G-TTGATGT-GTGTT
C------------------GAGATTCCTTA-----CGGATGACAGAATGTCACATTGACA
TAC-TAACC-AACCCC-GGCACGGAATGTGCCAAGGAAATT-CAAACTTT--A-AGAATG
GAAGG-TTTCATGATGTCCCG-TTTATCGGTGCAC-AATTGAAACTTT-----ACTTCTT
TG-TAATC-ACAAACGACTCTCGGCAACGGATATCTCGGCTCACGCATCGATGAAGAACG
TAGCAAAATGCGATACTTGGTGTGAATTGCAGAATCCCGTGAACCATCGAGTTT-TTGAA
CGCAAGTTGCGCCCGAAGCCATTT-GGTTGAGGGCACGTCTGCCTGGGCGTCACGCATCG
TGTCG-CCCCCTACAACTCCTC-A-----AATGGATG-TTTGGTGT-GGGGGTGGATATT
GGTCTCCCGTTTCT---CCGATACGGTTGGCCAAAATA-CGAGTCCCA--ATCGAT-GGA
TGCACAACTAGT-GGTGGTTGCTAAAACCTTC-GTCTTCGGTTGTGC-ATCTTCATTCGT
ATGGG--TG-C-----TT-AAAGA--CCCC-AATGTGTTGTCTTT-------------
>Pseudognaphalium_sandwicensium_var__kilaueanum_2888331
TCGAACCCTGCAA-AGCAGAACGACC-CGTGAACATGTAACTACAACT-AGGC-AAATTA
GGGATTG---AGCTTTTGTTTGATCCTT---AG-C-TGCC-T-T-G-TTGATGT-GTGTT
C------------------GAGATTCCTTA-----CGGATGACAGAATGTCACATTGACA
TAC-TAACC-AACCCC-GGCACGGAATGTGCCAAGGAAATT-CAAACTTT--A-AGAATG
GAAGG-TTTCATGATGTCCCG-TTTATCGGTGCAC-AATTGAAACTTT-----ACTTCTT
TG-TAATC-ACAAACGACTCTCGGCAACGGATATCTCGGCTCACGCATCGATGAAGAACG
TAGCAAAATGCGATACTTGGTGTGAATTGCAGAATCCCGTGAACCATCGAGTTT-TTGAA
CGCAAGTTGCGCCCGAAGCCATTT-GGTTGAGGGCACGTCTGCCTGGGCGTCACGCATCG
TGTCG-CCCCCTACAACTCCTC-A-----AATGGATG-TTTGGTGT-GGGGGTGGATATT
GGTCTCCCGTTTCT---CCGATACGGTTGGCCAAAATA-CGAGTCCCA--ATCGAT-GGA
TGCACAACTAGT-GGTGGTTGCTAAAACCTTC-GTCTTCGGTTGTGC-ATCTTCATTCGT
ATGGG--TG-C-----TT-AAAGA--CCCC-AATGTGTTGTCTTT-------------
>Pseudognaphalium_cheiranthifolium_I140
TCGAACCCTGCAA-AGCAGAACGACC-CGTGAACATGTAACTACAACT-AGGC-AAATTA
GGGATTG---AGCTTTTGTTTGATCCTT---AGCC-TGCC-T-T-G-TCGATGT-GTGTT
C------------------GAGATTCCTTA-----CGGATGACAGAATGTCACATTGACA
TAC-TAACC-AACCCC-GGCACGGAATGTGCCAAGGAAATT-CAAACTTT--A-AGGATG
GAAGG-TTTCATGATGTCCCG-TATATCGGTGCAC-AATTGAAACTTT-----ACTTCTT
TG-TAATC-ACAAATGACTCTCGGCAACGGATATCTCGGCTCACGCATCGATGAAGAACG
TAGCAAAATGCGATACTTGGTGTGAATTGCAGAATCCCGTGAACCATCGAGTTT-TTGAA
CGCAAGTTGCGCCCGAAGCCATTT-GGTTGAGGGCACGTCTGCCTGGGCGTCACGCATCG
TGTCG-CCCCCTACAACTCCTC-A-----AATGGATG-TTTGGTGT-GGGGGCGGATATT
GGTCTCCCGTTTCT---CCGATACGGTTGGCCAAAATA-GGAGTCCCA--ATCGAT-GGA
TGCACGACTAGT-GGTGGTTGCTAAAACCTTC-GTCTTCGGTTGTGC-ATCTTCATTCGT
ACGGG-ATG-C-----TT-AAAGA--CCCC-AATGTGTTGTCTTCTGATGACGCTTCG
>Pseudognaphalium_dombeyanum_I141
TCGAACCCTGCAA-AGCAGAACGACC-CGTGAACATGTAACTACAACT-AGGC-AAATTA
GGGATTG---AGCTTTTGTTTGATCCTT---AGCC-TGCC-T-T-G-TTGATGT-GTGTT
C------------------GAGATTCCTTA-----CGGATGACAGAATGTCACATTGACA
TAC-TAACC-AACCCC-GGCACGGAATGTGCCAAGGAAATT-CAAACTTT--A-AGGATG
GAAGG-TTTCATGATGTCCCG-TATATCGGTGCAC-AATTGAAACTTT-----ACTTCTT
TG-TAATC-ACAAATGACTCTCGGCAACGGATATCTCGGCTCACGCATCGATGAAGAACG
TAGCAAAATGCGATACTTGGTGTGAATTGCAGAATCCCGTGAACCATCGAGTTT-TTGAA
CGCAAGTTGCGCCCGAAGCCATTT-GGTTGAGGGCACGTCTGCCTGGGCGTCACGCATCG
TGTCG-CCCCCTACAACTCCTC-A-----AATGGATG-TTTGGTGT-GGGGGCGGATATT
GGTCTCCCGTTTCC---CCGATACGGTTGGCCAAAATA-CGAGTCCCA--ATCGAT-GGA
TGCACGACTAGT-GGTGGTTGCTAAAACCTTC-GTCTTCGGTTGTGC-ATCTTCATTCGT
ACGGG-ATG-C-----TT-AAAGA--CCCC-AATGTGTTGTCTTCTGATGACGCTTCG
>Pseudognaphalium_melanosphaeroides_I151
TCGAACCCTGCAA-AGCAGAACGACC-CGTGAACATGTAACTACAACT-AGGC-AAATTA
GGGATTG---AGCTTTTGTTTGATCCTT---AGCC-TGCC-T-T-G-TCGATGT-GTGTT
C------------------GAGATTCCTTA-----CGGATGACAGAATGTCACATTGACA
TAC-TAACC-AACCCC-GGCACGGAATGTGCCAAGGAAATT-CAAACTTT--A-AGGATG
GAAGG-TTTCATGATGTCCCG-TATATCGGTGCAC-AATTGAAACTTT-----ACTTCTT
TG-TAATC-ACAAATGACTCTCGGCAACGGATATCTCGGCTCACGCATCGATGAAGAACG
TAGCAAAATGCGATACTTGGTGTGAATTGCAGAATCCCGTGAACCATCGAGTTT-TTGAA
CGCAAGTTGCGCCCGAAGCCATTT-GGTTGAGGGCACGTCTGCCTGGGCGTCACGCATCG
TGTCG-CCCCCTACAACTCCTC-A-----AATGGATG-TTTGGTGT-GGGGGCGGATATT
GGTCTCCCGTTTCT---CCGATACGGTTGGCCAAAATA-CGAGTCCCA--ATCGAT-GGA
TGCACGACTAGT-GGTGGTTGCTAAAACCTTC-GTCTTCGGTTGTGC-ATCTTCATTCGT
ACGGG-ATG-C-----TT-AAAGA--CCCC-AATGTGTTGTCTTCTGATGACGCTTCG
>Pseudognaphalium_frigidum_551539
TCGAACCCTGCAA-AGCAGAACGACC-CGTGAACATGTAACTACAACT-AGGC-AAATTA
GGGATTG---AGCTTTTGTTTGATCCTT---AGCC-TGCC-T-T-G-TCGATGT-GTGTT
C------------------GAGATTCCTTA-----CGGATGACAGAATGTCACATTGACA
TAC-TAACC-AACCCC-GGCACGGAATGTGCCAAGGAAATT-CAAACTTT--A-AGGATG
GAAGG-TTTCATGATGTCCCG-TATATCGGTGCAC-AATTGAAACTTT-----ACTTCTT
TG-TAATC-ACAAATGACTCTCGGCAACGGATATCTCGGCTCACGCATCGATGAAGAACG
TAGCAAAATGCGATACTTGGTGTGAATTGCAGAATCCCGTGAACCATCGAGTTT-TTGAA
CGCAAGTTGCGCCCGAAGCCATTT-GGTTGAGGGCACGTCTGCCTGGGCGTCACGCATCG
TGTCG-CCCCCTACAACTCCTC-A-----AATGGATG-TTTGGTGT-GGGGGCGGATATT
GGTCTCCCGTTTCT---CCGATACGGTTGGCCAAAATA-CGAGTCCCA--ATCGAT-GGA
TGCACGACTAGT-GGTGGTTGCTAAAACCTTC-GTCTTCGGTTGTGC-ATCTTCATTCGT
ACGGG-ATG-C-----TT-AAAGA--CCCC-AATGTGTTGTCTT--------------
>Pseudognaphalium_gaudichaudianum_I145
TCGAACCCTGCAA-AGCAGAACGACC-CGTGAACATGTAACTACAACT-AGGC-AAATTA
GGGATTG---AGCTTTTGTTTGATCCTT---AWCC-TGCC-T-T-G-TCGATGT-GTGTT
C------------------GAGATTCCTTA-----CGGATGACAGAATGTCACATTGACA
TAC-TAACC-AACCCC-GGCACGGAATGTGCCAAGGAAATT-CAAACTTT--A-AGGATG
GAAGG-TTTCATGATGTCCCG-TATATCGGTGCAC-AATTGAAACTTT-----ACTTCTT
TG-TAATC-ACAAATGACTCTCGGCAACGGATATCTCGGCTCACGCATCGATGAAGAACG
TAGCAAAATGCGATACTTGGTGTGAATTGCAGAATCCCGTGAACCATCGAGTTT-TTGAA
CGCAAGTTGCGCCCGAAGCCATTT-GGTTGAGGGCACGTCTGCCTGGGCGTCACGCATCG
TGTCG-CCCCCTACAACTCCTC-A-----AATGGATG-TTTGGTGT-GGGGGCGGATATT
GGTCTCCCGTTTCT---CCGATACGGTTGGCCAAAATA-CGAGTCCCA--ATCGAT-GGA
TGCACGACTAGT-GGTGGTTGCTAAAACCTTC-GTCTTCGGTTGTGC-ATCTTCATTCGT
ACGGG-ATG-C-----TT-AAAGA--CCCC-AATGTGTTGTCTTCTGATGACGCT---
>Pseudognaphalium_luteoalbum_SALA
TCGAACCCTGCAA-AGCAGAACGACC-CGTGAACATGTAACTATAACT-AGGC-AAATTA
GGGATTG---AGCTTTTGTTTGATCCTT---GG-C-TGCC-T-T-G-TTGATGT-GTGTT
C------------------GAGATTCCTTA-----CGGATGACAGAATGTCACATTGACA
TAC-TAACC-AACCCC-GGCACGGAATGTGCCAAGGAAATT-CAAACTTT--A-AGAATG
GAAGG-TTTCATGATGTCCCG-TTTATCGGTGCAC-AATTGAAACTTT-----ACTTCTT
TG-TAATC-ACAAACGACTCTCGGCAACGGATATCTCGGCTCACGCATCGATGAAGAACG
TAGCAAAATGCGATACTTGGTGTGAATTGCAGAATCCCGTGAACCATCGAGTTT-TTGAA
CGCAAGTTGCGCCCGAAGCCATTT-GGTTGAGGGCACGTCTGCCTGGGCGTCACGCATCG
TGTCG-CCCCCTACAACT---------------GATG-TTTTGTGT-GGGGGCGGATATT
GGTCTCCCGTTTCT---CCGATACGGTTGGCCAAAATA-CGAGTCCCA--ATCGAT-GGA
TGCACGACTAGT-GGTGGTTGCTAAAACCTTC-GTCTTCGGTTGTGC-ATCTTCATTCGT
ATGGG-ATG-C-----TT-AAAGA--CCCC-AATGTGTTGTCTTTTGATGACGCTCCG
>Pseudognaphalium_affine_1865
-TCGACCCTGC-A-AGCAGAACGACC-TGTGAACATGTAACTACAACT-AGGC-AAATTA
GGGATTG---AGCTTTTGTTTGATCCTT---AG-C-TGCC-T-T-G-TTGATGT-GTGTT
C------------------AAGATTCCTTA-----CGGATGACAGAATGTCACATTGACA
TAC-TAACC-AACCCC-GGCACGGAATGTGCCAAGGAAATT-CAAACTTT--A-AGAATG
GAAGG-TTTCATGATGTCCCG-TTTATCGGTGCAC-AATTGAAACTTT-----ACTTCTT
TG-TAATC-ACAAATGACTCTCGGCAACGGATATCTCGGCTCACGCATCGATGAAGAACG
TAGCAAAATGCGATACTTGGTGTGAATTGCAGAATCCCGTGAACCATCGAGTTT-TTGAA
CGCAAGTTGCGCCCGAAGCCATTT-GGTTGAGGGCACGTCTGCCTGGGCGTCACGCATCG
TGTCG-CCCCCTACAACTCCTC-A-----AATGGATG-TTTGGTGT-GGGGGCGGATATT
GGTCTCCCGTTTCT---CCGATATGGTTGGCCAAAATA-CGAGTCCCA--TTCGAT-GGA
TGCACGACTAGT-GGTGGTTGCTAAAACCTTC-GTCTTCGGTTGTGC-ATCTTCATTCGT
AAGGG-ATG-C-----TT-AAAGA--CCCC-AATGTGTTGTCTTCTGATGACGCTCGG
>Pseudognaphalium_affine_406
-TCGACCCTGC-A-AGCAGAACGACC-TGTGAACATGTAACTACAACT-AGGC-AAATTA
GGGATTG---AGCTTTTGTTTGATCCTT---AG-C-TGCC-T-T-G-TTGATGT-GTGTT
C------------------AAGATTCCTTA-----CGGATGACAGAATGTCACATTGACA
TAC-TAACC-AACCCC-GGCACGGAATGTGCCAAGGAAATT-CAAACTTT--A-AGAATG
GAAGG-TTTCATGATGTCCCG-TTTATCGGTGCAC-AATTGAAACTTT-----ACTTCTT
TG-TAATC-ACAAATGACTCTCGGCAACGGATATCTCGGCTCACGCATCGATGAAGAACG
TAGCAAAATGCGATACTTGGTGTGAATTGCAGAATCCCGTGAACCATCGAGTTT-TTGAA
CGCAAGTTGCGCCCGAAGCCATTT-GGTTGAGGGCACGTCTGCCTGGGCGTCACGCATCG
TGTCG-CCCCCTACAACTCCTC-A-----AATGGATG-TTTGGTGT-GGGGGCGGATATT
GGTCTCCCGTTTCT---CCGATATGGTTGGCCAAAATA-CGAGTCCCA--TTCGAT-GGA
TGCACGACTAGT-GGTGGTTGCTAAAACCTTC-GTCTTCGGTTGTGC-ATCTTCATTCGT
AAGGG-ATG-C-----TT-AAAGA--CCCC-AATGTGTTGTCTTCTGATGACGCTTCG
>Pseudognaphalium_affine_714
-TCGACCCTGC-A-AGCAGAACGACC-TGTGAACATGTAACTACAACT-AGGC-AAATTA
GGGATTG---AGCTTTTGTTTGATCCTT---AG-C-TGCC-T-T-G-TTGATGT-GTGTT
C------------------AAGATTCCTTA-----CGGATGACAGAATGTCACATTGACA
TAC-TAACC-AACCCC-GGCACGGAATGTGCCAAGGAAATT-CAAACTTT--A-AGAATG
GAAGG-TTTCATGATGTCCCG-TTTATCGGTGCAC-AATTGAAACTTT-----ACTTCTT
TG-TAATC-ACAAATGACTCTCGGCAACGGATATCTCGGCTCACGCATCGATGAAGAACG
TAGCAAAATGCGATACTTGGTGTGAATTGCAGAATCCCGTGAACCATCGAGTTT-TTGAA
CGCAAGTTGCGCCCGAAGCCATTT-GGTTGAGGGCACGTCTGCCTGGGCGTCACGCATCG
TGTCG-CCCCCTACAACTCCTC-A-----AATGGATG-TTTGGTGT-GGGGGCGGATATT
GGTCTCCCGTTTCT---CCGATATGGTTGGCCAAAATA-CGAGTCCCA--TTCGAT-GGA
TGCACGACTAGT-GGTGGTTGCTAAAACCTTC-GTCTTCGGTTGTGC-ATCTTCATTCGT
AAGGG-ATG-C-----TT-AAAGA--CCCC-AATGTGTTGTCTTCTGATGACGCTTCG
>Pseudognaphalium_affine
------------------------------------------------------------
------------------------------------------------------------
------------------------------------------------------------
------------------------------------------------------------
------------------------------------------------------------
------------------------------------------------------------
---------------------------TGCAGAATCCCGTGAACCATCGAGTTT-TTGAA
CGCAAGTTGCGCCCGAAGCCATTT-GGTTGAGGGCACGTCTGCCTGGGCGTCACGCATCG
TGTCG-CCCCCTACAACTCCTC-A-----AATGGATG-TTTGGTGT-GGGGGCGGATATT
GGTCTCCCGTTTCT---CCGATATGGTTGGCCAAAATA-TGAGTCCCA--TTCGAT-GGA
TGCACGACTAGT-GGTGGTTGCTAAAACCTTC-GTCTTCGGTTGTGC-ATCTTCATTCGT
AAGGG-ATG-C-----TT-AAAGA--CCCC-AATGTGTTGTCTTCTGATGACGCTTCG
>Pseudognaphalium_luteoalbum_299
---------------------------TGTGAACATGTAACTACAACT-AGGC-AAATTA
GGGATTG---AGCTTTTGTTTGATCCTT---AG-C-TGCC-T-T-G-TTGATGT-GTGTT
C------------------GAGATTCCTTA-----TGGATGACAGAATGTCACATTGACA
TAC-TAACC-AACCCC-GGCACGGAATGTGCCAAGGAAATT-CAAACTTT--A-AGAATG
GAAGG-TTTCATGATGTCCCG-TTTATCGGTGCAC-AATTGAAACTTT-----ACTTCTT
TG-TAATC-ACAAACGACTCTCGGCAACGGATATCTCGGCTCACGCATCGATGAAGAACG
TAGCAAAATGCGATACTTGGTGTGAATTGCAGAATCCCGTGAACCATCGAGTTT-TTGAA
CGCAAGTTGCGCCCGAAGCCATTT-GGTTGAGGGCACGTCTGCCTGGGCGTCACGCATCG
TGTCG-CCCCCTACAACTCCTC-A-----AATGGATG-TTTGGTGT-GGGGGCGGATATT
GGTCTCCCGTTTCT---CCGATACGGTTGGCCAAAATA-CGAGTCCTA--ATCGAT-GGA
TGCATGACTAGT-GGTGGTTGCTAAAACCTTC-GTCTTCGGTTGTGC-ATCTTCATTCGT
ATGGG-ATG-C-----TT-AAAGA--CCCC-AATGTGTTGTCTTCTGATGACGCTTCG
>Pseudognaphalium_sandwicensium_078506
------------------------------------------------------------
------------------------------------------------------------
------------------------------------------------------------
------------------------------------------------------------
------------------------------------------------------------
------------------------------------------------------------
---------------------------TGCAGAATCCCGTGAACCATCGAGTTT-TTGAA
CGCAAGTTGCGCCCGAAGCCATTT-GGTTGAGGGCACGTCTGCCTGGGCGTCACGCATCG
TGTCG-CCCCCTACAACTCCTC-A-----AACGGATG-TTTGGTGT-GGGGGCGGATATT
GGTCTCCCGTTTCT---CCGATACGGTTGGCCAAAATA-CGAGTCCCA--ATCGAT-GGA
TGCACGACTAGT-GGTGGTTGCTAAAACCTTC-GTCTTCGGTTGTGC-ATCTTCATTCGT
ATGGG-ATG-C-----TT-AAAGA--CCCC-AATGTGTTGTCTTTTGATGACGCTTCG
>Pseudognaphalium_sandwicensium_078507
------------------------------------------------------------
------------------------------------------------------------
------------------------------------------------------------
------------------------------------------------------------
------------------------------------------------------------
------------------------------------------------------------
---------------------------TGCAGAATCCCGTGAACCATCGAGTTT-TTGAA
CGCAAGTTGCGCCCGAAGCCATTT-GGTTGAGGGCACGTCTGCCTGGGCGTCACGCATCG
TGTCG-CCCCCTACAACTCCTC-A-----AACGGATG-TTTGGTGT-GGGGGCGGATATT
GGTCTCCCGTTTCT---CCGATACGGTTGGCCAAAATA-CGAGTCCCA--ATCGAT-GGA
TGCACGACTAGT-GGTGGTTGCTAAAACCTTC-GTCTTCGGTTGTGC-ATCTTCATTCGT
ATGGG-ATG-C-----TT-AAAGA--CCCC-AATGTGTTGTCTTTTGATGACGCTTCG
>Pseudognaphalium_luteoalbum
TCGAACCCTGCAA-AGCAGAACGACC-CGTGAACATGTAACTACAACT-AGGC-AAATTA
GGGATTG---AGCTTTTGTTTGATCCTT---AGCT-GCCT-T-T-G-TTGATGT-GTGTT
C------------------GAGATTCCTTA-----CGGATGACAGAATGTCACATTGACA
TAC-TAACC-AACCCC-GGCACGGAATGTGCCAAGGAAATT-GAAACTTT--A-AGAATG
GAAGG-TTTCATGATGTCCCG-TTTATCGGTGCAC-AATTGAAACTTT-----ACTTCTT
TG-TAATC-ACAAACGACTCTCGGCAACGGATATCTCGGCTCACGCATCGATGAAGAACG
TAGCAAAATGCGATACTTGGTGTGAATTGCAGAATCCCGTGAACCATCGAGTTT-TTGAA
CGCAAGTTGCGCCCGAAGCCATTT-GGTTGAGGGCACGTCTGCCTGGGCGTCACGCATCG
TGTCG-CCCCCTACAACTCCTC-A-----AATGGATG-TTTGGTGT-GGGGGTGGATATT
GGTCTCCCGTTTCT---CCGATACGGTTGGCCAAAATA-CGAGTCCCA--ATCGAT-GGA
TGCACAACTAGT-GGTGGTTGCTAAAACCTTC-GTCTTCGGTTGTGC-ATCTTCATTCGT
ATGGG-ATGCC-----TT-AAAGA--CCCC-AATGTGTTGTCTTTCGATGACGCCTCG
>Pseudognaphalium_stramineum_CCDB_23364_D09
------------------------------------------------------------
------------------------------------------------------------
------------------------------------------------------------
------------------------------------------------------------
------------------------------------------------------------
------------------------------------------------------------
---------------------------TGCAGAATCCCGTGAACCATCGAGTTT-TTGAA
CGCAAGTTGCGCCCGAAGCCATTT-GGTTGAGGGCACGTCTGCCTGGGCGTCACGCATCG
TGTCG-CCCCCTACAACTCCTC-A-----AATGGATG-TTTGGTGT-GGGGGTGGATATT
GGTCTCCCGTTTCT---CCGATACGGTTGGCCAAAATA-CGAGTCCCA--ATCGAT-GGA
TGCACAACTAGT-GGTGGTTGCTAAAACCTTC-GTCTTCGGTTGTGC-ATCTTCATTCGT
ATGGG--TG-C-----TT-AAAGA--CCCC-AATGTGTTGTCTTCTGATGACGCTTCG
>Pseudognaphalium_stramineum_CCDB_23364_E09
------------------------------------------------------------
------------------------------------------------------------
------------------------------------------------------------
------------------------------------------------------------
------------------------------------------------------------
------------------------------------------------------------
---------------------------TGCAGAATCCCGTGAACCATCGAGTTT-TTGAA
CGCAAGTTGCGCCCGAAGCCATTT-GGTTGAGGGCACGTCTGCCTGGGCGTCACGCATCG
TGTCG-CCCCCTACAACTCCTC-A-----AATGGATG-TTTGGTGT-GGGGGTGGATATT
GGTCTCCCGTTTCT---CCGATACGGTTGGCCAAAATA-CGAGTCCCA--ATCGAT-GGA
TGCACAACTAGT-GGTGGTTGCTAAAACCTTC-GTCTTCGGTTGTGC-ATCTTCATTCGT
ATGGG--TG-C-----TT-AAAGA--CCCC-AATGTGTTGTCTTCTGATGACGCTTCG
>Helichrysum_basalticum_6095
TCGAACCCTGCAA-AGCAGAACGACC-CGTGAACATGTAACTACAACT-AGGC-AAATTA
GGGATTG---AGCTTTT-TTTAATCCTT---AG-T-TGCC-T-T-G-TTGATGT-GCGTT
C------------------GAGATTCCTTA-----CGGATGACTGGATGTCACATTGACA
TAC-TAACC-AACCCC-GGCACGGAATGTGCCAAGGAAATT-AAAACTTT--A-GGAATG
GAAGG-TTTCATGATGTCCCG-TTTTGCGGTGCAC-TTCTGAAACTTT-----ACTTCTT
TG-TAATC-ACAAACGACTCTCGGCAACGGATATCTCGGCTCACGCATCGATGAAGAACG
TAGCAAAATGCGATACTTGGTGTGAATTGCAGAATCCCGTGAACCATCGAGTTT-TTGAA
CGCAAGTTGCGCCCGAAGCCATTT-GGTTGAGGGCACGTCTGCCTGGGCGTCACGCATCG
TGTCG-CCCCCTACCACTCCCC-A-----AATGGATG-TTTGGTGT-GGGGGCGGATATT
GGTCTCCCGTTTCT---CCGATCCGGCTGGCCAAAATA-CAAGTCCCA--ATCGAT-GGA
TGCACGATTAGT-GGTGGTTGCTAAAACCTTC-GTCTTCGGTTGTGC-ATCTTCATTCGT
ACGGG-AAG-C-----TT-CAAGA--CCCC-AATGTGTTGTCTTTTGACGACGCTTCG
>Helichrysum_melanacme_I078
TCGAACCCTGCAA-AGCAGAACGACC-CGAGAACACGTAACTACAACT-AGGC-AAATTA
GGGATTG---AGCTTCTGTTTCATCCTT---AG-C-TGCC-T-T-G-TCAATGT-GCGTT
C------------------GAGATTCCATAC--GTCGGATGACAGGATGTCACATTGACA
TAC-TAACC-AACCCC-GGCACGGAATGTGCCAAGGAAATT-AAAACTTG--A-GGAATG
GAAGG-TTTCATAATGTCCCG-TTTTGCGGTGTAC-TAATGAAACTTT-----TCTTCTT
TG-TAATC-ACAAACGACTCTCGGCAACGGATATCTCGGCTCACGCATCGATGAAGAACG
TAGCAAAATGCGATACTTGGTGTGAATTGCAGAATCCCGTGAACCATCGAGTTT-TTGAA
CGCAAGTTGCGCCCGAAGCCATTT-GGTTGAGGGCACGTCTGCCTGGGCGTCACGCATCG
TGTCG-CCCCCTACCACTCCTC-A-----AATGGATG-TTTGGTGT-GGGGGCGGATATT
GGTCTCCCGTTTCT---CCGATACGGTTGGCCAAAATA-TGAGTCCCC--ATCGAT-GGA
CGCACGACTAGT-GGTGGTTGATAAAACCTTC-GTCTTCTGTTGTGC-ATCTTCATTCGT
ACGGG-AAG-C-----TT-AAAGA--CCCC-AATGTGTTGTCTTTTGACGACGCTTCG
>Helichrysum_chionosphaerum_867682_2
------------------------------------------------------------
------------------------------------------------------------
------------------------------------------------------------
------------------------------------------------------------
------------------------------------------------------------
------------------------------------------------------------
------------------------------------------------------------
--------------------------------------------------------ATCG
TGTCG-CCCCCTACCACTCCTC-A-----AATGGATG-TTTGGTGT-GGGGGCGGATATT
GGTCTCCCGTTTCT---ACGATACGGTTGGCCAAAATA-TGAGTCCCC--ATCGAT-GGA
CGCACGACTAGT-GGTGGTTGATAAAACCCTC-GTCTTCTGTTGTGC-ATCTTCATTCGT
ACGGG-AAG-C-----TT-AAAGA--CCCC-AATGTGTTGTCTTTTGACGACGCTTCG
>Helichrysum_simillimum_867637_2
------------------------------------------------------------
------------------------------------------------------------
------------------------------------------------------------
------------------------------------------------------------
------------------------------------------------------------
------------------------------------------------------------
------------------------------------------------------------
--------------------------------------------------------ATCG
TGTCG-CCCCCTACCACTCCTC-A-----AATGGATG-TTTGGTGT-GGGGGCGGATATT
GGTCTCCCGTTTCT---CCGATACGGTTGGCCAAAATA-TGAGTCCCC--ATCGAT-GGA
CGCACGACTAGT-GGTGGTTGATAAAACCTTC-GTCTTCTGTTGTGC-ATCTTCATTCGT
ACGGG-AAG-C-----TT-AAAGA--CCCC-AATGTGTTGTCTTTTGACGACGCTTCG
>Helichrysum_platypterum_867634_2
------------------------------------------------------------
------------------------------------------------------------
------------------------------------------------------------
------------------------------------------------------------
------------------------------------------------------------
------------------------------------------------------------
------------------------------------------------------------
--------------------------------------------------------ATCG
TGTCG-CCCCCTACCACTCCTC-A-----AATGGATG-TTTGGTGT-GGGGGCGGATATT
GGTCTCCCGTTTCT---CCGATACGGTTGGCCAAAATA-CGAGTCCCC--ATCGAT-GGA
CGCACGACTAGT-GGTGGTTGATAAAACCTTC-GTCTTCTGTTGGGC-ATCTTCATTCGT
ACGGG-AAG-C-----TT-AAAGA--CCCC-AATGTGTTGTCTTTTGACGACGCTTCG
>Helichrysum_nudifolium_867834_2
------------------------------------------------------------
------------------------------------------------------------
------------------------------------------------------------
------------------------------------------------------------
------------------------------------------------------------
------------------------------------------------------------
------------------------------------------------------------
--------------------------------------------------------ATCG
TGTCG-CCCCCTACCACTCCTC-A-----AATAGATG-TTTGGTGT-GGGGGCGGATATT
GGTCTCCCGTTTCT---CTGATACGGTTGGCCAAAATA-CGAGTCCCC--ATCGAT-GGA
[truncated: 223,713 more chars]
