# Supplementary material for: Phylogeny, biogeography, and character evolution of Anaphalis (Gnaphalieae, Asteraceae)
Source: Front Plant Sci. 2024 Feb 7;15:1336229. doi: 10.3389/fpls.2024.1336229 (PMC10879626; doi:10.3389/fpls.2024.1336229)
Supplement: Supplementary Material 3 — The alignment of external transcribed spacer (ETS) sequences. [file DataSheet_3.zip › Supplementary material 3-The alignment of external transcribed spacer (ETS) sequences.txt]

>Scorzonera_humilis
GAGCATTTTGGGGATTGTTTCTTGC-TTTTGGGTGCTTGCTTGG-CCT-TGTT---GCCA
GGTGGGTGGCTTTAAGCC-GAGCGGTCTTC-GGAA-ATGTT-GTCCGTAAA-GGTGCATG
AGTGGTGTTTGGTTTGTTATGGATGGTTGGATGTCTGCTTGTGCAGCAACTTCCATGCAT
GCTTACCTTTTCAATAGTGCTACAAGACTT-------GTTTGGCTTGGAGCATACAGTGG
GTTTTCTGTGTTGCATACCTAA-TCGATGGCATTGT--TTGGCCCTAAT---GAAGTTGA
TTTCGTAATCCGTTGCTTT-------CAGCGTAATACGAACC-ACAAAGCGGTCTCTGTT
GTCCATTC-TATCAATGTTCATGCA-TCGATATCATGGCCC-ATGGAGTG-TTGCTTGGT
ACCTTGGATATGGAACATGATGTGGGCACAA-GG-TCT-TCAAAGATCGTGTATTTGCCC
CACTTGAGCGTCCT-GGC-TTCTTTAA---ATGAC-------------------------
-------------------T-C-TCCACCATGTAACGACAT--GTCGGTGCATGG-GGGT
TGTTGTC-TTAGAGGAGTGCTACCTGGTTGATCCTGCCAGTAGTCATATGCTTGTCTCAA
AGATTAAGCCAT
>Scorzonera_radiata
GAGCATTTTGGGGATTGTTTCTTGC-TTTTGGGTGCTTGCTTGG-CCT-TGTT---GCCA
GGTGGGTGGCTTTTAGCC-GAGCGGTCTTC-GGAA-ATGTT-TTCCGTAAA-GGTGCATG
AGTGGTGTTTGGTTTGTTATGGATGGTTGGATGTCTGCTTGCGCAGCAACTTCCATGCAT
GCTTACCTTTTCAATAGTGCTACAAGACTC-------GTTTGGCTTGGAGCATTCAGTGG
GTTTTCTGTGTTGCATACCTAA-TCGATGGCATTGT--TTGGCCCTAAT---GAAGTTGA
TTTCGTAATCCGTTGCTTT-------CAGCGTAATACGAACC-ACAAAGCGGCCTCTGTT
GTCCATTC-TATCAATGTTCATGCA-TCGATATCATGGCCC-ATGGAGTG-TTGCTTGGT
ACCTTGGATATGGAACATGATGTGGGCACAA-GG-TCT-TCAACGATCGTGTATTTGCCC
CACTTGAGCGTTCT-TGC-TTCTTTAA---ATGAC-------------------------
-------------------T-C-TCCACCATGCAATGACAT--GTCGGTGCATGG-GGGT
TGTTGTC-GTAGAGGAGTGCTACCTGGTTGATCCTGCCAGTAGTCATATGCTTGTCTCAA
AGATTAAGCCAT
>Cichorium_intybus_CICI
--------GGGGG--TCGTTTTGGC-TTTTGGTTGCTTGCTTGG-TCT-TGGT---GCCA
AGGGGGTGGCTCTTAGCT-GGATGGTCTTC-GGGG-ATGTC-TACCGTAAA-GGTGCATG
AGTGGTGTTTGGTTTGTTACGGGTGGTTGGATGTCTGCTTGAGCAGCAACTTCCACGCGT
GCATACCTCTTCAGTAGTGCTACAAGGCTT-------AGTTTGCCTTGAGCATCCGGTGG
GTTTCCTGTGCTGCATACCTAA-TCAATGGCATCGT--TTGGTT-ATAT-CAAAGTCCCT
CTTCGTGATATGTCCCTT-------GGGGCATTAAACGAACC-TTGAAGCGCTCTCCATG
GTCCATAC-TGTTGTTGCCTATGCA-ACGATGGCATGGCCY-TTGGAGCA-TCGTTTGGT
TTCTTGGATACGGAACGCGATGTGGGCTGTAGGG-TCT-TTATCGATTCTATTTTTGCCC
TCATTGAGTGTTCT-CGC-TTTTCTAA---ACGAC-------------------------
-------------------C-G-TCTGTCATGCATCGGCAT--GTTCGTGCATGG-TGGG
CTGTGTC-GAAGAGGAATGCN---------------------------------------
------------
>Filago_arvensis_127
GTGCATTCTGGGG--TCATTTTGGC-TATCAGCTGCTTGCTTGG-CAT-TTGA---GCTT
GGTGGGTGGCTGTTAGTT-GGGTG-GTTTC-GGGG-ATGTC-TACCGTAAA-GGTGCATG
AGTGGTGTTTGGTTTGTTACGGGTGGTTGGCTCTTTGCTTGCGCAACAACTTCCACCTG-
GCATACCTCTTCAGTCTTGTGTCAATGCTT--------TATCGCATTGGATGCACTGTGG
GTTTCTTGTGTTGCATGCCTAA-TTGATGGTATCAC--ATGAAG--AAT-TGATTTCCAT
TTTCGTCTTGTGTCGCAC-----ATGCGATGTGAGATGAACC-TTGAAGCAGCCTTGGTG
TTCCACTC-TTTCGATGTACACACA-TTGATTTTGTGGCCC-ATCAAGTG-CTGCTTGGT
CTCATGGATATAGAACCTGGTGTGGGCATGG-GA-TC---TAACGGTTCCTTGTTTGCCC
TA-------G-TTT-AGC-TTATCTAAT--ACGAT-------------------------
-------------------T-G-TCTATCATGT-----------TTTTAATGTGG-TAGG
CTATATC-GAATATGAATGCTACCTGGTTGATCCTGCCAGTAGTCATATGCTTGTCTCAA
AGATTAAGCCAT
>Filago_arvensis_Yayhino_s_n_
GTGCATTCTGGGG--TCATTTTGGC-TATCAGTTGCTTGCTTGG-CCT-TTGA---GCTT
GGTGGGTGGCTGTTAGTT-GGATG-GTTTC-GGGG-ATGTC-TACCGTAAA-GGTGCATG
AGTGGTGTTTGGTTTGTTACGGGTGGTTGGCTCTTTGCTTGCGCAACAACTTCCACCTG-
GCATACCTCTTCAGTCTTGTGTCAATGCTT-------GTATCGCATTGCACGCACTGTGG
GTTTCTTGTGTTGCATTCCTAA-TTGATGGTATCAT--TTGAAG--AAT-TGATGTCCAT
TTTTGTCTTGTGTCGCAC-----ATGCGATGTGAGATGAACC-TTGAAGCAGCCTTGGTG
TTCCACTC-TTTCGATGTACACGCA-TTGATTTTGTGGCCC-ATTAAGTG-CTGCTTGGT
CTCATGGATATAGAACCTGGTGTGGGCATGG-GA-TC---TACCGGTTCCTTGTTTGCCC
TA-------G-TTT-AGC-TTATCTAAT--ACGAT-------------------------
-------------------T-G-TCTATCATG------------TCTTGACGTGG-TAGG
CTATATC-GAATATGAATGCTACCTGGTTGATCCTGCCAGTAGTCATATGCTTGTCTCAA
AGATTAAGCCAT
>Gamochaeta_coarctata_409
-------------------------------GCTGCTTGCCTTG-CGT-TTGA---GCTT
GGTGGGTGGTTGTTAGTT-GGGTG-ATTTC-GGGA-ATGTC-TACCGTAAA-GGTGCATG
AGTGGTGTTTGGTTTGTTACGGGTGGTTGGCTCTTTGCTTGCGCAACAACTTCCACCTG-
GCATACCTCTTCAGTCTTGTGTCAATGCTT-------GTATCGCATTGAATGCATAGTGG
GTTTCCTGTGTTGCATGCCTAA--TGATGGTATCAT--TTGAAG--AAT-TGATGTCCAT
TTTCGTCTTGTGTTGCAC-----ATGCGATGTGAGATGAACC-TTGAAGCAGCCTTTGTG
TTCCACTC-TTTCGATG--CACACA-TTGATTTTGTGGCCC-ACTAAGTG-TTGCTTGGT
CTCATGGATATGGAACCTAGTGTGGGCATGG-GA-TCT-TTACTAGTTCCTTGTTTGCCC
TA-------G-TTT-AGC-TTTTCTAAT--ACGAT-------------------------
-------------------T-G-TCTATCATG------------TCTTGACGTGG-TAGG
CTATATC-GAATA-----------------------------------------------
------------
>Gamochaeta_pensylvanica_ZSX1910094
GTGCATTCTGGGG--TCATTTTGGC-TATTAACTGCTTGCCTTG-CGT-TTGA---GCTT
GGTGGGTGGTTGTTAGTT-GGGTG-ATTTC-GGGA-ATGTC-TACCGTAAA-GGTGCATG
AGTGGTGTTTGGTTTGTTACGGGTGGTTGGCTCTTTGCTTGCGCAACAACTTCCACCTG-
GCATACCTCTTCAGTCTTGTGTCAATGCTT-------GTATCGCATTGAACGCATAGTGG
GTTTCCTGTGTTGCATGCCTAA--TGATGGTATCAT--TTGAAG--AAT-TGATGTCCAT
TTTCGTCTTGTGTTGCAC-----ATGCGATGTGAGATGAACC-TTGAAGCAGCCTTTGTG
TTCCACTC-TTTCGATGCACACACA-TTGATTTTGTGGCCC-ACTAAGTG-TTGCTTGGT
CTCTTGGATATGGAACCTGGTGTGGGCATGG-GA-TCT-TTACTAGTTCCTTGTTTGCCC
TA-------G-TTT-AGC-TTTTCTAAT--ACGAT-------------------------
-------------------T-G-TCTATCATG------------TCTTGACGTGG-TAGG
CTATATC-GAATATGAATGCTACCTGGTTGATCCTGCCAGTAGTCATATGCTTGTCTCAA
AGATTAAGCCAT
>Gnaphalium_polycaulon_E051
GTGCATTCTGGGG--TCATTTTGGC-TATTAACTGCTTGCCTTG-CGT-TTGA---GCTT
GGTGGGTGGTTGTTAGTT-GGGTG-ATTTC-GGGA-ATGTC-TACCGTAAA-GGTGCATG
AGTGGTGTTTGGTTTGTTACGGGTGGTTGGCTCTTTGCTTGCGCAACAACTTCCACCTG-
GCATACCTCTTCAGTCTTGTGTCAATGCTT-------GTATCGCATTGAACGCATAGTGG
GTTTCCTGTGTTGCATGCCTAA--TGATGGTATCAT--TTGAAG--AAT-TGATGTCCAT
TTTCGTCTTGTGTTGCAC-----ATGCGATGTGAGATGAACC-TTGAAGCAGCCTTTGTG
TTCCACTC-TTTCGATGCACACACA-TTGATTTTGTGGCCC-ACTAAGTG-TTGCTTGGT
CTCTTGGATATGGCACCTGGTGTGGGCATGG-GA-TCT-TTACTAGTTCCTTGTTTGCCC
TA-------G-TTT-AGC-TTTTCTAAT--ACGAT-------------------------
-------------------T-G-TCTATCATG------------TCTTGGCGTGG-TAGG
CTATATC-GAATATGAATGCTACCTGGTTGATCCTGCCAGTAGTCATATGCTTGTCTCAA
AGATTAAGCCAT
>Gnaphalium_polycaulon_E052
------------------------------------------------------------
------------------------------------------------------------
-----------------TACGGGTGGTTGGCTCTTTGCTTGCGCAACAACTTCCACCTG-
GCATACCTCTTCAGTCTTGTGTCAATGCTT-------GTATCGCATTGAACGCATAGTGG
GTTTCCTGTGTTGCATGCCTAA--TGATGGTATCAT--TTGAAG--AAT-TGATGTCCAT
TTTCGTCTTGTGTTGCAC-----ATGCGATGTGAGATGAACC-TTGAAGCAGCCTTTGTG
TTCCACTC-TTTCGATGCACACACA-TTGATTTTGTGGCCC-ACTAAGTG-TTGCTTGGT
CTCTTGGATATGGAACCTGGTGTGGGCATGG-GA-TCT-TTACTAGTTCCTTGTTTGCCC
TA-------G-TTT-AGC-TTTTCTAAT--ACGAT-------------------------
-------------------T-G-TCTATCATG------------TCTTGACGTGG-TAGG
CTATATC-GAATATGAATGCTACCTGGT--------------------------------
------------
>Leontopodium_calocephalum_ZSX1908155
GTGCATTCTGGGG--TCATTTTGGC-TATTAGCTGCTTTCCTGG-CAT-TTGA---GCTT
GGTGGGTGGCTTTTAGTT-GGGTG-ATTTC-GGGG-ATGTC-TACCGTAAA-GGTGCATG
AGTGGTGTTTGGTTTGTTACGGGTGGTTGGCTCTTTGCTTGCGCAACAACTTCCACCTG-
GCTTACCTTTTCAGTCTTGTGTCATTGCTT-------GTATCGCATTGAATGCATGGTGG
GTTTCTTGTGTTGCATGCCTAA-TTGATGGTATCAT--TTGAAG--AAT-TGATGTCCCT
TTTCATCTTGTGTCGCAC-----ATGCGATGTGAGATGAACC-TTGAAGTAGACTTTGTG
ATCCACTC-TTTCGATGTACACGCA-TTGATTTTGTGGCCC-ACTGTGTG-TTGCTTGGT
CTCATGGATATGGAACCTGATGTGGGCATGG-GA-TCT-TTACTAGTTCCTTGTTTGCCC
TG-------G-TTT-AGC-TTTTCAAAT--ACGAT-------------------------
-------------------T-G-TTTATCACA------------TTTTAATGTGG-TAGG
CTATATC-GGATATGAATGCTACCTGGTTGATCCTGCCAGTAGTCATATGCTTGTCTCAA
AGATTAAGCCAT
>Leontopodium_campestre_5825
GTGCATTCTGGGG--TCATTTTGGC-TATTAGCTGCTTTCCTGG-CAT-TTGA---GCTT
GGTGGGTGGCTTTTAGTT-GGGTG-ATTTC-GGGG-ATGTC-TACCGTAAA-GGTGCATG
AGTGGTGTTTGGTTTGTTACGGGTGGTTGGCTCTTTGCTTGCGCAACAACTTCCACCTG-
GCTTACCTTTTCAGTCTTGTGTCATTGCTT-------GTATCGCATTGAATGCATGGTGG
GTTTCTTGTGTTGCATGCCTAA-TTGATGGTATCAT--TTGAAG--AAT-TGATGTCCCT
TTTCATCTTGTGTCGCAC-----ATGCGATGTGAGATGAACC-TTGAAGTAGACTTTGTG
ATCCACTC-TTTCGATGTACACGCA-TTGATTTTGTGGCCC-ACTCTGTG-TTGCTTGGT
CTCATGGATATGGAACCTGGTGTGGGCATGG-GA-TCT-TTACTAGTTCCTTGTTTGCCC
TT-------G-TTT-AGC-TTTTCTAAT--ACGAT-------------------------
-------------------T-G-TTTATCACA------------TTTTAATGTGG-TAGG
CTATATC-GGATATGAATGCTACCTGGTTGATCCTGCCAGTAGTCATATGCTTGTCTCAA
AGATTAAGCCAT
>Leontopodium_leontopodioides_5016
GTGCATTCTGGGG--TCATTTTGGC-TATTAGCTGCTTTCCTGG-CAT-TTGA---GCTT
GGTGGGTGGCTTTTAGTT-GGGTG-ATTTC-GGGG-ATGTC-TACCGTAAA-GGTGCATG
AGTGGTGTTTGGTTTGTTACGGGTGGTTGGCTCTTTGCTTGCGCAACAACTTCCACCTG-
GCTTACCTTTTCAGTCTTGTGTCATTGCTT-------GTATCGCATTGAATGCATGGTGG
GTTTCTTGTGTTGCATGCCTAA-TTGATGGTATCAT--TTGAAG--AAT-TGATGTCCCT
TTTCATCTTGTGTCGCAC-----ATGCGATGTGAGATGAACC-TTGAAGTAGACTTTGTG
ATCCACTC-TTTCGATGTACACGCA-TTGATTTTGTGGCCC-ACTCTGTG-TTGCTTGGT
CTCATGGATATGGAACCTGGTGTGGGCATGG-GA-TCT-TTACTAGTTCCTTGTTTGCCC
TT-------G-TTT-AGC-TTTTCTAAT--ACGAT-------------------------
-------------------T-G-TTTATCACA------------TTTTAATGTGG-TAGG
CTATATC-GGATATGAATGCTACCTGGTTGATCCTGCCAGTAGTCATATGCTTGTCTCAA
AGATTAAGCCAT
>Leontopodium_delavayanum_ZSX1907094
GTGCATTCTGGGG--TCATTTTGGC-TACTAGCTGCTTTCCTGG-CAT-TTGA---GCTT
GGTCGGTGGCTTTTAGTT-GGGTG-ATTTC-GGGG-ATGTC-TACCGTAAA-GGTGCATG
AGTGGTGTTTGGTTTGTTACGGGTGGTTGGCTCTTTGCTTGCGCAACAACTTCCACCTG-
GCTTACCTTTTCAGTCTTGTGTCATTGCTT-------GTATCGCATTGAATGCATGGTGG
GTTTCTTGTGTTGCATGCCTAA-TTGATGGTATCAT--TTGAAG--AAT-TGATGTCCCT
TTTCATCTTGTGTTGCAC-----ATGCGATGTGAGATGAACC-TCGAAGTAGCCTTTGTG
ATCCACTC-TTTCGATGTACACGCA-TTGATTTTGTGGCCC-GCTGTGTG-TTGCTTGGT
CTCATGGATATGGAACCTGGTGTGGGCATGG-GA-TCT-TTACTAGTTCCTTGTTTGCCC
TG-------G-TTT-AGC-TTTTCTAAT--ACGAT-------------------------
-------------------T-G-TTTATCACA------------TTTTAATGTGG-TAGG
CTATATC-GGATATGAATGCTACCTGGTTGATCCTGCCAGTAGTCATATGCTTGTCTCAA
AGATTAAGCCAT
>Leontopodium_franchetii_ZSX1908189
GTGCATTCTGGGG--TCATTTTGGC-TATTAGCTGCTTTCCTGG-CAT-TTGA---GCTT
GGTCGGTGGCTTTTAGTT-GGGTG-ATTTC-GGGG-ATGTC-TACCGTAAA-GGTGCATG
AGTGGTGTTTGGTTTGTTACGGGTGGTTGGCTCTTTGCTTGCGCAACAACTTCCACCTG-
GCTTACCTTTTCAGTCTTGTGTCATTGCTT-------GTATCGCATTGAATGCATGGTGG
GTTTCTTGTGTTGCATGCCTAA-TTGATGGTATCAT--TTGAAG--AAT-TGATGACCCT
TTTCATCTTGTGTCGCAC-----ATGCGATGTGAGATGAACC-TTGAAGTAGCCTTTGTG
ATCCACTC-TTTCGATGTACACGCA-TTGATTTTGTGGCCC-ACTGTGCG-TTGCTTGTT
CTCATGGATATGGAACCTGGTGTGGGCATGG-GA-TCT-T------TTCCTTGTTTGCCC
TG-------G-TTT-AGC-TTTTCTAAT--ACGAT-------------------------
-------------------T-G-TTTATCACA------------TTTTAATGTGG-TAGG
CTATATC-GGATATGAATGCTACCTGGTTGATCCTGCCAGTAGTCATATGCTTGTCTCAA
AGATTAAGCCAT
>Gnaphalium_sylvaticum
------------------------------------------------------------
------------------------------------------------------------
----------------------------------------GCGCAACAACTTCCACCTG-
GCTTACCTTTTCAGTCTTGTGCCATTGCTT-------GTATCGCATTGAATGCATGGTGG
GTTTCTTGTGTTGCATGCCTAA-TTGATGGTATCAT--TTGAAG--AAC-TGATGTCCCT
TTTCATCTTGTGTCGCAC-----ATGCGATGTGAGATGAACC-TTGAAGTAGCCTTTGTG
ATTCACTC-TTTCGATGTACACGCA-TTGATTTTGTGGCCC-ACTGTGTG-TTGCTTGGT
CTCATGGATATGGAACCTGGTGTGGGCATGG-GA-TCT-TTACTAGTTCCTTGTTTGCCC
TG-------G-TTT-AGC-TTTTCTAATACACGAT-------------------------
-------------------T-G-TTTATCACA------------TTTTAATGTGG-TAGG
CTATATC-GGATATGAATGCTACCTGGTTGATCCTGCCC---------------------
------------
>Euchiton_japonicus_E043
------------------------------------------------------------
------------------------------------------------------------
------------------------------------------------ACTTCCACCTG-
GCATACCTCTTCAGTCTTGTGTCAATGCTT-------GTATTGCATTGAACGCACGGTGG
GTTTCTTGTGTTGCATTCCTAA-TTGATGGTATCAT--TTGATG--AAT-TGATGTCCAT
TTTCGTCTTGTGTTGCAC-----ATGCGATGTGAGATGAACC-TTAAAGCAGCCTTTGTG
ATCCACTC-TTTTGATGCACACGCA-TTGATTTTGTGGCCC-ATTAAGTG-TTGCTTGGT
CTCATGGATATGGAACCTTGTGTGGGCATGG-GA-TCTTTTACTAGTTCCTTGTTTGCCC
TA-------G-TTA-AGT-TTTTCAAAT--ACGAT-------------------------
-------------------T-T-CCTATCATG------------TCTTAACGTGG-TAGG
CTATATC-GAATATGAATGCTACCTGGTTGATCCTGCCAGTAGTCATATGCTTGTCTCAA
AGATTAAGCCAT
>Euchiton_japonicus_PE0055515
GTGCATCTTGGGG--TCATTTTGGC-TATTGGCGGCTTGCCTTG-CAT-TTGA---GCTT
GGTGGGTGGCTGATAGTT-GGGTG-GTTTC-GGGG-ATGTC-TATCGTAAA-GGTGCATG
AGTGGTGTTTGGTTTGTTACGGGTGGTTGGCTCTTTGCTTGCGCAACAACTTCCACCTG-
GCATACCTCTTCGGTCTTGTGTCAATGCTT-------GTATTGCATTGAACGCACGGTGG
GTTTCTTGTGTTGCATTCCTAA-TTGATGGTATCAT--TTGATG--AAT-TGATGTCCAT
TTTCGTCTTGTGTTGCAC-----ATGCGATGTGAGATGAACC-TTAAAGCAGCCTTTGTG
ATCCACAA-TTTTGATGCACACGCA-TTGATTTTGTGGCCC-ATTAAGTG-TTGCTTGGT
CTCATGGATATGGAACCTTGTGTGGGCATGG-GA-TCTTTTACTAGTTCCTTGTTTGCCC
TA-------G-TTA-AGT-TTTTCAAAT--ACGAT-------------------------
-------------------T-T-CCTATCATG------------TCTTAACGTGG-TAGG
CTATATC-GAATATGAATGCTACCTGGTTGATCCTGCCAGTAGTCATATGCTTGTCTCAA
AGATTAAGCCAT
>Euchiton_involucratus_294
GTGCATCCTGGGG--TCATTTTGGC-TATTGGTGGCTTGTCTCG-CCT-TTGA---GCTT
GGTGGGTGGCTGATAGTT-GGGTG-GTTTC-GGGG-ATGTC-TATCGTAAA-GGTGCATG
AGTGGTGTTTGGTTTGTTACGGGTGGTTGGCTCTTTGCTTGCGCAACAACTTCCACCTG-
GCATACCTTTTCAGTCTTGTGTCAATGCTT--------TATTGCATTGAACGCACGTTGG
GTTTCTTGTGTTGCATTCCTAA-ATGATGGTATCAT--TTGATG--AAT-TGATGTCCAT
TTTCATCTTGTGTTGCGC-----ATGCGATGTGAGATGAACC-TTAAAGCAACCTTTGTG
ATCCACCC-TTTTGATGCACACGCA-TTGATTTTGTGGCCC-ATTGAGTG-TTGCTTGGT
CTCATGGATATGGAACCTTGTGTGGGCATGG-GA-TCTTTTACTAGTTCCTTGTTTGCCC
TA-------G-TTA-AGT-TTTTCAAAT--ACGAT-------------------------
-------------------T-T-CCTATCATG------------TCTTAACGTGG-TAGG
CTATATC-GAATATGAATGCTACCTGGTTGATCCTGCCAGTAGTCATATGCTTGTCTCAA
AGATTAAGCCAT
>Helichrysum_cylindriflorum_500395
GTGCATTCTGGGG--TCATTTTGGC-TATTGGCGGCTTGCCTTG-CAT-TTGA---GCTT
GGTGGGTGGCTGTTAGTT-GGGTG-GTTTC-GGGG-ATGTC-TACCGTAAA-GGTGCATG
AGTGGTGTTTGGTTTGTTACGGGTGGTTGGCTCTTTGCTTGCGCAACAACTTCCACCTG-
GCATACCTCTTCAGTCTTGTGTCAATGCTT-------GTATTGCGTTGAATACACGGTGG
GTTTCTTGTGTTGCATGCCTAA-TTGATGGTATCAT--TTGATG--AAT-TGATGTCCAT
TTTCGTCTTGTGTTGCAC-----ATGCGATGCGAGATGAACC-TTGATGCAGCCTTTGTG
ATCCACTC-TTTCGATGCACACGCA-TTGATTTTGTGGCTC-ATTGAGTG-TTGCTTGGT
CTCCTGGATATGGAACCTTGTGTGGGCATGG-GA-TCTTTTACTAGTTCCTTGTTTGCCC
TA-------G-TTA-AGC-TTTTCAAAT--ACGAT-------------------------
-------------------T-T-CCT----------------------------------
------------------------------------------------------------
------------
>Helichrysum_filicaule
------------------------------------------------------------
------------------------------------------------AAA-GGTGCATG
AGTGGTGTTTGGTTTGTTACGGGTGGTTGGCTCTTTGCTTGTGCAACAACTTCCACCTG-
GCATACCTCTTCATTCTTGTGTCAATGCTT-------GTATCGCATTGAATGCACGGTGG
GTTTCTTGTATTGCATGCCTAA-TTGATGGTATCAT--TCGATG--AAT-CGAGGTCTA-
TTTCGTCTTGTGTCGCAC-----ATGCGATGTGAGATGAACC-ATAAAGCAGCCTTTGTG
ATCCACTC-TTTTGATGCACACACA-TTGATTTTGTGGCCC-ATTGAGTG-TTGCTTGGT
CTCATGGATATGGAACCTTGTTTGGGCATGG-GA-TCTTTTACTAGTTCCTTGTTTGCCC
TA-------G-TTA-AGC-TTTTCAAAT--ACGAT-------------------------
-------------------T-T-CCTATCAG-----------------------------
------------------------------------------------------------
------------
>Helichrysum_lanceolatum_569870
------------------------------------------------------------
------------------------------------------------AAA-GGTGCATG
AGTGGTGTTTGGTTTGTTACGGGTGGTTGGCTCTTTGCTTGTGCAACAACTTCCACCTG-
GCATACCTCTTCAGTCTTGTGTCAATGCTT-------GTATCGCATTGAATGCACGGTGG
GTTTCTTGTGTTGCATGCCTAA-TTGATGGTATCAT--TTGATG--AAT-TGATGTCTA-
TTTCGTCTTGTGTCGCAC-----ATGCGATGTGAGATGAACC-TTAAAGCAGCCTTTGTG
ATCCACTC-TTTTGATGCACACGCA-TTGATTTTGTGGCCC-ATTGAGTT-TTGCTTGGT
CTCATGGATATGGAACCTTGTGTGGGCATGG-GA-TCTTTTACTAGTTCCTTGTTTGCCC
TA-------G-TTA-AGC-TTTTCAAAT--ACGAT-------------------------
-------------------T-T-CCTATCA------------------------------
------------------------------------------------------------
------------
>Helichrysum_lanceolatum_dg8969bk
------------------------------------------------------------
------------------------------------------------AAA-GGTGCATG
AGTGGTGTTTGGTTTGTTACGGGTGGTTGGCTCTTTGCTTGTGCAACAACTTCCACCTG-
GCATACCTTTTCAGTCTTGTGTCAATGCTT-------GTATCGCATTGAATGCACGGTGG
GTTTCTTGTGTTGCATGCCTAA-TTGATGGTATCAT--TTGATG--AAT-TGATGTCTA-
TTTCGTCTTGTGTCGCAC-----ATGCGATGTGAGATGAACC-TTAAAGCAGCCTTTGTG
ATCCACTC-TTTTGATGCACACGCA-TTGATTTTGTGGCCC-ATTGAGTT-TTGCTTGGT
CTCATGGATATGGAACCTTGTGTGGGCATGG-GA-TCTTTTACTAGTTCCTTGTTTGCCC
TA-------G-TTA-AGC-TTTTCAAAT--ACGAT-------------------------
-------------------T-T-CCTATCAG-----------------------------
------------------------------------------------------------
------------
>Helichrysum_lanceolatum_ASL320
------------------TTTTGGC-TATTGGCGGCTTGCCTCG-CAT-TTGA---GCTT
GGTGGGCGGCCGTTAGTT-GGGTG-GCTTC-GGGG-ATGTC-TACCGTAAA-GGTGCATG
AGTGGTGTTTGGTTTGTTACGGGTGGTTGGCTCTTTGCTTGTGCAACAACTTCCACCTG-
GCATACCTCTTCAGTCTTGTGTCAATGCTT-------GTATCGCATTGAATGCACGGTGG
GTTTCTTGTGTTGCATGCCTAA-TTGATGGTATCAT--TTGATG--AAT-TGATGTCTA-
TTTCGTCTTGTGTCGCAC-----ATGCGATGTGAGATGAACC-TTAAAGCAGCCTTTGTG
ATCCACTC-TTTTGATGCACACACA-TTGATTTTGTGGCCC-ATTGAGTT-TTGCTTGGT
CTCATGGATATGGAACCTTGTGTGGGCATGG-GA-TCTTTTACTAGTTCCTTGTTTGCCC
TA-------G-TTA-AGC-TTTTCAAAT--ACGAT-------------------------
-------------------T-T-CCTATCAN-----------------------------
------------------------------------------------------------
------------
>Helichrysum_parvifolium_ASL343
------------------TTTTGGC-TATTGGCGGCTTGCCTTG-CAT-TTGA---GCTT
GGTGGGTGGCTGTTAGTT-GGATG-GTTTC-GGGG-ATGTC-TACCGTAAA-GGTGCATG
AGTGGTGTTTGGTTTGTTACGGGTGGTTGGCTCTTTGCTTGTGCAACAACTTCCACCTG-
GCATACCTCTTCAGTCTTGTGTCAATGCTT-------GTATTGCATTGAATGCACGGTGG
GTTTCTTGTGTTGCATGCCTAA-TTGATGGTATCAT--TTGATG--AAT-TAATGTCAAT
TTTTGTCTTGTGTCGCAC-----ATGCGATGTGAGATGAACC-TTAAAGCAGCCTTTGTG
ATCCACTC-TTTTGATACACACGCA-TTGATTTTGTGGCCC-ATTGAGTG-TTGCTTGGT
CTCATGGATATAGAACCTTGTGTGGGCATGG-GA-TCTTTTACTAGTTCCTTGTTTGCCC
TA-------G-TTA-AGC-TTTTCAAAT--ACGAT-------------------------
-------------------T-T-CCTATCA------------------------------
------------------------------------------------------------
------------
>Helichrysum_selago_ASL360
------------------TTTTGGC-TATTGGCGGCTTGCCTTG-CAT-TTGA---GCTT
GGTGGGTGGCTATTAGTT-GGATG-GTTTC-GGGG-ATGTC-TACCGTAAA-GGTGCATG
AGTGGTGTTTGGTTTGTTACGGGTGGTTGGCTCTTTGCTTGTGCAACAACTTCCACCTG-
GCATACCTCTTCAGTCTTGTGTCAATGCTT-------GTATTGCATTGAATGCACGGTGG
GTTTCTTGTGTTGCATGCCTAA-TTAATGGTATCAT--TTGATG--AAT-TGATGTCTAT
TTTCGTCTTGTGTCGCAC-----ATGCGATGTGAGATGAACC-TTAAAGCAGCCTTTGTG
ATCCACTC-TTTTGATGCACACGCA-TTGATTTTGTGGCCC-ATTGAGTG-TTGCTTGGT
CTCATGGATATGGAACCTTGTGTGGGCATGG-GA-TCTTTTACTAGTTCTTTGTTTGCCC
TA-------G-TTA-AGC-TTTTCAAAT--ACGAT-------------------------
-------------------T-T-CCTATCA------------------------------
------------------------------------------------------------
------------
>Helichrysum_pumilum_ASL619
------------G--TCATTTTGGC-TATTGGCGGCTTGCCTCG-CAT-TTGA---GCTT
GGTGGGTGGCTGTTAGTT-GGGTG-GTTTC-GGGG-ATGTC-TACCGTAAA-GGTGCATG
AGTGGTGTTTGGTTTGTTACGGGTGGTTGGCTCTTTGCTTGCGCAACAACTTCCACCTG-
GCATACCTCTTCAGTCTTGTGTCAATGCTT-------GTATTGCATTGAATGCATGGTGG
GTTTCTTGTGTTGCATGCCTAA-TTGATGGTATCAT--TTGATG--AAT-TGATGTCCAT
TTTCGTCTTGTGTCGCAC-----ATGCGATGTGAGATGAACC-TTAAAGCAGCCTTTGTG
ATCCACTC-TTTTGATGCACACGCA-TTGATTTTGTGGCCC-ATTGAGTG-TTGCTTGGT
CTCATGGATATGGAACCTTGTGTGGGCATGG-GA-TCTTTTACCAGTTCCTTGTTTGCCC
CA-------G-TTA-AGC-TTTTCAAAT--ACGAT-------------------------
-------------------T-TCCCTATCAA-----------------------------
------------------------------------------------------------
------------
>Helichrysum_dasyanthum
------------------------------------------------------------
------------------------------------------------AAA-GGTGCATG
AGTGGTGTTTGGTTTGTTACGGGTGGTTGGCTCTTTGCTTGCGCAACAACTTCCACCTG-
GCATTCCTCTTCAGTCTTGTGTCAATGCTT-------GTATTGCATTGAATGCACGGTGG
GTTTCTTGTGTTGCATGCCTAA-TTGATGGTATCAT--TTGATG--AAT-TTATGTCCAT
TTTCGTCTTGTGTTGCAC-----ATGCGATGCGAGATGAACC-TTGCTGCAACGTTTGTG
ATCCACTC-TTTTGATGCACACGCA-TTGATTTTGTGGCTC-ATTGAGTG-TTGCTTGGG
CTCACGGATATGGAACCTTGTGTGGGCATGG-GA-TCTTTTATTAGTTCCTTGTTTGCCC
TA-------G-TTA-AGC-TTTTCAAAT--ACGAT-------------------------
-------------------T-T-CCTATCAT-----------------------------
------------------------------------------------------------
------------
>Gnaphalium_supinum_6121
GTGCATTCTGGAG--TCATTTTGGC-TATTAGCTGCTTGCCTGG-CAT-TTGA---GCTT
GGTGGGTGGCTGTTAGTT-GGGTG-GTTTC-GGGGAATGTC-TACCGTAAA-GGTGCATG
AGTGGTGTTTGGTTTGTTACGGGTGGTTGGCTCTTTGCTTGCGCAACAACTTCCACCTG-
GCATACCTCTTCAGTCYTGTGTCAATGCTT-------GTTTTGCATTGAATGCACGTCGG
GTTTCTTGTGTTGCATGCCTAA-TTGACGGTATCAT--TTGAAG--AAT-CGATGTCCAT
TTTCGTCATGCGTCGCAC-----ATGCGATGTGAGATGAACC-TTGAAGCAGCCTTTTTG
TTCCACTC-TTTCGATGCACACGCA-TCGATTTTGTGGCCC-ATTGAGTG-TTGTTTGGT
CTCATGGATACGGAACCTGGTGTGGGCATGG-GA-TCT-TTACTAGTTCCTTTTCTGCCC
TA-------T-TTT-AGC-TTTTCTAAT--ACGAT-------------------------
-------------------T-G-TCTATCATG------------TCTTTATGTGG-TAGG
CTATATC-GAATATGAATGCTACCTGGG--------------------------------
------------
>Helichrysum_oligochaetum_ASL621
------------G--TCATTTTGGT-TAATGGTTGCTTGCCTTG-CAT-TTGA---GCTT
GGTTTGTGGCTGTTAGTC-GGGTG-GTCTC-GGGG-ATGTC-TACCGTAAA-GGTGCATG
AGTGGTGTTTGGTTTGTTACGGGTGGTTGGCTCTTTGCTTGCGCAACAACTTCCACCTG-
GCATACCTCTTCATTTTCGTGTCAATGCTT-------GTATCGCATTGAACGCATCGCGG
GTTTCTTGTGTTGCATGCCTAA-CTGATGGTATCGT--TTCATG--AAT-TGATGTCTGT
TTTCGTCTTGTGTCGCAC-----ACACGATACGAGATGAACC-TTGAAGCAACCTTTGTG
ATCCACTC-CTTTGATGCACAAACA-TTGATTTTGTGGCTC-ACTAAGTG-TTGCTTGGT
CTCATTGATATGGAACCTTGTGTGGGCATGG-GA-TCTTTTAGTAGCTCCTTGTTTGCCC
TA-------G-TTA-AGC-TTTTCAAAT--ACGAT-------------------------
-------------------T-T-CCTACCAGA----------------------------
------------------------------------------------------------
------------
>Helichrysum_oligochaetum_ASL622
------------G--TCATTTTGGT-TAATGGTTGCTTGCCTTG-CAT-TTGA---GCTT
GGTTTGTGGCTGTTAGTC-GGGTG-GTCTC-GGGG-ATGTC-TACCGTAAA-GGTGCATG
AGTGGTGTTTGGTTTGTTACGGGTGGTTGGCTCTTTGCTTGCGCAACAACTTCCACCTG-
GCATACCTCTTCATTTTCGTGTCAATGCTT-------GTATCGCATTGAACGCATCGCGG
GTTTCTTGTGTTGCATGCCTAA-CTGATGGTATCGT--TTCATG--AAT-TGATGTCTGT
TTTCGTCTTGTGTCGCAC-----ACACGATACGAGATGAACC-TTGAAGCAACCTTTGTG
ATCCACTC-CTTCGATGCACAAACA-TTGATTTTGTGGCTC-ACTAAGTG-TTGCTTGGT
CTCATTGATATGGAACCTTGTGTGGGCATGG-GA-TCTTTTAGTAGCTCCTTGTTTGCCC
TA-------G-TTA-AGC-TTTTCAAAT--ACGAT-------------------------
-------------------T-T-CCTACCAGA----------------------------
------------------------------------------------------------
------------
>Gnaphalium_aldunateoides_CONC177476
------------------------------------------------------------
---------------------------------------------CGTAAA-GGTGCATG
AGTGGTGTTTGGTTTGTTACGGGTGGTTGGCTCTTTGCTTGCGCAACAACTTCCACTTG-
GCATACCTCTTCAGTCTTGTGTCAATGTTT-------GTATTGCATTGAATGCACGGTGG
GTTTGCTGTGTTGCATGCCTAA-TCAATGGTATCAT--TTGATG--AAT-TGAAGTTCTT
TTTCGTCTTGTGTTGCAC-----ATGCAATGTGAGATGAACC-TTGAAGCAAGCTTTGTG
ATCCACTC-TTTTGATGCACATGCA-TCGATTTGGTGGCCC-ATTGATTG-TTGCTTGGT
CTCATGGATATGGAACCTGGTGTGGGCA-----------TTATGAATTCCTCGTTTGCCC
TA-------G-TTT-AGC-TTTTCAAAT--ACGAG-------------------------
-------------------T-G-TCTAA--------------------------------
------------------------------------------------------------
------------
>Gnaphalium_aldunateoides_GC2525
------------------------------------------------------------
---------------------------------------------CGTAAA-GGTGCATG
AGTGGTGTTTGGTTTGTTACGGGTGGTTGGCTCTTTGCTTGCGCAACAACTTCCACTTG-
GCATACCTCTTCAGTCTTGTGTCAATGTTT-------GTATTGCATTGAATGCACGGTGG
GTTTGCTGTGTTGCATGCCTAA-TCAATGGTATCAT--TTGATG--AAT-TGAAGTTCTT
TTTCGTCTTGTGTTGCAC-----ATGCAATGTGAGATGAACC-TTGAAGCAAGCTTTGTG
ATCCACTC-TTTTGATGCACATGCA-TCGATTTGGTGGCCC-ATTGATTG-TTGCTTGGT
CTCATGGATATGGAACCTGGTGTGGGCA-----------TTATGAATTCCTCGTTTGCCC
TA-------G-TTT-AGC-TTTTCAAAT--ACGAG-------------------------
-------------------T-G-TCTAA--------------------------------
------------------------------------------------------------
------------
>Gnaphalium_palustre_E060
GTGCATTCTGGGA--TCATTATGGC-TATCAGCAACTAAACTGG-CAA-ATGA---GCTT
GGTGGGTGGCTGTTAGGC-TGGTGTGTTTC-GGGG-ATGTC-TACCGTAAA-GGTGCATG
AGTGGTGTTTGGTTTGTTACGGGTGGTTGGCTCTTTGCTTGCGCAACAACTTCCACTTG-
GCATACCTCTTCAGTCTTGTGTCAATGTTT-------GTATTGCATTGAATACACGCTGG
GTTTGCTGTGTTGCATGCCTAA-TCGATGGTATCAT--TTGATG--AAT-TGAAGTTCTT
TTTCGTCTTGTGTTGCAC-----ATGCAATGTGAGATGAACC-TTGAAGCAAGCTTTGTG
ATCCACTC-TTTTGATGCACATGCA-TTGATTTGGTGGCCC-ATTAATTG-TTGCTTGGT
CTCATGGATATGGAACCTGTTGTGGGCA-----------TTATGAATTCCTTGTTTGCCC
TA-------G-TTT-AGC-TTTTCTAAT--ACGAG-------------------------
-------------------T-G-TCTATCATG------------TTTTAACGTGG-TAGG
ATACATC-GAATATGAATGCTACCTGGTTGATCCTGCCAGTAGTCATATGCTTGTCTCAA
AGATTAAGCCAT
>Gnaphalium_undulatum_E065
GTGCATTCTGGGA--TCATTATGGC-TATCAGCAACTAAACTGG-CAA-ATGA---GCTT
GGTGGGTGGCTGTTAGGC-TGGTGTGTTTC-GGGG-ATGTC-TACCGTAAA-GGTGCATG
AGTGGTGTTTGGTTTGTTACGGGTGGTTGGCTCTTTGCTTGCGCAACAACTTCCACTTG-
GCATACCTCTTCAGTCTTGTGTCAATGTTT-------GTATTGCATTGAATACACGCTGG
GTTTGCTGTGTTGCATGCCTAA-TCGATGGTATCAT--TTGATG--AAT-TGAAGTTCTT
TTTCGTCTTGTGTTGCAC-----ATGCAATGTGAGATGAACC-TTGAAGCAAGCTTTGTG
ATCCACTC-TTTTGATGCACATGCA-TTGATTTGGTGGCCC-ATTGATTG-TTGCTTGGT
CTCATGGATATGGAACCTGTTATGGGCA-----------TTATGAATTCCTTTTTTGCCC
TA-------G-TTT-AGC-TTTTCAAAT--ACGAG-------------------------
-------------------T-G-TCTATCATG------------TTTTAACGTGG-TAGG
ATACATC-GAATATGAATGCTACCTGGTTGATCCTGCCAGTAGTCATATGCTTGTCTCAA
AGATTAAGCCAT
>Gnaphalium_uliginosum_E062
GTGCATTCTGGGT--TCATTATGGC-TATCGGCAACTAACCTAG-CAA-ATGA---GCTT
GGTGGGTGGCTGTTAGGC-TGGTGTGTTTC-GGGG-ATGTC-TACCGTAAA-GGTGCATG
AGTGGTGTTTGGTTTGTTACGGGTGGTTGGCTCTTTGCTTGCGCAACAACTTCCACTTG-
GCATACCTCTTCAGTCTTGTGTCAATGTTT-------GTATTGCATTGAATGCACGCTGG
GTTTGCTGTGTTGCATGCCTAA-TTGATGGTATCAT--TTGATG--AAT-TGAAGTTCTT
TTTCGTCTTGTGTTGCAC-----ATGCAATGTGAGATGAACC-TTGAAGCAAGCTTTGTG
ATCCACTC-TTTTGATGCACATGCA-TTGATTTGGTGGCCC-ATTGGTTG-TTGCTTGGT
CTCATGGATATGGAACCTGGTGTGGGCA-----------TTATGAATTCCTTGTTTGCCC
TA-------G-TTT-AGC-TTTTCAAAT--ACGAG-------------------------
-------------------T-G-TCTATCATG------------TTTTCACGTGG-TAGG
ATACATC-GAATATGAATGCTACCTGGTTGATCCTGCCAGTAGTCATATGCTTGTCTCAA
AGATTAAGCCAT
>Gnaphalium_uliginosum_E064
GTGCATTCTGGGT--TCATTATGGC-TATCGGCAACTAACCTAG-CAA-ATGA---GCTT
GGTGGGTGGCTGTTAGGC-TGGTGTGTTTC-GGGG-ATGTC-TACCGTAAA-GGTGCATG
AGTGGTGTTTGGTTTGTTACGGGTGGTTGGCTCTTTGCTTGCGCAACAACTTCCACTTG-
GCATACCTCTTCAGTCTTGTGTCAATGTTT-------GTATTGCATTGAATGCACGCTGG
GTTTGCTGTGTTGCATGCCTAA-TTGATGGTATCAT--TTGATG--AAT-TGAAGTTCTT
TTTCGTCTTGTGTTGCAC-----ATGCAATGTGAGATGAACC-TTGAAGCAAGCTTTGTG
ATCCACTC-TTTTGATGCACATGCA-TTGATTTGGTGGCCC-ATTGGTTG-TTGCTTGGT
CTCATGGATATGGAACCTGGTGTGGGCA-----------TTATGAATTCCTTGTTTGCCC
TA-------G-TTT-AGC-TTTTCAAAT--ACGAG-------------------------
-------------------T-G-TCTATCATG------------TTTTCACGTGG-TAGG
ATACATC-GAATATGAATGCTACCTGGTTGATCCTGCCAGTAGTCATATGCTTGTCTCAA
AGATTAAGCCAT
>Gnaphalium_uliginosum_E063
GTGCATTCTGGGT--TCATTATGGC-TATCGGCAACTAACCTAG-CAA-ATGA---GCTT
GGTGGGTGGCTGTTAGGC-TGGTGTGTTTC-GGGG-ATGTC-TACCGTAAA-GGTGCATG
AGTGGTGTTTGGTTTGTTACGGGTGGTTGGCTCTTTGCTTGCGCAACAACTTCCACTTG-
GCATACCTCTTCAGTCTTGTGTCAATGTTT-------GTATTGCATTGAATGCACGCTGG
GTTTGCTGTGTTGCATGCCTAA-TTGATGGTATCAT--TTGATG--AAT-TGAAGTTCTT
TTTCATCTTGTGTTGCAC-----ATGCAATGTGAGATGAACC-TTGAAGCAAGCTTTGTG
ATCCACTC-TTTTGATGCACATGCA-TTGATTTGGTGGCCC-ATTGGTTG-TTGCTTGGT
CTCATGGATATGGAACCTGGTGTGGGCA-----------TTATGAATTCCTTGTTTGCCC
TA-------G-TTT-AGC-TTTTCAAAT--ACGAG-------------------------
-------------------T-G-TCTATCATG------------TTTTCACGTGG-TAGG
ATACATC-GAATATGAATGCTACCTGGTTGATCCTGCCAGTAGTCATATGCTTGTCTCAA
AGATTAAGCCAT
>Gnaphalium_uliginosum_936_2
------------------------------------------------------------
---------------------GTGTGTTTC-AGGG-ATGTC-TACCGTAAA-GGTGCATG
AGTGGTGTTTGGTTTGTTACGGGTGGTTGGCTCTTTGCTTGCGCAACAACTTCCACTTG-
GCATACCTCTTCAGTCTTGTGTCAATGTTT-------GTATTGCATTGAATGCACGCTGG
GTTTGCTGTGTTGCATGCCTAA-TTGATGGTATCAT--TTGATG--AAT-TGAAGTTCTT
TTTCGTCTTGTGTTGCAC-----ATGCAATGTGAGATGAACC-TTGAAGCAAGCTTTGTG
ATCCACTC-TTTTGATGCACATGCA-TTGATTTGGTGGCCC-ATTGGTTG-TTGCTTGGT
CTCATGGATATGGAACCTGGTGTGGGCA-----------TTATGAATTCCTTGTTTGCCC
TA-------G-TTT-AGC-TTTTCAAAT--ACGAG-------------------------
-------------------T-G-TCTATCATG------------TTTTCACGTGG-TAGG
ATACATC-GAATAG----------------------------------------------
------------
>Gnaphalium_uliginosum_936
------------------------------------------------------------
----GGTGGCTGTTAGGC-TGGTGTGTTTC-GGGG-ATGTC-TACCGTAAA-GGTGCATG
AGTGGTGTTTGGTTTGTTACGGGTGGTTGGCTCTTTGCCTGCGCAACAACTTCCACTTG-
GCATACCTCTTCAGTCTTGTGTCAATGTTT-------GTATTGCATTGAATGCACGCTGG
GTCTGCTGTGTTGCATGCCTAA-TTGATGGTATCAT--TTGATG--AAT-TGAAGTTCTT
TTTAGTCTTGTGTTGCAC-----ATGCAATGTGAGATGAACC-TTGAAGCAAGCTTTGTG
ATCCACTC-TTTTGATGCACATGCA-TTGATTTGGTGGCCC-ATTGGTTG-TTGCTTGGT
CTCATGGATATGGAACCTGGTGTGGGCA-----------TTATGAATTCCTTGTTTGCCC
TA-------G-TTT-AGC-TTTTCAAAT--ACGAG-------------------------
-------------------T-G-TCTATCATG------------TTTTCACGTGG-TAGG
ATACATC-GAATATGAATGCTACCTGGTA-------------------------------
------------
>Gnaphalium_uliginosum_39933
------------------------------------------------------------
---------------------------------------------CGTAAA-GGTGCATG
AGTGGTGTTTGGTTTGTTACGGGTGGTTGGCTCTTTGCTTGCGCAACAACTTCCACTTG-
GCATACCTCTTCAGTCTTGTGTCAATGTGT-------GTATTGCATTGAATGCATGCTGG
GTTTGCTGTGTTGCATGCCTAA-TTGATGGTATCAT--TTGATG--AAT-TGAAGTTCTT
TTTCGTCTTGTATTGCAC-----ATGCAATGTGAGATGAACC-TTGAAGCAAGCTCTGTG
ATCCACTC-TTTTGATGCACATGCA-TTGATTTGGTGGCCC-ATTGATTG-TTGCTTGGT
CTCATGGATATGGAACCTGGTGTGGGCA-----------TTATGAATTCCTTGTTTGCCC
TA-------G-TTT-AGC-TTTTCAAAT--ACGAG-------------------------
-------------------T-G-TCTATCATG------------TTTTCACGTGG-TAGG
ATACATC-GAATATGAATGCTACCTGGCA-------------------------------
------------
>Gnaphalium_sp__21327
------------------------------------------------------------
------------------------------------------------------------
-----------------TACGGGTGGTTGGCTCTTTGCTTGCGCAACAACTTCCACTTG-
GCATACCTCTTCAGTCTTGTGTCAATGTTT-------GTATTGCATTGAATGCATGATGG
GTTTGCTGTGTTGCATGCCTAA-TTGATGGTATCAT--TTGATG--AAT-TGAAGTCTTT
TTTCGTCTTGTGTTGCAC-----ATGCAATGTGAGATGAACC-TTGAAGCAAGCTTTGTG
ATCCACTC-TTTTGATGCACATGCA-TTGATCTGGTGGCCC-ATTGATTG-TTGCTTGGT
CTCATGGATATGGAACCTGGTGTGGGCATGG-AA-T---TTATGAGTTCCTTGTTTGCCC
TA-------G-TTT-AGC-TTTTCTAAT--ACGAG-------------------------
-------------------G-G-CCTATCATG------------TTTTTGCTTGG-TAGG
CTACATC-GAATATGAATGCTACCTGG---------------------------------
------------
>Gnaphalium_austroafricanum_BC
------------------------------------------------------------
---------------------------------------------CGTAAA-GGTGCATG
AGTGGTGTTTGGTTTGTTACGGGTGGTTGGCTCTTTGCTTGCGCAACAACTTCCACCTG-
GCATACCTCTTCAGTCTTGCGTCAATGCTT-------GTTTTGCATTGAATGCATGGTGG
GTTTACTGTGTTGAATGCCTAA-TTGATGGTATCAT--TTGATG--AAT-TGGTGTCCTT
TTTCGTCTTGTGTTGCAC-----ATGCAATGTGAGATGAACC-TTGAAGCGGACTTTGTG
ATCCACTC-TTTTGATGCACATGCA-TTGATTTGGTGGCTC-GTTCAGTG-TTGCTTGGT
CTCATGGATATGGAACCTAGTGTGGGCATGG-AA-T---TTATGAGTTTCTTGTTTGCCC
TA-------G-ATT-AGC-TTTTCTAAT--ACGAG-------------------------
-------------------T-G-TCTACCATG------------TCTTGACGTGG-TGGG
CTACATC-GAATATGAATGCTACCTGGT--------------------------------
------------
>Gnaphalium_capense_E056
GTGCATTCTGGGG--TCATTATGGC-TATTAGCGGCTTGCCTGG-CAA-TGGA---GCTT
GGTGGGTGGCTGTTAGGC-TGGTG-GTTTC-GGGG-ATGTC-TACCGTAAA-GGTGCATG
AGTGGTGTTTGGTTTGTTACGGGTGGTTGGCTCTTTGCTTGCGCAACAACTTCCACCTG-
GCATACCTCTTCAGTCTTGTGTCAATGCTT-------GTGTTGCATTGAATGCATGGTGG
GTTTACTGTGTTGAATGCCTAA-TTGATGGTATCAT--TTGATG--AAT-TGGTGTCCTT
TTTCGTCTTGTGTTGCGG-----TAGCAATGTGAGATGAACC-TTGAAGCAGACTTTATG
ATCCACTC-TTTCGATGCACATGCA-TTGATTTGGTGGCTC-GTTCKGTG-TTGCTTGGT
CTCATGGATATGGAACCTGGTGTGGGCATGG-AA-T---TTACGAGTTCCTTGTTTGCCC
TA-------G-ATT-AGC-TTTTCTAAT--ACGAG-------------------------
-------------------T-G-TCTACCATG------------TCTTGACGTGG-TGGG
CTACATC-GAATATGAATGCTACCTGGTTGATCCTGCCAGTAGTCATATGCTTGTCTCAA
AGATTAAGCCA-
>Gnaphalium_confine_E057
------------------------------------TTGCCTGG-CAA-TTGA---GCTG
GGTGGGTGGCTGTTAGGC-AGGTG-GTTTC-GGGG-ATGTC-TACCGTAAA-GGTGCATG
AGTGGTGTTTGGTTTGTTACGGGTGGTTGGCTCTTTGCTTGCGCAACAACTTCCACCTG-
GCATACCTCTTCAGTCTTGCGTCAATGCTT-------GAATTGCATTGTATGCGTGGTGG
GTTTACTGTGTTGAATGCCTAA-TTGATGGTATCAT--TTGATG--AAT-TGGTATCCTT
TTTCGTCTTGTGTTGCAC-----ATGCAATGTGAGATGAACC-TTGAAGCAGGCTTTGTG
ATCCACTC-TTTCGATGCGTATGCA-TTGATTTGGTGGCTC-GTTCAGTG-TTGCTTGGT
CTCATGGATATGGAACCTGGTGTGGGCATGG-AA-T---TTTTGAGTTCCTTGTTTGCCC
TA-------G-TTT-AGC-TTTTCTAAT--ACGAG-------------------------
-------------------T-G-CCTATCATG------------TCTTGACGTGG-TGGG
ATACTTC-GAATACGAATGCTACCTGG-TGATCCTGCCTA--------------------
------------
>Gnaphalium_filagopsis_E058
GTGCATTCTGGGG--TCATTGTGGC-TATTAGCGGCTTGCCTGG-CAA-TTGA---GCTG
GGTGGGTGGCTGTTAGGC-AGGTG-GTTTC-GGGG-ATGTC-TACCGTAAA-GGTGCATG
AGTGGTGTTTGGTTTGTTACGGGTGGTTGGCTCTTTGCTTGCGCAACAACTTCCACCTG-
GCATACCTCTTCAGTCTTGCGTCAATGCTT-------GAATTGCATTGTATGCGTGGTGG
GTTTACTGTGTTGAATGCCTAA-TTGATGGTATCAT--TTGATG--AAT-TGGTATCCTT
TTTCGTCTTGTGTTGCAC-----ATGCAATGTGAGATGAACC-TTGAAGCAGGCTTTGTG
ATCCACTC-TTTCGATGC-TATGCA-TTGATTTGGTGGCTC-GTTCAGTG-TTGCTTGGT
CTCATGGATATGGAACCTGGTGTGGGCATGG-AA-T---TTTTGAGTTCCTTGTTTGCCC
TA-------G-TTT-AGC-TTTTCTAAT--ACGAG-------------------------
-------------------T-G-CCTATCATG------------TCTTGACGTGG-TGGG
ATACTTC-GATTACGAATGCTACCTGGTTGATCCTGCCAGTAGTCATATGCTTGTCTCAA
AGATTAAGCCAT
>Gnaphalium_declinatum_1073
------------------------------------------------------------
-----------------------------------------------------------G
AGTGGTGTTTGGTTTGTTACGGGTGGTTGGCTCTTTGCTTGCGCAACAACTTCCACCTG-
GCATACCTCTTCAGTCTTGCGTCAATGCTT-------GTATTGCATTGAATGCACGGTGG
GTTTCCTGTGTTGCATGCCTAA-TTGATGGTATCAT--TTGATG--AAT-TGGTG-CCCT
TTTCGTCTTGTGTTGCAC-----ATGCAATGTGAGATGAACC-TTGAAGCAGGCTTTGTG
ATCCACTC-TTTCGATGCACATGCA-TTGATTTGGTGGCTC-GTGGAGTG-TTGCTTGGT
CTCATGGATATGGAACCTGGTGTGGGCATGG-AA-T---TTATGAGTTCCTTGTTTGCCC
TA-------G-TTT-AGC-TTTTCTAAT--ACGAG-------------------------
-------------------T-G-TCTATCATG------------TCTTGACGTGG-TGGG
CTACATC-GAATATGAATGCTACCTGGTTGATCCTGCCAGTAGTCATATGCTTGTCTCAA
AGATTAAGCCAT
>Galeomma_oculus_cati_1703
------------------------------------------------------------
--------------------------------------------------------CACG
AGTGGTGTTTGGTTTGTTACGGGTGGTTGGCTCTTTGCTTGCGCAACAACTTCCTCCCG-
GCATACCTTTTCAGTCTTGTGTCAATGCTT-------GTATGTCATTGAATGCATGATGG
GTTTCTTGTGTTGCATACCTAA-TTGATGGTATCGT--TTGATG--AAT-TGGTTTCCCT
TTTCGTCTTGCGTCGCTC-----ATGCAACGTGAGATGAACC-TTGAGGCAGCCCTTGTG
ATCCACTA-TTTTGATGCATATGCA-TTGATTTTGTGGCTC-ATTCAGTG-TTGCTTGGT
CTTATGGATATGGAACCTGGTGTGGGCATGG-AA-TC--TTAATGGTTCCTTGTTTGCCC
AA-------A-TAT-AGC-TTTTCTAAA--ACGAT-------------------------
-------------------C-G-TCTATCTTG------------TGTTAACGTGA-TAGA
CTAATTC-GTATATGAATGCTACCTGGTTGATCCTGCCAGTAGTCATATGCTTGTCTCAA
AGATTAAGCCAT
>Galeomma_oculus_cati_1703_2
------------------------------------------------------------
--------------------------------------------------------CACG
AGTGGTGTTTGGTTTGTTACGGGTGGTTGGCTCTTTGCTTGCGCAACAACTTCCTCCCG-
GCATACCTTTTCAGTCTTGTGTCAATGCTT-------GTATGTCATTGAATGCATGATGG
GTTTCTTGTGTTGCATACCTAA-TTGATGGTATCGT--TTGATG--AAT-TGGTTTCCCT
TTTCGTCTTGCGTCGCTC-----ATGCAACGTGAGATGAACC-TTGAGGCAGCCCTTGTG
ATCCACTA-TTTTGATGCATATGCA-TTGATTTTGTGGCTC-ATTCAGTG-TTGCTTGGT
CTTATGGATATGGAACCTGGTGTGGGCATGG-AA-TC--TTAATGGTTCCTTGTTTGCCC
AA-------A-TAT-AGC-TTTTCTAAA--ACGAT-------------------------
-------------------C-G-TCTATCTTG------------TGTTAACGTGA-TAGA
CTAATTC-GTATATGAATGCTACCTGGTTGATCCTGCCAGTAGTCATATGCTTGTCTCAA
AGATTAAGCCAT
>Galeomma_oculus_cati_E044
------------------------------------------------------------
--------------------------------------------------------CATG
AGTGGTGTTTGGTKTGTTACGGGTGGTTGGCTCTTTGCTTGCGCAACAACTTCCTCCCG-
GCATACCTTTTCAGTCTTGTGTCAATGCTT-------GTATGTCATTGAATGCATGATGG
GTTTCTTGTGTTGCATACCTAA-TTGATGGTATCGT--GTGATG--AAT-TGGTTTCCCT
TTTCGTCTTGCGTCGCTC-----ATGCAACGTGAGATGAACC-TTGAGGCAGCCCTTGTG
ATCCACTA-TTTTGATGCATATGCA-TTGATTTTGTGGCTC-ATTCAGTG-TTGCTTGGT
CTTATGGATATGGAACCTGGTGTGGGCATGG-AA-TC--TTAATGGTTCCTTGTTTGCCC
AA-------A-TAT-AGY-TTTTCTAAA--ACGAT-------------------------
-------------------C-G-TCTATCTYG------------TGTTAACGTGA-TAGA
CTAATTC-GTATATGAATGCTACCTGGTTGATCCTGCCAGTAGTCATATGCTTGTCTCAA
AGATTAAGCCAT
>Anaphalis_acutifolia_31928
GTGCATTCTGTGG--TCATTTTGGC-TGTTGGCAGCTTGCTTGG-CAA-TTGA---GCTT
GGTGGGTTGCTACTGGTT-GGGTG-TCTTC-GGGG-ATGTC-TACCGTAAA-GGTGCATG
AGTGGTGTTTGGTTTGTTATGGGTGGTTGGCTCTTTGCTTGCGCAACAACTTCTACCCG-
GCATACCTCTTCAGTCTTGTGTCAATGCTT-------GAATTGCATTGAATGCACGGTGG
GTTTCTTGTGTTGCATGCCTAA-TTAATGGTATCGC--TTGATG--AAT-T-GGTATTCT
TTTCGTCTTGTGTCGCCT-----ATGCGATGTGAGATGAACC-TTGAAGCAACCTTTGTG
ATCCACTC-TTTTGATGCATACGCA-TTGATTTTGTGGCCC-ATTGAGTG-TTGCTTGGT
CTCATGGATATGGAACCTGGTGTGGGCATGG-AA-TC--TTACTGGTTCCTTGTTTGCCC
AA-------G-TTT-AGC-TTTTCTAAA--ACGAT-------------------------
-------------------T-G-TCTATCATG------------TGTTAACGTGG-TAGA
CAGCTTC-GAATATGAATGCTACCTGGTTGATCCTGCCAGTAGTCATATGCTTGTCTCAA
AGATTAAGCCAT
>Anaphalis_nepalensis_41939
GTGCATTCTGTGG--TCATTTTGGC-TGTTGGCAGCTTGCTTGG-CAA-TTGA---GCTT
GGTGGGTTGCTACTGGTT-GGGTG-TCTTC-GGGG-ATGTC-TACCGTAAA-GGTGCATG
AGTGGTGTTTGGTTTGTTATGGGTGGTTGGCTCTTTGCTTGCGCAACAACTTCTACCCG-
GCATACCTCTTCAGTCTTGTGTCAATGCTT-------GAATTGCATTGAATGCACGGTGG
GTTTCTTGTGTTGCATGCCTAA-TTAATGGTATCGC--TTGATG--AAT-T-GGTATTCT
TTTCGTCTTGTGTCGCCT-----ATGCGATGTGAGATGAACC-TTGAAGCAACCTTTGTG
ATCCACTC-TTTTGATGCATACGCA-TTGATTTTGTGGCCC-ATTGAGTG-TTGCTTGGT
CTCATGGATATGGAACCTGGTGTGGGCATGG-AA-TC--TTACTGGTTCCTTGTTTGCCC
AA-------G-TTT-AGC-TTTTCTAAA--ACGAT-------------------------
-------------------T-G-TCTATCATG------------TGTTAACGTGG-TAGA
CAGCTTC-GAATATGAATGCTACCTGGTTGATCCTGCCAGTAGTCATATGCTTGTCTCAA
AGATTAAGCCAT
>Anaphalis_nepalensis_918
GTGCATTCTGGGG--TCATTTTGGC-TGTTGGCAACTTGCTTGG-CAA-TTGA---GCTT
GGTGGGTTGCTACTGGTT-GGGTG-TCTTC-GGGG-ATGTC-TACCGTAAA-GGTGCATG
AGTGGTGTTTGGTTTGTTATGGGTGGTTGGCTCTTTGCTTGCGCAACAACTTCTACCCG-
GCATACCTCTTCAGTCTTGTGTCAATGCTT-------GAATTGCATTGAATGCACGGTGG
GTTTCTTGTGTTGCATGCCTAA-TTAATGGTATCGC--TTGATG--AAT-T-GGTATTCC
TTTCGTCTTGTGTCGCCT-----ATGCGATGTGAGATGAACC-TTGAAGCAACCTTTGTG
ATCCACTC-TTTTGATGCATACGCA-TTGATTTTGTGGCCC-ATTGAGTG-TTGCTTGGT
CTCATGGATATGGAACCTGGTGTGGGCATGG-AA-TC--TTACTGGTTCCTTGTTTGCCC
AA-------G-TTT-AGC-TTTTCTAAA--ACGAT-------------------------
-------------------T-G-TCTATCATG------------TGTTAACGTGG-TAGA
CAGCTTC-GAATATGAATGCTACCTGGTTGATCCTGCCAGTAGTCATATGCTTGTCTCAA
AGATTAAGCCAT
>Anaphalis_margaritacea_1582
GTGCATTCTGGGG--TCATTTTGGC-TGTTGGCAGCTTGCTTGG-CAA-TTGA---GCTT
GGTGGGTTGCTACTGGTT-GGGTG-TCTTC-GGGG-ATGTC-TACCGTAAA-GGTGCATG
AGTGGTGTTTGGTTTGTTATGGGTGGTTGGCTCTTTGCTTGCGCAACAACTTCTACCCG-
GCATACCTCTTCAGTCTTGTGTCAATGCTT-------GAATTGCATTGAATGCACGGTGG
GTTTCTTGTGTTGCATGCCTAA-TTAATGGTATCGC--TTGATG--AAT-T-GGTATTCT
TTCCGTCTTGTGTCGCCT-----ATGCGATGTGAGATGAACC-TTGAAGCAACCTTTGTG
ATCCACTC-TGTTGATGCATACGCA-TTGATTTTGTGGCCC-ATTGAGTG-TTGCTTGGT
CTCATGGATATGGAACCTGGTGTGGGCATGG-AA-TC--TTACTGGTTCCTTGTTTGCCC
AA-------G-TTT-AGC-TTTTCTAAA--ACGAT-------------------------
-------------------T-G-TCTATCATG------------TGTTAACGTGG-TAGA
CAGCTTC-GAATATGAATGCTACCTGGTTGATCCTGCCAGTAGTCATATGCTTGTCTCAA
AGATTAAGCCAT
>Anaphalis_margaritacea_1303
GTGCATTCTGGGG--TCACTTTGGC-TGTTGGCAGCTTGCTTGG-CAA-TTGA---GCTT
GGTGGGTTGCTACTGGTT-GGGTG-TCTTC-GGGG-ATGTC-TACCGTAAA-GGTGCATG
AGTGGTGTTTGGTTTGTTATGGGTGGTTGGCTCTTTGCTTGCGCAACAACTTCTACCCG-
GCATACCTCTTCAGTCTTGTGTCAATGCTT-------GTATTGCATTGAATGCACGGTGG
GTTTCTTGTGTTGCATGCCTAA-TTAATGGTATCGC--TTGATG--AAT-T-GGTATTCT
TTTCGTCTTGTGTCGCCT-----ATGCGATGTGAGATGAACC-TTGAAGCAACCTTTGTG
ATCCACTC-TTTTGATGCATACGCA-TTGATTTTGTGGCCC-ATTGAGTG-TTGCTTGGT
CTCATGGATATGGAACCTGGTGTGGGCATGG-AA-TC--TTACTGGTTCCTTGTTTGCCC
AA-------G-TTT-AGC-TTTTCTAAA--ACGAT-------------------------
-------------------T-G-TCTATCATG------------TGTTAACGTGG-TAGA
CAGCTTC-GAATATGAATGCTACCTGGTTGATCCTGCCAGTAGTCATATGCTTGTCTCAA
AGATTAAGCCAT
>Anaphalis_margaritacea_3173
GTGCATTCTGGGG--TCACTTTGGC-TGTTGGCAGCTTGCTTGG-CAA-TTGA---GCTT
GGTGGGTTGCTACTGGTT-GGGTG-TCTTC-GGGG-ATGTC-TACCGTAAA-GGTGCATG
AGTGGTGTTTGGTTTGTTATGGGTGGTTGGCTCTTTGCTTGCGCAACAACTTCTACCCG-
GCATACCTCTTCAGTCTTGTGTCAATGCTT-------GTATTGCATTGAATGCACGGTGG
GTTTCTTGTGTTGCATGCCTAA-TTAATGGTATCGC--TTGATG--AAT-T-GGTATTCT
TTTCGTCTTGTGTCGCCT-----ATGCGATGTGAGATGAACC-TTGAAGCAACCTTTGTG
ATCCACTC-TTTTGATGCATACGCA-TTGATTTTGTGGCCC-ATTGAGTG-TTGCTTGGT
CTCATGGATATGGAACCTGGTGTGGGCATGG-AA-TC--TTACTGGTTCCTTGTTTGCCC
AA-------G-TTT-AGC-TTTTCTAAA--ACGAT-------------------------
-------------------T-G-TCTATCATG------------TGTTAACGTGG-TAGA
CAGCTTC-GAATATGAATGCTACCTGGTTGATCCTGCCAGTAGTCATATGCTTGTCTCAA
AGATTAAGCCAT
>Anaphalis_porphyrolepis_9351
GTGCATTCTGGGG--TCACTTTGGC-TGTTGGCAGCTTGCTTGG-CAA-TTGA---GCTT
GGTGGGTTGCTACTGGTT-GGGTG-TCTTC-GGGG-ATGTC-TACCGTAAA-GGTGCATG
AGTGGTGTTTGGTTTGTTATGGGTGGTTGGCTCTTTGCTTGCGCAACAACTTCTACCCG-
GCATACCTCTTCAGTCTTGTGTCAATGCTT-------GTATTGCATTGAATGCACGGTGG
GTTTCTTGTGTTGCATGCCTAA-TTAATGGTATCGC--TTGATG--AAT-T-GGTATTCT
TTTCGTCTTGTGTCGCCT-----ATGCGATGTGAGATGAACC-TTGAAGCAACCTTTGTG
ATCCACTC-TTTTGATGCATACGCA-TTGATTTTGTGGCCC-ATTGAGTG-TTGCTTGGT
CTCATGGATATGGAACCTGGTGTGGGCATGG-AA-TC--TTACTGGTTCCTTGTTTGCCC
AA-------G-TTT-AGC-TTTTCTAAA--ACGAT-------------------------
-------------------T-G-TCTATCATG------------TGTTAACGTGG-TAGA
CAGCTTC-GAATATGAATGCTACCTGGTTGATCCTGCCAGTAGTCATATGCTTGTCTCAA
AGATTAAGCCAT
>Anaphalis_margaritacea_1656
GTGCATTCTGGGG--TCACTTTGGC-TGTTGGTAGCTTGCTTGG-CAA-TTGA---GCTT
GGTGGGTTGCTACTGGTT-GGGTG-TCTTC-GGGG-ATGTC-TACCGTAAA-GGTGCATG
AGTGGTGTTTGGTTTGTTATGGGTGGTTGGCTCTTTGCTTGCGCAACAACTTCTACCCG-
GCATACCTCTTCAGTCTTGTGTCAATGCTT-------GTATTGCATTGAATGCACGGTGG
GTTTCTTGTGTTGCATGCCTAA-TTAATGGTATCGC--TTGATG--AAT-T-GGTATTCT
TTTCGTCTTGTGTCGCCT-----ATGCGATGTGAGATGAACC-TTGAAGCAACCTTTGTG
ATCCACTC-TTTTGATGCATACGCA-TTGATTTTGTGGCCC-ATTGAGTG-TTGCTTGGT
CTCATGGATATGGAACCTGGTGTGGGCATGG-AA-TC--TTACTGGTTCCTTGTTTGCCC
AA-------G-TTT-AGC-TTTTCTAAA--ACGAT-------------------------
-------------------T-G-TCTATCATG------------TGTTAACGTGG-TAGA
CAGCTTC-GAATATGAATGCTACCTGGTTGATCCTGCCAGTAGTCATATGCTTGTCTCAA
AGATTAAGCCAT
>Anaphalis_royleana_5617
GTGCATTCTGTGG--TCACTTTGGC-TGTTGGTAGCTTGCTTGG-CAA-TTGA---GCTT
GGTGGGTTGCTACTGGTT-GGGTG-TCTTC-GGGG-ATGTC-TACCGTAAA-GGTGCATG
AGTGGTGTTTGGTTTGTTATGGGTGGTTGGCTCTTTGCTTGCGCAACAACTTCTACCCG-
GCATACCTCTTCAGTCTTGTGTCAATGCTT-------GTATTGCATTGAATGCACGGTGG
GTTTCTTGTGTTGCATGCCTAA-TTAATGGTATCGC--TTGATG--AAT-T-GGTATTCT
TTTCGTCTTGTGTCGCCT-----ATGCGATGTGAGATGAACC-TTGAAGCAACCTTTGTG
ATCCACTC-TTTTGATGCATACGCA-TTGATTTTGTGGCCC-ATTGAGTG-TTGCTTGGT
CTCATGGATATGGAACCTGGTGTGGGCATGG-AA-TC--TTACTGGTTCCTTGTTTGCCC
AA-------G-TTT-AGC-TTTTCTAAA--ACGAT-------------------------
-------------------T-G-TCTATCATG------------TGTTAATGTGG-TAGA
CAGCTTC-GAATATGAATGCTACCTGGTTGATCCTGCCAGTAGTCATATGCTTGTCTCAA
AGATTAAGCCAT
>Anaphalis_triplinervis_35925
GTGCATTCTGTGG--TCACTTTGGC-TGTTGGCAGCTTGCTTGG-CAA-TTGA---GCTT
GGTGGGTTGCTACTGGTT-GGGTG-TCTTC-GGGG-ATGTC-TACCGTAAA-GGTGCATG
AGTGGTGTTTGGTTTGTTATGGGTGGTTGGCTCTTTGCTTGCGCAACAACTTCTACCCG-
GCATACCTCTTCAGTCTTGTGTCAATGCTT-------GTATTGCATTGAATGCACGGTGG
GTTTCTTGTGTTGCATGCCTAA-TTAATGGTATCGC--TTGATG--AAT-T-GGTATTCC
TTTCGTCTTGTGTCGCCT-----ATGCGATGTGAGATGAACC-TTGAAGCAACCTTTATG
ATCCACTC-TTTTGATGCATACGCA-TTGATTTTGTGGCCC-ATTGAGTG-TTGCTTGGT
CTCATGGATATGGAACCTGGTGTGGGCATGG-AA-TC--TTACTGGTTCCTTGTTTGCCC
AA-------G-TTT-AGC-TTTTCTAAA--ACGAT-------------------------
-------------------T-G-TCTATCATG------------TGTTAACGTGG-TAGA
CAGCTTC-GAATATGAATGCTACCTGGTTGATCCTGCCAGTAGTCATATGCTTGTCTCAA
AGATTAAGCCAT
>Anaphalis_nepalensis_605
GTGCATTCTGGGG--TCACTTTGGC-TGTTGGCAGCTTGCTTGG-CAA-TTGA---GCTT
GGTGGGTTGCTACTGGTT-GGGTG-TCTTC-GGGG-ATGTC-TACCGTAAA-GGTGCATG
AGTGGTGTTTGGTTTGTTAYGGGTGGTTGGCTCTTTGCTTGCGCAACAACTTCTACCCG-
GCATACCTCTTCAGTCTTGTGTCAATGCTT-------GTATTGCATTGAATGCACGGTGG
GTTTCTTGTGTTGCATGCCTAA-TTAATGGTATCGC--TTGATG--AAT-T-GGTATTCT
TTTCGTCTTGTGTCGCCT-----ATGCGATGTGAGATGAACC-TTGAAGCAACCTTTGTG
ATCCACTC-TTTTGATGCATACGCA-TTGATTTTGTGGCCC-ATTGAGTG-TTGCTTGGT
MSCATGGATATGGAACCTGGTGTGGGCATGG-AA-TC--TTAMTGGTTCCTTGTTTGCCC
AA-------G-TTT-AGC-TTTTCTAAA--ACGAT-------------------------
-------------------T-G-TCTATCATG------------TGTTAACGTGG-TAGA
CAGCTTC-GAATATGAATGCTACCTGGTTGATCCTGCCAGTAGTCATATGCTTGTCTCAA
AGATTAAGCCAT
>Anaphalis_margaritacea_873
GTGCATTCTGGGG--TCATTTTGGC-TGTTGGCAGCTTGCTTGG-CAA-TTGA---GCTT
GGTGGGTTGCTACTGGTT-GGGTG-TCTTC-GGGG-ATGTC-TACCGTAAA-GGTGCATG
AGTGGTGTTTGGTTTGTTATGGGTGGTTGGCTCTTTGCTTGCGCAACAACTTCTACCCG-
GCATACCTCTTCAGTCTTGTGTCAATGCTT-------GTATTGCATTGAATGCACGGTGG
GTTTCTTGTGTTGCATGCCTAA-TTAATGGTATCGC--TTGATG--AAT-T-GGTATTCC
TTTCGTCTTGTGTCGCCT-----ATGCGATGTGTGATGAACC-TTGAAGCAACCTTTGTG
ATCCACTC-TTTTGATGCATACGCA-TTGATTTTGTGGCCC-ATTGAGTG-TTGCTTGGT
CTCATGGATATGGAACCTGGTGTGGGCATGG-AA-TC--TTACTGGTTCCTTGTTTGCCC
AA-------G-TTT-AGC-TTTTCTAAA--ACGAT-------------------------
-------------------T-G-TCTATCATG------------TGTTAACGTGG-TAGA
CAGCTTC-GAATATGAATGCTACCTGGTTGATCCTGCCAGTAGTCATATGCTTGTCTCAA
AGATTAAGCCAT
>Anaphalis_triplinervis_904
GTGCATTCTGGGG--TCATTTCGGC-TGTTGGCAGCTTGCTTGG-CAA-TTGA---GCTT
GGTGGGTTGCTACTGGTT-GGGTG-TCTTC-GGGG-ATGTC-TACCGTAAA-GGTGCATG
AGTGGTGTTTGGTTTGTTATGGGTGGTTGGCTCTTTGCTTGCGCAACAACTTCTACCCG-
GCATACCTCTTCAGTCTTGTGTCAATGCTT-------GTATTGCATTGAATGCACGGTGG
GTTTCTTGTGTTGCATGCCTAA-TTAATGGTATCGC--TTGATG--AAT-T-GGTATTCC
TTTCGTCTTGTGTCGCCT-----ATGCGATGTGTGATGAACC-TTGAAGCAACCTTTGTG
ATCCACTC-TTTTGATGCATACGCA-TTGATTTTGTGGCCC-ATTRAGTG-TTGCTTGGT
CTCATGGATATGGAACCTGGTGTGGGCATGG-AA-TC--TTACTGGTTCCTTGTTTGCCC
AA-------G-TTT-AGC-TTTTCTAAA--ACGAT-------------------------
-------------------T-G-TCTATCATG------------TGTTAACGTGG-TAGA
CAGCTTC-GAATATGAATGCTACCTGGTTGATCCTGCCAGTAGTCATATGCTTGTCTCAA
AGATTAAGCCAT
>Anaphalis_triplinervis_909
GTGCATTCTGGGG--TCATTTCGGC-TGTTGGCAGCTTGCTTGG-CAA-TTGA---GCTT
GGTGGGTTGCTACTGGTT-GGGTG-TCTTC-GGGG-ATGTC-TACCGTAAA-GGTGCATG
AGTGGTGTTTGGTTTGTTATGGGTGGTTGGCTCTTTGCTTGCGCAACAACTTCTACCCG-
GCATACCTCTTCAGTCTTGTGTCAATGCTT-------GTATTGCATTGAATGCACGGTGG
GTTTCTTGTGTTGCATGCCTAA-TTAATGGTATCGC--TTGATG--AAT-T-GGTATTCC
TTTCGTCTTGTGTCGCCT-----ATGCGATGTGTGATGAACC-TTGAAGCAACCTTTGTG
ATCCACTC-TTTTGATGCATACGCA-TTGATTTTGTGGCCC-ATTRAGTG-TTGCTTGGT
CTCATGGATATGGAACCTGGTGTGGGCATGG-AA-TC--TTACTGGTTCCTTGTTTGCCC
AA-------G-TTT-AGC-TTTTCTAAA--ACGAT-------------------------
-------------------T-G-TCTATCATG------------TGTTAACGTGG-TAGA
CAGCTTC-GAATATGAATGCTACCTGGTTGATCCTGCCAGTAGTCATATGCTTGTCTCAA
AGATTAAGCCAT
>Anaphalis_triplinervis_872
GTGCATTCTGGGG--TCATTTCGGC-TGTTGGCAGCTTGCTTGG-CAA-TTGA---GCTT
GGTGGGTTGCTACTGGTT-GGGTG-TCTTC-GGGG-ATGTC-TACCGTAAA-GGTGCATG
AGTGGTGTTTGGTTTGTTATGGGTGGTTGGCTCTTTGCTTGCGCAACAACTTCTACCCG-
GCATACCTCTTCAGTCTTGTGTCAATGCTT-------GTATTGCATTGAATGCACGGTGG
GTTTCTTGTGTTGCATGCCTAA-TTAATGGTATCGC--TTGATG--AAT-T-GGTATTCC
TTTCGTCTTGTGTCGCCT-----ATGCGATGTGTGATGAACC-TTGAAGCAACCTTTGTG
ATCCACTC-TTTTGATGCATACGCA-TTGATTTTGTGGCCC-ATTGAGTG-TTGCTTGGT
MTCATGGATATGGAACCTGGTGTGGGCATGG-AA-TC--TTAMTGGTTCCTTGTTTGCCC
AA-------G-TTT-AGC-TTTTCTAAA--ACGAT-------------------------
-------------------T-G-TCTATCATG------------TGTTAACGTGG-TAGA
CAGCTTC-GAATATGAATGCTACCTGGTTGATCCTGCCAGTAGTCATATGCTTGTCTCAA
AGATTAAGCCAT
>Anaphalis_margaritacea_785
GTGCATTCTGGGG--TCATTTTGGC-TGTTGGCAGCTTGCTTGG-CAA-TTGA---GCTT
GGTGGGTTGCTACTGGTT-GGGTG-TCTTC-GGGG-ATGTC-TACCGTAAA-GGTGCATG
AGTGGTGTTTGGTTTGTTATGGGTGGTTGGCTCTTTGCTTGCGCAACAACTTCTACCCG-
GCATACCTCTTCAGTCTTGTGTCAATGCTT-------GAATTGCATTGAATGCACGGTGG
GTTTCTTGTGTTGCATGCCTAA-TTAATGGTATCGC--TTGATG--AAT-T-GGTATTCT
TTCCGTCTTGTGTCGCCT-----ATGCGATGTGAGATGAACC-TTGAAGCAACCTTTGTG
ATCCACTC-TGTTGATGCATACGCA-TTGATTTTGTGGCCC-ATTGAGTG-TTGCTTGGT
CTCATGGATATGGAACCTGGTGTGGGCATGG-AA-TC--TTACTGGTTCCTTGTTTGCCC
AA-------G-TTT-AGC-TTTTCTAAA--ACGAT-------------------------
-------------------T-G-TCTATCATG------------TGTTAACGTGG-TAGA
CAGCTTC-GAATATGAATGCTACCTGGTTGATCCTGCCN---------------------
------------
>Anaphalis_margaritacea_638
GTGCATTCTGGGG--TCATTTTGGC-TGTTGGCAGCTTGCTTGG-CAA-TTGA---GCTT
GGTGGGTTGCTACTGGTT-GGGTG-TCTTC-GGGG-ATGTC-TACCGTAAA-GGTGCATG
AGTGGTGTTTGGTTTGTTATGGGTGGTTGGCTCTTTGCTTGCGCAACAACTTCTACCCG-
GCATACCTCTTCAGTCTTGTGTCAATGCTT-------GAATTGCATTGAATGCACGGTGG
GTTTCTTGTGTTGCATGCCTAA-TTAATGGTATCGC--TTGATG--AAT-T-GGTATTCT
TTCCGTCTTGTGTCGCCT-----ATGCGATGTGAGATGAACC-TTGAAGCAACCTTTGTG
ATCCACTC-TGTTGATGCATACACA-TTGATTTTGTGGCCC-ATTGAGTG-TTGCTTGGT
CTCATGGATATGGAACCTGGTGTGGGCATGG-AA-TC--TTACTGGTTCCTTGTTTGCCC
AA-------G-TTT-AGC-TTTTCTAAA--ACGAT-------------------------
-------------------T-G-TCTATCATG------------TGTTAACGTGG-TAGA
CAGCTTC-GAATATGAATGCTACCTGGTTGATCCTGCCAGTAGTCATA------------
------------
>Anaphalis_margaritacea_793
GTGCATTTTGGGG--TCATTTTGGC-TGTTGGCAGCTTGCTTGG-CAA-TTGA---GCTT
GGTGGGTTGCTACTGGTT-GGGTG-TCTTC-GGGG-ATGTC-TACCGTAAA-GGTGCATG
AGTGGTGTTTGGTTTGTTATGGGTGGTTGGCTCTTTGCTTGCGCAACAACTTCTACCCG-
GCATACCTCTTCAGTCTTGTGTCAATGCTT-------GAATTGCATTGAATGCACGGTGG
GTTTCTTGTGTTGCATGCCTAA-TTAATGGTATCGC--TTGATG--AAT-T-GGTATTCT
TTCCGTCTTGTGTCGCCT-----ATGCGATGTGAGATGAACC-TTGAAGCAACCTTTGTG
ATCCACTC-TGTTGATGCATACGCA-TTGATTTTGTGGCCC-ATTGAGTG-TTGCTTGGT
CTCATGGATATGGAACCTGGTGTGGGCATGG-AA-TC--TTACTGGTTCCTTGTTTGCCC
AA-------G-TTT-AGC-TTTTCTAAA--ACGAT-------------------------
-------------------T-G-TCTATCATG------------TGTTAACGTGG-TAGA
CAGCTTC-GAATATGAATGCTACCTGGTTGA-----------------------------
------------
>Anaphalis_aff__nepalensis_31830
GTGCATTCTGTGG--TCATTTTGGC-TGTTGGCAGCTTGCTTGG-CAA-TTGA---GCTT
GGTGGGTTGCTACTGGTT-GGGTG-TCTTC-GGGG-ATGTC-TACCGTAAA-GGTGCATG
AGTGGTGTTTGGTTTGTTATGGGTGGTTGGCTCTTTGCTTGCGCAACAACTTCTACCCG-
GCATACCTCTTCAGTCTTGTGTCAATGCTT-------GAATTGCATTGAATGCACGGTGG
GTTTCTTGTGTTGCATGCCTAA-TTAATGGTATCGC--TTGATG--AAT-T-GGTATTCT
TTTCGTCTTGTGTCGCCT-----ATGCGATGTGAGATGAACC-TTGAAGCAACCTTTGTG
ATCCACTC-TTTTGATGCATACGCA-TTGATTTTGTGGCCC-ATTGAGTG-TTGCTTGGT
CTCATGGATATGGAACCTGGTGTGGGCATGG-AA-TC--TTACTGGTTCCTTGTTTGCCC
AA-------G-TTT-AGC-TTTTCTAAA--ACGAT-------------------------
-------------------T-G-TCTAT--------------------------------
------------------------------------------------------------
------------
>Anaphalis_nepalensis_1090
GTGCATTCTGGGG--TCACTTTGGC-TGTTGGCAGCTTGCTTGG-CAA-TTGA---GCTT
GGTGGGTTGCTACTGGTT-GGGTG-TCTTC-GGGG-ATGTC-TACCGTAAA-GGTGCATG
AGTGGTGTTTGGTTTGTTATGGGTGGTTGGCTCTTTGCTTGCGCAACAACTTCTACCCG-
GCATACCTCTTCAGTCTTGTGTCAATGCTT-------GTATTGCATTGAATGCACGGTGG
GTTTCTTGTGTTGCATGCCTAA-TTAATGGTATCGC--TTGATG--AAT-T-GGTATTCC
TTTCGTCTTGTGTCGCCT-----ATGCGATGTGAGATGAACC-TTGAAGCAACCTTTATG
ATCCACTC-TTTTGATGCATACGCA-TTGATTTTGTGGCCC-ATTGAGTG-TTGCTTGGT
CTCATGGATATGGAACCTGGTGTGGGCATGG-AA-TC--TTACTGGTTCCTTGTTTGCCC
AA-------G-TTT-AGC-TTTTCTAAA--ACGAT-------------------------
-------------------T-G-TCTATCATG------------TGTTAACGTGG-TAGA
CAGCTTC-GAATATGAATGCTACCTGGTTGATCCTGCCA---------------------
------------
>Anaphalis_sp__55883
GTGCATTCTGGGG--TCATCTTGGC-TGTTGGCAGCTTGCTTGG-CAA-TTGA---GCTT
GGTGGGTTGCTACTGGTT-GGGTG-TCTTC-GGGG-ATGTC-TACCGTAAA-GGTGCATG
AGTGGTGTTTGGTTTGTTATGGGTGGTTGGCTCTTTGCTTGCGCAACAACTTCTACCCG-
GCATACCTCTTCAGTCTTGTGTCAATGCTT-------GTATTGCATTGAATGCACGGTGG
GTTTCTTGTGTTGCATGCCTAA-TTAATGGTATCGC--TTGATG--AAT-T-GGTATTCA
TTTCGTCTTGTGTCGCCT-----ATGCGATGTGAGATGAACC-TTGAAGCAGCCTTTTTG
ATCCACTC-TTTTGATGCATACGCA-TTGATTTTGTGGCCC-ATTGAGTG-TTGCTTGGT
CTCATGGATATGGAACCTAGTGTGGGCATGG-AA-TC--TTACTGGTTCCTTGTTTGCCC
AA-------G-TTT-AGC-TTTTCTAAA--ACGAT-------------------------
-------------------T-G-TCTATCATG------------TGTTAACGTGG-TAGA
CAGCTTC-GAATATGAATGCTACCTGGTTGATCCTGCCAGTAGTCATATGCTTGTCTCAA
AGATTAAGCCA-
>Anaphalis_racemifera_470
GTGCATTCTGTGG--TCATCTTGGC-TGTTGGCAGCTTGCTTGG-CAA-TTGA---GCTT
GGTGGGTTGCTACTGGTT-GGGTG-TCTTC-GGGG-ATGTC-TACCGTAAA-GGTGCATG
AGTGGTGTTTGGTTTGTTATGGGTGGTTGGCTCTTTGCTTGCGCAACAACTTCTACCCG-
GCATACCTCTTCAGTCTTGTGTCAATGCTT-------GTATTGCATTGAATGCACGGTGG
GTTTCTTGTGTTGCATGCCTAA-TTAATGGTATCGC--TTGATG--AAT-T-GGTATTCA
TTTCGTCTTGTGTCGCCT-----ATGCGATGTGAGATGAACC-TTGAAGCAGCCTTTTTG
ATCCACTC-TTTTGATGCATACGCA-TTGATTTTGTGGCCC-ATTGAGTG-TTGCTTGGT
CTCATGGATATGGAACCTAGTGTGGGCATGG-AA-TC--TTACTGGTTCCTTGTTTGCCC
AA-------G-TTT-AGC-TTTTCTAAA--ACGAT-------------------------
-------------------T-G-TCTATCATG------------TGTTAACGTGG-TAGA
CAGCTTC-GAATATGAATGCTACCTGGTTGATCCTGCCAGTAGTCATATGCTTGTCTCAA
AGATTAAGCCAT
>Anaphalis_aurora_8065
GTGCATTCTGTGG--TCATCTTGGC-TGTTGGCAGCTTGCTTGG-CAA-TTGA---GCTT
GGTGGGTTGCTACTGGTT-GGGTG-TCTTC-GGGG-ATGTC-TACCGTAAA-GGTGCATG
AGTGGTGTTTGGTTTGTTATGGGTGGTTGGCTCTTTGCTTGCGCAACAACTTCTACCCG-
GCATACCTCTTCAGTCTTGTGTCAATGCTT-------GTATTGCATTGAATGCACGGTGG
GTTTCTTGTGTTGCATGCCTAA-TTAATGGTATCGC--TTGATG--AAT-T-GGTATTCC
TTTCGTCTTGTGTCGCGT-----ATGCGATGTGAGATGAACC-TTAAAGCCGCCTTTTTG
ATCCACTC-TTTTGATGCATACGCA-TTGATTTTGTGGCCC-ATTGAGTG-TTGCTTGGT
CTCATGGATATGGAACCTGGTGTGGGCATGG-AA-TC--TTACTGGTTCCTTGTTTGCCC
AA-------G-TTT-AGC-TTTTCTAAA--ACGAT-------------------------
-------------------T-G-TCTATCATG------------TGTTAACGTGG-TAGA
CAACTTC-GAATATGAATGCTACCTGGTTGATCCTGCCAGTAGTCATATGCTTGTCTCAA
AGATTAAGCCAT
>Anaphalis_roseoalba_46757
GTGCATTCTGTGG--TCATCTTGGC-TGTTGGCAGCTTGCTTGG-CAA-TTGA---GCTT
GGTGGGTTGCTACTGGTT-GGGTG-TCTTC-GGGG-ATGTC-TACCGTAAA-GGTGCATG
AGTGGTGTTTGGTTTGTTATGGGTGGTTGGCTCTTTGCTTGCGCAACAACTTCTACCCG-
GCATACCTCTTCAGTCTTGTGTCAATGCTT-------GTATTGCATTGAATGCACGGTGG
GTTTCTTGTGTTGCATGCCTAA-TTAATGGTATCGC--TTGATG--AAT-T-GGTATTCC
TTTCGTCTTGTGTCGCGT-----ATGCGATGTGAGATGAACC-TTAAAGCCGCCTTTTTG
ATCCACTC-TTTTGATGCATACGCA-TTGATTTTGTGGCCC-ATTGAGTG-TTGCTTGGT
CTCATGGATATGGAACCTGGTGTGGGCATGG-AA-TC--TTACTGGTTCCTTGTTTGCCC
AA-------G-TTT-AGC-TTTTCTAAA--ACGAT-------------------------
-------------------T-G-TCTATCATG------------TGTTAACGTGG-TAGA
CAACTTC-GAATATGAATGCTACCTGGTTGATCCTGCCAGTAGTCATATGCTTGTCTCAA
AGATTAAGCCAT
>Anaphalis_virgata_1375
GTGCATTCTGTGG--TCATCTTGGC-TGTTGGCAGCTTGCTTGG-CAA-TTGA---GCTT
GGTGGGTTGCTACTGGTT-GGGTG-TCTTC-GGGG-ATGTC-TACCGTAAA-GGTGCATG
AGTGGTGTTTGGTTTGTTATGGGTGGTTGGCTCTTTGCTTGCGCAACAACTTCTACCCG-
GCATACCTCTTCAGTCTTGTGTCAATGCTT-------GTATTGCATTGAATGCACGGTGG
GTTTCTTGTGTTGCATGCCTAA-TTAATGGTATCGC--TTGATG--AAT-T-GGTATTCC
TTTCGTCTTGTGTCGCGT-----ATGCGATGTGAGATGAACC-TTAAAGCCGCCTTTTTG
ATCCACTC-TTTTGATGCATACGCA-TTGATTTTGTGGCCC-ATTGAGTG-TTGCTTGGT
CTCATGGATATGGAACCTGGTGTGGGCATGG-AA-TC--TTACTGGTTCCTTGTTTGCCC
AA-------G-TTT-AGC-TTTTCTAAA--ACGAT-------------------------
-------------------T-G-TCTATCATG------------TGTTAACGTGG-TAGA
CAACTTC-GAATATGAATGCTACCTGGTTGATCCTGCCAGTAGTCATATGCTTGTCTCAA
AGATTAAGCCAT
>Anaphalis_nubigena_62
GTGCATTCTGTGG--TCATCTTGGC-TTTTGGCAGCTTGCTTGG-CAA-TTGA---GCTT
GGTGGGTTGCTATTGGTT-GGGTG-TCTTC-GGGG-ATGTC-TACCGTAAA-GGTGCATG
AGTGGTGTTTGGTTTGTTATGGGTGGTTGGCTCTTTGCTTGCGCAACAACTTCTACCCG-
GCATACCTCTTCAGTCTTGTGTCAATGCTT-------GTATTGCATTGAATGCACGGTGG
GTTTCTTGTGTTGCATGCCTAA-TTAATGGTATCGC--TTGATG--AAT-T-GGTATTCC
TTTCGTTTTGTGTCGCCT-----ATGCGATGTGAGATGAACC-TTAAAGCAGCCTTTTTG
ATCCACTC-TTTTGATGCATACGCA-TTGATTTTGTGGCCC-ATTGAGTG-TTGCTTGGT
CTCATGGATATGGAACATGGTGTGGGCATGG-AA-TC--TTACTGGTTCCTTGTTTGCCC
AA-------G-TTT-AGC-TTTTCTAAA--ACGAT-------------------------
-------------------T-G-TCTATCATG------------TGTTAACGTGG-TAGA
CAGCTTC-GAATATGAATGCTACCTGGTTGATCCTGCCAGTAGTCATATGCTTGTCTCAA
AGATTAAGCCAT
>Anaphalis_virgata_46761
GTGCATTCTGTGG--TCATCTTGGC-TGTTGGCAGCTTGCTTGG-CAA-TTGA---GCTT
GGTGGGTTGCTACTGGTT-GGGTG-TCTTC-GGGG-ATGTC-TACCGTACA-GGTGCATG
AGTGGTGTTTGGTTTGTTATGGGTGGTTGGCTCTTTGCTTGCGCAACAACTTCTACCCG-
GCATACCTCTTCAGTCTTGTGTCAATGCTT-------GTATTGCATTGAATGCACGGTGG
GTTTCTTGTGTTGCATGCCTAA-TTAATGGTATCGC--TTGATG--AAT-T-GGTATTCC
TTTCGTCTTATGTCGCCT-----ATGTGATGTGAGATGAACC-TTGCAGCAGCCTTTTTG
ATCCACTC-TTTTGATGCATACGCA-TTGATTTTGTGGCCC-ATTGAGTG-TTGCTTGGT
CTCATGGATATGGAACCTGGTGTGGGCATGG-AA-TC--TTACTGGTTCCTTGTTTGCCC
AA-------G-TTT-AGC-TTTTCTGAA--ACGAT-------------------------
-------------------T-G-TCTATCATG------------TGTTAACGTGG-TAGA
CAGCTTC-GAATATGAATGCTACCTGGTTGATCCTGCCAGTAGTCATATGCTTGTCTCAA
AGATTAAGCCAT
>Anaphalis_hellwigii_5672
GTGCATTCTGGGG--TCATTTTGGC-TGTTGGCAGCTTGCTTGG-CAA-TTGA---GCTT
GGTGGGTTGCTACTGGTT-GGGTG-TCTTC-GGGG-ATGTC-TACCGTAAA-GGTGCATG
AGTGGTGTTTGGTTTGTTATGGGTGGTTGGCTCTTTGCTTGCGCAACAACTTCTACCCG-
GCATACCTCTTCAGTCTTGTGTCAATGCTT-------GTATTGCATTGAATGCACTGTGG
GTTTCTTGTGTTGCATGCCTAA-TTAATGGTATCGC--TTGATG--AAT-T-GGTATTCC
TTTCGTCTTGTGTCACCT-----ATGCGATGTGAGATGAACC-TTGAAGCAACCTTTGTG
ATCCACTC-TTTTGATGCATACGCA-TTGATTTTGTGGCCC-ATTGAGTG-TTGCTTGGT
CTCATGGATATGGAACCTGGTGTGGGCATGG-AA-TC--TCACTGGTTCCTTGTTTGCCT
AA-------C-TTT-AGC-TTTTCTAAA--ACGAT-------------------------
-------------------T-G-TCTATCATG------------TGTTAACGTGG-TAAA
CAGCTTC-GAATATGAATGCTACCTGGTTGATCCTGCCAGTAGTCATATGCTTGTCTCAA
AGATTAAGCCAT
>Anaphalis_hellwigii_7078
GTGCATTTTGGGG--TCATTTTGGC-TGTTGGCAGCTTGCTTGG-CAA-TTGA---GCTT
GGTGGGTTGCTACTGGTT-GGGTG-TCTTC-GGGG-ATGTC-TACCGTAAA-GGTGCATG
AGTGGTGTTTGGTTTGTTATGGGTGGTTGGCTCTTTGCTTGCGCAACAACTTCTACCCG-
GCATACCTCTTCAGTCTTGTGTCAATGCTT-------GTATTGCATTGAATGCACTGTGG
GTTTCTTGTGTTGCATGCCTAA-TTAATGGTATCGC--TTGATG--AAT-T-GGTATTCC
TTTCGTCTTGTGTCACCT-----ATGCGATGTGAGATGAACC-TTGAAGCAACCTTTGTG
ATCCACTC-TTTTGATGCATACGCA-TTGATTTTGTGGCCC-ATTGAGTG-TTGCTTGGT
CTCATGGATATGGAACCTGGTGTGGGCATGG-AA-TC--TCACTGGTTCCTTGTTTGCCT
AA-------C-TTT-AGC-TTTTCTAAA--ACGAT-------------------------
-------------------T-G-TCTATCATG------------TGTTAACGTGG-TAAA
CAGCTTC-GAATATGAATGCTACCTGGTTGATCCTGCCAGTAGTCATATGCTTGTCTCAA
AGATTAAGCCAT
>Anaphalis_hellwigii_5889
GTGCATTCTGTGG--TCATTTTGGC-TGTTGGCAGCTTGCTTGG-CAA-TTGA---GCTT
GGTGGGTTGCTACTGGTT-GGGTG-TCTTC-GGGG-ATGTC-TACCGTAAA-GGTGCATG
AGTGGTGTTTGGTTTGTTATGGGTGGTTGGCTCTTTGCTTGCGCAACAACTTCTACCCG-
GCATACCTCTTCAGTCTTGTGTCAATGCTT-------GTATTGCATTGAATGCACTGTGG
GTTTCTTGTGTTGCATGCCTAA-TTAATGGTATCGC--TTGATG--AAT-T-GGTATTCC
TTTCGTCTTGTGTCACCT-----ATGCGATGTGAGATGAACC-TTGAAGCAACCTTTGTG
ATCCACTC-TTTTGATGCATACGCA-TTGATTTTGTGGCCC-ATTGAGTG-TTGCTTGGT
CTCATGGATATGGAACCTGGTGTGGGCATGG-AA-TC--TCACTGGTTCCTTGTTTGCCT
AA-------C-TTT-AGC-TTTTCTAAA--ACGAT-------------------------
-------------------T-G-TCTATCATG------------TGTTAACGTGG-TAAA
CAG---------------------------------------------------------
------------
>Anaphalis_margaritacea
GTGCATTCTGTGG--TCATTTTGGC-TGTTGGCAGCTTGCTTGG-CAA-TTGA---GCTT
GGTGGGTTGCTACTGGTT-GGGTG-TCTTC-GGGG-ATGTC-TACCGTAAA-GGTGCATG
ACTGGTGTTTGGTTTGTTATGGGTGGTTGGCTCTTTGCTTGCGCAACAACTTCTACCTA-
GCATACCTCTTCAGTCTTGTGTCAATGCTT-------GTATTGCATTGAATGCACGGTGG
GTTTCTTGTGTTGCATGCCTAA-TTAATGGTATCGT--TTGATG--AAT-T-GGTATTCC
TTTCGTCTTGGGTCGCAT-----ATGCGATGTGAGATGAACC-TTGAAGCAACCTTTGTG
ATCCACTC-TTTTGATGCATACGCA-TTGATTTTGTGGCCC-ATTGAGTG-TTGCTTGGT
CTCATGGATATGGAACCTGGTGTGGGCATGG-AA-TC--TTACTGGTTCCTTGTTTGTCC
AA-------G-TTT-AGC-TTTTCTAAA--ACGAT-------------------------
-------------------T-G-TCTATCATG------------TGTTAATGTGG-TAGA
CAGCTTC-GAATATGAATGCTACCTGGTTGATCCTGK-----------------------
------------
>Anaphalis_margaritacea_3
GTGCATTCTGTGG--TCATTTTGGC-TGTTGGCAGCTTGCTTGG-CAA-TTGA---GCTT
GGTGGGTTGCTACTGGTT-GGGTG-TCTTC-GGGG-ATGTC-TACCGTAAA-GGTGCATG
AGTGGTGTTTGGTTTGTTATGGGTGGTTGGCTCTTTGCTTGCGCAACAACTTCTACCCA-
GCATACCTCTTCAGTCTTGTGTCAATGCTT-------GTATTGCATTGAATGCACGGTGG
GTTTCTTGTGTTGCATGCCTAA-TTAATGGTATCGT--TTGATG--AAT-T-GGTATTCC
TTTCGTCTTGGGTCGCAT-----ATGCGATGTGAGATGAACC-TTGAAGCAACCTTTGTG
ATCCACTC-TTTTGATGCATACGCA-TTGATTTTGTGGCCC-ATTGAGTG-TTGCTTGGT
CTCATGGATATGGAACCTGGTGTGGGCATGG-AA-TC--TTACTGGTTCCTTGTTTGTCC
AA-------G-TTT-AGC-TTTTCTAAA--ACGAT-------------------------
-------------------T-G-TCTATCATG------------TGTTAATGTGG-TAGA
CAGCTTC-GAATATGAATGCTACCTGGTTGATCCTGK-----------------------
------------
>Anaphalis_margaritacea_5
GTGCATTCTGTGG--TCATTTTGGC-TGTTGGCAGCTTGCTTGG-CAA-TTGA---GCTT
GGTGGGTTGCTACTGGTT-GGGTG-TCTTC-GGGG-ATGTC-TACCGTAAA-GGTGCATG
AGTGGTGTTTGGTTTGTTATGGGTGGTTGGCTCTTTGCTTGCGCAACAACTTCTACCTA-
GCATACCTCTTCAGTCTTGTGTCAATGCTT-------GTATTGCATTGAATGCACGGTGG
GTTTCTTGTGTTGCATGCCTAA-TTAATGGTATCGT--TTGATG--AAT-T-GGTATTCC
TTTCGTCTTGGGTCGCAT-----ATGCGATGTGAGATGAACC-TTGAAGCAACCTTTGTG
ATCCACTC-TTTTGATGCATACGCA-TTGATTTTGTGGCCC-ATTGAGTG-TTGCTTGGT
CTCATGGATATGGAACCTGGTGTGGGCATGG-AA-TC--TTACTGGTTCCTTGTTTGTCC
AA-------G-TTT-AGC-TTTTCTAAA--ACGAT-------------------------
-------------------T-G-TCTATCATG------------TGTTAATGTGG-TAGA
CAGCTTC-GAATATGAATGCTACCTGGTTGATCCTGK-----------------------
------------
>Anaphalis_margaritacea_2
GTGCATTCTGTGG--TCATTTTGGC-TGTTGGCAGCTTGCTTGG-CAA-TTGA---GCTT
GGTGGGTTGCTACTGGTT-GGGTG-TCTTC-GGGG-ATGTC-TACCGTAAA-GGTGCATG
AGTGGTGTTTGGTTTGTTATGGGTGGTTGGCTCTTTGCTTGCGCAACAACTTCTACCCA-
ACATACCTCTTCAGTCTTGTGTCAATGCTT-------GTATTGCATTGAATGCACGGTGG
GTTTCTTGTGTTGCATGCCTAA-TTAATGGTATCGT--TTGATG--AAT-T-GGTATTCC
TTTCGTCTTGGGTCGCCT-----ATGCGATGTGAGATGAACC-TTGAAGCAACCTTTGTC
ATCCACTC-TTTTGATGCATACGCA-TTGATTTTGTGGCCC-ATTGAGTG-TTGCTTGGT
CTCATGGATATGGAACCTGGTGTGGGCATGG-AA-TC--TTACTGGTTCCTTGTTTGTCC
AA-------G-TTT-AGC-TTTTCTAAA--ACGAT-------------------------
-------------------T-G-TCTATCATG------------TGTTAATGTGG-TAGA
CAGCTTC-GAATATGAATGCTACCTGGTTGATCCTGK-----------------------
------------
>Anaphalis_margaritacea_6
GTGCATTCTGTGG--TCATTTTGGC-TGTTGGCAGCTTGCTTGG-CAA-TTGA---GCTT
GGTGGGTTGCTACTGGTT-GGGTG-TCTTC-GGGG-ATGTC-TACCGTAAA-GGTGCCTG
AGTGGTGTTTGGTTTGTTATGGGTGGTTGGCTCTTTGCTTGCGCAACAACTTCTACCCA-
GCATACCTCTTCAGTCTTGTGTCAATGCTT-------GTATTGCATTGAATGCACGGTGG
GTTTCTTGTGTTGCATGCCTAA-TTAATGGTATCGT--TTGATG--AAT-T-GGTATTCC
TTTCGTCTTGGGTCGCCT-----ATGCGATGTGAGATGAACC-TTGAAGCAACCTTTGTC
ATCCACTC-TTTTGATGCATACGCA-TTGATTTTGTGGCCC-ATTGAGTG-TTGCTTGGT
CTCATGGATATGGAACCTGGTGTGGGCATGG-AA-TC--TTACTGGTTCCTTGTTTGTCC
AA-------G-TTT-AGC-TTTTCTAAA--ACGAT-------------------------
-------------------T-G-TCTATCATG------------TGTTAATGTGG-TAGA
CAGCTTC-GAATATGAATGCTACCTGGTTGATCCTGK-----------------------
------------
>Anaphalis_margaritacea_4
GTGCATTCTGTGG--TCATTTTGGC-TGTTGGCAGCTTGCTTGG-CAA-TTGA---GCTT
GGTGGGTTGCTACTGGTT-GGGTG-TCTTC-GGGG-ATGTC-TACCGTAAA-GGTGCATG
AGTGGTGTTTGGTTTGTTATGGGTGGTTGGCTCTTTGCTTGCGCAACAACTTCTACCCA-
GCATACCTCTTCAGTCTTGTGTCAATGCTT-------GTATTGCATTGAATGCACGGTGG
GTTTCTTGTGTTGCATGCCTAA-TTAATGGTATCGT--TTGATG--AAT-T-GGTATTCC
TTTCGTCTTGGGTCGCCT-----ATGCGATGTGAGATGAACC-TTGAAGCAACCTTTGTC
ATCCACTC-TTTTGATGCATACGCA-TTGATTTTGTGGCCC-ATTGAGTG-TTGCTTGGT
CTCATGGATATGGAACCTGGTGTGGGCATGG-AA-TC--TTACTGGTTCCTTGTTTGTCC
AA-------G-TTT-AGC-TTTTCTAAA--ACGAT-------------------------
-------------------T-G-TCTATCATG------------TGTTAATGTGG-TACA
CAGCTTC-GAATATGAATGCTACCTGGTTGATCCTGK-----------------------
------------
>Anaphalis_margaritacea_8
GTGCATTCTGTGG--TCATTTTGGC-TGTTGGCAGCTTGCTTGG-CAA-TTGA---GCTT
GGTGGGTTGCTACTGGTT-GGGTG-TCTTC-GGGG-ATGTC-TACCGTAAA-GGTGCATG
AGTGGTGTTTGGTTTGTTATGGGTGGTTGGCTCTTTGCTTGCGCAACAACTTCTACCCA-
ACATACCTCTTCAGTCTTGTGTCAATGCTT-------GTATTGCATTGAATGCACGGTGG
GTTTCTTGTGTTGCATGCCTAA-TTAATGGTATCGT--TTGATG--AAT-T-GGTATTCC
TTTCGTCTTGGGTCGCCT-----ATGCGATGTGAGATGAACC-TTGAAGCAACCTTTGTC
ATCCACTC-TTTTGATGCATACGCA-TTGATTTTGTGGCCC-ATTGAGTG-TTGCTTGGT
CTCATGGATATGGAACCTGGTGTGGGCATGG-AA-TC--TTACTGGTTCCTTGTTTGTCC
AA-------G-TTT-AGC-TTTTCTAAA--ACGAT-------------------------
-------------------T-G-TCTATCATG------------TGTTAATGTGG-TACA
CAGCTTC-GAATATGAATGCTACCTGGTTGATCCTGC-----------------------
------------
>Anaphalis_margaritacea_9
GTGCATTCTGTGG--TCATTTTGGC-TGTTGGCAGCTTGCTTGG-CAA-TTGA---GCTT
GGTGGGTTGCTACTGGTT-GGGTG-TCTTC-GGGG-ATGTC-TCCCGTAAA-GGTGCATG
AGTGGTGTTTGGTTTGTTATGGGTGGTTGGCTCTTTGCTTGCGCAACAACTTCTACCCA-
GCATACCTCTTCAGTCTTGTGTCAATGCTT-------GTATTGCATTGAATGCACGGTGG
GTTTCTTGTGTTGCATGCCTAA-TTAATGGTATCGT--TTGATG--AAT-T-GGTATTCC
TTTCGTCTTGGGTCGCCT-----ATGCGATGTGAGATGAACC-TTGAAGCAACCTTTGTC
ATCCACTC-TTTTGATGCATACGCA-TTGATTTTGTGGCCC-ATTGAGTG-TTGCTTGGT
CTCATGGATATGGAACCTGGTGTGGGCATGG-AA-TC--TTACTGGTTCCTTGTTTGTCC
AA-------G-TTT-AGC-TTTTCTAAA--ACGAT-------------------------
-------------------T-G-TCTATCATG------------TGTTAATGTGG-TAGA
CAGCTTC-GAATATGAATGCTACCTGGTTGATCCTGC-----------------------
------------
>Anaphalis_margaritacea_203
GTGCATTCTGGGG--TCATTTTGGC-TGTTGGCAGCTTGCTTGG-CAA-TTGA---GCTT
GGTGGGTTGCTACTGGTT-GGGTG-TCTTC-GGGG-ATGTC-TACCGTAAA-GGTGCATG
AGTGGTGTTTGGTTTGTTATGGGTGGTTGGCTCTTTGCTTGCGCAACAACTTCTACCCA-
GCATACCTCTTCAGTCTTGTGTCAATGCTT-------GTATTGCATTGAATGCACGGTGG
GTTTCTTGTGTTGCATGCCTAA-TTAATGGTATCGT--TTGATG--AAT-T-GGTATTCC
TTTCGTCTTGGGTCGCCT-----ATGCGATGTGAGATGAACC-TTGAAGCAACCTTTGTC
ATCCACTC-TTTTGATGCATACGCA-TTGATTTTGTGGCCC-ATTGAGTG-TTGCTTGGT
CTCATGGATATGGAACCTGGTGTGGGCATGG-AA-TC--TTACTGGTTCCTTGTTTGTCC
AA-------G-TTT-AGC-TTTTCTAAA--ACGAT-------------------------
-------------------T-G-TCTATCATG------------TGTTAATGTGG-TAGA
CAGCTTC-GAATATGAATGCTACCTGGTTGATCCTGCCAGTAGTCATATGCTTGTCTCAA
AGATTAAGCCAT
>Anaphalis_margaritacea_var__angustior_46740
GTGCATTCTGTGG--TCATTTTGGC-TGTTGGCAGCTTGCTTGG-CAA-TTGA---GCTT
GGTGGGTTGCTACTGGTT-GGGTG-TCTTC-GGGG-ATGTC-TACCGTAAA-GGTGCATG
AGTGGTGTTTGGTTTGTTATGGGTGGTTGGCTCTTTGCTTGCGCAACAACTTCTACCCA-
GCATACCTCTTCAGTCTTGTGTCAATGCTT-------GTATTGCATTGAATGCACGGTGG
GTTTCTTGTGTTGCATGCCTAA-TTAATGGTATCGT--TTGATG--AAT-T-GGTATTCC
TTTCGTCTTGGGTCGCCT-----ATGCGATGTGAGATGAACC-TTGAAGCAACCTTTGTC
ATCCACTC-TTTTGATGCATACGCA-TTGATTTTGTGGCCC-ATTGAGTG-TTGCTTGGT
CTCATGGATATGGAACCTGGTGTGGGCATGG-AA-TC--TTACTGGTTCCTTGTTTGTCC
AA-------G-TTT-AGC-TTTTCTAAA--ACGAT-------------------------
-------------------T-G-TCTATCATG------------TGTTAATGTGG-TAGA
CAGCTTC-GAATATGAATGCTACCTGGTTGATCCTGCCAGTAGTCATATGCTTGTCTCAA
AGATTAAGCCAT
>Anaphalis_margaritacea_var__margaritacea_E020
GTGCATTCTGGGG--TCATTTTGGC-TGTTGGCAGCTTGCTTGG-CAA-TTGA---GCTT
GGTGGGTTGCTACTGGTT-GGGTG-TCTTC-GGGG-ATGTC-TACCGTAAA-GGTGCATG
AGTGGTGTTTGGTTTGTTATGGGTGGTTGGCTCTTTGCTTGCGCAACAACTTCTACCCA-
GCATACCTCTTCAGTCTTGTGTCAATGCTT-------GTATTGCATTGAATGCACGGTGG
GTTTCTTGTGTTGCATGCCTAA-TTAATGGTATCGT--TTGATG--AAT-T-GGTATTCC
TTTCGTCTTGGGTCGCAT-----ATGCGATGTGAGATGAACC-TTGAAGCAACCTTTGTG
ATCCACTC-TTTTGATGCATACGCA-TTGATTTTGTGGCCC-ATTGAGTG-TTGCTTGGT
CTCATGGATATGGAACCTGGTGTGGGCATGG-AA-TC--TTACTGGTTCCTTGTTTGTCC
AA-------G-TTT-AGC-TTTTCTAAA--ACGAT-------------------------
-------------------T-G-TCTATCATG------------TGTTAATGTGG-TAGA
CAGCTTC-GAATATGAATGCTACCTGGTTGATCCTGCCAGTAGTCATATGCTTGTCTCAA
AGATTAAGCCAT
>Anaphalis_margaritacea_7
GTGCATTCTGTGG--TCATTTTGGC-TGTTGGCAGCTTGCTTGG-CAA-TTGA---GCTT
GGTGGGTTGCTACTGGTT-GGGTG-TCTTC-GGGG-ATGTC-TACCGTAAA-GGTGCATG
AGTGGTGTTTGGTTTGTTATGGGTGGTTGGCTCTTTGCTTGCGCAACAACTTCTACCCA-
GCATACCTCTTCAGTCTTGTGTCAATGCTT-------GTATTGCATTGAATGCACGGTGG
GTTTCTTGTGTTGCATGCCTAA-TTAATGGTATCGT--TTGATG--AAT-T-GGTATTCC
TTTCGTCTTGGGTCGCCT-----ATGCGATGTGAGATGAACC-TTGAAGCAACCTTTGTC
ATCCACTC-TTTTGATGCATACGCA-TTGATTTTGTGGCCC-ATTGAGTG-TTGCTTGGT
CTCATGGATATGGAACCTGGTGTGGGCATGG-AA-TC--TTACTGGTTCCTTGTTTGTCC
AA-------G-TTT-AGC-TTTTCTAAA--ACGAT-------------------------
-------------------T-G-TCTATCATG------------TGTTAATGTGG-TAGA
CAGCTTC-GAATATGAATGCTACCTGGTTGATCCTGCCAGTAGTC---------------
------------
>Anaphalis_margaritacea_10439
GTGCATTTTGGGG--TCATTTTGGC-TGTTGGCAGCTTGCTTGG-CAA-TTGA---GCTT
GGTGGGTTGCTACTGGTT-GGGTG-TCTTC-GGGG-ATGTC-TACCGTAAA-GGTGCATG
AGTGGTGTTTGGTTTGTTATGGGTGGTTGGCTCTTTGCTTGCGCAACAACTTCTACCCA-
GCATACCTCTTCAGTCTTGTGTCAATGCTT-------GTATTGCATTGAATGCACGGTGG
GTTTCTTGTGTTGCATGCCTAA-TTAATGGTATCGT--TTGATG--AAT-T-GGTATTCC
TTTCGTCTTGGGTCGCAT-----ATGCGATGTGAGATGAACC-TTGAAGCAACCTTTGTG
ATCCACTC-TTTTGATGCATACGCA-TTGATTTTGTGGCCC-ATTGAGTG-TTGCTTGGT
CTCATGGATATGGAACCTGGTGTGGGCATGG-AA-TC--TTACTGGTTCCTTGTTTGTCC
AA-------G-TTT-AGC-TTTTCTAAA--ACGAT-------------------------
-------------------T-G-TCTATCATG------------TGTTAATGTGG-TAGA
CAGCTTC-GAATATGAATGCTACCTGGTTGATCCTGCCAGTAGTCATATGCTTGTCTC--
------------
>Anaphalis_nepalensis_1229
-TGCATTCTGGGG--TCATTTTGGC-TGTTGGCAGCTTGCTTGG-CAA-TTGA---GCTT
GGTGGGTTGCTACTGGTT-GGGTG-TCTTC-GGGG-ATGTC-TACCGTAAA-GGTGCATG
AGTGGTGTTTGGTTTGTTATGGGTAGTTGGCTCTTTGCTTGCGCAACAACTTCTACCCG-
GCATACCTCTTCAGTCTTGTGTCAATGCTT-------GAATTGCATTGAATGCATGGTGG
GTTTCTTGTGTTGCATGCCTAA-TTAATGGTATCGC--TTGATG--AAT-T-GGTATTCT
TTTTGTCTTGTGTCGCCT-----ATGCGATGTGAGATGAACC-TTGAAGCAACCTTTGTG
ATCCACTC-TTTTGATGCATACGCA-TTGATTTTGTGGCCC-ATTGAGTG-TTGCTTGGT
CTCATGGATATGGAACCTGGTGTGGGCATGG-AA-TC--TTACTGGTTCCTTGTTTGCCC
AA-------G-TTT-AGC-TTTTCTAAA--ACGAT-------------------------
-------------------T-G-TCTATCATG------------TGTTAACGTGG-TAGA
CAGCTTC-GAATATGAATGCTACCTGGTTGATCCTGCCAGTAGTCATATGCTTGTCTCAA
AGATTAAGCCAT
>Anaphalis_nepalensis_1010
--------TGGGG--TCATTTCGGC-TGTTGGCAGCTTGCTTGG-CAA-TTGA---GCTT
GGTGGGTTGCTACTGGTT-GGGTG-TCTTC-GGGG-ATGTC-TACCGTAAA-GGTGCATG
AGTGGTGTTTGGTTTGTTATGGGTGGTTGGCTCTTTGCTTGCGCAACAACTTCTACCCG-
GCATACCTCTTCAGTCTTGTGTCAATGCTT-------GTATYGCATTGAATGCACGGTGG
GTTTCTTGTGTTGCATGCCTAA-TTAATGGTATCGC--TTGATG--AAT-T-GGTATTCC
TTTCGTCTTGTGTCGCCT-----ATGCGATGTGTGATGAACC-TTGAAGCAACCTTTGTG
ATCCACTC-TTTTGATGCATACGCA-TTGATTTTGTGGCCC-ATTGAGTG-TTGCTTGGT
CTCATGGATATGGAACCTGGTGTGGGCATGG-AA-TC--TTACTGGTTCCTTGTTTGCCC
AA-------G-TTT-AGC-TTTTCTAAA--ACGAT-------------------------
-------------------T-G-TCTATCATG------------TGTTAACGTGG-TAGA
CAGCTTC-GAATATGAATGCTACCTGGTTGATCCTGCCAGTAGTCATATGCTTGTCTCAA
AGATTAAGCCAT
>Anaphalis_triplinervis_627
--------TGGGG--TCATTTCGGC-TGTTGGCAGCTTGCTTGG-CAA-TTGA---GCTT
GGTGGGTTGCTACTGGTT-GGGTG-TCTTC-GGGG-ATGTC-TACCGTAAA-GGTGCATG
AGTGGTGTTTGGTTTGTTATGGGTGGTTGGCTCTTTGCTTGCGCAACAACTTCTACCCG-
GCATACCTCTTCAGTCTTGTGTCAATGCTT-------GTATTGCATTGAATGCACGGTGG
GTTTCTTGTGTTGCATGCCTAA-TTAATGGTATCGC--TTGATG--AAT-T-GGTATTCC
TTTCGTCTTGTGTCGCCT-----ATGCGATGTGTGATGAACC-TTGAAGCAACCTTTGTG
ATCCACTC-TTTTGATGCATACGCA-TTGATTTTGTGGCCC-ATTGAGTG-TTGCTTGGT
CTCATGGATATGGAACCTGGTGTGGGCATGG-AA-TC--TTACTGGTTCCTTGTTTGCCC
AA-------G-TTT-AGC-TTTTCTAAA--ACGAT-------------------------
-------------------T-G-TCTATCATG------------TGTTAACGTGG-TAGA
CAGCTTC-GAATATGAATGCTTG-------------------------------------
------------
>Anaphalis_nepalensis_1340
GTGCATTCTGGGG--TCACTTTGGC-TGTTGGCAGCTTGCTTGG-CAA-TTGA---GCTT
GGTGGGTTGCTACTGGTT-GGGTG-TCTTC-GGGG-ATGTC-TACCGTAAA-GGTGCATG
AGTGGTGTTTGGTTTGTTATGGGTGGTTGGCTCTTTGCTTGCGCAACAACTTCTACCCG-
GCATACCTCTTCAGTCTTGTGTCAATGCTT-------GTATTGCATTGAATGCACGGTGG
GTTTCTTGTGTTGCATGCCTAA-TTAATGGTATCGC--TTGATG--AAT-T-GGTATTCY
TTTCGTCTTGTGTCGCCT-----ATGCGATGTGAGATGAACC-TTGAAGCAACCTTTGTG
ATCCACTC-TTTTGATGCATACGCA-TTGATTTTGTGGCCC-ATTGAGTG-TTGCTTGGT
CTCATGGATATGGAACCTGGTGTGGGCATGG-AA-TC--TTACTGGTTCCTTGTTTGCCC
AA-------G-TTT-AGC-TTTTCTAAA--ACGAT-------------------------
-------------------T-G-TCTATCATG------------TGTTAACGTGG-TAGA
CAGCTTC-GAATATGAATGCTACCTGG-TGATCCTGCCAT--------------------
------------
>Anaphalis_margaritacea_BC
------------------------------------------------------------
---------------------------------------------CGTAAA-GGTGCATG
AGTGGTGTTTGGTTTGTTATGGGTGGTTGGCTCTTTGCTTGCGCAACAACTTCTACCCA-
GCATACCTCTTCAGTCTTGTGTCAATGCTT-------GTATTGCATTGAATGCACGGTGG
GTTTCTTGTGTTGCATGCCTAA-TTAATGGTATCGT--TTGATG--AAT-T-GGTATTCC
TTTCGTCTTGGGTCGCAT-----ATGCGATGTGAGATGAACC-TTGAAGCAACCTTTGTG
ATCCACTC-TTTTGATGCATACGCA-TTGATTTTGTGGCCC-ATTGAGTG-TTGCTTGGT
CTCATGGATATGGAACCTGGTGTGGGCATGG-AA-TC--TTACTGGTTCCTTGTTTGTCC
AA-------G-TTT-AGC-TTTTCTAAA--ACGAT-------------------------
-------------------T-G-TCTATCATG------------TGTTAATGTGG-TAGA
CAGCTTC-GAATATGAATGCTACCTGGT--------------------------------
------------
>Anaphalis_margaritacea_1807
---------GGGG--TCATTTTGGC-TGTTGGCAGCTTGCTTGG-CAA-TTGA---GCTT
GGTGGGTTGCTACTGGTT-GGGTG-TCTTC-GGGG-ATGTC-TACCGTAAA-GGTGCATG
AGTGGTGTTTGGTTTGTTATGGGTGGTTGGCTCTTTGCTTGCGCAACAACTTCTACCCG-
GCATACCTCTTCAGTCTTGTGTCAATGCTT-------GAATTGCATTGAATGCACGGTGG
GTTTCTTGTGTTGCATGCCTAA-TTAATGGTATCGC--TTGATG--AAT-T-GGTATTCT
TTCCGTCTTGTGTCGCCT-----ATGCGATGTGAGATGAACC-TTGAAGCAACCTTTGTG
ATCCACTC-TGTTGATGCATACGCA-TTGATTTTGTGGCCC-ATTGAGTG-TTGCTTGGT
CTCATGGATATGGAACCTGGTGTGGGCATGG-AA-TC--TTACTGGTTCCTTGTTTGCCC
AA-------G-TTT-AGC-TTTTCTAAA--ACGAT-------------------------
-------------------T-G-TCTATCATG------------TGTTAACGTGG-TAGA
CAGCTTC-GAATATGAATGCTACCTGGTTGATCCTGCCAGTAGTCATATGA---------
------------
>Anaphalis_margaritacea_var__japonica_E018
---------GGGG--TCACTTTGGC-TGTTGGCAGCTTGCTTGG-CAA-TTGA---GCTT
GGTGGGTTGCTACTGGTT-GGGTG-TCTTC-GGGG-ATGTC-TACCGTAAA-GGTGCATG
AGTGGTGTTTGGTTTGTTATGGGTGGTTGGCTCTTTGCTTGCGCAACAACTTCTACCCG-
GCATACCTCTTCAGTCTTGTGTCAATGCTT-------GTATTGCATTGAATGCACGGTGG
GTTTCTTGTGTTGCATGCCTAA-TTAATGGTATCGC--TTGATG--AAT-T-GGTATTCT
TTTCGTCTTGTGTCGCCT-----ATGCGATGTGAGATGAACC-TTGAAGCAACCTTTGTG
ATCCACTC-TTTTGATGCATACGCA-TTGATTTTGTGGCCC-ATTGAGTG-TTGCTTGGT
CTCATGGATATGGAACCTGGTGTGGGCATGG-AA-TC--TTACTGGTTCCTTGTTTGCCC
AA-------G-TTT-AGC-TTTTCTAAA--ACGAT-------------------------
-------------------T-G-TCTATCATG------------TGTTAACGTGG-TAGA
CAGCTTC-GAATATGAATGCTACCTGGTTGATCCTGCCAGTAGTCATATGCN--------
------------
>Anaphalis_margaritacea_40183
GTGCATTCTGTGG--TCATTTTGGC-TGTTGGCAGCTTGCTTGG-CAA-TTGA---GCTT
GGTGGGTTGCTACTGGTT-GGGTG-TCTTC-GGGG-ATGTC-TACCGTAAA-GGTGCATG
AGTAGTGTTTGGTTTGTTATGGGTGGTTGGCTCTTTGCTTGCGCAACAACTTCTACCCG-
GCATACCTCTTCAGTCTTGTGTCAATGCTT-------GTACTGCATTGAATGCACGGTGG
GTTTCTTGTGTTGCATGCCTAA-TTAATGGTATCGC--TTGATG--AAT-T-GGTATTCC
TTTCGTCTGGT-TCGCCT-----ATGCGATGTGAGATGAACC-TTGAAGCAACCTTTGTG
ATCCACTC-TTTTGATGCATACACA-TTGATTTTGTGGCCC-ATTGAGTG-TTGCTTGGT
CCCATGGATATGGAACCTGGTGTGGGCATGG-AA-TC--TTACTGGTTCCTTGTTTGCCC
AA-------G-TTT-AGC-TTTTCTAAA--ACGAT-------------------------
-------------------T-G-TCTATCATG------------TGTTAACGTGG-TAGA
CAGCTTC-GAATATGAATGCTACCTGGTTGATCCTGCCAGTAGTCATATGCTTGTCTCAA
AGATTAAGCCAT
>Anaphalis_margaritacea_150802037
GTGCATTCTGTGG--TCATTTTGGC-TGTTGGCAGCTTGCTTGG-CAA-TTGA---GCTT
GGTGGGTTGCTACTGGTT-GGGTG-TCTTC-GGGG-ATGTC-TACCGTAAA-GGTGCATG
AGTAGTGTTTGGTTTGTTATGGGTGGTTGGCTCTTTGCTTGCGCAACAACTTCTACCCG-
GCATACCTCTTCAGTCTTGTGTCAATGCTT-------GTACTGCATTGAATGCACGGTGG
GTTTCTTGTGTTGCATGCCTAA-TTAATGGTATCGC--TTGATG--AAT-T-GGTATTCC
TTTCGTCTGGT-TCGCCT-----ATGCGATGTGAGATGAACC-TTGAAGCAACCTTTGTG
ATCCACTC-TTTTGATGCATACACA-TTGATTTTGTGGCCC-ATTGAGTG-TTGCTTGGT
CTCATGGATATGGAACCTGGTGTGGGCATGG-AA-TC--TTACTGGTTCCTTGTTTGCCC
AA-------G-TTT-AGC-TTTTCTAAA--ACGAT-------------------------
-------------------T-G-TCTATCATG------------TGTTAACGTGG-TTGA
CAGCTTC-GAATATGAATGCTACCTGGTTGATCCTGCCAGTAGTCATATGCTTGTCTCAA
AGATTAAGCCAT
>Anaphalis_adnata_1067
--------TGGGG--TCATTTTGGC-TGTTGGCAGCTTGCTTGG-CAA-TTGA---GCTT
GGTGGGTTGCTACTGGTT-AGGTG-TCTTC-GGGG-ATGTC-TACCGTATA-GGTGCATG
AGTGGTGTTTGGTTTGTTATGGGTGGTTGGCTCTTTGCTTGCGCAACAACTTCTACCCG-
ACATACCTCTTCAGTCTTGTGTCAATGCTT-------GTATTGCATTGAATGCACGATGG
GTTTCTTGTGTTGCATGCCTAA-TTAATGGTATCGC--TTGATG--AAT-T-GGTATTCC
TTTCGTCTTGGGTCGCCT-----ATGCGATGTGAGATGAACC-TTGAAGCAGCCTTTGTG
ATCCACTC-TTTTGATGCATACGCA-TTGATTTTGTGGCCC-ATTGAGTG-TTGCTTGGT
CTCATGGATATGGAACCTGGTGTGGGCATGG-AA-TC--TAACTGGTTCCTTGTTTGCCC
AA-------G-TTT-AGC-TTTTCTAAA--ACGAT-------------------------
-------------------T-G-TCTATCATG------------TGTTAACGTGG-TAGA
CTGCTTC-GAATATGAATGCTACCTGGTTGATCCTGCCAGTAGTCATATGCTTGTCTCAA
AGATTAAGCCA-
>Anaphalis_adnata_2272
GTGCATTCTGGGG--TCATTTTGGC-TGTTGGCAGCTTGCTTGG-CAA-TTGA---GCTT
GGTGGGTTGCTACTGGTT-AGGTG-TCTTC-GGGG-ATGTC-TACCGTATA-GGTGCATG
AGTGGTGTTTGGTTTGTTATGGGTGGTTGGCTCTTTGCTTGCGCAACAACTTCTACCCG-
ACATACCTCTTCAGTCTTGTGTCAATGCTT-------GTATTGCATTGAATGCACGATGG
GTTTCTTGTGTTGCATGCCTAA-TTAATGGTATCGC--TTGATG--AAT-T-GGTATTCC
TTTCGTCTTGGGTCGCCT-----ATGCGATGTGAGATGAACC-TTGAAGCAGCCTTTGTG
ATCCACTC-TTTTGATGCATACGCA-TTGATTTTGTGGCCC-ATTGAGTG-TTGCTTGGT
CTCATGGATATGGAACCTGGTGTGGGCATGG-AA-TC--TAACTGGTTCCTTGTTTGCCC
AA-------G-TTT-AGC-TTTTCTAAA--ACGAT-------------------------
-------------------T-G-TCTATCATG------------TGTTAACGTGG-TAGA
CTGCTTC-GAATATGAATGCTACCTGGTTGATCCTGCCAGTAGTCATATGCTTGTCTCAA
AGATTAAGCCAT
>Anaphalis_adnata_4748
GTGCATTCTGTGG--TCATTTTGGC-TGTTGGCAGCTTGCTTGG-CAA-TTGA---GCTT
GGTGGGTTGCTACTGGTT-AGGTG-TCTTC-GGGG-ATGTC-TACCGTATA-GGTGCATG
AGTGGTGTTTGGTTTGTTATGGGTGGTTGGCTCTTTGCTTGCGCAACAACTTCTACCCG-
ACATACCTCTTCAGTCTTGTGTCAATGCTT-------GTATTGCATTGAATGCACGATGG
GTTTCTTGTGTTGCATGCCTAA-TTAATGGTATCGC--TTGATG--AAT-T-GGTATTCC
TTTCGTCTTGGGTCGCCT-----ATGCGATGTGAGATGAACC-TTGAAGCAGCCTTTGTG
ATCCACTC-TCTTGATGCATACGCA-TTGATTTTGTGGCCC-ATTGAGTG-TTGCTTGGT
CTCATGGATATGGAACCTGGTGTGGGCATGG-AA-TC--TAACTGGTTCCTTGTTTGCCC
AA-------G-TTT-AGC-TTTTCTAAA--ACGAT-------------------------
-------------------T-G-TCTATCATG------------TGTTAACGTGG-TAGA
CTGCTTC-GAATATGAATGCTACCTGGTTGATCCTGCCAGTAGTCATATGCTTGTCTCAA
AGATTAAGCCAT
>Anaphalis_adnata_E012
------------------------------------------------------------
------------------------------------------------------------
------------------------------------------------ACTTCCACCTG-
GCATACCTCTTCAGTCTTGTGTCAATGCTT-------GTATTGCATTGAATGCACGATGG
GTTTCTTGTGTTGCATGCCTAA-TTAATGGTATCGC--TTGATG--AAT-T-GGTATTCC
TTTCGTCTTGGGTCGCCT-----ATGCGATGTGAGATGAACC-TTGAAGCAGCCTTTGTG
ATCCACTC-TTTTGATGCATACGCA-TTGATTTTGTGGCCC-ATTGAGTG-TTGCTTGGT
CTCATGGATATGGAACCTGGTGTGGGCATGG-AA-TC--TAACTGGTTCCTTGTTTGCCC
AA-------G-TTT-AGC-TTTTCTAAA--ACGAT-------------------------
-------------------T-G-TCTATCATG------------TGTTAACGTGG-TAGA
CTGCTTC-GAATATGAATGCTACCTGGTTGATCCTGCCAGTAGTCATATGCTTGTCTCAA
AGATTAAGCCAT
>Anaphalis_adnata_3316
-------------------------------GCAGCTTGCTTGG-CAA-TTGA---GCTT
GGTGGGTTGCTACTGGTT-AGGTG-TCTTC-GGGG-ATGTC-TACCGTATA-GGTGCATG
AGTGGTGTTTGGTTTGTTATGGGTGGTTGGCTCTTTGCTTGCGCAACAACTTCTACCCG-
ACATACCTCTTCAGTCTTGTGTCAATGCTT-------GTATTGCATTGAATGCACGATGG
GTTTCTTGTGTTGCATGCCTAA-TTAATGGTATCGC--TTGATG--AAT-T-GGTATTCC
TTTCGTCTTGGGTCGCCT-----ATGCGATGTGAGATGAACC-TTGAAGCAGCCTTTGTG
ATCCACTC-TTTTGATGCATACGCA-TTGATTTTGTGGCCC-ATTGAGTG-TTGCTTGGT
CTCATGGATATGGAACCTGGTGTGGGCATGG-AA-TC--TAACTGGTTCCTTGTTTGCCC
AA-------G-TTT-AGC-TTTTCTAAA--ACGAT-------------------------
-------------------T-G-TCTATCATG------------TGTTAACGTGG-TAGA
CTGCTTC-GAATATGAATGCTACCTGGTTGATCCTGCCAGTA------------------
------------
>Anaphalis_adnata_398
-----TTTCTGGG--TCATTTTGGC-TGTTGGCAGCTTGCTTGG-CAA-TTGA---GCTT
GGTGGGTTGCTACTGGTT-AGGTG-TCTTC-GGGG-ATGTC-TACCGTATA-GGTGCATG
AGTGGTGTTTGGTTTGTTATGGGTGGTTGGCTCTTTGCTTGCGCAACAACTTCTACCCG-
ACATACCTCTTCAGTCTTGTGTCAATGCTT-------GTATTGCATTGAATGCACGATGG
GTTTCTTGTGTTGCATGCCTAA-TTAATGGTATCGC--TTGATG--AAT-T-GGTATTCC
TTTCGTCTTGGGTCGCCT-----ATGCGATGTGAGATGAACC-TTGAAGCAGCCTTTGTG
ATCCACTC-TTTTGATGCATACGCA-TTGATTTTGTGGCCC-ATTGAGTG-TTGCTTGGT
CTCATGGATATGGAACCTGGTGTGGGCATGG-AA-TC--TAACTGGTTCCTTGTTTGCCC
AA-------G-TTT-AGC-TTTTCTAAA--ACGAT-------------------------
-------------------T-G-TCTATCATG------------TGTTAACGTGG-TAGA
CTGCTTC-GAATATGAATGCTACCTGGTTGATCCTGCCAGTAGTCATATGCTTGTCTCAT
------------
>Anaphalis_adnata_741
--TCATTCTTGGG--TCATTTTGGC-TGTTGGCAGCTTGCTTGG-CAA-TTGA---GCTT
GGTGGGTTGCTACTGGTT-AGGTG-TCTTC-GGGG-ATGTC-TACCGTATA-GGTGCATG
AGTGGTGTTTGGTTTGTTATGGGTGGTTGGCTCTTTGCTTGCGCAACAACTTCTACCCG-
ACATACCTCTTCAGTCTTGTGTCAATGCTT-------GTATTGCATTGAATGCACGATGG
GTTTCTTGTGTTGCATGCCTAA-TTAATGGTATCGC--TTGATG--AAT-T-GGTATTCC
TTTCGTCTTGGGTCGCCT-----ATGCGATGTGAGATGAACC-TTGAAGCAGCCTTTGTG
ATCCACTC-TTTTGATGCATACGCA-TTGATTTTGTGGCCC-ATTGAGTG-TTGCTTGGT
CTCATGGATATGGAACCTGGTGTGGGCATGG-AA-TC--TAACTGGTTCCTTGTTTGCCC
AA-------G-TTT-AGC-TTTTCTAAA--ACGAT-------------------------
-------------------T-G-TCTATCATG------------TGTTAACGTGG-TAGA
CTGCTTC-GAATATGAATGCTACCTGGTTGATCCTGCCAGTAGTCATATGCTTGTCTCAA
AGATTAA-----
>Anaphalis_morrisonicola_E021
--------TGGGG--TCATTTTGGC-TGTTGGCAGCTTGCTTGG-CAA-TTGA---GCTT
GGTGGGTTGCTACTGGTT-GGGTG-TCTTC-GGGG-ATGTC-TACCGTAAA-GGTGCATG
AGTGGTGTTTGGTTTGTTATGGGTGGTTGGCTCTTTGCTTGTGCAACAACTTCTACCCG-
GCATACCTCTTCAGTCTTGTGTCAATGCTT-------GTATTGCATTGAATGCACGGTGG
GTTTCTTGTGTTGCATGCCTAA-TTAATGGTATCGT--TTGATG--AAT-T-GGTATTCC
TTTCGTCTTGGGTCGCCT-----ATGCGATGCGAGATGAACC-TTGAAGCAACCTTTGTG
ATCCACTC-TTTTGATGCATACRCA-TTGATTTTGTGGCCC-ATTGAGTG-TTGCTTGGT
CTCATGGATATGGAACCTGGTGTGGGCATGG-AA-TC--TTACTGGTTCCTTGTTTGTCC
AA-------G-TTT-AGC-TTTTCTAAA--ACGAT-------------------------
-------------------T-G-TCTATCATG------------TGTTAACGTGG-TAGA
CAGCTTC-GAATATGAATGCTACCTGGTTGATCCTGCCAGTAGTCATAGA----------
------------
>Anaphalis_adnata_571
---------GGGG--TCATTTTGAC-TGTTGGCAGCTTGCTTGG-CAA-TTGA---GCTT
GGTGGGTTGCTACTGGTT-AGGTG-TCTTC-GGGG-ATGTC-TACCGTATA-GGTGCATG
AGTGGTGTTTGGTTTGTTATGGGTGGTTGGCTCTTTGCTTGCGCAACAACTTCTACCCG-
ACATACCTCTTCAGTCTTGTGTCAATGCTT-------GTATTGCATTGAATGCACGATGG
GTTTCTTGTGTTGCATGCCTAA-TTAATGGTATCGC--TTGATG--AAT-T-GGTATTCC
TTTCGTCTTGTGTCGCCT-----ATGCGATGTGAGATGATCC-TTGAAGCAGCCTTTGTG
ATCCACTC-TTTTGATGCATACGCA-TTGATTTTGTGGCCC-ATTGAGTG-TTGCTTGGT
CTCATGGATATGGAACCTGGTGTGGGCATGG-AA-TC--TAACTGGTTCCTTGTTTGCCC
AA-------G-TTT-AGC-TTTTCTAAA--ACGAT-------------------------
-------------------T-G-TCTATCATG------------TGTTAACGTGG-TAGA
CTGCTTC-GAATATGAATGA----------------------------------------
------------
>Anaphalis_brevifolia_5515
GTGCATTCTGTGG--TCATTTTGGC-TGTTGGTAGCTTGCTTGG-CAA-TTGA---GCTT
GGTGGGTTGCTACTGGTC-GGGTG-TCTTC-GGGG-ATGTC-TACCGTAAA-GGTGCATG
AGTGGTGTTTGGTGTGTTACGGGTGGTTGGCTCTTTGCTTGCGCAACAACTTCTACCTG-
GCATACCTCTTCAGTCTTGTGTCAATGCTT-------GTATTGCATTGAATGCACAGCGG
GTTTCTTGTGTTGCATGCCTAA-TTAATGGTATCGC--TTGATG--AAT-T-GGTATTCC
TTTCATCTTGTGTCGCCT-----ATGCGATGTGAGATGAACC-TTGAGGCAACCTTTGTG
ATCCACTC-TTTTGATGCATACGCA-TTGATTTTGTGGCCC-ATTGAGTG-TTGCTTGGT
CTCATGGATATGGAACTTGGTGTGGACATGG-AA-TC--TTAATGGTTCCTTGTTCGCCA
AA-------G-TTT-AGC-TTTTCTAAA--ACGAT-------------------------
-------------------T-G-TCTATCATG------------TGTTAACGTGG-TAGA
CTTCTTC-GAATATGAATGCTACCTGGTTGATCCTGCCAGTAGTCATATGCTTGTCTCAA
AGATTAAGCCAT
>Anaphalis_brevifolia_13833
GTGCATTCTGTGG--TCATTTTGGC-TGTTGGTAGCTTGCTTGG-CAA-TTGA---GCTT
GGTGGGTTGCTACTGGTC-GGGTG-TCTTC-GGGG-ATGTC-TACCGTAAA-GGTGCATG
AGTGGTGTTTGGTGTGTTACGGGTGGTTGGCTCTTTGCTTGCGCAACAACTTCTACCTG-
GCATACCTCTTCAGTCTTGTGTCAATGCTT-------GTATTGCATTGAATGCACGGCGG
GTTTCTTGTGTTGCATGCCTAA-TTAATGGTATCGC--TTGATG--AAT-T-GGTATTCC
TTTCATCTTGTGTCGCCT-----ATGCGATGTGAGATGAACC-TTGAGGCAACCTTTGTG
ATCCACTC-TTTTGATGCATACGCA-TTGATTTTGTGGCCC-ATTGAGTG-TTGCTTGGT
CTCATGGATATGGAACCTGGTGTGGACATGG-AA-TC--TTAATGGTTCCTTGTTCGCCA
AA-------G-TTT-AGC-TTTTCTAAA--ACGAT-------------------------
-------------------T-G-TCTATCATG------------TGTTAACGTGG-TAGA
CTTCTTC-GAATATGAATGCTACCTGGTTGATCCTGCCAGTAGTCATATGCTTGTCTCAA
AGATTAAGCCAT
>Anaphalis_subdecurrens_46756
GTGCATTCTGTGG--TCATTTTGGC-TTTTGGTAGCTTGCTTGG-CAA-TTGA---GCTT
GGTGGGTTGCTACTGGTT-GGGTG-TCTTC-GGGG-ATGTC-TACCGTATA-GGTGCATG
AGTGGTGTTTGGTGTGTTACGGGTGGTTGGCTCTTTGCATAGGCAACAACTTCTACCTG-
GCATACCTCTTCAGTCTTGTGTCAATGCTT-------GTATTGCATTGAATGCACGACGG
GTTTCTTGTGTTGCATGCCTAA-TTAATGGTATCGC--TTGTTG--AAT-T-GGTATTCC
TTTCGTCTTGTGTTGCCT-----ATGCGATGTGAGATGAACC-TTGAAGCAGCCTTTGTG
ATCCACTC-TTTTGATGCATATGCA-TTGATTTTGTGGCCC-ATTGAGTG-TTGCTCGGT
CTCATGGATATGGAACCTGGTGTGGGCATGG-AA-TC--TTAATGGTGCCTTGTTTGCCC
AA-------G-TTT-AGC-TTTTCTAAA--ACGAT-------------------------
-------------------T-G-TCTATCATG------------TGTTAACATGG-TAGA
CTTCTTC-GAATATGAATGCTACCTGGTTGATCCTGCCAGTAGTCATATGCTTGTCTCAA
AGATTAAGCCAT
>Anaphalis_leptophylla_E016
------------------------------------------------------------
------------------------------------------------------------
-----------------------------------------------AACTTCCACCTG-
GCATACCTCTTCAGTCTTGTGTCAATGCTT-------GTATTGCATTGAATGCACGGTGG
GTTTCTTGTGTTGCATGCCTAA-TTAATGGTATCGC--TTGATG--AAT-T-GGTATTCA
TTTCGTCTTGTGTCGCCT-----ATGCGATGTGAGATGAACC-TTGAAGCAGCCTTTTTG
ATCCACTC-TTTTGATGCATACGCA-TTGATTTTGTGGCCC-ATTGAGTG-TTGCTTGGT
CTCATGGATATGGAACCTAGTGTGGGCATGG-AA-TC--TTACTGGTTCCTTGTTTGCCC
AA-------G-TTT-AGC-TTTTCTAAA--ACGAT-------------------------
-------------------T-G-TCTATCATG------------TGTTAACGTGG-TAGA
CAGCTTC-GAATATGAATGCTACCTGGTTGATCCTGCCAGTAGTCATATGCTTGTCTCAA
AGATTAAGCCAT
>Anaphalis_margaritacea_var__margaritacea_E019
------------------------------------------------------------
------------------------------------------------------------
-----------------------------------------------AACTTCCACCTG-
GCATACCTCTTCAGTCTTGTGTCAATGCTT-------GSATTGCATTGAATGCACGGTGG
GTTTCTTGTGTTGCATGCCTAA-TTAATGGTATCGC--TTGATG--AAT-T-GGTATTCT
TTYCGTCTTGTGTCGCCT-----ATGCGATGTGAGATGAACC-TTGAAGCAACCTTTGTG
ATCCACTC-TKTTGATGCATACGCA-TTGATTTTGTGGCCC-ATTGAGTG-TTGCTTGGT
CTCATGGATATGGAACCTGGTGTGGGCATGG-AA-TC--TTACTGGTTCCTTGTTTGCCC
AA-------G-TTT-AGC-TTTTCTAAA--ACGAT-------------------------
-------------------T-G-TCTATCATG------------TGTTAACGTGG-TAGA
CARCTTC-GAATATGAATGCTACCTGGTTGATCCTGCCAGTAGTCATATGCTTGTCTCAA
AGATTAAGCCAT
>Anaphalis_margaritacea_1737
------------------------------------------------------------
------------------------------------------------------------
---------------------------------------------------------TG-
GCATACCTCTTCAGTCTTGTGTCAATGCTT-------GTATTGCATTGAATGCACGGTGG
GTTTCTTGTGTTGCATGCCTAA-TTAATGGTATCGC--TTGATG--AAT-T-GGTATTCC
TTTTGTCTTGTGTCGCCT-----ATGCGATGTGAGATGAACC-TTGAAGCAACCTTTGTG
ATCCACTC-TTTTGATGCATACGCC-TTGATTTTGTGGCCC-ATTGAGTG-TTGCTTGGT
CTCATGGATATGGAACCTGGAGTGGGCATGG-AA-TC--TTACTGGTTCCTTGTTTGCCC
AA-------G-TTT-AGC-TTTTCTAAA--ACGAT-------------------------
-------------------T-G-TCTATCATG------------TGTTAACGTGG-TAGA
CAGCTTC-GAATATGAATGCTACCTGGTTGATCCTGCCAGTAGTCATATGCTTGTCTCAA
AGATTAAGCCAT
>Anaphalis_margaritacea_1882
------------------------------------------------------------
------------------------------------------------------------
---------------------------------------------------------TG-
GCATACCTCTTCAGTCTTGTGTCAATGCTT-------GAATTGCATTGAATGCACGGTGG
GTTTCTTGTGTTGCATGCCTAA-TTAATGGTATCGC--TTGATG--AAT-T-GGTATTCT
TTCCGTCTTGTGTCGCCT-----ATGCGATGTGAGATGAACC-TTGAAGCAACCTTTGTG
ATCCACTC-TGTTGATGCATACGCA-TTGATTTTGTGGCCC-ATTGAGTG-TTGCTTGGT
CTCATGGATATGGAACCTGGTGTGGGCATGG-AA-TC--TTACTGGTTCCTTGTTTGCCC
AA-------G-TTT-AGC-TTTTCTAAA--ACGAT-------------------------
-------------------T-G-TCTATCATG------------TGTTAACGTGG-TAGA
CAGCTTC-GAATATGAATGCTACCTGGTTGATCCTGCCAGTAGTCATATGCTTGTCTCAA
AGATTAAGCCAT
>Anaphalis_margaritacea_1953
------------------------------------------------------------
------------------------------------------------------------
---------------------------------------------------------TG-
GCATACCTCTTCAGTCTTGTGTCAATGCTT-------GTATTGCATTGAATGCACGGTGG
GTTTCTTGTGTTGCATGCCTAA-TTAATGGTATCGC--TTGATG--AAT-T-GGTATTCT
TTTCGTCTTGTGTCGCCT-----ATGCGATGTGAGATGAACC-TTGAAGCAACCTTTGTG
ATCCACTC-TTTTGATGCATACGCA-TTGATTTTGTGGCCC-ATTGAGTG-TTGCTTGGT
CTCATGGATATGGAACCTGGTGTGGGCATGG-AA-TC--TTACTGGTTCCTTGTTTGCCC
AA-------G-TTT-AGC-TTTTCTAAA--ACGAT-------------------------
-------------------T-G-TCTATCATG------------TGTTAACGTGG-TAGA
CAGCTTC-GAATATGAATGCTACCTGGTTGATCCTGCCAGTAGTCATATGCTTGTCTCAA
AGATTAAGCCAT
>Anaphalis_margaritacea_2144
------------------------------------------------------------
------------------------------------------------------------
---------------------------------------------------------TG-
GCATACCTCTTCAGTCTTGTGTCAATGCTT-------GTATTGCATTGAATGCACGGTGG
GTTTCTTGTGTTGCATGCCTAA-TTAATGGTATCGC--TTGATG--AAT-T-GGTATTCT
TTTCGTCTTGTGTCGCCT-----ATGCGATGTGAGATGAACC-TTGAAGCAACCTTTGTG
ATCCACTC-TTTTGATGCATACGCA-TTGATTTTGTGGCCC-ATTGAGTG-TTGCTTGGT
CTCATGGATATGGAACCTGGTGTGGGCATGG-AA-TC--TTACTGGTTCCTTGTTTGCCC
AA-------G-TTT-AGC-TTTTCTAAA--ACGAT-------------------------
-------------------T-G-TCTATCATG------------TGTTAACGTGG-TAGA
CAACTTC-GAATATGAATGCTACCTGGTTGATCCTGCCAGTAGTCATATGCTTGTCTCAA
AGATTAAGCCAT
>Anaphalis_nepalensis_Douglas_sn
------------------------------------------------------------
------------------------------------------------------------
---------------------------------------------------------TG-
GCATACCTCTTCAGTCTTGTGTCAATGCTT-------GTATTGCATTGAATGCACGGTGG
GTTTCTTGTGTTGCATGCCTAA-TTAATGGTATCGC--TTGATG--AAT-T-GGTATTCT
TTTCGTCTTGTGTCGCCT-----ATGCGATGTGAGATGAACC-TTGAAGCAACCTTTGTG
ATCCACTC-TTTTGATGCATACGCA-TTGATTTTGTGGCCC-ATTGAGTG-TTGCTTGGT
CTCATGGATATGGAACCTGGTGTGGGCATGG-AA-TC--TTACCGGTTCCTTGTTTGCCC
AA-------G-TTT-AGC-TTTTCTAAA--ACGAT-------------------------
-------------------C-G-TCTATCATG------------TGTTAACGTGG-TAGA
CAGCTTC-GAATATGAATGCTACCTGGTTGATCCTGCCAGTAGTCATATGCTTGTCTCAA
AGATTAAGCCAT
>Anaphalis_nepalensis_815
------------------------------------------------------------
------------------------------------------------------------
---------------------------------------------------------TG-
GCATACCTCTTCAGTCTTGTGTCAATGCTT-------GTATTGCATTGAATGCACGGTGG
GTTTCTTGTGTTGCATGCCTAA-TTAATGGTATCGC--TTGATG--AAT-T-GGTATTCC
TTTCGTCTTGTGTCGCCT-----ATGCGATGTGTGATGAACC-TTGAAGCAACCTTTGTG
ATCCACTC-TTTTGATGCATACGCA-TTGATTTTGTGGCCC-ATTGAGTG-TTGCTTGGT
CTCATGGATATGGAACCTGGTGTGGGCATGG-AA-TC--TTACTGGTTCCTTGTTTGTCC
AA-------G-TTT-AGC-TTTTCTAAA--ACGAT-------------------------
-------------------T-G-TCTATCATG------------TGTTAACGTGG-TAGA
CAGCTTC-GAATATGAATGCTACCTGGTTGATCCTGCCAGTAGTCATATGCTTGTCTCAA
AGATTAAGCCAT
>Anaphalis_nepalensis_842
------------------------------------------------------------
------------------------------------------------------------
---------------------------------------------------------TG-
GCATACCTCTTCAGTCTTGTGTCAATGCTT-------GTATTGCATTGAATGCACGGTGG
GTTTCTTGTGTTGCATGCCTAA-TTAATGGTATCGC--TTGATG--AAT-T-GGTATTCC
TTTCGTCTTGTGTCGCCT-----ATGCGATGTGTGATGAACC-TTGAAGCAACCTTTGTG
ATCCACTC-TTTTGATGCATACGCA-TTGATTTTGTGGCCC-ATTGAGTG-TTGCTTGGT
CTCATGGATATGGAACCTGGTGTGGGCATGG-AA-TC--TTACTGGTTCCTTGTTTGTCC
AA-------G-TTT-AGC-TTTTCTAAA--ACGAT-------------------------
-------------------T-G-TCTATCATG------------TGTTAACGTGG-TAGA
CAGCTTC-GAATATGAATGCTACCTGGTTGATCCTGCCAGTAGTCATATGCTTGTCTCAA
AGATTAAGCCAT
>Anaphalis_virgata_22972
------------------------------------------------------------
------------------------------------------------------------
---------------------------------------------------------TG-
GCATACCTCTTCAGTCTTGTGTCAATGCTT-------GTATTGCATTGAATGCACGGTGG
GTTTCTTGTGTTGCATGCCTAA-TTAATGGTATCGC--TTGATG--AAT-T-GGTATTCC
TTTCGTCTTGTGTCGCCT-----ATACGATGTGAGATGAACC-TTAAAGCAGCCTTTTTG
ATCCACTC-TTTTGATGCATACGCA-TTGATTTTGTGGCCC-ATTGAGTG-TTGCTTGGT
CTCATGGATATGGAACCTGGTGTGGGCATGG-AA-TC--TTACTGGTTCCTTGTTTGCCC
AA-------G-TTT-AGC-TTTTCTAAA--ACGAT-------------------------
-------------------T-G-TCTATCATG------------TGTTAACGTGG-TAGA
CAGCTTC-GAATATGAATGCTACCTGGTTGATCCTGCCAGTAGTCATATGCTTGTCTCAA
AGATTAAGCCAT
>Anaphalis_margaritacea_4465
------------------------------------------------------------
------------------------------------------------------------
---------------------------------------------------------TG-
GCATACCTCTTCAGTCTTGTGTCAATGCTT-------GTATTGCATTGAATGCACGGTGG
GTTTCTTGTGTTGCATGCCTAA-TTAATGGTATCGT--TTGATG--AAT-T-GGTATTCC
TTTCGTCTTGGGTCGCAT-----ATGCGATGTGAGATGAACC-TTGAAGCAACCTTTGTG
ATCCACTC-TTTTGATGCATACGCA-TTGATTTTGTGGCCC-ATTGAGTG-TTGCTTGGT
CTCATGGATATGGAACCTGGTGTGGGCATGG-AA-TC--TTACTGGTTCCTTGTTTGTCC
AA-------G-TTT-AGC-TTTTCTAAA--ACGAT-------------------------
-------------------T-G-TCTATCATG------------TGTTAATGTGG-TAGA
CAGCTTC-GAATATGAATGCTACCTGGTTGATCCTGCCAGTAGTCATATGCTTGTCTCAA
AGATTAAGCCAT
>Anaphalis_margaritacea_9535
------------------------------------------------------------
------------------------------------------------------------
---------------------------------------------------------TG-
GCATACCTCTTCAGTCTTGTGTCAATGCTT-------GTATTGCATTGAATGCACGGTGG
GTTTCTTGTGTTGCATGCCTAA-TTAATGGTATCGT--TTGATG--AAT-T-GGTATTCC
TTTCGTCTTGGGTCGCAT-----ATGCGATGTGAGATGAACC-TTGAAGCAACCTTTGTG
ATCCACTC-TTTTGATGCATACGCA-TTGATTTTGTGGCCC-ATTGAGTG-TTGCTTGGT
CTCATGGATATGGAACCTGGTGTGGGCATGG-AA-TC--TTACTGGTTCCTTGTTTGTCC
AA-------G-TTT-AGC-TTTTCTAAA--ACGAT-------------------------
-------------------T-G-TCTATCATG------------TGTTAATGTGG-TAGA
CAGCTTC-GAATATGAATGCTACCTGGTTGATCCTGCCAGTAGTCATATGCTTGTCTCAA
AGATTAAGCCAT
>Anaphalis_oxyphylla_1743
------------------------------------------------------------
------------------------------------------------------------
---------------------------------------------------------TG-
GCATACCTCTTCAGTCTTGTGTCAATGCTT-------GTATTGCATTGAATGCACGGTGG
GTTTCTTGTGTTGCATGCCTAA-TTAATGGTATCGC--TTGATG--AAT-T-GGTATTCC
TTTCGTCTTGTGTCGCCT-----ATGCGATGTGAGATGAACC-TTGAAGCAACCTTTGTG
ATCCACTC-TTTTGATGCATACGCA-TTGATTTTGTGGCCC-ATTGAGTG-TTGCTTGGT
CTCATGGATATGGAACCTGGTGTGGGCATGG-AA-TC--TTATTGGTTCCTTGTTTGCCC
AA-------G-TTT-AGC-TTTTCTAAA--ACGAT-------------------------
-------------------T-G-TCTATCATG------------TGTTAACGTGG-TAGA
CAGCTTC-GAATATGAATGCTACCTGGT--GTCCTGCCGC--------------------
------------
>Anaphalis_margaritacea_1077
------------------------------------TTGCTTGG-CA--TTGA---GCTT
GGTGGGTTGCTACTGGTT-GGGTG-TCTTC-GGGG-ATGTC-TACCGTAAA-GGTGCATG
AGTGGTGTTTGGTTTGTTATGGGTGGTTGGCTCTTTGCTTGCGCAACAACTTCTACCCG-
GCATACCTCTTCAGTCTTGTGTCAATGCTT-------GTATTGCATTGAATGCACGGTGG
GTTTCTTGTGTTGCATGCCTAA-TTAATGGTATCGC--TTGATG--AAT-T-GGTATTCT
TTTCGTCTTGTGTCGCCT-----ATGCGATGTGAGATGAACC-TTGAAGCAACCTTTGTG
ATCCACTC-TTTTGATGCATACGCA-TTGATTTTGTGGCCC-ATTGAGTG-TTGCTTGGT
CTCATGGATATGGAACCTGGTGTGGGCATGG-AA-TC--TTACTGGTTCCTTGTTTGCCC
AA-------G-TTT-AGC-TTTTCTAAA--ACGAT-------------------------
-------------------T-G-TCTATCATG------------TGTTAACGTGG-TAGA
CAGCTTC-GAATATGAATGCTACCTGGTTGATCCTGCCAGTAGTCATATGCTTGTCTCAA
G-----------
>Anaphalis_margaritacea_1752
----------------------------------GCTTGCTTGG-CA--TTGA---GCTT
GGTGGGTTGCTACTGGTT-GGGTG-TCTTC-GGGG-ATGTC-TACCGTAAA-GGTGCATG
AGTGGTGTTTGGTTTGTTATGGGTGGTTGGCTCTTTGCTTGCGCAACAACTTCTACCCG-
GCATACCTCTTCAGTCTTGTGTCAATGCTT-------GTATTGCATTGAACGCACGGTGG
GTTTCTTGTGTTGCATGCCTAA-TTAATGGTATCGC--TTGATG--AAT-T-GGTATTCC
TTTCGTCTGGT-TCGCCT-----ATGCGATGTGAGATGAACC-TTGAAGCAACCTTTGTG
ATCCACTC-TTTTGATGCATACGCA-TTGATTTTGTGGCCC-ATTGAGTG-TTGCTTGGT
CTCATGGATATGGAACCTGGTGTGGGCATGG-AA-TC--TTACTGGTTCCTTGTTTGCCC
AA-------G-TTT-AGC-TTTTCTAAA--ACGAT-------------------------
-------------------T-G-TCTATCATG------------TGTTAACGTGG-TAGA
TAGCTTC-GAATATGAATGCTACCTGGTTGATCCTGCCAGTAGTCATATGT---------
------------
>Anaphalis_nubigena
------------------------------------------------------------
------------------------------------------------------------
----------------------------------------GCGCAACAACTTCTACCCG-
GCATACCTCTTCAGTCTTGTGTCAATGCTT-------GTATTGCATTGAATGCACGGTGG
GTTTCTTGTGTTGCATGCCTAA-TTAATGGTATCGC--TTGATG--AAT-T-GGTATTCC
TTTCGTCTTGTGTCGCCT-----ATGCGATGTGAGATGAACC-TTAAAGCAGCCTTTTTG
ATCCACTC-TTTTGATGGAAACGCA-TTGATTTTGTGGCCC-ATTGAGTG-TTGCTTGGT
CTCATGGATATGGAACCTGGTGTGGGTATGG-AA-TC--TTACTGGTTCCTTGTTTGCCC
AA-------G-TTT-AGC-TTTTCTAAA--ACGAT-------------------------
-------------------T-G-TCTATCATG------------TGTTAATGTGG-TAGA
CAGCTTC-GAACATGAATGCTACCTGGTTGATCCTGCCGG--------------------
------------
>Anaphalis_hellwigii_10748
--------------------------------CAGCTTGCTTGG-CA--TTGA---GCTT
GGTGGGTTGCTACTGGTT-GGGTG-TCTTC-GGGG-ATGTC-TACCGTAAA-GGTGCATG
AGTGGTGTTTGGTTTGTTATGGGTGGTTGGCTCTTTGCTTGCGCAACAACTTCTACCCG-
GCATACCTCTTCAGTCTTGTGTCAATGCTT-------GTATTGCATTGAATGCACTGTGG
GTTTCTTGTGTTGCATGCCTAA-TTAATGGTATCGC--TTGATG--AAT-T-GGTATTCC
TTTCGTCTTGTGTCACCT-----ATGCGATGTGAGATGAACC-TTGAAGCAACCTTTGTG
ATCCACTC-TTTTGATGCATACGCA-TTGATTTTGTGGCCC-ATTGAGTG-TTGCTTGGT
CTCATGGATATGGAACCTGGTGTGGGCATGG-AA-TC--TCACTGGTTCCTTGTTTGCCT
AA-------C-TTT-AGC-TTTTCTAAA--ACGAT-------------------------
-------------------T-G-TCTATCATG------------TGTTAACGTGG-TAAA
CAGC-TC-GAATATGAATGGT---------------------------------------
------------
>Anaphalis_hellwigii_10753
--------------------------------CAGCTTGCTTGG-CA--TTGA---GCTT
GGTGGGTTGCTACTGGTT-GGGTG-TCTTC-GGGG-ATGTC-TACCGTAAA-GGTGCATG
AGTGGTGTTTGGTTTGTTATGGGTGGTTGGCTCTTTGCTTGCGCAACAACTTCTACCCG-
GCATACCTCTTCAGTCTTGTGTCAATGCTT-------GTATTGCATTGAATGCACTGTGG
GTTTCTTGTGTTGCATGCCTAA-TTAATGGTATCGC--TTGATG--AAT-T-GGTATTCC
TTTCGTCTTGTGTCACCT-----ATGCGATGTGAGATGAACC-TTGAAGCAACCTTTGTG
ATCCACTC-TTTTGATGCATACGCA-TTGATTTTGTGGCCC-ATTGAGTG-TTGCTTGGT
CTCATGGATATGGAACCTGGTGTGGGCATGG-AA-TC--TCACTGGTTCCTTGTTTGCCT
AA-------C-TTT-AGC-TTTTCTAAA--ACGAT-------------------------
-------------------T-G-TCTATCATG------------TGTTAACGTGG-TAAA
CAGCTTC-GAATATGAATGAA---------------------------------------
------------
>Anaphalis_aureopunctata_38255
GTGCATTCTGTGG--TCATTTTGGC-TGTTGGTAGCTTGCTTGG-CAA-TTGA---GCTT
GGTGGGTTGCTACTGGTT-GGGTG-TCTTC-GGGG-ATGTT-TACCGTAAA-GGTGCATG
AGTGGTGTTTGGTTTGTTACGGGTGGTTGGCTCTTTGCTTGCGCAACAACTTCTACCTG-
GCATACCTTTTCATTCTTGTGTCAATGCTT-------GTATTGCATTGAATGCATGGTGG
GTTTCTTGTGTTGCATGCCTAA-TTAATGGTATCGC--TTGATG--ATT-T-GGTATTCC
TTTTGTCTTGTGTCGCCT-----ATGCGATGTGAGATGAACC-TTGAAGCAGCCTTTGTG
ATCCACTC-TTTTGATGCATACGCA-TTGATTTTGTGGCCC-ATTGAGTG-TTGCTTGGT
AACATGGATATGGAACCTGGTGTGGGCATGG-AA-TC--TTAATGGTTCCTTGTTTGCCC
AA-------G-TTT-AGC-TTTTCTAAA--ACGAT-------------------------
-------------------T-G-TCTACCATG------------TGTTAACGTGG-CAGA
CTGTTTC-GAATATGAATGCTACCTGGTTGATCCTGCCAGTAGTCATATGCTTGTCTCAA
AGATTAAGCCAT
>Anaphalis_contortiformis_DS11523
GTGCATTCTGTGG--TCATTTTGGC-TGTTGGCAGCTTGCTTGG-CAA-TTGA---GCTT
GGTGGGTTGCTACTGGTT-GGGTG-TCTTC-GGGG-ATGTT-TACCGTAAA-GGTGCATG
AGTGGTGTTTGGTTTGTTACGGGTGGTTGGCTCTTTGCTTGCGCAACAACTTCTACCTG-
GCATACCTTTTCATTCTTGTGTCAATGCTT-------GTATTGCATTGAATGCATGGTGG
GTTTCTTGTGTTGCATGCCTAA-TTAATGGTATCGC--TTGATG--ATT-T-GGTATTCC
TTTTGTCTTGTGTCGCCT-----ATGCGATGTGAGATGAACC-TTGAAGCAGCCTTTGTG
ATCCACTC-TTTTGATGCATACGCA-TTGATTTTGTGGCCC-ATTGAGTG-TTGCTTGGT
AACATGGATATGGAACCTGGTGTGGGCATGG-AA-TC--TTAATGGTTCCTTGTTTGCCC
AA-------G-TTT-AGC-TTTTCTAAA--ACGAT-------------------------
-------------------T-G-TCTACCATG------------TGTTAACGTGG-TAGA
CTGTTTC-GAATATGAATGCTACCTGGTTGATCCTGCCAGTAGTCATATGCTTGTCTCAA
AGATTAAGCCAT
>Anaphalis_contortiformis_1655
GTGCATTCTGGGG--TCATTTTGGC-TATTGGCAGCTTGCTTGG-CAA-TTGA---GCTT
GGTGGGTTGCTACTGGTT-GGGTG-TCTTC-GGGG-ATGTT-TACCGTAAA-GGTGCATG
AGTGGTGTTTGGTTTGTTACGGGTGGTTGGCTCTTTGCTTGCGCAACAACTTCTACCTG-
GCATACCTTTTCATTCTTGTGTCAATGCTT-------GTATTGCATTGAATGCATGGTGG
GTTTCTTGTGTTGCATGCCTAA-TTAATGGTATCGC--TTGATG--ATT-T-GGTATTCC
TTTTGTCTTGTGTCGCCT-----ATGCGATGTGAGATGAACC-TTGAAGCAGCCTTTGTG
ATCCACTC-TTTTGATGCATACGCA-TTGATTTTGTGGCCC-ATTGAGTG-TTGCTTGGT
AACATGGATATGGAACCTGGTGTGGGCATGG-AA-TC--TTAATGGTTCCTTGTTTGCCC
AA-------G-TTT-AGC-TTTTCTAAA--ACGAT-------------------------
-------------------T-G-TCTACCATG------------TGTTAACGTGG-TAGA
CTGTTTC-GAATATGAATGCTACCTGGTTGATCCTGCCAGTAGTCATATGCTTGTCTCAA
AGATTAAGCCAT
>Anaphalis_flaccida_2127
GTGCATTCTGGGG--TCATTTTGGC-TGTTGGCAGCTTGCTTGG-CAA-TTGA---GCTT
GGTGGGTTGCTACTGGTT-GGGTG-TCTTC-GGGG-ATGTT-TACCGTAAA-GGTGCATG
AGTGGTGTTTGGTTTGTTACGGGTGGTTGGCTCTTTGCTTGCGCAACAACTTCTACCTG-
GCATACCTTTTCATTCTTGTGTCAATGCTT-------GTATTGCATTGAATGCATGGTGG
GTTTCTTGTGTTGCATGCCTAA-TTAATGGTATCGC--TTGATG--ATT-T-KGTATTCC
TTTTGTCTTGTGTCGCCT-----ATGCGATGTGAGATGAACC-TTGAAGCAGCCTTTGTG
ATCCACTC-TTTTGATGCATACGCA-TTGATTTTGTGGCCC-ATTGAGTG-TTGCTTGGT
AACATGGATATGGAACCTGGTGTGGGCATGG-AA-TC--TTAATGGTTCCTTGTTTGCCC
AA-------G-TTT-AGC-TTTTCTAAA--ACGAT-------------------------
-------------------T-G-TCTACCATG------------TGTTAACGTGG-TAGA
CTGTTTC-GAATATGAATGCTACCTGGTTGATCCTGCCAGTAGTCATATGCTTGTCTCAA
AGATTAAGCCAT
>Anaphalis_aureopunctata_39694
GTGCATTCTGTGG--TCATTTTGGC-TGTTGGTAGCTTGCTTGG-CAA-TTGA---GCTT
GGTGGGTTGCTACTGGTT-GGGTG-TCTTC-GGGG-ATGTT-TACCGTAAA-GGTGCATG
AGTGGTGTTTGGTTTGTTACGGGTGGTTGGCTCTTTGCTTGCGCAACAACTTCTACCTG-
GCATACCTTTTCATTCTTGTGTCAATGCTT-------GTATTGCATTGAATGCATGGTGG
GTTTCTTGTGTTGCATGCCTAA-TTAATGGTATCGC--TTGATG--ATT-T-TGTATTCC
TTTTGTCTTGTGTCGCCT-----ATGCGATGTGAGATGAACC-TTGAAGCAGCCTTTGTG
ATACACTC-TTTTGATGCATACGCA-TTGATTTTGTGGCCC-ATTGAGTG-TTGCTTGGT
AACATGGATATGGAACCTGGTGTGGGCATGG-AA-TC--TTAATGGTTCCTTGTTTGCCC
AA-------G-TTT-AGC-TTTTCTAAA--ACGAT-------------------------
-------------------T-G-TCTACCATG------------TGTTAACGTGG-TAGA
CTGTTTC-GAATATGAATGCTACCTGGTTGATCCTGCCAGTAGTCATATGCTTGTCTCAA
AGATTAAGCCAT
>Anaphalis_elegans_DS11438
GTGCATTCTGTGG--TCATTTTGGC-TGTTGGTAGCTTGCTTGG-CAA-TTGA---GCTT
GGTGGGTTGCTACTGGTT-GGGTG-TCTTC-GGGG-ATGTT-TACCGTAAA-GGTGCATG
AGTGGTGTTTGGTTTGTTACGGGTGGTTGGCTCTTTGCTTGCGCAACAACTTCTACCTG-
GCATACCTTTTCATTCTTGTGTCAATGCTT-------GTATTGCATTGAATGCATGGTGG
GTTTCTTGTGTTGCATGCCTAA-TTAATGGTATCGC--TTGATG--ATT-T-TGTATTCC
TTTTGTCTTGTGTCGCCT-----ATGCGATGTGAGATGAACC-TTGAAGCAGCCTTTGTG
ATACACTC-TTTTGATGCATACGCA-TTGATTTTGTGGCCC-ATTGAGTG-TTGCTTGGT
AACATGGATATGGAACCTGGTGTGGGCATGG-AA-TC--TTAATGGTTCCTTGTTTGCCC
AA-------G-TTT-AGC-TTTTCTAAA--ACGAT-------------------------
-------------------T-G-TCTACCATG------------TGTTAACGTGG-TAGA
CTGTTTC-GAATATGAATGCTACCTGGTTGATCCTGCCAGTAGTCATATGCTTGTCTCAA
AGATTAAGCCAT
>Anaphalis_elegans_DS13580
GTGCATTCTGTGG--TCATTTTGGC-TGTTGGTAGCTTGCTTGG-CAA-TTGA---GCTT
GGTGGGTTGCTACTGGTT-GGGTG-TCTTC-GGGG-ATGTT-TACCGTAAA-GGTGCATG
AGTGGTGTTTGGTTTGTTACGGGTGGTTGGCTCTTTGCTTGCGCAACAACTTCTACCTG-
GCATACCTTTTCATTCTTGTGTCAATGCTT-------GTATTGCATTGAATGCATGGTGG
GTTTCTTGTGTTGCATGCCTAA-TTAATGGTATCGC--TTGATG--ATT-T-TGTATTCC
TTTTGTCTTGTGTCGCCT-----ATGCGATGTGAGATGAACC-TTGAAGCAGCCTTTGTG
ATACACTC-TTTTGATGCATACGCA-TTGATTTTGTGGCCC-ATTGAGTG-TTGCTTGGT
AACATGGATATGGAACCTGGTGTGGGCATGG-AA-TC--TTAATGGTTCCTTGTTTGCCC
AA-------G-TTT-AGC-TTTTCTAAA--ACGAT-------------------------
-------------------T-G-TCTACCATG------------TGTTAACGTGG-TAGA
CTGTTTC-GAATATGAATGCTACCTGGTTGATCCTGCCAGTAGTCATATGCTTGTCTCAA
AGATTAAGCCAT
>Anaphalis_viridis_DS11428
GTGCATTCTGTGG--TCATTTTGGC-TGTTGGTAGCTTGCTTGG-CAA-TTGA---GCTT
GGTGGGTTGCTACTGGTT-GGGTG-TCTTC-GGGG-ATGTT-TACCGTAAA-GGTGCATG
AGTGGTGTTTGGTTTGTTACGGGTGGTTGGCTCTTTGCTTGCGCAACAACTTCTACCTG-
GCATACCTTTTCATTCTTGTGTCAATGCTT-------GTATTGCATTGAATGCATGGTGG
GTTTCTTGTGTTGCATGCCTAA-TTAATGGTATCGC--TTGATG--ATT-T-TGTATTCC
TTTTGTCTTGTGTCGCCT-----ATGCGATGTGAGATGAACC-TTGAAGCAGCCTTTGTG
ATACACTC-TTTTGATGCATACGCA-TTGATTTTGTGGCCC-ATTGAGTG-TTGCTTGGT
AACATGGATATGGAACCTGGTGTGGGCATGG-AA-TC--TTAATGGTTCCTTGTTTGCCC
AA-------G-TTT-AGC-TTTTCTAAA--ACGAT-------------------------
-------------------T-G-TCTACCATG------------TGTTAACGTGG-TAGA
CTGTTTC-GAATATGAATGCTACCTGGTTGATCCTGCCAGTAGTCATATGCTTGTCTCAA
AGATTAAGCCAT
>Anaphalis_aureopunctata_var__plantaginifolia_DS13531
GTGCATTCTGTGG--TCATTTTGGC-TGTTGGTAGCTTGCTTGG-CAA-TTGA---GCTT
GGTGGGTTGCTACTGGTT-GGGTG-TCTTC-GGGG-ATGTT-TACCGTAAA-GGTGCATG
AGTGGTGTTTGGTTTGTTACGGGTGGTTGGCTCTTTGCTTGCGCAACAACTTCTACCTG-
GCATACCTTTTCATTCTTGTGTCAATGCTT-------GTATTGCATTGAATGCATGGTGG
GTTTCTTGTGTTGCATGCCTAA-TTAATGGTATCGC--TTGATG--ATT-T-TGTATTCC
TTTTGTCTTGTGTCGCCT-----ATGCGATGTGAGATGAACC-TTGAAGCAGCCTTTGTG
ATCCACTC-TTTTGATGCATACGCA-TTGATTTTGTGGCCC-ATTGAGTG-TTGCTTGGT
AACATGGATATGGAACCTGGTGTGGGCATGG-AA-TC--TTAATGGTTCCTTGTTTGCCC
AA-------G-TTT-AGC-TTTTCTAAA--ACGAT-------------------------
-------------------T-G-TCTACCATG------------TGTTAACGTGG-TAGA
CTGTTTC-GAATATGAATGCTACCTGGTTGATCCTGCCAGTAGTCATATGCTTGTCTCAA
AGATTAAGCCAT
>Anaphalis_likiangensis_1907201
GTGCATTCTGTGG--TCATTTTGGC-TGTTGGTAGCTTGCTTGG-CAA-TTGA---GCTT
GGTGGGTTGCTACTGGTT-GGGTG-TCTTC-GGGG-ATGTT-TACCGTAAA-GGTGCATG
AGTGGTGTTTGGTTTGTTACGGGTGGTTGGCTCTTTGCTTGCGCAACAACTTCTACCTG-
GCATACCTTTTCATTCTTGTGTCAATGCTT-------GTATTGCATTGAATGCATGGTGG
GTTTCTTGTGTTGCATGCCTAA-TTAATGGTATCGC--TTGATG--ATT-T-TGTATTCC
TTTTGTCTTGTGTCGCCT-----ATGCGATGTGAGATGAACC-TTGAAGCAGCCTTTGTG
ATCCACTC-TTTTGATGCATACGCA-TTGATTTTGTGGCCC-ATTGAGTG-TTGCTTGGT
AACATGGATATGGAACCTGGTGTGGGCATGG-AA-TC--TTACTGGTTCCTTGTTTGCCC
AA-------G-TTT-AGC-TTTTCTAAA--ACGAT-------------------------
-------------------T-G-TCTACCATG------------TGTTAACGTGG-TAGA
CTGTTTC-GAATATGAATGCTACCTGGTTGATCCTGCCAGTAGTCATATGCTTGTCTCAA
AGATTAAGCCAT
>Anaphalis_pannosa_DS11433
GTGCATTCTGTGG--TCATTTTGGC-TGTTGGTAGCTTGCTTGG-CAA-TTGA---GCTT
GGTGGGTTGCTACTGGTT-GGGTG-TCTTC-GGGG-ATGTT-TACCGTAAA-GGTGCATG
AGTGGTGTTTGGTTTGTTACGGGTGGTTGGCTCTTTGCTTGCGCAACAACTTCTACCTG-
GCATACCTTTTCATTCTTGTGTCAATGCTT-------GTATTGCATTGAATGCATGGTGG
GTTTCTTGTGTTGCATGCCTAA-TTAATGGTATCGC--TTGATG--ATT-T-TGTATTCC
TTTTGTCTTGTGTCGCCT-----ATGCGATGTGAGATGAACC-TTGAAGCAGCCTTTGTG
ATACACTC-TTTTGATGCATACGCA-TTGATTTTGTGGCCC-ATTGAGTG-ATGCTTGGT
AACATGGATATGGAACCTGGTGTGGGCATGG-AA-TC--TTAATGGTTCCTTGTTTGCCC
AA-------G-TTT-AGC-TTTTCTAAA--ACGAT-------------------------
-------------------T-G-TCTACCATG------------TGTTAACGTGG-TAGA
CTGTTTC-GAATATGAATGCTACCTGGTTGATCCTGCCAGTAGTCATATGCTTGTCTCAA
AGATTAAGCCAT
>Anaphalis_bicolor_1645
GTGCATTCTGGGG--TCATTTTGGC-TGTTGGCAGCTTGCTTGG-CAA-TTAA---GCTT
GGTGGGTTGCTACTGGTT-GGGTG-TCTTC-GGGG-ATGTT-TACCGTAAA-GGTGCATG
AGTGGTGTTTGGTTTGTTACGGGTGGTTGGCTCTTTGCTTGCGCAACAACTTCTACCTG-
GCATACCTCTTCATTCTTGTGTCAATGCTT-------GTATTGCATTGAATGCATGGTGG
GTTTCTTGTGTTGCATGCCTAA-TTAATGGTATCGC--TTGATG--ATT-T-GGTATTCC
TTTTGTCTTGTGTCGCCT-----ATGCGATGTGAGATGAACC-TTGAAGCAGCCTTTRTG
ATCCACTC-TTTTGATGCATACACA-TTGATTTTGTGGCCC-ATTGAGTG-TTGCTTGGT
AACATGGATATGGAACCTGGTGTGGGCATGG-AA-TC--TTAATGGTTCCTTGTTTGCCC
AA-------G-TTT-AGC-TTTTCTAAA--ACGAT-------------------------
-------------------T-G-TCTACCATG------------TGTTAACGTGG-TAGA
CTGTTTC-GAATATGAATGCTACCTGGTTGATCCTGCCAGTAGTCATATGCTTGTCTCAA
AGATTAAGCCAT
>Anaphalis_gracilis_E015
GTGCCTTCTGGGG--TCATTTTGGC-TGTTGGCAGCTTGCTTGG-CAA-TTAA---GCTT
GGTGGGTTGCTACTGGTT-GGGTG-TCTTC-GGGG-ATGTT-TACCGTAAA-GGTGCATG
AGTGGTGTTTGGTTTGTTACGGGTGGTTGGCTCTTTGCTTGCGCAACAACTTCTACCTG-
GCATACCTCTTCATTCTTGTGTCAATGCTT-------GTATTGCATTGAATGCATGGTGG
GTTTCTTGTGTTGCATGCCTAA-TTAATGGTATCGC--TTGATG--ATT-T-GGTATTCC
TTTTGTCTTGTGTCGCCT-----ATGCGATGTGAGATGAACC-TTGAAGCAGCCTTTATG
ATCCACTC-TTTTGATGCATACACA-TTGATTTTGTGGCCC-ATTGAGTG-TTGCTTGGT
AACATGGATATGGAACCTGGTGTGGGCATGG-AA-TC--TTAATGGTTCCTTGTTTGCCC
AA-------G-TTT-AGC-TTTTCTAAA--ACGAT-------------------------
-------------------T-G-TCTACCATG------------TGTTAACGTGG-TAGA
CTGTTTC-GAATATGAATGCTACCTGGTTGATCCTGCCAGTAGTCATATGCTTGTCTCAA
AGATTAAGCCAT
>Anaphalis_bicolor_36420
GTGCATTCTGTGG--TCATTTTGGC-TGTTGGCAGCTTGCTTGG-CAA-TTAA---GCTT
GGTGGGTTGCTACTGGTT-GGGTG-TCTTC-GGGG-ATGTT-TACCGTAAA-GGTGCATG
AGTGGTGTTTGGTTTGTTACGGGTGGTTGGCTCTTTGCTTGCGCAACAACTTCTACCTG-
GCATACCTCTTCATTCTTGTGTCAATGCTT-------GTATTGCATTGAATGCATGGTGG
GTTTCTTGTGTTGCATGCCTAA-TTAATGGTATCGC--TTGATG--ATT-T-GGTATTCC
TTTTGTCTTGTGTCGCCT-----ATGCGATGTGAGATGAACC-TTGAAGCAGCCTTTGTG
ATCCACTC-TTTTGATGCATACACA-TTGATTTTGTGGCCC-ATTGAGTG-TTGCTTGGT
AACATGGATATGGAACCTGGTGTGGGCATGG-AA-TC--TTAATGGTTCCTTGTTTGCCC
AA-------G-TTT-AGC-TTTTCTAAA--ACGAT-------------------------
-------------------T-G-TCTACCATG------------TGTTAACGTGG-TAGA
CTGTTTC-GAATATGAATGCTACCTGGTTGATCCTGCCAGTAGTCATATGCTTGTCTCAA
AGATTAAGCCAT
>Anaphalis_chungtienensis_DS13594
GTGCATTCTGTGG--TCATTTTGGC-TGTTGGCAGCTTGCTTGG-CAA-TTAA---GCTT
GGTGGGTTGCTACTGGTT-GGGTG-TCTTC-GGGG-ATGTT-TACCGTAAA-GGTGCATG
AGTGGTGTTTGGTTTGTTACGGGTGGTTGGCTCTTTGCTTGCGCAACAACTTCTACCTG-
GCATACCTCTTCATTCTTGTGTCAATGCTT-------GTATTGCATTGAATGCATGGTGG
GTTTCTTGTGTTGCATGCCTAA-TTAATGGTATCGC--TTGATG--ATT-T-GGTATTCC
TTTTGTCTTGTGTCGCCT-----ATGCGATGTGAGATGAACC-TTGAAGCAGCCTTTGTG
ATCCACTC-TTTTGATGCATACACA-TTGATTTTGTGGCCC-ATTGAGTG-TTGCTTGGT
AACATGGATATGGAACCTGGTGTGGGCATGG-AA-TC--TTAATGGTTCCTTGTTTGCCC
AA-------G-TTT-AGC-TTTTCTAAA--ACGAT-------------------------
-------------------T-G-TCTACCATG------------TGTTAACGTGG-TAGA
CTGTTTC-GAATATGAATGCTACCTGGTTGATCCTGCCAGTAGTCATATGCTTGTCTCAA
AGATTAAGCCAT
>Anaphalis_flaccida_35858
GTGCATTCTGTGG--TCATTTTGGC-TGTTGGCAGCTTGCTTGG-CAA-TTAA---GCTT
GGTGGGTTGCTACTGGTT-GGGTG-TCTTC-GGGG-ATGTT-TACCGTAAA-GGTGCATG
AGTGGTGTTTGGTTTGTTACGGGTGGTTGGCTCTTTGCTTGCGCAACAACTTCTACCTG-
GCATACCTCTTCATTCTTGTGTCAATGCTT-------GTATTGCATTGAATGCATGGTGG
GTTTCTTGTGTTGCATGCCTAA-TTAATGGTATCGC--TTGATG--ATT-T-GGTATTCC
TTTTGTCTTGTGTCGCCT-----ATGCGATGTGAGATGAACC-TTGAAGCAGCCTTTGTG
ATCCACTC-TTTTGATGCATACACA-TTGATTTTGTGGCCC-ATTGAGTG-TTGCTTGGT
AACATGGATATGGAACCTGGTGTGGGCATGG-AA-TC--TTAATGGTTCCTTGTTTGCCC
AA-------G-TTT-AGC-TTTTCTAAA--ACGAT-------------------------
-------------------T-G-TCTACCATG------------TGTTAACGTGG-TAGA
CTGTTTC-GAATATGAATGCTACCTGGTTGATCCTGCCAGTAGTCATATGCTTGTCTCAA
AGATTAAGCCAT
>Anaphalis_gracilis_29966
GTGCATTCTGTGG--TCATTTTGGC-TGTTGGCAGCTTGCTTGG-CAA-TTAA---GCTT
GGTGGGTTGCTACTGGTT-GGGTG-TCTTC-GGGG-ATGTT-TACCGTAAA-GGTGCATG
AGTGGTGTTTGGTTTGTTACGGGTGGTTGGCTCTTTGCTTGCGCAACAACTTCTACCTG-
GCATACCTCTTCATTCTTGTGTCAATGCTT-------GTATTGCATTGAATGCATGGTGG
GTTTCTTGTGTTGCATGCCTAA-TTAATGGTATCGC--TTGATG--ATT-T-GGTATTCC
TTTTGTCTTGTGTCGCCT-----ATGCGATGTGAGATGAACC-TTGAAGCAGCCTTTGTG
ATCCACTC-TTTTGATGCATACACA-TTGATTTTGTGGCCC-ATTGAGTG-TTGCTTGGT
AACATGGATATGGAACCTGGTGTGGGCATGG-AA-TC--TTAATGGTTCCTTGTTTGCCC
AA-------G-TTT-AGC-TTTTCTAAA--ACGAT-------------------------
-------------------T-G-TCTACCATG------------TGTTAACGTGG-TAGA
CTGTTTC-GAATATGAATGCTACCTGGTTGATCCTGCCAGTAGTCATATGCTTGTCTCAA
AGATTAAGCCAT
>Anaphalis_larium_DS11434
GTGCATTCTGTGG--TCATTTTGGC-TGTTGGCAGCTTGCTTGG-CAA-TTAA---GCTT
GGTGGGTTGCTACTGGTT-GGGTG-TCTTC-GGGG-ATGTT-TACCGTAAA-GGTGCATG
AGTGGTGTTTGGTTTGTTACGGGTGGTTGGCTCTTTGCTTGCGCAACAACTTCTACCTG-
GCATACCTCTTCATTCTTGTGTCAATGCTT-------GTATTGCATTGAATGCATGGTGG
GTTTCTTGTGTTGCATGCCTAA-TTAATGGTATCGC--TTGATG--ATT-T-GGTATTCC
TTTTGTCTTGTGTCGCCT-----ATGCGATGTGAGATGAACC-TTGAAGCAGCCTTTGTG
ATCCACTC-TTTTGATGCATACACA-TTGATTTTGTGGCCC-ATTGAGTG-TTGCTTGGT
AACATGGATATGGAACCTGGTGTGGGCATGG-AA-TC--TTAATGGTTCCTTGTTTGCCC
AA-------G-TTT-AGC-TTTTCTAAA--ACGAT-------------------------
-------------------T-G-TCTACCATG------------TGTTAACGTGG-TAGA
CTGTTTC-GAATATGAATGCTACCTGGTTGATCCTGCCAGTAGTCATATGCTTGTCTCAA
AGATTAAGCCAT
>Anaphalis_sinica_29691
GTGCATTCTGTGG--TCATTTTGGC-TGTTGGCAGCTTGCTTGG-CAA-TTAA---GCTT
GGTGGGTTGCTACTGGTT-GGGTG-TCTTC-GGGG-ATGTT-TACCGTAAA-GGTGCATG
AGTGGTGTTTGGTTTGTTACGGGTGGTTGGCTCTTTGCTTGCGCAACAACTTCTACCTG-
GCATACCTCTTCATTCTTGTGTCAATGCTT-------GTATTGCATTGAATGCATGGTGG
GTTTCTTGTGTTGCATGCCTAA-TTAATGGTATCGC--TTGATG--ATT-T-GGTATTCC
TTTTGTCTTGTGTCGCCT-----ATGCGATGTGAGATGAACC-TTGAAGCAGCCTTTGTG
ATCCACTC-TTTTGATGCATACACA-TTGATTTTGTGGCCC-ATTGAGTG-TTGCTTGGT
AACATGGATATGGAACCTGGTGTGGGCATGG-AA-TC--TTAATGGTTCCTTGTTTGCCC
AA-------G-TTT-AGC-TTTTCTAAA--ACGAT-------------------------
-------------------T-G-TCTACCATG------------TGTTAACGTGG-TAGA
CTGTTTC-GAATATGAATGCTACCTGGTTGATCCTGCCAGTAGTCATATGCTTGTCTCAA
AGATTAAGCCAT
>Anaphalis_hymenolepis_41543
GTGCATTCTGTGG--TCATTTTGGC-TGTTGGCAGCTTGCTTGG-CAA-TTAA---GCTT
GGTGGGTTGCTACTGGTT-GGGTG-TCTTC-GGGG-ATGTT-TACCGTAAA-GGTGCATG
AGTGGTGTTTGGTTTGTTACGGGTGGTTGGCTCTTTGCTTGCGCAACAACTTCTACCTG-
GCATACCTCTTCATTCTTGTGTCAATGCTT-------GTATTGCATTGAATGCATGGTGG
GTTTCTTGTGTTGCATGCCTAA-TTAATGGTATCGC--TTGATG--ATT-T-GGTATTCC
TTTTGTCTTGTGTCGCCT-----ATGCGATGTGAGATGAACC-TTGAAGCAGCCTTTATG
ATCCACTC-TTTTGATGCATACACA-TTGATTTTGTGGCCC-ATTGAGTG-TTGCTTGGT
AACATGGATATGGAACCTGGTGTGGGCATGG-AA-TC--TTAATGGTTCCTTGTTTGCCC
AA-------G-TTT-AGC-TTTTCTAAA--ACGAT-------------------------
-------------------T-G-TCTACCATG------------TGTTAACGTGG-TAGA
CTGTTTC-GAATATGAATGCTACCTGGTTGATCCTGCCAGTAGTCATATGCTTGTCTCAA
AGATTAAGCCAT
>Anaphalis_muliensis_DS11436
GTGCATTCTGTGG--TCATTTTGGC-TGTTGGCAGCTTGCTTGG-CAA-TTAA---GCTT
GGTGGGTTGCTACTGGTT-GGGTG-TCTTC-GGGG-ATGTT-TACCGTAAA-GGTGCATG
AGTGGTGTTTGGTTTGTTACGGGTGGTTGGCTCTTTGCTTGCGCAACAACTTCTACCTG-
GCATACCTCTTCATTCTTGTGTCAATGCTT-------GTATTGCATTGAATGCATGGTGG
GTTTCTTGTGTTGCATGCCTAA-TTAATGGTATCGC--TTGATG--ATT-T-GGTATTCC
TTTTGTCTTGTGTCGCCT-----ATGCGATGTGAGATGAACC-TTGAAGCAGCCTTTATG
ATCCACTC-TTTTGATGCATACACA-TTGATTTTGTGGCCC-ATTGAGTG-TTGCTTGGT
AACATGGATATGGAACCTGGTGTGGGCATGG-AA-TC--TTAATGGTTCCTTGTTTGCCC
AA-------G-TTT-AGC-TTTTCTAAA--ACGAT-------------------------
-------------------T-G-TCTACCATG------------TGTTAACGTGG-TAGA
CTGTTTC-GAATATGAATGCTACCTGGTTGATCCTGCCAGTAGTCATATGCTTGTCTCAA
AGATTAAGCCAT
>Anaphalis_pachylaena_DS13590
GTGCATTCTGTGG--TCATTTTGGC-TGTTGGCAGCTTGCTTGG-CAA-TTAA---GCTT
GGTGGGTTGCTACTGGTT-GGGTG-TCTTC-GGGG-ATGTT-TACCGTAAA-GGTGCATG
AGTGGTGTTTGGTTTGTTACGGGTGGTTGGCTCTTTGCTTGCGCAACAACTTCTACCTG-
GCATACCTCTTCATTCTTGTGTCAATGCTT-------GTATTGCATTGAATGCATGGTGG
GTTTCTTGTGTTGCATGCCTAA-TTAATGGTATCGC--TTGATG--ATT-T-GGTATTCC
TTTTGTCTTGTGTCGCCT-----ATGCGATGTGAGATGAACC-TTGAAGCAGCCTTTATG
ATCCACTC-TTTTGATGCATACACA-TTGATTTTGTGGCCC-ATTGAGTG-TTGCTTGGT
AACATGGATATGGAACCTGGTGTGGGCATGG-AA-TC--TTAATGGTTCCTTGTTTGCCC
AA-------G-TTT-AGC-TTTTCTAAA--ACGAT-------------------------
-------------------T-G-TCTACCATG------------TGTTAACGTGG-TAGA
CTGTTTC-GAATATGAATGCTACCTGGTTGATCCTGCCAGTAGTCATATGCTTGTCTCAA
AGATTAAGCCAT
>Anaphalis_rhododactyla_DS13591
GTGCATTCTGTGG--TCATTTTGGC-TGTTGGCAGCTTGCTTGG-CAA-TTAA---GCTT
GGTGGGTTGCTACTGGTT-GGGTG-TCTTC-GGGG-ATGTT-TACCGTAAA-GGTGCATG
AGTGGTGTTTGGTTTGTTACGGGTGGTTGGCTCTTTGCTTGCGCAACAACTTCTACCTG-
GCATACCTCTTCATTCTTGTGTCAATGCTT-------GTATTGCATTGAATGCATGGTGG
GTTTCTTGTGTTGCATGCCTAA-TTAATGGTATCGC--TTGATG--ATT-T-GGTATTCC
TTTTGTCTTGTGTCGCCT-----ATGCGATGTGAGATGAACC-TTGAAGCAGCCTTTATG
ATCCACTC-TTTTGATGCATACACA-TTGATTTTGTGGCCC-ATTGAGTG-TTGCTTGGT
AACATGGATATGGAACCTGGTGTGGGCATGG-AA-TC--TTAATGGTTCCTTGTTTGCCC
AA-------G-TTT-AGC-TTTTCTAAA--ACGAT-------------------------
-------------------T-G-TCTACCATG------------TGTTAACGTGG-TAGA
CTGTTTC-GAATATGAATGCTACCTGGTTGATCCTGCCAGTAGTCATATGCTTGTCTCAA
AGATTAAGCCAT
>Anaphalis_stenocephala_37044
GTGCATTCTGTGG--TCATTTTGGC-TGTTGGCAGCTTGCTTGG-CAA-TTAA---GCTT
GGTGGGTTGCTACTGGTT-GGGTG-TCTTC-GGGG-ATGTT-TACCGTAAA-GGTGCATG
AGTGGTGTTTGGTTTGTTACGGGTGGTTGGCTCTTTGCTTGCGCAACAACTTCTACCTG-
GCATACCTCTTCATTCTTGTGTCAATGCTT-------GTATTGCATTGAATGCATGGTGG
GTTTCTTGTGTTGCATGCCTAA-TTAATGGTATCGC--TTGATG--ATT-T-GGTATTCC
TTTTGTCTTGTGTCGCCT-----ATGCGATGTGAGATGAACC-TTGAAGCAGCCTTTATG
ATCCACTC-TTTTGATGCATACACA-TTGATTTTGTGGCCC-ATTGAGTG-TTGCTTGGT
AACATGGATATGGAACCTGGTGTGGGCATGG-AA-TC--TTAATGGTTCCTTGTTTGCCC
AA-------G-TTT-AGC-TTTTCTAAA--ACGAT-------------------------
-------------------T-G-TCTACCATG------------TGTTAACGTGG-TAGA
CTGTTTC-GAATATGAATGCTACCTGGTTGATCCTGCCAGTAGTCATATGCTTGTCTCAA
AGATTAAGCCAT
>Anaphalis_szechuanensis_37371
GTGCATTCTGTGG--TCATTTTGGC-TGTTGGCAGCTTGCTTGG-CAA-TTAA---GCTT
GGTGGGTTGCTACTGGTT-GGGTG-TCTTC-GGGG-ATGTT-TACCGTAAA-GGTGCATG
AGTGGTGTTTGGTTTGTTACGGGTGGTTGGCTCTTTGCTTGCGCAACAACTTCTACCTG-
GCATACCTCTTCATTCTTGTGTCAATGCTT-------GTATTGCATTGAATGCATGGTGG
GTTTCTTGTGTTGCATGCCTAA-TTAATGGTATCGC--TTGATG--ATT-T-GGTATTCC
TTTTGTCTTGTGTCGCCT-----ATGCGATGTGAGATGAACC-TTGAAGCAGCCTTTATG
ATCCACTC-TTTTGATGCATACACA-TTGATTTTGTGGCCC-ATTGAGTG-TTGCTTGGT
AACATGGATATGGAACCTGGTGTGGGCATGG-AA-TC--TTAATGGTTCCTTGTTTGCCC
AA-------G-TTT-AGC-TTTTCTAAA--ACGAT-------------------------
-------------------T-G-TCTACCATG------------TGTTAACGTGG-TAGA
CTGTTTC-GAATATGAATGCTACCTGGTTGATCCTGCCAGTAGTCATATGCTTGTCTCAA
AGATTAAGCCAT
>Anaphalis_virens_32134
GTGCATTCTGTGG--TCATTTTGGC-TGTTGGCAGCTTGCTTGG-CAA-TTAA---GCTT
GGTGGGTTGCTACTGGTT-GGGTG-TCTTC-GGGG-ATGTT-TACCGTAAA-GGTGCATG
AGTGGTGTTTGGTTTGTTACGGGTGGTTGGCTCTTTGCTTGCGCAACAACTTCTACCTG-
GCATACCTCTTCATTCTTGTGTCAATGCTT-------GTATTGCATTGAATGCATGGTGG
GTTTCTTGTGTTGCATGCCTAA-TTAATGGTATCGC--TTGATG--ATT-T-GGTATTCC
TTTTGTCTTGTGTCGCCT-----ATGCGATGTGAGATGAACC-TTGAAGCAGCCTTTATG
ATCCACTC-TTTTGATGCATACACA-TTGATTTTGTGGCCC-ATTGAGTG-TTGCTTGGT
AACATGGATATGGAACCTGGTGTGGGCATGG-AA-TC--TTAATGGTTCCTTGTTTGCCC
AA-------G-TTT-AGC-TTTTCTAAA--ACGAT-------------------------
-------------------T-G-TCTACCATG------------TGTTAACGTGG-TAGA
CTGTTTC-GAATATGAATGCTACCTGGTTGATCCTGCCAGTAGTCATATGCTTGTCTCAA
AGATTAAGCCAT
>Anaphalis_delavayi_37286
GTGCATTCTGTGG--TCATTTTGGC-TGTTGGCAGCTTGCTTGG-CAA-TTAA---GCTT
GGTGGGTTGCTACTAGTT-GGGTG-TCTTC-GGGG-ATGTT-TACCGTAAA-GGTGCATG
AGTGGTGTTTGGTTTGTTACGGGTGGTTGGCTCTTTGCTTGCGCAACAACTTCTACCTG-
GCATACCTCTTCATTCTTGTGTCAATGCTT-------GTATTGCATTGAATGCATGGTGG
GTTTCTTGTGTTGCATGCCTAA-TTAATGGTATCGC--TTGATG--ATT-T-GGTATTCC
TTTTGTCTTGTGTCGCCT-----ATGCGATGTGAGATGAACC-TTGAAGCAGCCTTTGTG
ATCCACTC-TTTTGATGCATACACA-TTGATTTTGTGGCCC-ATTGAGTG-TTGCTTGGT
AACATGGATATGGAACCTGGTGTGGGCATGG-AA-TC--TTAATAGTTCCTTGTTTGCCC
AA-------G-TTT-AGC-TTTTCTAAA--ACGAT-------------------------
-------------------T-G-TCTACCATG------------TGTTAACGTGG-TAGA
CTGTTTC-GAATATGAATGCTACCTGGTTGATCCTGCCAGTAGTCATATGCTTGTCTCAA
AGATTAAGCCAT
>Anaphalis_surculosa_36266
GTGCATTCTGTGG--TCATTTTGGC-TGTTGGCAGCTTGCTTGG-CAA-TTAA---GCTT
GGTGGGTTGCTACTAGTT-GGGTG-TCTTC-GGGG-ATGTT-TACCGTAAA-GGTGCATG
AGTGGTGTTTGGTTTGTTACGGGTGGTTGGCTCTTTGCTTGCGCAACAACTTCTACCTG-
GCATACCTCTTCATTCTTGTGTCAATGCTT-------GTATTGCATTGAATGCATGGTGG
GTTTCTTGTGTTGCATGCCTAA-TTAATGGTATCGC--TTGATG--ATT-T-GGTATTCC
TTTTGTCTTGTGTCGCCT-----ATGCGATGTGAGATGAACC-TTGAAGCAGCCTTTGTG
ATCCACTC-TTTTGATGCATACACA-TTGATTTTGTGGCCC-ATTGAGTG-TTGCTTGGT
AACATGGATATGGAACCTGGTGTGGGCATGG-AA-TC--TTAATAGTTCCTTGTTTGCCC
AA-------G-TTT-AGC-TTTTCTAAA--ACGAT-------------------------
-------------------T-G-TCTACCATG------------TGTTAACGTGG-TAGA
CTGTTTC-GAATATGAATGCTACCTGGTTGATCCTGCCAGTAGTCATATGCTTGTCTCAA
AGATTAAGCCAT
>Anaphalis_suffruticosa_33158
GTGCATTCTGTGG--TCATTTTGGC-TGTTGGCAGCTTGCTTGG-CAA-TTAA---GCTT
GGTGGGTTGCTACTGGTT-GGGTG-TCTTC-GGGG-ATGTT-TACTGTAAA-GGTGCATG
AGTGGTGTTTGGTTTGTTACGGGTGGTTGGCTCTTTGCTTGCGCAACAACTTCTACCTG-
GCATACCTCTTCATTCTTGTGTCAATGCTT-------GTATTGCATTGAATGCATGGTGG
GTTTCTTGTGTTGCATGCCTAA-TTAATGGTATCGC--TTGATG--ATT-T-GGTATTCC
TTTTGTCTTGTGTCGCCT-----ATGCGATGTGAGATGAACC-TTAAAGCAGCCTTTGTG
ATCCACTC-TTTTGATGCATACACA-TTGATTTTGTGGCCC-ATTGAGTG-TTGCTTGGT
AACATGGATATGGAACCTGGTGTGGGCATGG-AA-TC--TTAATGGTTCCTTGTTTGCCC
AA-------G-TTT-AGC-TTTTCTAAA--ACGAT-------------------------
-------------------T-G-TCTACCATG------------TGTTAACGTGG-TAGA
CTGTTTC-GAATATGAATGCTACCTGGTTGATCCTGCCAGTAGTCATATGCTTGTCTCAA
AGATTAAGCCAT
>Anaphalis_souliei_DS13576
GTGCATTCTGTGG--TCATTTTGGC-TGTTGGTAGCTTGCTTGG-CAA-TTAA---GCTT
GGTGGGTTGCTACTGGTT-GGGTG-TCTTC-GGGG-ATGTT-TACCGTATA-GGTGCATG
AGTGGTGTTTGGTTTGTTACGGGTGGTTGGCTCTTTGCTTGCGCAACAACTTCTACCTG-
GCATACCTCTTCATTCTTGTGTCAATGCTT-------GTATTGCATTGAATGCATGGTGG
GTTTCTTGTGTTGCATGCCTAA-TTAATGGTATCGC--TTGATG--ATT-T-GGTATTCC
TTTTGTCTTGTGTCGCCT-----ATGCGATGTGAGATGAACC-TTGAAGCAGCCTTTGTG
ATCCACTC-TTTTGATGCATACGCA-TTGATTTTGTGGCCC-ATTGAGTG-TTGCTTGGT
AACATGGATATGGAACCTGGTGTGGGCATGG-AA-TC--TTAATGGTTCCTTGTTTGCCC
AA-------G-TTT-AGC-TTTTCTAAA--ACGAT-------------------------
-------------------T-G-TCTACCATG------------TGTTAACGTGG-TAGA
CTGTTTC-GAATATGAATGCTACCTGGTTGATCCTGCCAGTAGTCATATGCTTGTCTCAA
AGATTAAGCCAT
>Anaphalis_virens_1434
GTGCATTCTGGGG--TCATTTTGGC-TGTTGGTAGCTTGCTTGG-CAA-TTAA---GCTT
GGTGGGTTGCTACTGGTT-GGGTG-TCTTC-GGGG-ATGTT-TACCGTATA-GGTGCATG
AGTGGTGTTTGGTTTGTTACGGGTGGTTGGCTCTTTGCTTGCGCAACAACTTCTACCTG-
GCATACCTCTTCATTCTTGTGTCAATGCTT-------GTATTGCATTGAATGCATGGTGG
GTTTCTTGTGTTGCATGCCTAA-TTAATGGTATCGC--TTGATG--ATT-T-GGTATTCC
TTTTGTCTTGTGTCGCCT-----ATGCGATGTGAGATGAACC-TTGAAGCAGCCTTTRTG
ATCCACTC-TTTTGATGCATACACA-TTGATTTTGTGGCCC-ATTGAGTG-TTGCTTGGT
AACATGGATATGGAACCTGGTGTGGGCATGG-AA-TC--TTAATGGTTCCTTGTTTGCCC
AA-------G-TTT-AGC-TTTTCTAAA--ACGAT-------------------------
-------------------T-G-TCTACCATG------------TGTTAACGTGG-TAGA
CTGTTTC-GAATATGAATGCTACCTGGTTGATCCTGCCAGTAGTCATATGCTTGTCTCAA
AGATTAAGCCAT
>Anaphalis_yunnanensis_1136
GTGCATTCTGGGG--TCATTTTGGC-TGTTGGTAGCTTGCTTGG-CAA-TTAA---GCTT
GGTGGGTTGCTACTGGTT-GGGTG-TCTTC-GGGG-ATGTT-TACCGTATA-GGTGCATG
AGTGGTGTTTGGTTTGTTACGGGTGGTTGGCTCTTTGCTTGCGCAACAACTTCTACCTG-
GCATACCTCTTCATTCTTGTGTCAATGCTT-------GTATTGCATTGAATGCATGGTGG
GTTTCTTGTGTTGCATGCCTAA-TTAATGGTATCGC--TTGATG--ATT-T-GGTATTCC
TTTTGTCTTGTGTCGCCT-----ATGCGATGTGAGATGAACC-TTGAAGCAGCCTTTGTG
ATCCACTC-TTTTGATGCATACGCA-TTGATTTTGTGGCCC-ATTGAGTG-TTGCTTGGT
AACATGGATATGGAACCTGGTGTGGGCATGG-AA-TC--TTAATGGTTCCTTGTTTGCCC
AA-------G-TTT-AGC-TTTTCTAAA--ACGAT-------------------------
-------------------T-G-TCTACCATG------------TGTTAACGTGG-TAGA
CTGTTTC-GAATATGAATGCTACCTGGTTGATCCTGCCAGTAGTCATATGCTTGTCTCAA
AGATTAAGCCAT
>Anaphalis_yunnanensis_2497
GTGCATTCTGGGG--TCATTTTGGC-TGTTGGCAGCTTGCTTGG-CAA-TTAA---GCTT
GGTGGGTTGCTACTGGTT-GGGTG-TCTTC-GGGG-ATGTT-TACCGTATA-GGTGCATG
AGTGGTGTTTGGTTTGTTACGGGTGGTTGGCTCTTTGCTTGCGCAACAACTTCTACCTG-
GCATACCTCTTCATTATTGTGTCAATGCTT-------GTATTGCATTGAATGCATGGTGG
GTTTCTTGTGTTGCATGCCTAA-TTAATGGTATCAC--TTGATG--ATT-T-GGTATTCC
TTTTGTCTTGTGTCGCCT-----ATGCGATGTGAGATGAACC-TTGAAGTAGCCTTTGTG
ATCCACTC-TTTTGATGCATACGCA-TTGATTTTGTGGCCC-ATTGAGTG-TTGCTTGGT
AACATGGATATGGAACCTGGTGTGGGCATGG-AA-TC--TTAATGGTTCCTTGTTTGCCC
AA-------G-TTT-AGC-TTTTCTAAA--ACGAT-------------------------
-------------------T-G-TCTACCATG------------TGTTAACGTGG-TAGA
CTGTTTC-GAATATGAATGCTACCTGGTTGATCCTGCCAGTAGTCATATGCTTGTCTCAA
AGATTAAGCCAT
>Anaphalis_yunnanensis_3001
GTGCATTCTGGGG--TCATTTTGGC-TGTTGGCAGCTTGCTTGG-CAA-TTAA---GCTT
GGTGGGTTGCTACTGGTT-GGGTG-TCTTC-GGGG-ATGTT-TACCGTACA-GGTGCATG
AGTGGTGTTTGGTTTGTTACGGGTGGTTGGCTCTTTGCTTGCGCAACAACTTCTACCTG-
GCATACCTCTTCATTCTTGTGTCAATGCTT-------GTATTGCATTGAATGCATGGTGG
GTTTCTTGTGTTGCATGCCTAA-TTAATGGTATCAC--TTGATG--ATT-T-GGTATTCC
TTTTGTCTTGTGTCGCCT-----ATGCGATGTGAGATGAACC-TTGAAGTAGCCTTTGTG
ATCCACTC-TTTTGATGCATACGCA-TTGATTTTGTGGCCC-ATTGAGTG-TTGCTTGGT
AACATGGATATGGAACCTGGTGTGGGCATGG-AA-TC--TTAATGGTTCCTTGTTTGCCC
AA-------G-TTT-AGC-TTTTCTAAA--ACGAT-------------------------
-------------------T-G-TCTACCATG------------TGTTAACGTGG-TAGA
CTGTTTC-GAATATGAATGCTACCTGGTTGATCCTGCCAGTAGTCATATGCTTGTCTCAA
AGATTAAGCCAT
>Anaphalis_lactea_39074
GTGCATTCTGTGG--TCATTTTGGC-TGTTGGCAGCTTGCTTGG-CAA-TTGA---GCTT
GGTGGGTTGCTACTGGTT-GGGTG-TCTTC-GGGG-ATGTT-TACCGTATA-GGTGCATG
AGTGGTGTTTGGTTTGTTACGGGTGGTTGGCTCTTTGCTTGCGCAACAACTTCTACCTG-
GCATACCTCTTCATTCTTGTGTCAATGCTT-------GTATTGCATTGAATGCATGGTGG
GTTTCTTGTGTTGCATGCCTAA-TTAATGGTATCGC--TTGATG--ATT-T-GGTATTCC
TTTTGTCTTGTGTCGCCT-----ATGCGATATGAGATGAACC-TTGAAGCAGCCTTTGTG
ATCCACTC-TTTTGATGCATACGCA-TTGATTTTGTGGCCC-ATTGAGTG-TTGCTTGGT
AACATGGATATGGAACCTGGTGTGGGCATGG-AA-TC--TTAATGGTTCCCTGTTTGCCC
AA-------G-TTT-AGC-TTTTCTAAA--ACGAT-------------------------
-------------------T-G-TCTACCATG------------TGTTAACGTGG-TAGA
TTGTTTC-GAATATGAATGCTACCTGGTTGATCCTGCCAGTAGTCATATGCTTGTCTCAA
AGATTAAGCCAT
>Anaphalis_yunnanensis_41728
GTGCATTCTGTGG--TCATTTTGGC-TGTTGGCAGCTTGCTTGG-CAA-TTGA---GCTT
GGTGGGTTGCTACTGGTT-GGGTG-TCTTC-GGGG-ATGTT-TACCGTATA-GGTGCATG
AGTGGTGTTTGGTTTGTTACGGGTGGTTGGCTCTTTGCTTGCGCAACAACTTCTACCTG-
GCATACCTCTTCATTCTTGTGTCAATGCTT-------GTATTGCATTGAATGCATGGTGG
GTTTCTTGTGTTGCATGCCTAA-TTAATGGTATCGC--TTGATG--ATT-T-GGTATTCC
TTTTGTCTTGTGTCGCCT-----ATGCGATATGAGATGAACC-TTGAAGCAGCCTTTGTG
ATCCACTC-TTTTGATGCATACGCA-TTGATTTTGTGGCCC-ATTGAGTG-TTGCTTGGT
AACATGGATATGGAACCTGGTGTGGGCATGG-AA-TC--TTAATGGTTCCCTGTTTGCCC
AA-------G-TTT-AGC-TTTTCTAAA--ACGAT-------------------------
-------------------T-G-TCTACCATG------------TGTTAACGTGG-TAGA
TTGTTTC-GAATATGAATGCTACCTGGTTGATCCTGCCAGTAGTCATATGCTTGTCTCAA
AGATTAAGCCAT
>Anaphalis_xylorhiza_039
GTGCATTCTGGGG--TCATTTTGGC-TGTTGGCAGCTTGCTTGG-CAA-TTGA---GCTT
GGTGGGTTGCTACTGGTT-GGGTG-TCTTC-GGGG-ATGTT-TACCGTATA-GGTGCATG
AGTGGTGTTTGGTTTGTTACGGGTGGTTGGCTCTTTGCTTGCGCAACAACTTCTACCTG-
GCATACCTCTTCATTCTTGTGTCAATGCTT-------GTATTGCATTGAATGCATGGTGG
GTTTCTTGTGTTGCATGCCTAA-TTAATGGTATCGC--TTGATG--ATT-T-GGTATTCC
TTTTGTCTTGTGTCGCCT-----ATGCGATATGAGATGAACC-TTGAAGCAGCCTTTGTG
ATCCACTC-TTTTGATGCATACGCA-TTGATTTTGTGGCCC-ATTGAGTG-TTGCTTGGT
AACATGGATATGGAACCTGGTGTGGGCATGG-AA-TC--TTAATGGTTCCCTGTTTGCCC
AA-------G-TTT-AGC-TTTTCTAAA--ACGAT-------------------------
-------------------T-G-TCTACCATG------------TGTTAACGTGG-TAGA
CTGTTTC-GAATATGAATGCTACCTGGTTGATCCTGCCAGTAGTCATATGCTTGTCTCAA
AGATTAAGCCAT
>Anaphalis_tibetica_32092
GTGCATTCTGTGG--TCATTTTGGC-TGTTGGTAGCTTGCTTGG-CAA-TTGA---GCTT
GGTGGGTTGCTACTGGTT-GGGTG-TCTTC-GGGG-ATGTT-TACCGTATA-GGTGCATG
AGTGGTGTTTGGTTTGTTACGGGTGGTTGGCTCTTTGCTTGCGCAACAACTTCTACCTG-
GCATACCTCTTCATTCTTGTGTCAATGCTT-------GTATTGTATTGAATGCATGGTGG
GTTTCTTGTGTTGAATGCCTAA-TTAATGGTATCGC--TTGATG--ATT-T-GGTATTCC
TTTTGTCTTGTGTCGCCT-----ATGCGATATGAGATGAACC-TTGAAGCAGCCTTTGTG
ATCCACTC-TTTTGATGCATACGCA-TTGATTTTGTGGCCC-ATTGAGTG-TTGCTTGGT
AACATGGATATGGAACCTGGTGTGGGCATGG-AA-TC--TTAATGGTTCCCTGTTTGCCC
AA-------G-TTT-AGC-TTTTCTAAA--ACGAT-------------------------
-------------------T-G-TCTACCATG------------TGTTAACGTGG-TAGA
TTGTTTC-GAATATGAATGCTACCTGGTTGATCCTGCCAGTAGTCATATGCTTGTCTCAA
AGATTAAGCCAT
>Anaphalis_xylorhiza_086
GTGCATTCTGGGG--TCATTTTGGC-TGTTGGTAGCTTGCTTGG-CAA-TTGA---GCTT
GGTGGGTTGCTACTGGTT-GGGTG-TCTTC-GGGG-ATGTT-TACCGTATA-GGTGCATG
AGTGGTGTTTGGTTTGTTACGGGTGGTTGGCTCTTTGCTTGCGCAACAACTTCTACCTG-
GCATACCTCTTCATTCTTGTGTCAATGCTT-------GTATTGCATTGAATGCATGGTGG
GTTTCTTGTGTTGAATGCCTAA-TTAATGGTATCGC--TTGATG--ATT-T-GGTATTCC
TTTTGTCTTGTGTCGCCT-----ATGCGATATGAGATGAACC-TTGAAGCAGCCTTTGTG
ATCCACTC-TTTTGATGCATACGCA-TTGATTTTGTGGCCC-ATTGAGTG-TTGCTTGGT
AACATGGATATGGAACCTGGTGTGGGCATGG-AA-TC--TTAATGGTTCCCTGTTTGCCC
AA-------G-TTT-AGC-TTTTCTAAA--ACGAT-------------------------
-------------------T-G-TCTACCATG------------TGTTAACGTGG-TAGA
TTGTTTC-GAATATGAATGCTACCTGGTTGATCCTGCCAGTAGTCATATGCTTGTCTCAA
AGATTAAGCCAT
>Anaphalis_flavescens_117
GTGCATTCTGGGG--TCATTTTGGC-TGTTGGTAGCTTGCTTAG-CAA-TTGA---GCTT
GGTGGGTTGCTAYTGGTT-GGGTG-TCTTC-GGGG-ATGTT-TACCGTACA-GGTGCATG
AGTGGTGTTTGGTTTGTTACGGGTGGTTGGCTCTTTGCTTGCGCAACAACTTCTACCTG-
GCATACCTCTTCATTCTTGTGTCAATGCTT-------GTATTGCATTGAATGCATGGTGG
GTTTCTTGTGTTGCATGCCTAA-TTAATGGTATCGC--TTGATG--ATT-T-GGTATTCC
TTTTGTCTTGTGTCGCCT-----ATGCGATGTGAGATGAACC-TTGAAGTARCCTTTGTG
ATCCACTC-TTTTGATGCATATGCA-TTGATTTTGTGGCCC-ATTGAGTG-TTGCTTGGT
AACATGGATATGGAACCTGGTGTGGGCATGG-AA-TC--TTAATGGTTCTTTGTTTGCCC
AA-------G-TTT-AGC-TTTTTTAAA--ACGAT-------------------------
-------------------T-G-TCTACCATG------------TGTTAACGTGG-TAGA
CTGTTTC-GAATATGAATGCTACCTGGTTGATCCTGCCAGTAGTCATATGCTTGTCTCAA
AGATTAAGCCAT
>Anaphalis_flavescens_2609
GTGCATTCTGGGG--TCATTTTGGC-TGTTGGTAGCTTGCTTAG-CAA-TTGA---GCTT
GGTGGGTTGCTACTGGTT-GGGTG-TCTTC-GGGG-ATGTT-TACCGTACA-GGTGCATG
AGTGGTGTTTGGTTTGTTACGGGTGGTTGGCTCTTTGCTTGCGCAACAACTTCTACCTG-
GCATACCTCTTCATTCTTGTGTCAATGCTT-------GTATTGCATTGAATGCATGGTGG
GTTTCTTGTGTTGCATGCCTAA-TTAATGGTATCGC--TTGATG--ATT-T-GGTATTCC
TTTTGTCTTGTGTCGCCT-----ATGCGATGTGAGATGAACC-TTGAAGCAGCCTTTGTG
ATCCACTC-TTTTGATGCATACGCA-TTGATTTTGTGGCCC-ATTGAGTG-TTGCTTGGT
AACATGGATATGGAACCTGGTGTGGGCATGG-AA-TC--TTAATGGTTCTTTGTTTGCCC
AA-------G-TTT-AGC-TTTTCTAAA--ACGAT-------------------------
-------------------T-G-TCTACCATG------------TGTTAACGTGG-TAGA
CTGTTTC-GAATATGAATGCTACCTGGTTGATCCTGCCAGTAGTCATATGCTTGTCTCAA
AGATTAAGCCAT
>Anaphalis_chlamydophylla_37391
GTGCATTCTGTGG--TCATTTTGGC-TGTTGGTAGCTTGCTTAG-CAA-TTGA---GCTT
GGTGGGTTGCTACTGGTT-GGGTG-TCTTC-GGGG-ATGTT-TACCGTACA-GGTGCATG
AGTGGTGTTTGGTTTGTTACGGGTGGTTGGCTCTTTGCTTGCGCAACAACTTCTACCTG-
GCATACCTCTTCATTCTTGTGTCAATGCTT-------GTATTGCATTGAATGCATGGTGG
GTTTCTTGTGTTGCATGCCTAA-TTAATGGTATCGC--TTGATG--ATT-T-GGTATTCC
TTTTGTCTTGTGTCGCCT-----ATGCGATGTGAGATGAACC-TTGAAGCAGCCTTTGTG
ATCCACTC-TTTTGATGCATACGCA-TTGATTTTGTGGCCC-ATTGAGTG-TTGCTTGGT
AACATGGATATGGAACCTGGTGTGGGCATGG-AA-TC--TTAATGGTTCTTTGTTTGCCC
AA-------G-TTT-AGC-TTTTCTAAA--ACGAT-------------------------
-------------------T-G-TCTACCATG------------TGTTAACGTGG-TAGA
CTGTTTC-GAATATGAATGCTACCTGGTTGATCCTGCCAGTAGTCATATGCTTGTCTCAA
AGATTAAGCCAT
>Anaphalis_hancockii_39171
GTGCATTCTGTGG--TCATTTTGGC-TGTTGGTAGCTTGCTTAG-CAA-TTGA---GCTT
GGTGGGTTGCTACTGGTT-GGGTG-TCTTC-GGGG-ATGTT-TACCGTACA-GGTGCATG
AGTGGTGTTTGGTTTGTTACGGGTGGTTGGCTCTTTGCTTGCGCAACAACTTCTACCTG-
GCATACCTCTTCATTCTTGTGTCAATGCTT-------GTATTGCATTGAATGCATGGTGG
GTTTCTTGTGTTGCATGCCTAA-TTAATGGTATCGC--TTGATG--ATT-T-GGTATTCC
TTTTGTCTTGTGTCGCCT-----ATGCGATGTGAGATGAACC-TTGAAGCAGCCTTTGTG
ATCCACTC-TTTTGATGCATACGCA-TTGATTTTGTGGCCC-ATTGAGTG-TTGCTTGGT
AACATGGATATGGAACCTGGTGTGGGCATGG-AA-TC--TTAATGGTTCTTTGTTTGCCC
AA-------G-TTT-AGC-TTTTCTAAA--ACGAT-------------------------
-------------------T-G-TCTACCATG------------TGTTAACGTGG-TAGA
CTGTTTC-GAATATGAATGCTACCTGGTTGATCCTGCCAGTAGTCATATGCTTGTCTCAA
AGATTAAGCCAT
>Anaphalis_flavescens_39275
GTGCATTCTGTGG--TCATTTTGGC-TGTTGGTAGCTTGCTTAG-CAA-TTGA---GCTT
GGTGGGTTGCTACTGGTT-GGGTG-TCTTC-GGGG-ATGTT-TACCGTACA-GGTGCATG
AGTGGTGTTTGGTTTGTTACGGGTGGTTGGCTCTTTGCTTGCGCAACAACTTCTACCTG-
GCATACCTCTTCATTCTTGTGTCAATGCTT-------GTATTGCATTGAATGCATGGTGG
GTTTCTTGTGTTGCATGCCTAA-TTAATGGTATCGC--TTGATG--ATT-T-GGTATTCC
TTTTGTCTTGTGTCGCCT-----ATGCGATGTGAGATGAACC-TTGAAGTAGCCTTTGTG
ATCCACTC-TTTTGATGCATATGCA-TTGATTTTGTGGCCC-ATTGAGTG-TTGCTTGGT
AACATGGATATGGAACCTGGTGTGGGCATGG-AA-TC--TTAATGGTTCTTTGTTTGCCC
AA-------G-TTT-AGC-TTTTCTAAA--ACGAT-------------------------
-------------------T-G-TCTACCATG------------TGTTAACGTGG-TAGA
CTGTTTC-GAATATGAATGCTACCTGGTTGATCCTGCCAGTAGTCATATGCTTGTCTCAA
AGATTAAGCCAT
>Anaphalis_souliei_9147
GTGCATTCTGGGG--TCATTTTGGC-TGTTGGTAGCTTGCTTGG-CAA-TTGA---GCTT
GGTGGGTTGCTACTGGTT-GGGTG-TCTTC-GGGG-ATGTT-TACCGTACA-GGTGCATG
AGTGGTGTTTGGTTTGTTACGGGTGGTTGGCTCTTTGCTTGCGCAACAACTTCTACCTG-
GCATACCTCTTCATTCTTGTGTCAATGCTT-------GTATTGCATTGAATGCATGGTGG
GTTTCTTGTGTTGCATGCCTAA-TTAATGGTATCGC--TTGATG--ATT-T-ARTATTCC
TTTTGTCTTGTGTCGCCT-----ATGCGATGTGAGATGAACT-TTGAAGCAGCCTTTGTG
ATCCACTC-TTTTGATGCATACGCA-TTGATTTTGTGGCCC-ATTGAGTG-TTGCTTGGT
AACATGGATATGGAACCTGGTGTGGGCATGG-AA-TC--TTAATGGTTCCTTGTTTGCCC
AA-------G-TTT-AGC-TTTTCTAAA--ACGAT-------------------------
-------------------T-G-TCTACCATG------------TGTTAACGTGG-TAGA
CTGTTTC-GAATATGAATGCTACCTGGTTGATCCTGCCAGTAGTCATATGCTTGTCTCAA
AGATTAAGCCAT
>Anaphalis_cinerascens_1907351
GTGCATTCTGTGG--TCATTTTGGC-TGTTGGTAGCTTGCTTGG-CAA-TTGA---GCTT
GGTGGGTTGCTACTGGTT-GGGTG-TCTTC-GGGG-ATGTT-TACCGTACA-GGTGCATG
AGTGGTGTTTGGTTTGTTACGGGTGGTTGGCTCTTTGCTTGCGCAACAACTTCTACCTG-
GCATACCTCTTCATTCTTGTGTCAATGCTT-------GTATTGCATTGAATGCATGGTGG
GTTTCTTGTGTTGCATGCCTAA-TTAATGGTATCGC--TTGATG--ATT-T-AGTATTCC
TTTTGTCTTGTGTCGCTT-----ATGCGATGTGAGATGAACT-TTGAAGCAGCCTTTGTG
ATCCACTC-TTTTGATGCATACGCA-TTGATTTTGTGGCCC-ATTGAGTG-TTGCTTGGT
AACATGGATATGGAACCTGGTGTGGGCATGG-AA-TC--TTAATGGTTCCTTGTTTGCCC
AA-------G-TTT-AGC-TTTTCTAAA--ACGAT-------------------------
-------------------T-G-TCTACCATG------------TGTTAACGTGG-TAGA
CTGTTTC-GAATATGAATGCTACCTGGTTGATCCTGCCAGTAGTCATATGCTTGTCTCAA
AGATTAAGCCAT
>Anaphalis_pannosa_1512
GTGCATTCTGGGG--TCATTTTGGC-TGTTGGTAGCTTGCTTGG-CAA-TTGA---GCTT
GGTGGGTTGCTACTGGTT-GGGTG-TCTTC-GGGG-ATGTT-TACCGTACA-GGTGCATG
AGTGGTGTTTGGTTTGTTACGGGTGGTTGGCTCTTTGCTTGCGCAACAACTTCTACCTG-
GCATACCTCTTCATTCTTGTGTYAATGCTT-------GTATTGCATTGAATGCATGGTGG
GTTTCTTGTGTTGCATGCCTAA-TTAATGGTATCGC--TTGATG--ATT-T-MGTATTCC
TTTTGTCTTGTGTCGCTT-----ATGCGATGTGAGATYAACT-TTGAAGCAGCCTTTGTG
ATCCACTC-TTTTGATGCATACGCA-TTGATTTTGTGGCCC-ATTGAGTG-TTGCTTGGT
AACATGGATATGGAACCTGGTGTGGGCATGG-AA-TC--TTAATGGTTCCTTGTTTGCCC
AA-------G-TTT-AGC-TTTTCTAAA--ACGAT-------------------------
-------------------T-G-TCTACCATG------------TGTTAACGTGG-TAGA
CTGTTTC-GAATATGAATGCTACCTGGTTGATCCTGCCAGTAGTCATATGCTTGTCTCAA
AGATTAAGCCAT
>Anaphalis_aureopunctata_var__aureopunctata_045
GTGCATTCTGGGG--TCATTTTGGC-TGTTGGCAGCTTGCTTGG-CAA-TTGA---GCTT
GGTGGGTTGCTACTGGTT-GGGTG-TCTTC-GGGG-ATGTT-TACTGTAAA-GGTGCATG
AGTGGTGTTTGGTTTGTTACGGGTGGTTGGCTCTTTGCTTGCGCAACAACTTCTACCTG-
GCATACCTCTTCATTATTGTGTCAATGCTT-------GTATTGCATTGAATGCATGGTGG
GTTTCTTGTGTTGCATGCCTAA-TTAATGGTATCGC--TTGATG--ATT-T-GGTATTCC
TTTTGTCTTGTGTCGCCT-----ATGCGATGTGAGATGAACC-TTGAAGCAGCCTTTGTG
ATCCACTC-TTTTGATGCATACGCA-TTGATTTTGTGGCCC-ATTGAGTG-TTGCTTGGT
AACATGGATATGGAACCTGGTGTGGGCATGG-AA-TC--TTAATGGTTCCTTGTTTGCCC
AA-------G-TTT-AGC-TTTTCTAAA--ACGAT-------------------------
-------------------T-G-TCTACCATG------------TGTTAACGTGG-TAGA
CTGTTTC-GAATATGAATGCTACCTGGTTGATCCTGCCAGTAGTCATATGCTTGTCTCAA
AGATTAAGCCAT
>Anaphalis_aureopunctata_var__aureopunctata_275
GTGCATTCTGGGG--TCATTTTGGC-TGTTGGCAGCTTGCTTGG-CAA-TTGA---GCTT
GGTGGGTTGCTACTGGTT-GGGTG-TCTTC-GGGG-ATGTT-TACTGTAAA-GGTGCATG
AGTGGTGTTTGGTTTGTTACGGGTGGTTGGCTCTTTGCTTGCGCAACAACTTCTACCTG-
GCATACCTCTTCATTATTGTGTCAATGCTT-------GTATTGCATTGAATGCATGGTGG
GTTTCTTGTGTTGCATGCCTAA-TTAATGGTATCGC--TTGATG--ATT-T-GGTATTCC
TTTTGTCTTGTGTCGCCT-----ATGCGATGTGAGATGAACC-TTGAAGCAGCCTTTGTG
ATCCACTC-TTTTGATGCATACGCA-TTGATTTTGTGGCCC-ATTGAGTG-TTGCTTGGT
AACATGGATATGGAACCTGGTGTGGGCATGG-AA-TC--TTAATGGTTCCTTGTTTGCCC
AA-------G-TTT-AGC-TTTTCTAAA--ACGAT-------------------------
-------------------T-G-TCTACCATG------------TGTTAACGTGG-TAGA
CTGTTTC-GAATATGAATGCTACCTGGTTGATCCTGCCAGTAGTCATATGCTTGTCTCAA
AGATTAAGCCAT
>Anaphalis_xylorhiza_41631
GTGCATTCTGTGG--TCATTTTGGC-TGTTGGCAGCTTGCTTGG-CAA-TTGA---GCTT
GGTGGGTTGCTACTGGTT-GGGTG-TCTTC-GGGG-ATGTT-TACCGTAAA-GGTGCATG
AGTGGTGTTTGGTTTGTTACGGGTGGTTGGCTCTTTGCTTGCGCAACAACTTCTACCTG-
GCATACCTCTTCATTCTTGTGTCAATGCTT-------GTATTGCATTGAATGCATGGTGG
GTTTCTTGTGTTGCATGCCTAA-TTAATGGTATCGC--TTGATG--ATT-T-GGTATTCA
TTTTGTCTTGTGTCGCCT-----ATGCGATATGAGATGAACC-TTGAAGCAGCCTTTGTG
ATCCACTC-TTTTGATGCATACGCA-TTGATTTTGTGGCCC-ATTGAGTG-TTGCTTGGT
AACATGGATATGGAACCTGGTGTGGGCATGG-AA-TC--TTAATGGTTCCCTGTTTGCCC
AA-------G-TTT-AGC-TTTTCTAAA--ACGAT-------------------------
-------------------T-G-TCTACCATG------------TGTTAACGTGG-TAGA
CTGTTTC-GAATATGAATGCTACCTGGTTGATCCTGCCAGTAGTCATATGCTTGTCTCAA
AGATTAAGCCAT
>Anaphalis_bulleyana_DS11451
GTCCATTCTGTGG--TCATTTTGGC-TGTTGGCAGCTTGCTTGG-CAA-TTGA---GCTT
GGTGGGTTGCTACTGGTT-GGGTG-TCTTC-GGGG-ATGTT-TACCGTAAA-GGTGCATG
AGTGGTGTTTGGTTTGTTACGGGTGGTTGGCTCTTTGCTTGCGCAACAACTTCTACCTG-
GCATACCTTTTCATTCTTGTGTCAATGCTT-------GTATTGCATTGAATGCATGGTGG
GTTTCTTGTGTTGCATGCCTAA-TTAATGGTATCGC--TTGATG--ATT-T-GGTATTCC
TTTTGTCTTGTGTCGCCT-----ATGCGATGTGAGATGAACC-TTGAAGTAGCCTTTGTG
ATCCACTC-TTTTGATGCATACGCA-TTGATTTTGTGGCCC-ATTGAGTG-TTGCTTGGT
AACATGGATATGGAACCTGGTGTGGGCATGG-AA-TC--TTAATGGTTCCTTGTTTGCCC
AA-------G-TTT-AGC-TTTTCTAAA--ACGAT-------------------------
-------------------T-G-TCTACCATG------------TGTTAATGTGG-TAGA
CTGTTTC-GAATATGAATGCTACCTGGTTGATCCTGCCAGTAGTCATATGCTTGTCTCAA
AGATTAAGCCAT
>Anaphalis_aureopunctata_38963
GTGCATTCTGTGG--TCATTTTGGC-TGTTGGTAGCTTGCTTGG-CAA-TTGA---GCTT
GGTGGGTTGCTACTGGTT-GGGTG-TCTTC-GGGG-ATGTT-TACCGTAAA-GGTGCATG
AGTGGTGTTTGGTTTGTTACGGGTGGTTGGCTCTTTGCTTGCGCAACAACTTCTACCTG-
GCATACCTTTTCATTCTTGTGTCAATGCTT-------GTATTGCATTGAATGCATGGTGG
GTTTCTTGTGTTGCATGCCTAA-TTAATGGTATCGC--TTGATG--ATT-T-TGTAATCC
TTTTGTCTTGTGTCGCCT-----ATGCGATGTGAGATGAACC-TTGAAGCAGCCTTTGTG
ATCCACTC-TTTTGATGCATACGCA-TTGATTTTGTGGCCC-ATTGAGTG-TTGCTTGGT
AACATGGATATGGAACCTGGTGTGGGCATGG-AA-TC--TTAATGGTTCCTTGTTTGCCC
AA-------G-TTT-AGC-TTTTCTAAA--ACGAT-------------------------
-------------------T-G-TCTACCATG------------TGTTAACGTGG-TAGA
CTGTTTC-GATTATGAATGCTACCTGGTTGATCCTGCCAGTAGTCATATGCTTGTCTCAA
AGATTAAGCCAT
>Anaphalis_aureopunctata_var__aureopunctata_2478
GTGCATTCTGGGG--TCATTTTGGC-TGTTGGTAGCTTGCTTGG-CAA-TTGA---GCTT
GGTGGGTTGCTACTGGTT-GGGTG-TCTTC-GGGG-ATGTT-TACCGTAAA-GGTGCATG
AGTGGTGTTTGGTTTGTTACGGGTGGTTGGCTCTTTGCTTGCGCAACAACTTCTACCTG-
GCATACCTTTTCATTCTTGTGTCAATGCTT-------GTATTGCATTGAATGCATGGTGG
GTTTCTTGTGTTGCATGCCTAA-TTAATGGTATCRC--TTGATG--ATT-T-TGTATTCC
TTTTGTCTTGTGTCGCCT-----ATGCGATGTGAGATGAACC-TTGAAGCAGCCTTTGTG
ATCCACTC-TTTTGATGCATACGCA-TTGATTTTGTGGCCC-ATTGAGTG-TTGCTTGGT
AACATGGATATGGAACCTGGTGTGGGCATGG-AA-TC--TTAATGGTTCCTTGTTTGCCC
AA-------G-TTT-AGC-TTTTCTAAA--ACGAT-------------------------
-------------------T-G-TCTACCATG------------TGTTAACGTGG-TAGA
CTGTTTC-GATTATGAATGCTACCTGGTTGATCCTGCCAGTAGTCATATGCTTGTCTCAA
AGATTAAGCCAT
>Anaphalis_aureopunctata_var__aureopunctata_108
--GCATTCTGGGG--TCATTTTGGC-TGTTGGCAGCTTGCTTGG-CAA-TTGA---GCTT
GGTGGGTTGCTACTGGTT-GGGTG-TCTTC-GGGG-ATGTT-TACTGTAAA-GGTGCATG
AGTGGTGTTTGGTTTGTTACGGGTGGTTGGCTCTTTGCTTGCGCAACAACTTCTACCTG-
GCATACCTCTTCATTMTTGTGTCAATGCTT-------GTATTGCATTGAATGCATGGTGG
GTTTCTTGTGTTGCATGCCTAA-TTAATGGTATCGC--TTGATG--ATT-T-GGTATTCC
TTTTGTCTTGTGTCGCCT-----ATGCGATGTGAGATGAACC-TTGAAGCAGCCTTTGTG
ATCCACTC-TTTTGATGCATACGCA-TTGATTTTGTGGCCC-ATTGAGTG-TTGCTTGGT
AACATGGATATGGAACCTGGTGTGGGCATGG-AA-TC--TTAATGGTTCCTTGTTTGCCC
AA-------G-TTT-AGC-TTTTCTAAA--ACGAT-------------------------
-------------------T-G-TCTACCATG------------TGTTAACGTGG-TAGA
CTGTTTC-GAATATGAATGCTACCTGGTTGATCCTGCCAGTAGTCATATGCTTGTCTCAA
AGATTAAGCCAT
>Anaphalis_szechuanensis_E024
--GCATTCTGGGG--TCATTTTGGC-TGTTGGCAGCTTGCTTGG-CAA-TTAA---GCTT
GGTGGGTTGCTACTGGTT-GGGTG-TCTTC-GGGG-ATGTT-TACCGTAAA-GGTGCATG
AGTGGTGTTTGGTTTGTTACGGGTGGTTGGCTCTTTGCTTGCGCAACAACTTCTACCTG-
GCATACCTCTTCATTCTTGTGTCAATGCTT-------GTATTGCATTGAATGCATGGTGG
GTTTCTTGTGTTGCATGCCTAA-TTAATGGTATCGC--TTGATG--ATT-T-GGTATTCC
TTTTGTCTTGTGTCGCCT-----ATGCGATGTGAGATGAACC-TTGAAGCAGCCTTTGTG
ATCCACTC-TTTTGATGCATACACA-TTGATTTTGTGGCCC-ATTGAGTG-TTGCTTGGT
AACATGGATATGGAACCTGGTGTGGGCATGG-AA-TC--TTAATGGTTCCTTGTTTGCCC
AA-------G-TTT-AGC-TTTTCTAAA--ACGAT-------------------------
-------------------T-G-TCTACCATG------------TGTTAACGTGG-TAGA
CTGTTTC-GAATATGAATGCTACCTGGTTGATCCTGCCAGTAGTCATATGCTTGTCTCAA
AGATTAAGCCAT
>Anaphalis_contortiformis_742
--GCATTCTGGGG--TCATTTTGGC-TATTGGTAGCTTGCTTGG-CAA-TTGA---GCTT
GGTGGGTTGCTATTGGTT-GGGTG-TCTTC-GGGG-ATGTT-TACCGTAAA-GGTGCATG
AGTGGTGTTTGGTTTGTTACGGGTGGTTGGCTCTTTGCTTGCGCAACAACTTCTACCTG-
GCATACCTTTTCATTCTTGTGTCAATGCTT-------GTATTGCATTGAATGCATGGTGG
GTTTCTTGTGTTGCATGCCTAA-TTAATGGTATCGC--TTGATG--ATT-T-GGTATTCC
TTTTGTCTTGTGTCGCCT-----ATGCGATGTGAGATGAACC-TTGAAGCAGCCTTTGTG
ATCCACTC-TTTTGATGCATACGCA-TTGATTTTGTGGCCC-ATTGAGTG-TTGCTTGGT
AACATGGATATGGAACCTGGTGTGGGCATGG-AA-TC--TTAATGTTTCCTTGTTTGCCC
AA-------G-TTT-AGC-TTTTCTAAA--ACGAT-------------------------
-------------------T-G-TCTACCATG------------TGTTAACGTGG-TAGA
CTGTTTC-GAATATGAATGCTACCTGGTTGATCCTGCCAGTAGTCATATGCTTGTCTCAA
AGATTAAGCCAT
>Anaphalis_flavescens_1361
GTGCATTCTGGGG--TCATTTTGGC-TGTTGGTAGCTTGCTTAG-CAA-TTGA---GCTT
GGTGGGTTGCTACTGGTT-GGGTG-TCTTC-GGGG-ATGTT-TACCGTACA-GGTGCATG
AGTGGTGTTTGGTTTGTTACGGGTGGTTGGCTCTTTGCTTGCGCAACAACTTCTACCTG-
GCATACCTCTTCATTCTTGTGTCAATGCTT-------GTATTGCATTGAATGCATGGTGG
GTTTCTTGTGTTGCATGCCTAA-TTAATGGTATCGC--TTGATG--ATT-T-GGTATTCC
TTTTGTCTTGTGTCGCCT-----ATGCGATGTGAGATGAACC-TTGAAGCAGCCTTTGTG
ATCCACTC-TTTTGATGCATACGCA-TTGATTTTGTGGCCC-ATTGAGTG-TTGCTTGGT
AACATGGATATGGAACCTGGTGTGGGCATGG-AA-TC--TTAATGGTTCTTTGTTTGCCC
AA-------G-TTT-AGC-TTTTCTAAA--ACGAT-------------------------
-------------------T-G-TCTACCATG------------TGTTAACGTGG-TAGA
CTGTTTC-GAATATGAATGCTACCTGGTTGATCCTGCCAGTAGTCATATGCTTGTCTCAA
A-----------
>Anaphalis_hancockii_759
GTGCATTCTGGGG--TCATTTTGGC-TGTTGGTAGCTTGCTTAG-CAA-TTGA---GCTT
GGTGGGTTGCTAYTGGTT-GGGTG-TCTTC-GGGG-ATGTT-TACCGTACA-GGTGCATG
AGTGGTGTTTGGTTTGTTACGGGTGGTTGGCTCTTTGCTTGCGCAACAACTTCTACCTG-
GCATACCTCTTCATTCTTGTGTCAATGCTT-------GTATTGCATTGAATGCATGGTGG
GTTTCTTGTGTTGCATGCCTAA-TTAATGGTATCGC--TTGATG--ATT-T-GGTATTCC
TTTTGTCTTGTGTCGCCT-----ATGCGATGTGAGATGAACC-TTGAAGTAGCCTTTGTG
ATCCACTC-TTTTGATGCATATGCA-TTGATTTTGTGGCCC-ATTGAGTG-TTGCTTGGT
AACATGGATATGGAACCTGGTGTGGGCATGG-AA-TC--TTAATGGTTCTTTGTTTGCCC
AA-------G-TTT-AGC-TTTTCTAAA--ACGAT-------------------------
-------------------T-G-TCTACCATG------------TGTTAACGTGG-TAGA
CTGTTTC-GAATATGAATGCTACCTGGTTGATCCTGCCAGTAGTCATA------------
------------
>Anaphalis_bicolor_1489
GTGCATTCTGGGG--TCATTTTGGC-TGTTGGCAGCTTGCTTGG-CAA-TTAA---GCTT
GGTGGGTTGCTACTGGTT-GGGTG-TCTTC-GGGG-ATGTT-TACYGTAAA-GGTGCATG
AGTGGTGTTTGGTTTGTTACGGGTGGTTGGCTCTTTGCTTGCGCAACAACTTCTACCTG-
GCATACCTCTTCATTCTTGTGTCAATGCTT-------GTATTGCATTGAATGCATGGTGG
GTTTCTTGTGTTGCATGCCTAA-TTAATGGTATCGC--TTGATG--ATT-T-GGTATTCC
TTTTGTCTTGTGTCGCCT-----ATGCGATGTGAGATGAACC-TTGAAGCAGCCTTTATG
ATCCACTC-TTTTGATGCATACACA-TTGATTTTGTGGCCC-ATTRAGTG-TTGCTTGGT
AACATGGATATGGAACCTGGTGTGGGCATGG-AA-TC--TTAATGGTTCCTTGTTTGCCC
AA-------G-TTT-AGC-TTTTCTAAA--ACGAT-------------------------
-------------------T-G-TCTACCATG------------TGTTAACGTGG-TAGA
CTGTTTC-GAATATGAATGCTACCTGGTTGATCCTGCCAGTAGN----------------
------------
>Anaphalis_latialata_1462
GTGCATTCTGGGG--TCATTTTGGC-TGTTGGCAGCTTGCTTGG-CAA-TTAA---GCTT
GGTGGGTTGCTACTGGTT-GGGTG-TCTTC-GGGG-ATGTT-TACCGTAAA-GGTGCATG
AGTGGTGTTTGGTTTGTTACGGGTGGTTGGCTCTTTGCTTGCGCAACAACTTCTACCTG-
GCATACCTCTTCATTCTTGTGTCAATGCTT-------GTATTGCATTGAATGCATGGTGG
GTTTCTTGTGTTGCATGCCTAA-TTAATGGTATCGC--TTGATG--ATT-T-GGTATTCC
TTTTGTCTTGTGTCGCCT-----ATGCGATGTGAGATGAACC-TTGAAGCAGCCTTTGTG
ATCCACTC-TTTTGATGCATACACA-TTGATTTTGTGGCCC-ATTGAGTG-TTGCTTGGT
AACATGGATATGGAACCTGGTGTGGGCATGG-AA-TC--TTAATGGTTCCTTGTTTGCCC
AA-------G-TTT-AGC-TTTTCTAAA--ACGAT-------------------------
-------------------T-G-TCTACCATG------------TGTTAACGTGG-TAGA
CTGTTTC-GAATATGAATGCTACCTGGTTGATCCTGCCAGTAGTCATATGCTTGTCTCAA
AGA---------
>Anaphalis_elegans_1452
GTGCATTCTGGGG--TCATTTTGGC-TGTTGGTAGCTTGCTTGG-CAA-TTAA---GCTT
GGTGGGTTGCTACTGGTT-GGGTG-TCTTC-GGGG-ATGTT-TACCGTATA-GGTGCATG
AGTGGTGTTTGGTTTGTTACGGGTGGTTGGCTCTTTGCTTGCGCAACAACTTCTACCTG-
GCATACCTCTTCATTCTTGTGTCAATGCTT-------GTATTGCATTGAATGCATGGTGG
GTTTCTTGTGTTGCATGCCTAA-TTAATGGTATCGC--TTGATG--ATT-T-GGTATTCC
TTTTGTCTTGTGTCGCCT-----ATGCGATGTGAGATGAACC-TTGAAGCAGCCTTTGTG
ATCCACTC-TTTTGATGCATACRCA-TTGATTTTGTGGCCC-ATTGAGTG-TTGCTTGGT
AACATGGATATGGAACCTGGTGTGGGCATGG-AA-TC--TTAATGGTTCCTTGTTTGCCC
AA-------G-TTT-AGC-TTTTCTAAA--ACGAT-------------------------
-------------------T-G-TCTACCATG------------TGTTAACGTGG-TAGA
CTGTTTC-GAATATGAATGCTACCTGGTTGATCCTGCCAGTAT-----------------
------------
>Anaphalis_likiangensis_1440
GTGCATTCTGGGG--TCATTTTGGC-TGTTGGYAGCTTGCTTGG-CAA-TTAA---GCTT
GGTGGGTTGCTACTGGTT-GGGTG-TCTTC-GGGG-ATGTT-TACCGTATA-GGTGCATG
AGTGGTGTTTGGTTTGTTACGGGTGGTTGGCTCTTTGCTTGCGCAACAACTTCTACCTG-
GCATACCTCTTCATTCTTGTGTCAATGCTT-------GTATTGCATTGAATGCATGGTGG
GTTTCTTGTGTTGCATGCCTAA-TTAATGGTATCGC--TTGATG--ATT-T-GGTATTCC
TTTTGTCTTGTGTCGCCT-----ATGCGATGTGAGATGAACC-TTGAAGCAGCCTTTGTG
ATCCACTC-TTTTGATGCATACRCA-TTGATTTTGTGGCCC-ATTGAGTG-TTGCTTGGT
AACATGGATATGGAACCTGGTGTGGGCATGG-AA-TC--TTAATGGTTCCTTGTTTGCCC
AA-------G-TTT-AGC-TTTTCTAAA--ACGAT-------------------------
-------------------T-G-TCTACCATG------------TGTTAACGTGG-TAGA
CTGTTTC-GAATATGAATGCTACCTGGTTGATCCTGCCAGTAGTC---------------
------------
>Anaphalis_aureopunctata_var__plantaginifolia_3178
-TGCATTCTGGGG--TCATTTTGGC-TGTTGGTAGCTTGCTTGG-CAA-TTGA---GCTT
GGTGGGTTGCTACTGGTT-GGGTG-TCTTC-GGGG-ATGTT-TATCGTAAA-GGTGCATG
AGTGGTGTTTGGTTTGTTACGGGTGGTTGGCTCTTTGCTTGCGCAACAACTTCTACCTG-
GCATACCTTTTCATTCTTGTGTCAATGCTT-------GTATTGCATTGAATGCATGGTGG
GTTTCTTGTGTTGCATGCCTAA-TTAATGGTATCGC--TTGATG--ATT-T-TGTATTCC
TTTTGTCTTGTGTCGCCT-----ATGCGATGTGAGATGAACC-TTGAAGCAGCCTTTGTG
ATCCACTC-TTTTGATGCATACGCA-TTGATTTTGTGGCCC-ATTGAGTG-TTGCTTGGT
AACATGGATATGGAACCTGGTGTGGGCATGG-AA-TC--TTAATGGTTCCTTGTTTGCCC
AA-------G-TTT-AGC-TTTTCTAAA--ACGAT-------------------------
-------------------T-G-TCTACCATG------------TGTTAACGTGG-TAGA
CTGTTTC-GAATATGAATGCTACCTGGTTGATCCTGCCAGTAGTCATATGCTTGTCTCAA
AGATTAAGCCAN
>Anaphalis_elegans_2812
-TGCATTCTGGGG--TCATTTTGGC-TGTTGGCAGCTTGCTTGG-CAA-TTAA---GCTT
GGTGGGTTGCTACTGGTT-AGGTG-TCTTC-GGGG-ATGTT-TACCGTAAA-GGTGCATG
AGTGGTGTTTGGTTTGTTACGGGTGGTTGGCTCTTTGCTTGCGCAACAACTTCTACCTG-
GCATACCTTTTCATTCTTGTGTCAATGCTT-------GTATTGCATTGAATGCATGGTGG
GTTTCTTGTGTTGCATGCCTAA-TTAATGGTATCGC--TTGATG--ATT-T-GGTATTCC
TTTTGTCTTGTGTCGCCT-----ATGCGATGTGAGATGAACC-TTGAAGCAGCCTTTATG
ATCCACTC-TTTTGATGCATACACA-TTGATTTTGTGGCCC-ATTGAGTG-TTGCTTGGT
AACATGGATATGGAACCTGGTGTGGGCATGG-AA-TC--TTAATGGTTCCTTGTTTGCCC
AA-------G-TTT-AGC-TTTTCTAAA--ACGAT-------------------------
-------------------T-G-TCTACCATG------------TGTTAACGTGG-TAGA
CTGTTTC-GAATATGAATGCTACCTGGTTGATCCTGCCAGTAGTCATATGCTTGTCTCAA
AGATTAAGCCAT
>Anaphalis_muliensis_3103
-TGCATTCTGGGG--TCATTTTGGC-TGTTGGCAGCTTGCTTGG-CAA-TTAA---GCTT
GGTGGGTTGCTACTGGTT-GGGTG-TCTTC-GGGG-ATGTT-TACTGTAAA-GGTGCATG
AGTGGTGTTTGGTTTGTTACGGGTGGTTGGCTCTTTGCTTGCGCAACAACTTCTACCTG-
GCATACCTCTTCATTCTTGTGTCAATGCTT-------GTATTGCATTGAATGCATGGTGG
GTTTCTTGTGTTGCATGCCTAA-TTAATGGTATCGC--TTGATG--ATT-T-GGTATTCC
TTTTGTCTTGTGTCGCCT-----ATGCGATGTGAGATGAACC-TTAAAGCAGCCTTTGTG
ATCCACTC-TTTTGATGCATACACA-TTGATTTTGTGGCCC-ATTGAGTG-TTGCTTGGT
AACAAGGATATGGAACCTGGTGTGGGCATGG-AA-TC--TTAATGGTTCCTTGTTTGCCC
AA-------G-TTT-AGC-TTTTCTAAA--ACGAT-------------------------
-------------------T-G-TCTACCATG------------TGTTAACGTGG-TAGA
CTGTTTC-GAATATGAATGCTACCTGGTTGATCCTGCCAGTAGTCATATGCTTGTCTCAA
AGATTAAGCCAN
>Anaphalis_souliei_2660
-TGCATTCTGGGG--TCATTTTGGC-TGTTGGCAGCTTGCTTGG-CAA-TTGA---GCTT
GGTGGGTTGCTACTGGTT-GGGTG-TCTTC-GGGG-ATGTT-TACCGTATA-GGTGCATG
AGTGGTGTTTGGTTTGTTACGGGTGGTTGGCTCTTTGCTTGCGCAACAACTTCTACCTG-
GCATACCTCTTCATTCTTGTGTCAATGCTT-------GTATTGCATTGAATGCATGGTGG
GTTTCTTGTGTTGCATGCCTAA-TTAATGGTATCGC--TTGATG--ATT-T-GGTATTCC
TTTTGTCTTGTGTCGCCT-----ATGCGATATGAGATGAACC-TTGAAGCAGCCTTTGTG
ATCCACTC-TTTTGATGCATACGCA-TTGATTTTGTGGCCC-ATTGAGTG-TTGCTTGGT
AACATGGATATGGAACCTGGTGTGGGCATGG-AA-TC--TTAATGGTTCTCTGTTTGCCC
AA-------G-TTT-AGC-TTTTCTAAA--ACGAT-------------------------
-------------------T-G-TCTACCATG------------TGTTAACGTGG-TAGA
TTGTTTC-GAATATGAATGCTACCTGGTTGATCCTGCCAGTAGTCATATGCTTGTCTCAA
AGATTAAGCCAT
>Anaphalis_stenocephala_E023
-TGCATTCTGGGG--TCATTTTGGC-TGTTGGCAGCTTGCTTGG-CAA-TTAA---GCTT
GGTGGGTTGCTACTGGTT-GGGTG-TCTTC-GGGG-ATGTT-TACCGTATA-GGTGCATG
AGTGGTGTTTGGTTTGTTACGGGTGGTTGGCTCTTTGCTTGCGCAACAACTTCTACCTG-
GCATACCTCTTCATTCTTGTGTCAATGCTT-------GTATTGCATTGAATGCATGGTGG
GTTTCTTGTGTTGCATGCCTAA-TTAATGGTATCGC--TTGATG--ATT-T-GGTATTCC
TTTTGTCTTGTGTTGCCT-----ATGCGATGTGAGATGAACC-TTGAAGCAGCCTTTGTG
ATCCACTC-TTTTGATGCATGCGCA-TTGGTTTTGTGGCCC-ATTGAGTG-TTGCTTGGT
AACATGGATATGGAACCTGGTGTGGGCATGG-AA-TC--TTAATGGTTCCTTGTTTGCCC
AA-------G-TTT-AGC-TTTTCTAAA--ACGAT-------------------------
-------------------T-G-TCTACCATG------------TGTTAACGTGG-TAGA
CTGTTTC-GAATATGAATGCTACCTGGTTGATCCTGCCAGTAGTCATATGCTTGTCTCAA
AGATTAAGCCAN
>Anaphalis_aureopunctata_var__aureopunctata_1647
GTGCATTCTGGGG--TCATTTTGGC-TGTTGGCAGCTTGCTTGG-CAA-TTGG---GCTT
GGTGGGTTGCTACTGGTT-GGGTG-TCTTC-GGGG-ATGTT-TACCGTAAA-GGTGCATG
AGTGGTGTTTGGTTTGTTACGGGTGGTTGGCTCTTTGCTTGCGCAACAACTTCTACCTG-
GCATACCTTTTCATTCTTGTGTCAATGCTT-------GTATTGCATTGAATGCATGGTGG
GTTTCTTGTGTTGCATGCCTAA-TTAATGGTATCGC--TTGATG--ATT-T-GGTATTCC
TTTTGTCTTGTGTCGCCT-----ATGCGATGTGAGATGAACC-TTGAAGTAGCCTTTGTG
ATCCACTC-TTTTGATGCATACGCA-TTGATTTTGTGGCCC-ATTGAGTG-TTGCTTGGT
AACATGGATATGGAACCTGGTGTGGGCATGG-AA-TC--TTAATGGTTCCTTGTTTGCCC
AA-------G-TTT-AGC-TTTTCTAAA--ACGAT-------------------------
-------------------T-G-TCTACCATG------------TGTTAATGTGG-TAGA
CTGTTTC-GAATATGAATGCTACCTGGTTGATCCTGCCAGTAGTCATATGCTTGTCTCAA
AGATTAAN----
>Anaphalis_aureopunctata_var__tomentosa_1618
GTGCATTCTGGGG--TCATTTTGGC-TGTTGGCAGCTTGCTTGG-CAA-TTGA---GCTT
GGTGGGTTGCTACTGGTT-GGGTG-TCTTC-GGGG-ATGTT-TACCGTAAA-GGTGCATG
AGTGGTGTTTGGTTTGTTACGGGTGGTTGGCTCTTTGCTTGCGCAACAACTTCTACCTG-
GCATACCTTTTCATTCTTGTGTCAATGCTT-------GTATTGCATTGAATGCATGGTGG
GTTTCTTGTGTTGCATGCCTAA-TTAATGGTATCGC--TTGATG--ATT-T-GGTATTCC
TTTTGTCTTGTGTCGCCT-----ATGCGATGTGAGATGAACC-TTGAAGTAGCCTTTGTG
ATCCACTC-TTTTGATGCATACGCA-TTGATTTTGTGGCCC-ATTGAGTG-TTGCTTGGT
AACATGGATATGGAACCTGGTGTGGGCATGG-AA-TC--TTAATGGTTCCTTGTTTGCCC
AA-------G-TTT-AGC-TTTTCTAAA--ACGAT-------------------------
-------------------T-G-TCTACCATG------------TGTTAATGTGG-TAGA
CTGTTTC-GAATATGAATGCTACCTGGTTGATCCTGCCAGTAGTCATATGCTTGTCTCAA
AGATTAAGC---
>Anaphalis_surculosa_1307
GTGCATTCTGGGG--TCATTTTGGC-TGTTGGTAGCTTGCTTGG-CAA-TTGA---GCTT
GGTGGGTTGCTACTGGTT-GGGTG-TCTTC-GGGG-ATGTT-TACTGTAAA-GGTGCATG
AGTGGTGTTTGGTTTGTTACGGGTGGTTGGCTCTTTGCTTGCGCAACAACTTCTACCTG-
GCATACCTTTTCATTCTTGTGTCAATGCTT-------GTATTGCATTGAATGCATGGTGG
GTTTCTTGTGTTGCATGCCTAA-TTAATGGTATCGC--TTGATG--ATT-T-GGTATTCC
TTTTGTCTTGTGTCGCCT-----ATGCGATGTGAGATGAACC-TTGAAGCAGCCTTTGTG
ATCCACTC-TTTTGATGCATACGCA-TTGATTTTGTGGCCC-ATTGAGTG-TTGCTTGGT
AACATGGATATGGAACCTGGTGTGGGCATGG-AA-TC--TTAATGGTTCCTTGTTTGCCC
AA-------G-TTT-AGC-TTTTCTAAA--ACGAT-------------------------
-------------------T-G-TCTACCATG------------TGTTAACGTGG-TAGA
CTGTTTC-GAATATGAATGCTACCTGGTTGATCCTGCCAGTAGTCATATGCTTGTCTCAA
AGATTA------
>Anaphalis_aureopunctata_var__aureopunctata_1213
GTGCATTCTGGGG--TCATTTTGGC-TGTTGGTAGCTTGCTTGG-CAA-TTGA---GCTT
GGTGGGTTGCTACTGGTT-GGGTG-TCTTC-GGGG-ATGTT-TACCGTAAA-GGTGCATG
AGTGGTGTTTGGTTTGTTACGGGTGGTTGGCTCTTTGCTTGCGCAACAACTTCTACCTG-
GCATACCTTTTCATTCTTGTGTCAATGCTT-------GTATTGCATTGAATGCATGGTGG
GTTTCTTGTGTTGCATGCCTAA-TTAATGGTATCGC--TTGATG--ATT-T-TGTATTCC
TTTTGTCTTGTGTCGCCT-----ATGCGATGTGAGATGAACC-TTGAAGCAGCCTTTGTG
ATCCACTC-TTTTGATGCATACGCA-TTGATTTTGTGGCCC-ATTGAGTG-TTGCTTGGT
AACATGGATATGGAACCTGGTGTGGGCATGG-AA-TC--TTACTGGTTCCTTGTTTGCCC
AA-------G-TTT-AGC-TTTTCTAAA--ACGAT-------------------------
-------------------T-G-TCTACCATG------------TGTTAACGTGG-TAGA
CTGTTTC-GAATATGAATGCTACCTGGTTGATCCTGCCAGTAG-----------------
------------
>Anaphalis_flaccida_2145
GTGCATTCTGGGG--TCATTTTGGC-TGTTGGTAGCTTGCTTGG-CAA-TTGA---GCTT
GGTGGGTTGCTACTGGTT-GGGTG-TCTTC-GGGG-ATGTT-TACCGTAAA-GGTGCATG
AGTGGTGTTTGGTTTGTTACGGGTGGTTGGCTCTTTGCTTGCGCAACAACTTCTACCTG-
GCATACCTTTTCATTCTTGTGTCAATGCTT-------GTATTGCATTGAATGCATGGTGG
GTTTCTTGTGTTGCATGCCTAA-TTAATGGTATCGC--TTGATG--ATT-T-TGTATTCC
TTTTGTCTTGTGTCGCCT-----ATGCGATGTGAGATGAACC-TTGAAGCAGCCTTTGTG
ATCCACTC-GTTTGATGCATACGCA-TTGATTTTGTGGCCC-ATTGAGTG-TTGCTTGGT
AACATGGATATGGAACCTGGTGTGGGCATGG-AA-TC--TTAATGGTTCCTTGTTTGCCC
AA-------G-TTT-AGC-TTTTCTAAA--ACGAT-------------------------
-------------------T-G-TCTACCATG------------TGTTAACGTGG-TAGA
CTGTTTC-GAATATGAATGCTACCTGGTTGATCCTGCCAGTAGTCATATGCTTGTCTCAA
AGATTAA-----
>Anaphalis_aureopunctata_var__aureopunctata_1337
GTGCATTCTGGGG--TCATTTTGGC-TGTTGGTAGCTTGCTTGG-CAA-TTGA---GCTT
GGTGGGTTGCTACTGGTT-GGGTG-TCTTC-GGGG-ATGTT-TACCGTAAA-GGTGCATG
AGTGGTGTTTGGTTTGTTACGGGTGGTTGGCTCTTTGCTTGCGCAACAACTTCTACCTG-
GCATACCTTTTCATTCTTGTGTCAATGCTT-------GTATTGCATTGAATGCATGGTGG
GTTTCTTGTGTTGCATGCCTAA-TTAATGGTATCAC--TTGATG--ATT-T-TGTATTCC
TTTTGTCTTGTGTCGCCT-----ATGCGATGTGAGATGAACC-TTGAAGCAGCCTTTGTG
ATCCACTC-TTTTGATGCATACGCA-TTGATTTTGTGGCCC-ATTGAGTG-TTGCTTGGT
AACATGGATATGGAACCTGGTGTGGGCATGG-AA-TC--TTAATGGTTCCTTGTTTGCCC
AA-------G-TTT-AGC-TTTTCTAAA--ACGAT-------------------------
-------------------T-G-TCTACCATG------------TGTTAACGTGG-TAGA
CTGTTTC-GAATATGAATGCTACCTGGTTGATCCTGCCAT--------------------
------------
>Anaphalis_virens_2873
GTGCATTCTGGGG--TCATTTTGGC-TGTTGGTAGCTTGCTTGG-CAA-TTAA---GCTT
GGTGGGTTGCTACTGGTT-GGGTG-TCTTC-GGGG-ATGTT-TACCGTATA-GGTGCATG
AGTGGTGTTTGGTTTGTTACGGGTGGTTGGCTCTTTGCTTGCGCAACAACTTCTACCTG-
GCATACCTCTTCATTCTTGTGTCAATGCTT-------GTATTGCATTGAATGCATGGTGG
GTTTCTTGTGTTGCATGCCTAA-TTAATGGTATCGC--TTGTTG--ATT-T-GGTATTCC
TTTTGTCTTGTGTTGCTT-----ATGCGATGTGAGATGAACC-TTGAAGCAGCCTTTGTG
ATCCACTC-TTTTGATGCATACGCA-TTGATTTTGTGGCCC-ATTGAGTG-TTGCTTGGT
AACATGGATATGGAACCTGGTGTGGGCATGG-AA-TC--TTAATGGTTCCTTGTTTGCCC
AA-------G-TTT-AGC-TTTTCTAAA--ACGAT-------------------------
-------------------T-G-TCTACCATG------------TGTTAACGTGG-TAGA
CTGTTTC-GAATATGAATGCTACCTGGTTGATCCTGCCAGTAGTCATATGCTTGTCTCAA
AGATTAN-----
>Anaphalis_pannosa_1509
GTGCATTCTGGGG--TCATTTTGGC-TGTTGGTAGCTTGCTTGG-CAA-TTGA---GCTT
GGTGGGTTGCTACTGGTT-GGGTG-TCTTC-GGGG-ATGTT-TACCGTACA-GGTGCATG
AGTGGTGTTTGGTTTGTTACGGGTGGTTGGCTCTTTGCTTGCGCAACAACTTCTACCTG-
GCATACCTCTTCATTCTTGTGTCAATGCTT-------GTATTGCATTGAATGCATGGTGG
GTTTCTTGTGTTGCATGCCTAA-TTAATGGTATCGC--TTGATG--ATT-T-MGTATTCC
TTTTGTCTTGTGTCGCTT-----ATGCGATGTGAGATYAACT-TTGAAGCAGCCTTTGTG
ATCCACTC-TTTTGATGCATACGCA-TTGATTTTGTGGCCC-ATTGAGTG-TTGCTTGGT
AACATGGATATGGAACATGGTGTGGGCATGG-AA-TC--TTAATGGTTCCTTGTTTGCCC
AA-------G-TTT-AGC-TTTTCTAAA--ACGAT-------------------------
-------------------T-G-TCTACCATG------------TGTTAACGTGG-TAGA
CTGTTTC-GAATATGAATGCTACCTGGTTGATCCTGCCAGT-------------------
------------
>Anaphalis_aureopunctata_var__aureopunctata_1930
---------GGGG--TCATTTTGGC-TGTTGGCAGCTTGCTTGG-CAA-TTGA---GCTT
GGTGGGTTGCTACTGGTT-GGGTG-TCTTC-GGGG-ATGTT-TACTGTAAA-GGTGCATG
AGTGGTGTTTGGTTTGTTACGGGTGGTTGGCTCTTTGCTTGCGCAACAACTTCTACCTG-
GCATACCTTTTCATTCTTGTGTCAATGCTT-------GTATTGCATTGAATGCATGGTGG
GTTTCTTGTGTTGCATGCCTAA-TTAATGGTATCGC--TTGATG--ATT-T-GGTATTCC
TTTTGTCTTGTGTCGCCT-----ATGCGATGTGAGATGAACC-TTGAAGTAGCCTTTGTG
ATCCACTC-TTTTGATGCATACGCA-TTGATTTTGTGGCCC-ATTGAGTG-TTGCTTGGT
AACATGGATATGGAACCTGGTGTGGGCATGG-AA-TC--TTAATGGTTCCTTGTTTGCCC
AA-------G-TTT-AGC-TTTTCTAAA--ACGAT-------------------------
-------------------T-G-TCTACCATG------------TGTTAACGTGG-TAGA
CTGTTTC-GAATATGAATGCTACCTGGTTGATCCTGCCAGTAGTCATATG----------
------------
>Anaphalis_aureopunctata_var__aureopunctata_2017
---------GGGG--TCATTTTGGC-TGTTGGCAGCTTGCTTGG-CAA-TTGA---GCTT
GGTGGGTTGCTACTGGTT-GGGTG-TCTTC-GGGG-ATGTT-TACCGTAAA-GGTGCATG
AGTGGTGTTTGGTTTGTTACGGGTGGTTGGCTCTTTGCTTGCGCAACAACTTCTACCTG-
GCATACCTCTTCATTCTTGTGTCAATGCTT-------GTATTGCATTGAATGCATGGTGG
GTTTCTTGTGTTGCATGCCTAA-TTAATGGTATCGC--TTGATG--ATT-T-GGTATTCC
TTTTGTCTTGTGTCGCCT-----ATGCGATGTGAGATGAACC-TTGAAGCAGCCTTTGTG
ATCCACTC-TTTTGATGCATACGCA-TTGATTTTGTGGCCC-ATTGAGTG-TTGCTTGGT
AACATGGATATGGAACCTGGTGTGGGCATGG-AA-TC--TTAATGGTTCCTTGTTTGCCC
AA-------G-TTT-AGC-TTTTCTAAA--ACGAT-------------------------
-------------------T-G-TCTACCATG------------TGTTAACGTGG-TAGA
CTGTTTC-GAATATGAATGCTACCTGGTTGATCCTGCCAGTAGTCATATGCTTGTCTCAA
AGATTAA-----
>Anaphalis_tibetica_890
--------TGGGG--TCATTTTGGC-TGTTGGCAGCTTGCTTGG-CAA-TTAA---GCTT
GGTGGGTTGCTACTGGTT-GGGTG-TCTTC-GGGG-ATGTT-TACCGTAAA-GGTGCATG
AGTGGTGTTTGGTTTGTTACGGGTGGTTGGCTCTTTGCTTGCGCAACAACTTCTACCTG-
GCATACCTCTTCATTCTTGTGTCAATGCTT-------GTATTGCATTGAATGCATGGTGG
GTTTCTTGTGTTGCATGCCTAA-TTAATGGTATCGC--TTGATG--ATT-T-GGTATTCC
TTTTGTCTTGTGTCGCCT-----ATGCGATGTGAGATGAACC-TTGAAGCAGCCTTTGTG
ATCCACTC-TTTTGATGCATACACA-TTGATTTTGTGGCCC-ATTGAGTG-TTGCTTGGT
AACATGGATATGGAACCTGGTGTGGGCATGG-AA-TC--TTAATGGTTCCTTGTTTGCCC
AA-------G-TTT-AGC-TTTTCTAAA--ACGAT-------------------------
-------------------T-G-TCTACCATG------------TGTTAACGTGG-TAGA
CTGTTTC-GAATATGAATGCTACCTGGTTGATCCTGCCAGTAGTCATATG----------
------------
>Anaphalis_surculosa_3324
-----TTCTGGGG--TCATTTTGGC-TGTTGGTAGCTTGCTTGG-CAA-TTGA---GCTT
GGTGGGTTGCTACTGGTT-GGGTG-TCTTC-GGGG-ATGTT-TACTGTAAA-GGTGCATG
AGTGGTGTTTGGTTTGTTACGGGTGGTTGGCTCTTTGCTTGCGCAACAACTTCTACCTG-
GCATACCTTTTCATTCTTGTGTCAATGCTT-------GTATTGCATTGAATGCATGGTGG
GTTTCTTGTGTTGCATGCCTAA-TTAATGGTATCGC--TTGATG--ATT-T-GGTATTCC
TTTTGTCTTGTGTCGCCT-----ATGCGATGTGAGATGAACC-TTGAAGTAGCCTTTGTG
ATCCACTC-TTTTGATGCATACGCA-TTGATTTTGTGGCCC-ATTGAGTG-TTGCTTGGT
AACATGGATATGGAACCTGGTGTGGGCATGG-AA-TC--TTAATGGTTCCTTGTTTGCCC
AA-------G-TTT-AGC-TTTTCTAAA--ACGAT-------------------------
-------------------T-G-TCTACCATG------------TGTTAACGTGG-TAGA
CTGTTTC-GAATATGAATGCTACCTGGTTGATCCTGCCAGTAGTCATATGCTTGTCTCAA
AA----------
>Anaphalis_contortiformis_3384
--------TGGGG--TCATTTTGGC-TMTTGGTAGCTTGCTTGG-CAA-TTGA---GCTT
GGTGGGTTGCTACTGGTT-GGGTG-TCTTC-GGGG-ATGTT-TACCGTAAA-GGTGCATG
AGTGGTGTTTGGTTTGTTACGGGTGGTTGGCTCTTTGCTTGCGCAACAACTTCTACCTG-
GCATACCTTTTCATTCTTGTGTCAATGCTT-------GTATTGCATTGAATGCATGGTGG
GTTTCTTGTGTTGCATGCCTAA-TTAATGGTATCGC--TTGATG--ATT-T-TGTATTCC
TTTTGTCTTGTGTCGCCT-----ATGCGATGTGAGATGAACC-TTGAAGTAGCCTTTGTG
ATCCACTC-TTTTGATGCATACGCA-TTGATTTTGTGGCCC-ATTGAGTG-TTGCTTGGT
AACATGGATATGGAACCTGGTGTGGGCATGG-AA-TC--TTAATGGTTCCTTGTTTGCCC
AA-------G-TTT-AGC-TTTTCTAAA--ACGAT-------------------------
-------------------T-G-TCTACCATG------------TGTTAACGTGG-TAGA
CTGTTTC-GAATATGAATGCTACCTGGTTGATCCTGCCAGTAGTCATATGCTTGTCTCAA
AGATTAAGCCT-
>Anaphalis_aureopunctata_var__aureopunctata_723
---------------------------------AGCTTGCTTGG-CAA-TTGA---GCTT
GGTGGGTTGCTATTGGTT-GGGTG-TCTTC-GGGG-ATGTT-TACCGTAAA-GGTGCATG
AGTGGTGTTTGGTTTGTTACGGGTGGTTGGCTCTTTGCTTGCGCAACAACTTCTACCTG-
GCATACCTTTTCATTCTTGTGTCAATGCTT-------GTATTGCATTGAATGCATGGTGG
GTTTCTTGTGTTGCATGCCTAA-TTAATGGTATCGC--TTGATG--ATT-T-GGTATTCC
TTTTGTCTTGTGTCGCCT-----ATGCGATGTGAGATGAACC-TTGAAGCAACCTTTGTG
ATCCACTC-TTTTGATGCATACGCA-TTGATTTTGTGGCCC-ATTGAGTG-TTGCTTGGT
AACATGGATATGGAACCTGGTGTGGGCATGG-AA-TC--TTAATGGTTCCTTGTTTGCCC
AA-------G-TTT-AGC-TTTTCTAAA--ACGAT-------------------------
-------------------T-G-TCTACCATG------------TGTTAACGTGG-TAGA
CTGTTTC-GAATATGAATGCTACCTGGTTGATCCTGCCAGTAGTCATA------------
------------
>Anaphalis_flavescens_E014
--TCATTCTGGGG--TCATTTTGGC-TGTTGGTAGCTTGCTTGG-CAA-TTGA---GCTT
GGTGGGTTGCTACTGGTT-GGGTG-TCTTC-GGGG-ATGTT-TACTGTACA-GGTGCATG
AGTGGTGTTTGGTTTGTTACGGGTGGTTGGCTCTTTGCTTGCGCAACAACTTCTACCTG-
GCATACCTCTTCATTCTTGTGTCAATGCTT-------GTATTGCATTGAATGCATGGTGG
GTTTCTTGTGTTGCATGCCTAA-TTAATGGTATCGC--TTGATG--ATT-T-GGTATTCC
TTTTGTCTTGTGTCGCCT-----ATGCGATGTGAGATGAACC-TTRAAGCAGCCTTTGTG
ATCCACTC-ATTTGATGCATATGCA-TTGATTTTGTGGCCC-ATTGAGTG-TTGCTTGGT
AACATGGATATGGAACCTGGTGTGGGCATGG-AA-TC--TTAATGGTTCCTTGTTTGCCC
AA-------G-TTT-AGC-TTTTCTAAA--ACGAT-------------------------
-------------------T-G-CCTACCATG------------TGTTAACGTGG-TAGA
CTGTTTC-GAATATGAATGCTACCTGGTTGATCCTGCCAGTAGTCATATGCTTGTCTCAA
AGATTAAGCCAT
>Anaphalis_sinica_16974
------TTTGGGG--TCATTTTGGC-TGTTGGCAGCTTGCTTAG-CAA-TTGA---GCTT
GGTGGGTTGCTACTGGTT-GGGTG-TCTTC-GGGG-ATGTT-TACTGTACA-GGTGCATG
AGTGGTGTTTGGTTTGTTACGGGTCGTTGGCTCTTTGCTTGCGCAACAACTTCTACCTG-
GCATACCTCTTCATTCTTGTGTCAATGCTT-------GTATTGCATTGAATGCATGGTGG
GTTTCTTGTGTTGCATGCCTAA-TTAATGGTATCGC--TTGATA--ATT-T-GGTATTTC
TTTTGTCTTGTGTCGCCT-----ATGCGATGTGAGATGAACC-TTGAAGCAGCCTTTGTG
ATCCACTC-TTTTGATGCATACGCA-TTGATTTTGTGGCCC-ATTGAGTG-TTGCTTGGT
AACATGGATATGGAACCTGGTGTGGGCATGG-AA-TC--TTAATGGTTCTTTGTTTGCCC
AA-------G-TTT-AGC-TTTTCTAAA--ACGAT-------------------------
-------------------T-G-TCTACCATG------------TGTTAACGTGG-TAGA
CTGTTTC-GAATATGAATGCTACCTGGTTGATCCTGCCACT-------------------
------------
>Anaphalis_viridis_2987
-----TTCTGGGG--TCATTTTGGC-TGTTGGTAGCTTGCTTAG-CAA-TTGA---GCTT
GGTGGGTTGCTACTGGTT-GGGTG-TCTTC-GGGG-ATGTT-TACCGTACA-GGTGCATG
AGTGGTGTTTGGTTTGTTACGGGTGGTTGGCTCTTTGCTTGCGCAACAACTTCTACCTG-
GCATACCTCTTCATTCTTGTGTCAATGCTT-------GTATTGCATTGAATGCATGGTGG
GTTTCTTGTGTTGCATGCCTAA-TTAATGGTATCGC--TTGATG--ATT-T-GGTATTCC
TTTTGTCTTGTGTCGCCT-----ATGCGATGTGAGATGAACC-TTGAAGCAGCCTTTGTG
ATCCACTC-TTTTGATGCATACGCA-TTGAATTCGTGGCCC-ATTGAGTG-TTGCTTGGT
AACATGGATATGGAACCTGGTGTGGGCATGG-AA-TC--TTAATGGTTCTTTGTTTGCCC
AA-------G-TTT-AGC-TTTTCTAAA--ACGAT-------------------------
-------------------T-G-TCTACCATG------------TGTTAACGTGG-TAGA
CTGTTTC-GAATATGAATGCTACCTGGTTGATCCTGCCAGTAGTCATATGCTTGTCTCAA
AGATTAAGCCAT
>Anaphalis_xylorhiza_3418
------TCTGGGG--TCATTTTGGC-TGTTGGTAGCTTGCTTAG-CAA-TTGA---GCTT
GGTGGGTTGCTACTGGTT-GGGTG-TCTTC-GGGG-ATGTT-TACCGTACA-GGTGCATG
AGTGGTGTTTGGTTTGTTACGGGTGGTTGGCTCTTTGCTTGCGCAACAACTTCTACCTG-
GCATACCTCTTCATTCTTGTGTCAATGCTT-------GTATTGCATTGAATGCATGGTGG
GTTTCTTGTGTTGCATGCCTAA-TTAATGGTATCGC--TTGATG--ATT-T-GGTATTCC
TTTTGTCTTGTGTCGCCT-----ATGCGATGTGAGATGAACC-TTGAAGCAGCCTTTGTG
ATCCACTC-TTTTGATGCATACGCA-TTGATTTTGTGGCCC-ATTGAGTG-TTGCTTGGT
AACATGGATATGGAACCTGGTGTGGGCATGG-AA-TC--TTAATGGTTCTTTGTTTGCCC
AA-------G-TTT-AGC-TTTTCTAAA--ACGAT-------------------------
-------------------T-G-TCTACCATG------------TGTTAACGTGG-TAGA
CTGTTTC-GAATATGAATGCTACCTGGTTGATCCTGCCAGTAGTCATATGCTTGTCTCAA
AGATTAAN----
>Anaphalis_souliei_1411
--------------------------------------GCTTGG-CAA-TTGA---GCTT
GGTGGGTTGCTACTGGTT-GGGTG-TCTTC-GGGG-ATGTT-TACCGTACA-GGTGCATG
AGTGGTGTTTGGTTTGTTACGGGTGGTTGGCTCTTTGCTTGCGCAACAACTTCTACCTG-
GCATACCTCTTCATTCTTGTGTCAATGCTT-------GTATTGCATTGAATGCATGGTGG
GTTTCTTGTGTTGCATGCCTAA-TTAATGGTATCGC--TTGATG--ATT-T-AGTATTCC
TTTTGTCTTGTGTCGCTT-----ATGCGATGTGAGATTAACT-TTGAAGCAGCCTTTGTG
ATCCACTC-TTTTGATGCATACGCA-TTGATTTTGTGGCCC-ATTGAGTG-TTGCTTGGT
AACATGGATATGGAACCTGGTGTGGGCATGG-AA-TC--TTAATGGTTCCCTGTTTGCCC
AA-------G-TTT-AGC-CTTTCTAAA--ACGAT-------------------------
-------------------T-G-TCTACCATG------------TGTTAACGTGG-TAGA
CTGTTTC-GAATATGAATGCTACCTGGTTGATCCTGCCAGTAGTCATATGCTTGTCTCAA
AGATTAAGCCG-
>Anaphalis_souliei_2526
----ATTCTGGGG--TCATTTTGGC-TGTTGGTAGCTTGCTTGG-CAA-TTGA---GCTT
GGTGGGTTGCTACTGGTT-GGGTG-TCTTC-GGGG-ATGTT-TACCGTACA-GGTGCATG
AGTGGTGTTTGGTTTGTTACGGGTGGTTGGCTCTTTGCTTGCGCAACAACTTCTACCTG-
GCATACCTCTTCATTCTTGTGTCAATGCTT-------GTATTGCATTGAATGCATGGTGG
GTTTCTTGTGTTGCATGCCTAA-TTAATGGTATCGC--TTGATG--ATT-T-AGTATTCC
TTTTGTCTTGTGTCGCCT-----ATGCGATGTGAGATGAACT-TTGAAGCAGCCTTTGTG
ATCCACTC-TTTTGATGCATACGCA-TTGATTTTGTGGCCC-ATTGAGTG-TTGCTTGGT
AACATGGATATGGAACCTGGTGTGGGCATGG-AA-TC--TTAATGGTTCCTTGTTTGCCC
AA-------G-TTT-AGC-TTTTCTAAA--ACGAT-------------------------
-------------------T-G-TCTACCATG------------TGTTAACGTGG-TAGA
CTGTTTC-GAATATGAATGCTACCTGGTTGATCCTGCCAGTAGTCATATGCTTGTCTCAA
AGATTAAGCAG-
>Anaphalis_bicolor_1424
------------------------------GGCAGCTTGCTTGG-CAA-TTAA---GCTT
GGTGGGTTGCTACTGGTT-GGGTG-TCTTC-GGGG-ATGTT-TACCGTAAA-GGTGCATG
AGTGGTGTTTGGTTTGTTACGGGTGGTTGGCTCTTTGCTTGCGCAACAACTTCTACCTG-
GCATACCTCTTCATTCTTGTGTCAATGCTT-------GTATTGCATTGAATGCATGGTGG
GTTTCTTGTGTTGCATGCCTAA-TTAATGGTATCGC--TTGATG--ATT-T-GGTATTCC
TTTTGTCTTGTGTCGCCT-----ATGCGATGTGAGATGAACC-TTGAAGCAWCCTTTRTG
ATCCACTC-TTTTGATGCATACACA-TTGATTTTGTGGCCC-ATTGAGTG-TTGCTTGGT
AACATGGATATGGAACCTGGTGTGGGCATGG-AA-TC--TTAATGGTTCCTTGTTTGCCC
AA-------G-TTT-AGC-TTTTCTAAA--ACGAT-------------------------
-------------------T-G-TCTACCATG------------TGTTAACGTGG-TAGA
CTGTTTC-GAATATGAATGCTACCTGGTTGATCCTGCCAGTAAG----------------
------------
>Anaphalis_bicolor_1351
----------GGG--TCATTTTGGC-TGTTGGCAGCTTGCTTGG-CAA-TTAA---GCTT
GGTGGGTTGCTACTGGTT-GGGTG-TCTTC-GGGG-ATGTT-TACCGTAAA-GGTGCATG
AGTGGTGTTTGGTTTGTTACGGGTGGTTGGCTCTTTGCTTGCGCAACAACTTCTACCTG-
GCATACCTCTTCATTCTTGTGTCAATGCTT-------GTRTTGCATTGAATGCATGGTGG
GTTTCTTGTGTTGCATGCCTAA-TTAATGGTATCGC--TTGATG--ATT-T-GGTATTCC
TTTTGTCTTGTGTCGCCT-----ATGCGATGTGAGATGAACC-TTGAAGCAGCCTTTGTG
STCCACTC-TTTTGATGCATACACA-TTGATTTTGTGGCCC-ATTGAGTG-TTGCTTGGT
AACATGGATATGGAACCTGGTGTGGGCATGG-AA-TC--TTAATGGTTCCTTGTTTGCCC
AA-------G-TTT-AGC-TTTTCTAAA--ACGAT-------------------------
-------------------T-G-TCTACCATG------------TGTTAACGTGG-TAGA
CTGTTTC-GAATATGAATGCTACCTGGTTGATCCTGCCAGTAGTGG--------------
------------
>Anaphalis_alpicola
GTGCATTCTGTGG--TCATTTTGGC-TGTTGGTAGCTTGCTTGG-CAA-TTGA---GCTT
GGTGGGTTGCTACTGGTT-GGGTG-TCTTC-GGGG-ATGTT-TACCGTATA-GGTGCATG
AGTGGTGTTTGGTTTGTTACGGGTGGTTGGCTCTTTGCTTGCGCAACAACTTCTACCTG-
GCATACCTCTTCATTCTTGTGTCAATGCTT-------GTATTGCATTGAACGCATGGTGG
GTTTCTTGTGTTGCATGCCTAA-TTAATGGTATCGC--TTGATG--ATT-T-GATATTCC
TTTTGTCTTGTGTCGCCT-----ATGCGATGTGAGATGAACC-TTGAAGCAGCCTTTGTG
ATCCACTC-TTTTGATGCAATCGCA-TTGATTTTGTGGCCC-ATTGAGTG-TTGCTTGGT
AACATGGATATGGAACATGGTGTGGGCATGG-AA-TC--TTAATGGTTCCTTGTTTGCCC
AA-------G-TTT-AGC-TTTTCTAAA--ACGAT-------------------------
-------------------T-G-TCTACCATG------------TGTTAACGTGG-TAGA
CTGCTTC-GAATATGAATGCTACCTGGTTGATCCTGCCAGTA------------------
------------
>Anaphalis_hancockii_QH001
GTGCATTCTGTGG--TCATTTTGGC-TGTTGGTAGCTTGCTTGG-CAA-TTGA---GCTT
GGTGGGTTGCTACTGGTT-GGGTG-TCTTC-GGGG-ATGTT-TACCGTATA-GGTGCATG
AGTGGTGTTTGGTTTGTTATGGGTGGTTGGCTCTTTGCTTGCGCAACAACTTCTACCTG-
GCATACCTCTTCATTCTTGTGTCAATGCTT-------GTATTGCATTGAACGCATGGTGG
GTTTCTTGTGTTGCATGCCTAA-TTAATGGTATCGC--TTGATG--ATT-T-GGTATTCC
TTTTGTCTTGTGTCGCCT-----ATGCGATGTGAGATGAACC-TTGAAGCAGCCTTTGTG
ATCCACTC-TTTTGATGCAATCGCA-TTGATTTTGTGGCCC-ATTGAGTG-TTGCTTGGT
AACATGGATATGGAACCTGGTGTGGGCATGG-AA-TT--TTAATGGTTCCTTGTTTGCCC
AA-------C-TTT-AGC-TTTTCTAAA--ACGAT-------------------------
-------------------T-G-TCTACCATG------------TGTTAACGTGG-TAGA
CTGCTTC-GAATATGAATGCTACCTGGTTGATCCTGCCAGTAGTCATATGCTTGTCTCAA
AGATTAAGCCAT
>Anaphalis_aff__aureopunctata_35751
GTGCATTCTGTGG--TCATTTTGGC-TGTTGGTAGCTTGCTTGG-CAA-TTGA---GCTT
GGTGGGTTGCTACTGGTT-GGGTG-TCTTC-GGGG-ATGTT-TACCGTAAA-GGTGCATG
AGTGGTGTTTGGTTTGTTACGGGTGGTTGGCTCTTTGCTTGCGCAACAACTTCTACCTG-
GCATACCTTTTCATTCTTGTGTCAATGCTT-------GTATTGCATTGAATGCATGGTGG
GTTTCTTGTGTTGCATGCCTAA-TTAATGGTATCGC--TTGATG--ATT-T-TGTATTCC
TTTTGTCTTGTGTCGCCT-----ATGCGATGTGAGATGAACC-TTGAAGCAGCCTTTGTG
ATACACTC-TTTTGATGCATACGCA-TTGATTTTGTGGCCC-ATTGAGTG-TTGCTTGGT
AACATGGATATGGAACCTGGTGTGGGCATGG-AA-TC--TTAATGGTTCCTTGTTTGCCC
AA-------G-TTT-AGC-TTTTCTAAA--ACGAT-------------------------
-------------------T-G-TCTTT--------------------------------
------------------------------------------------------------
------------
>Anaphalis_aff__flavescens_31246
GTGCATTCTGTGG--TCATTTTGGC-TGTTGGCAGCTTGCTTGG-CAA-TTGA---GCTT
GGTGGGTTGCTACTGGTT-GGGTG-TCTTC-GGGG-ATGTT-TACCGTAAA-GGTGCATG
AGTGGTGTTTGGTTTGTTACGGGTGGTTGGCTCTTTGCTTGCGCAACAACTTCTACCTG-
GCATACCTCTTCATTCTTGTGTCAATGCTT-------GTATTGCATTGAATGCATGGTGG
GTTTCTTGTGTTGCATGCCTAA-TTAATGGTATCGC--TTGATG--ATT-T-GGTATTCC
TTTTGTCTTGTGTCGCCT-----ATGCGATATGAGATGAACC-TTGAAGCAGCCTTTGTG
ATCCACTC-TTTTGATGCATACGCA-TTGATTTTGTGGCCC-ATTGAGTG-TTGCTTGGT
AACATGGATATGGAACCTGGTGTGGGCATGG-AA-TC--TTAATGGTTCCCTGTTTGCCC
AA-------G-TTT-AGC-TTTTCTAAA--ACGAT-------------------------
-------------------T-G-TCTTT--------------------------------
------------------------------------------------------------
------------
>Anaphalis_aff__virens_31568
GTGCATTCTGTGG--TCATTTTGGC-TGTTGGCAGCTTGCTTGG-CAA-TTAA---GCTT
GGTGGGTTGCTACTGGTT-GGGTG-TCTTC-GGGG-ATGTT-TACCGTAAA-GGTGCATG
AGTGGTGTTTGGTTTGTTACGGGTGGTTGGCTCTTTGCTTGCGCAACAACTTCTACCTG-
GCATACCTCTTCATTCTTGTGTCAATGCTT-------GTATTGCATTGAATGCATGGTGG
GTTTCTTGTGTTGCATGCCTAA-TTAATGGTATCGC--TTGATG--ATT-T-GGTATTCC
TTTTGTCTTGTGTCGCCT-----ATGCGATGTGAGATGAACC-TTGAAGCAGCCTTTATG
ATCCACTC-TTTTGATGCATACACA-TTGATTTTGTGGCMC-ATTGAGTG-TTGCTTGGT
AACATGGATATGGAACCTGGTGTGGGCATGG-AA-TC--TTAATGGTTCCTTGTTTGCCC
AA-------G-TTT-AGC-TTTTCTAAA--ACGAT-------------------------
-------------------T-G-TCTTT--------------------------------
------------------------------------------------------------
------------
>Anaphalis_gracilis_34675
GTGCATTCTGTGG--TCATTTTGGC-TGTTGGCAGCTTGCTTGG-CAA-TTAA---GCTT
GGTGGGTTGCTACTGGTT-GGGTG-TCTTC-GGGG-ATGTT-TACCGTAAA-GGTGCATG
AGTGGTGTTTGGTTTGTTACGGGTGGTTGGCTCTTTGCTTGCGCAACAACTTCTACCTG-
GCATACCTCTTCATTCTTGTGTCAATGCTT-------GTATTGCATTGAATGCATGGTGG
GTTTCTTGTGTTGCATGCCTAA-TTAATGGTATCGC--TTGATG--ATT-T-GGTATTCC
TTTTGTCTTGTGTCGCCT-----ATGCGATGTGAGATGAACC-TTGAAGCAGCCTTTGTG
ATCCACTC-TTTTGATGCATACACA-TTGATTTTGTGGCCC-ATTGAGTG-TTGCTTGGT
AACATGGATATGGAACCTGGTGTGGGCATGG-AA-TC--TTAATGGTTCCTTGTTTGCCC
AA-------G-TTT-AGC-TTTTCTAAA--ACGAT-------------------------
-------------------T-G-TCTTT--------------------------------
------------------------------------------------------------
------------
>Anaphalis_sp__32750
GTGCATTCTGTGG--TCATTTTGGC-TGTTGGCAGCTTGCTTGG-CAA-TTAA---GCTT
GGTGGGTTGCTACTGGTT-GGGTG-TCTTC-GGGG-ATGTT-TACCGTAAA-GGTGCATG
AGTGGTGTTTGGTTTGTTACGGGTGGTTGGCTCTTTGCTTGCGCAACAACTTCTACCTG-
GCATACCTCTTCATTCTTGTGTCAATGCTT-------GTATTGCATTGAATGCATGGTGG
GTTTCTTGTGTTGCATGCCTAA-TTAATGGTATCAC--TTGATG--ATT-T-GGTATTCC
TTTTGTCTTGTGTCGCCT-----ATGCGATGTGAGATGAACC-TTGAAGTAGCCTTTGTG
ATCCACTC-TTTTGATGCATACGCA-TTGATTTTGTGGCCC-ATTGAGTG-TTGCTTGGT
AACATGGATATGGAACCTGGTGTGGGCATGA-AA-TC--TTAATGGTTCTTTGTTTGCCC
AA-------G-TTT-AGC-TTTTCTAAA--ACGAT-------------------------
-------------------T-G-TCTTT--------------------------------
------------------------------------------------------------
------------
>Anaphalis_latialata_1401
GTGCATTCTGGGG--TCATTTTGGC-TGTTGGCAGCTTGCTTGG-CAA-TTAA---GCTT
GGTGGGTTGCTACTGGTT-GGGTG-TCTTC-GGGG-ATGTT-TACCGTAAA-GGTGCATG
AGTGGTGTTTGGTTTGTTACGGGTGGTTGGCTCTTTGCTTGCGCAACAACTTCTACCTG-
GCATACCTCTTCATTCTTGTGTCAATGCTT-------GTATTGCATTGAATGCATGGTGG
GTTTCTTGTGTTGCATGCCTAA-TTAATGGTATCGC--TTGATG--ATT-T-GGTATTCC
TTTTGTCTTGTGTCGCCT-----ATGCGATGTGAGATGAACC-TTGAAGCAGCCTTTRTG
ATCCACTC-TTTTGATGCATACACA-TTRATTTTGTGGCCC-ATTGAGTG-TTGCTTGGT
AACATGGATATGGAACCTGGTGTGGGCATGG-AA-TC--TTAATGGTTCCTTGTTTGCCC
AA-------G-TTT-AGC-TTTTCTAAA--ACGAT-------------------------
-------------------T-G-TCTACCATG------------TGTTAACGTGG-TAGA
CTGTTTC-GAATATGAATGCTACCTGG-TGATCCTGCCAA--------------------
------------
>Anaphalis_pachylaena_1121
GTGCATTCTGGGG--TCATTTTGGC-TGTTGGTAGCTTGCTTGG-CAA-TTGA---GCTT
GGTGGGTTGCTACTGGTT-GGGTG-TCTTC-GGGG-ATGTT-TATCGTAAA-GGTGCATG
AGTGGTGTTTGGTTTGTTACGGGTGGTTGGCTCTTTGCTTGCGCAACAACTTCTACCTG-
GCATACCTTTTCATTCTTGTGTCAATGCTT-------GTATTGCATTGAATGCATGGTGG
GTTTCTTGTGTTGCATGCCTAA-TTAATGGTATCGC--TTGATG--ATT-T-TGTATTCC
TTTTGTCTTGTGTCGCCT-----ATGCGATGTGAGATGAACC-TTGAAGCAGCCTTTGTG
ATCCACTC-TTTTGATGCATACGCA-TTGATTTTGTGGCCC-ATTGAGTG-TTGCTTGGT
AACATGGATATGGAACCTGGTGTGGGCATGG-AA-TC--TTAATGGTTCCTTGTTTGCCC
AA-------G-TTT-AGC-TTTTCTAAA--ACGAT-------------------------
-------------------T-G-TCTACCATG------------TGTTAACGTGG-TAGA
CTGTTTC-GAATATGAATGCTACCTGG-TGATCCTGCCAAG-------------------
------------
>Anaphalis_sinica
GTGCATTCTGTGG--TCATTTTGGC-TGTTGGCAGCTTGCTTAG-CAA-TTGA---GCTT
GGTGGGTTGCTACTGGTT-GGGTG-TCTTC-GGGG-ATGTT-TACTGTACA-GGTGCATG
AGTGGTGTTTGGTTTGTTACGGGTGGTTGGCTCTTTGCTTGCGCAACAACTTCTACCTG-
GCATACCTCTTCATTCTTGTGTCAATGCTT-------GTATTGCATTGAATGCATGGTGG
GTTTCTTGTGTTGCATGCCTAA-TTAATGGTATCGC--TTGATA--ATT-T-GGTATTTC
TTTTGTCTTGTGTCGCTT-----ATGCGATGTGAGATGAACC-TTGAAGCAGCCTTTGTG
ATCCACTC-TTTTGATGCATACGCA-TTGATTTTGTGGCCC-ATTGAGTG-TTGCTTGGT
AACATGGATATGGAACCTGGTGTGGGCATGG-AA-TC--TTAATGGTTCTTTGTTTGCCC
AA-------G-TTT-AGC-TTTTCTAAA--ACGAT-------------------------
-------------------T-G-TCTATCATG------------TGTTAACGTGG-TAGA
CTGTT-------------------------------------------------------
------------
>Anaphalis_sinica_2
GTGCATTCTGTGG--TCATTTTGGC-TGTTGGCAGCTTGCTTAG-CAA-TTGA---GCTT
GGTGGGTTGCTACTGGTT-GGGTG-TCTTC-GGGG-ATGTT-TACTGTACA-GGTGCATG
AGTGGTGTTTGGTTTGTTACGGGTGGTTGGCTCTTTGCTTGCGCAACAACTTCTACCTG-
GCATACCTCTTCATTCTTGTGTCAATGCTT-------GTATTGCATTGAATGCATGGTGG
GTTTCTTGTGTTGCATGCCTAA-TTAATGGTATCGC--TTGATA--ATT-T-GGTATTTC
TTTTGTCTTGTGTTGCCT-----ATGCGATGTGAGATGAACC-TTGAAGCAGCCTTTGTG
ATCCACTC-TTTTGATGCATACGCA-TTGATTTTGTGGCCC-ATTGAGTG-TTGCTTGGT
AACATGGATATGGAACCTGGTGTGGGCATGG-AA-TC--TTAATGGTTCTTTGTTTGCCC
AA-------G-TTT-AGC-TTTTCTAAA--ACGAT-------------------------
-------------------T-G-TCTACCATG------------TGTTAACGTGG-TAGA
CTGTTTC-GAATATGAATGCTACCTGGTTGATCCTGCCACTACN----------------
------------
>Anaphalis_sinica_032
GTGCATTCTGGGG--TCATTTTGGC-TGTTGGCAGCTTGCTTAG-CAA-TTGA---GCTT
GGTGGGTTGCTACTGGTT-GGGTG-TCTTC-GGGG-ATGTT-TACTGTACA-GGTGCATG
AGTGGTGTTTGGTTTGTTACGGGTGGTTGGCTCTTTGCTTGCGCAACAACTTCTACCTG-
GCATACCTCTTCATTCTTGTGTCAATGCTT-------GTATTGCATTGAATGCATGGTGG
GTTTCTTGTGTTGCATGCCTAA-TTAATGGTATCGC--TTGATA--ATT-T-GGTATTTC
TTTTGTCTTGTGTCGCCT-----ATGCGATGTGAGATGAACC-TTGAAGCAGCCTTTGTG
ATCCACTC-TTTTGATGCATACGCA-TTGATTTTGTGGCCC-ATTGAGTG-TTGCTTGGT
AACATGGATATGGAACCTGGTGTGGGCATGG-AA-TC--TTAATGGTTCTTTGTTTGCCC
AA-------G-TTT-AGC-TTTTCTAAA--ACGAT-------------------------
-------------------T-G-TCTACCATG------------TGTTAACGTGG-TAGA
CTGTTTC-GAATATGAATGCTACCTGG-TGATCCTGCAC---------------------
------------
>Anaphalis_bulleyana_1073
GTGCATTCTGGGG--TCATTTTGGC-TGTTGGCAGCTTGCTTGG-CAA-TTGA---GCTT
GGTGGGTTGCTACTGGTT-GGGTG-TCTTC-GGGG-ATGTT-TACCGTAAA-GGTGCATG
AGTGGTGTTTGGTTTGTTACGGGTGGTTGGCTCTTTGCTTGCGCAACAACTTCTACCTG-
ACATACCTCTTCATTCTTGTGTCAATGCTT-------GTATTGCATTGAATGCATGGTGG
GTTTCTTGTGTTGCATGCCTAA-TTAATGGTATCGC--TTAATG--ATT-T-GGTATTCC
-TTTGTCTTGTGTCGCCT-----ATGCGATCTGAGATGAACC-TTGAAGCAGCCTTTGTG
ATCCACTC-TTTTGATGCATACACA-TTGATTTTGTGGCCC-ATTGAGCG-TTGCTTGGT
AACATGGATATGGAACCTGGTGTGGGCATGG-AA-TC--TTAATGGTTCTTTGTTTGCCC
AA-------G-TTT-AGC-TTTTCTAAA--ACGAT-------------------------
-------------------T-G-TCTACCATG------------TGTTAACGTGG-TAGA
CTGTTTC-GAATATGAATGCTACCTGGTTGATCCTGC-----------------------
------------
>Anaphalis_delavayi_1043
GTGCATTCTGGGG--TCATTTTGGC-TGTTGGCAGCTTGCTTAG-CAA-TTGA---GCTT
GGTGGGTTGCTACTGGTT-AGGTG-TCTTC-GGGG-ATGTT-TACTGTAAA-GGTGCATG
AGTGGTGTTTGGTTTGTTACGGGTGGTTGGCTCTTTGCTTGCGCAACAACTTCTACCTG-
GCATACCTCTTCATTCTTGTGTCAATGCTT-------GTATTGCATTGAATGCATGGTGG
GTTTCTTGTGTTGCATGCCTAA-TTAATGGTATCGC--TTGATG--ATT-T-GGTATTCC
-TTTGTCTTGTGTCGCCT-----ATGCGATGTGAGATGAACC-TTGAAGCAGCCTTTGTG
ATCCACTC-TTTTGATGCATACGCA-TTGATTTTGTGGCCC-ATTGAGTG-TTGCTTGGT
AACATGGATATGGAACCTGGTGTGGGCATGG-AA-TC--TTAATGGTTCCTTGTTTGCCC
AA-------G-TTT-AGC-TTTTCTAAA--ACGAT-------------------------
-------------------T-G-TCTACTATG------------TGTTAATGTGG-TAGA
CTGTTTC-GAATATGAATGCTACCTGGTTGATCCTGCCAGTAGTCATATGCTTGTCTCAA
A-----------
>Anaphalis_muliensis_2958
----------------------------------GCTTGCTTGG-CAA-TTAA---GCTT
GGTGGGTTGCTACTGGTT-GGGTG-TCTTC-GGGG-ATGTT-TACCGTAAA-GGTGCATG
AGTGGTGTTTGGTTTGTTACGGGTGGTTGGCTCTTTGCTTGCGCAACAACTTCTACCTG-
GCATACCTCTTCATTCTTGTGTCAATGCTT-------GTATTGCATTGAATGCATGGTGG
GTTTCTTGTGTTGCATGCCTAA-TTAATGGTATCGC--TTGATG--ATT-T-TGTATTCC
TTTTGTCTTGTGTCGCCT-----ATGCGATGTGAGATGAACC-TTGAAGCAGCCTTTGTG
ATCCACTC-TTTTGATGCATACACA-TTGATTTTGTGGCCC-ATTGAGTG-TTGCTTGGT
AACATGGATATGGAACCTGGTGTGGCCATGG-AA-TC--TTAATGGTTCCTTGTTTGCCC
AA-------G-TTT-AGC-TTTTCTAAA--ACGAT-------------------------
-------------------T-G-TCTACCATG------------TGTTAACGTGG-TAGA
CTGTTTC-GAATATGAATGCTACCTGGTTGATCCTGCCAGTAGTCATATGCTTGTCTCAA
AGACG-------
>Anaphalis_aureopunctata_var__aureopunctata_1262
----------------------------------GCTTGC-------A-TTGA---GCTT
GGTGGGTTGCTACTGGTT-GGGTG-TCTTC-GGGG-ATGTT-TACCGTAAA-GGTGCATG
AGTGGTGTTTGGTTTGTTACGGGTGGTTGGCTCTTTGCTTGCGCAACAACTTCTACCTG-
GCATACCTYTTCATTCTTGTGTCAATGCTT-------GTATTGCATTGAATGCATGGTGG
GTTTCTTGTGTTGCATGCCTAA-TTAATGGTATCGC--TTGATG--AST-T-GGTATTCC
TTTTGTCTTGTGTCGCCT-----ATGCGATGTGAGATGAACC-TTGAAGCAGCCTTTGTG
ATCCACTC-TTTTGATGCATACGCA-TTGATTTTGTGGCCC-ATTGAGTG-TTGCTTGGT
AACATGGATATGGAACCTGGTGTGGGCATGG-AA-TC--TTAATGGTTCCTTGTTTGCCC
AA-------G-TTT-AGC-TTTTCTAAA--ACGAT-------------------------
-------------------T-G-TCTATCATG------------TGTTAACGTGG-TAGA
CTGTTTC-GAATATGAATGCTACCTGGTCC------------------------------
------------
>Anaphalis_flavescens_206
----------------------------------------TTGG-C-A-TTGA---GCTT
GGTGGGTTGCTACTGGTT-GGGTG-TCTTC-GGGG-ATGTT-TACCGTACA-GGTGCATG
AGTGGTGTTTGGTTTGTTACGGGTGGTTGGCTCTTTGCTTGCGCAACAACTTCTACCTG-
GCATACCTCTTCATTCTTGTGTCAATGCTT-------GTATTGCATTGAATGCATGGTGG
GTTTCTTGTGTTGCATGCCTAA-TTAATGGTATCGC--TTGATG--ATT-T-AGTATTCC
TTTTGTCTTGTGTCGCCT-----ATGCGATGTGAGATGAACT-TTGAAGCAGCCTTTGTG
ATCCACTC-TTTTGATGCATACGCA-TTGATTTTGTGGCCC-ATTGAGTG-TTGCTTGGT
TACATGGATATGGAACCTGGTGTGGGCATGG-AA-TC--TTAATGGTTCCTTGTTTGCCC
AA-------G-TTT-AGC-TTTTCTAAA--ACGAT-------------------------
-------------------T-G-TCTACCATG------------TATCCACGTGG-TAGA
CTGTTTT-GAATATGAATGCTACCTGGTTGATCCTGCCAGTAGTCATTTGCTG-------
------------
>Anaphalis_busua_1075
GTGCATTCTGGGG--TCATTTTGGC-TGTTGGCTGCTTGCTTGG-CAA-TTGA---GCTT
GGTGGGTTGCTACTGGTT-GGGTG-TCCTC-GGGG-ATGTC-TATCGTAAA-GGTGCATG
AGTGGTGTTTGGTTTGTTACGGGTGGTTGGCTCTTTGCTTGTGCAACAACTTCTACCTG-
GCATACCTCTTCAGTCTTGTGTCAATGCTT-------GTATTGCATTGAATGCACGGCGG
GTTTCTTGTGTTGCATGCCTAA-TTAATGGTATCTC--TTGTTG--AAT-T-GGTATTTC
TTTTGTCTTGTGTCGCCT-----ATGCGATGTGAGATGAACC-TTGAAGCAGCCTTTGTG
ATCCACTT-TATTGATGCATATGCT-TTGATTTAGTGGCCC-ATTGAGTG-TTGCTCGGT
AACATGGATATGGAACCTGGTGTGGGCATGG-AA-TC--TTAATGGTTCCTTGTTTGCCC
AA-------G-TTT-AGC-TTTTCTAAA--ACGAT-------------------------
-------------------T-G-TCTATCATG------------TGTTAACGTGG-TAGT
CAGCTTC-GAATATGAATGCTACCTGGTTGATCCTGCCAGTAGTCATATGCTTGTCTCAA
AGATTAAGCCAT
>Anaphalis_busua_786
GTGCATTCTGGGG--TCATTTTGGC-TGTTGGCTGCTTGCTTGG-CAA-TTGA---GCTT
GGTGGGTTGCTACTGGTT-GGGTG-TCCTC-GGGG-ATGTC-TATCGTAAA-GGTGCATG
AGTGGTGTTTGGTTTGTTACGGGTGGTTGGCTCTTTGCTTGTGCAACAACTTCTACCTG-
GCATACCTCTTCAGTCTTGTGTCAATGCTT-------GTATTGCATTGAATGCACGGCGG
GTTTCTTGTGTTGCATGCCTAA-TTAATGGTATCTC--TTGTTG--AAT-T-GGTATTTC
TTTTGTCTTGTGTCGCCT-----ATGCGATGTGAGATGAACC-TTGAAGCAGCCTTTGTG
ATCCACTT-TATTGATGCATATGCT-TTGATTTAGTGGCCC-ATTGAGTG-TTGCTCGGT
AACATGGATATGGAACCTGGTGTGGGCATGG-AA-TC--TTAATGGTTCCTTGTTTGCCC
AA-------G-TTT-AGC-TTTTCTAAA--ACGAT-------------------------
-------------------T-G-TCTATCATG------------TGTTAACGTGG-TAGT
CAGCTTC-GAATATGAATGCTACCTGGTTGATCCTGCCAGTAGTCATATGCTTGTCTCAA
AGATTAAGCCAT
>Anaphalis_contorta_var__contorta_488
GTGCATTCTGGGG--TCATTTTGGC-TGTTGGCTGCTTGCTTGG-CAA-TTGA---GCTT
GGTGGGTTGCTACTGGTT-GGGTG-TCCTC-GGGG-ATGTC-TATCGTAAA-GGTGCATG
AGTGGTGTTTGGTTTGTTACGGGTGGTTGGCTCTTTGCTTGTGCAACAACTTCTACCTG-
GCATACCTCTTCAGTCTTGTGTCAATGCTT-------GTATTGCATTGAATGCACGGCGG
GTTTCTTGTGTTGCATGCCTAA-TTAATGGTATCTC--TTGTTG--AAT-T-GGTATTTC
TTTTGTCTTGTGTCGCCT-----ATGCGATGTGAGATGAACC-TTGAAGCAGCCTTTGTG
ATCCACTT-TATTGATGCATATGCT-TTGATTTAGTGGCCC-ATTGAGTG-TTGCTCGGT
AACATGGATATGGAACCTGGTGTGGGCATGG-AA-TC--TTAATGGTTCCTTGTTTGCCC
AA-------G-TTT-AGC-TTTTCTAAA--ACGAT-------------------------
-------------------T-G-TCTATCATG------------TGTTAACGTGG-TAGT
CAGCTTC-GAATATGAATGCTACCTGGTTGATCCTGCCAGTAGTCATATGCTTGTCTCAA
AGATTAAGCCAT
>Anaphalis_contorta_var__contorta_747
GTGCATTCTGGGG--TCATTTTGGC-TGTTGGCTGCTTGCTTGG-CAA-TTGA---GCTT
GGTGGGTTGCTACTGGTT-GGGTG-TCCTC-GGGG-ATGTC-TATCGTAAA-GGTGCATG
AGTGGTGTTTGGTTTGTTACGGGTGGTTGGCTCTTTGCTTGTGCAACAACTTCTACCTG-
GCATACCTCTTCAGTCTTGTGTCAATGCTT-------GTATTGCATTGAATGCACGGCGG
GTTTCTTGTGTTGCATGCCTAA-TTAATGGTATCTC--TTGTTG--AAT-T-GGTATTTC
TTTTGTCTTGTGTCGCCT-----ATGCGATGTGAGATGAACC-TTGAAGCAGCCTTTGTG
ATCCACTT-TATTGATGCATATGCT-TTGATTTAGTGGCCC-ATTGAGTG-TTGCTCGGT
AACATGGATATGGAACCTGGTGTGGGCATGG-AA-TC--TTAATGGTTCCTTGTTTGCCC
AA-------G-TTT-AGC-TTTTCTAAA--ACGAT-------------------------
-------------------T-G-TCTATCATG------------TGTTAACGTGG-TAGT
CAGCTTC-GAATATGAATGCTACCTGGTTGATCCTGCCAGTAGTCATATGCTTGTCTCAA
AGATTAAGCCAT
>Anaphalis_contorta_var__pellucida_1661
GTGCATTCTGGGG--TCATTTTGGC-TGTTGGCTGCTTGCTTGG-CAA-TTGA---GCTT
GGTGGGTTGCTACTGGTT-GGGTG-TCCTC-GGGG-ATGTC-TATCGTAAA-GGTGCATG
AGTGGTGTTTGGTTTGTTACGGGTGGTTGGCTCTTTGCTTGTGCAACAACTTCTACCTG-
GCATACCTCTTCAGTCTTGTGTCAATGCTT-------GTATTGCATTGAATGCACGGCGG
GTTTCTTGTGTTGCATGCCTAA-TTAATGGTATCTC--TTGTTG--AAT-T-GGTATTTC
TTTTGTCTTGTGTCGCCT-----ATGCGATGTGAGATGAACC-TTGAAGCAGCCTTTGTG
ATCCACTT-TATTGATGCATATGCT-TTGATTTAGTGGCCC-ATTGAGTG-TTGCTCGGT
AACATGGATATGGAACCTGGTGTGGGCATGG-AA-TC--TTAATGGTTCCTTGTTTGCCC
AA-------G-TTT-AGC-TTTTCTAAA--ACGAT-------------------------
-------------------T-G-TCTATCATG------------TGTTAACGTGA-TAGT
CAGCTTC-GAATATGAATGCTACCTGGTTGATCCTGCCAGTAGTCATATGCTTGTCTCAA
AGATTAAGCCAT
>Anaphalis_busua_DS11458
GTGCATTCTGTGG--TCATTTTGGC-TGTTGGCTGCTTGCTTGG-CAA-TTGA---GCTT
GGTGGGTTGCTACTGGTT-GGGTG-TCCTC-GGGG-ATGTC-TATCGTAAA-GGTGCATG
AGTGGTGTTTGGTTTGTTACGGGTGGTTGGCTCTTTGCTTGTGCAACAACTTCTACCTG-
GCATACCTCTTCAGTCTTGTGTCAATGCTT-------GTATTGCATTGAATGCACGGCGG
GTTTCTTGTGTTGCATGCCTAA-TTAATGGTATCTC--TTGTTG--AAT-T-GGTATTTC
TTTTGTCTTGTGTCGCCT-----ATGCGATGTGAGATGAACC-TTGAAGCAGCCTTTGTG
ATCCACTT-TATTGATGCATATGCT-TTGATTTAGTGGCCC-ATTGAGTG-TTGCTCGGT
AACATGGATATGGAACCTGGTGTGGGCATGG-AA-TC--TTAATGGTTCCTTGTTTGCCC
AA-------G-TTT-AGC-TTTTCTAAA--ACGAT-------------------------
-------------------T-G-TCTATCATG------------TGTTAACGTGG-TAGT
CAGCTTC-GAATATGAATGCTACCTGGTTGATCCTGCCAGTAGTCATATGCTTGTCTCAA
AGATTAAGCCAT
>Anaphalis_busua_DS13351
GTGCATTCTGTGG--TCATTTTGGC-TGTTGGCTGCTTGCTTGG-CAA-TTGA---GCTT
GGTGGGTTGCTACTGGTT-GGGTG-TCCTC-GGGG-ATGTC-TATCGTAAA-GGTGCATG
AGTGGTGTTTGGTTTGTTACGGGTGGTTGGCTCTTTGCTTGTGCAACAACTTCTACCTG-
GCATACCTCTTCAGTCTTGTGTCAATGCTT-------GTATTGCATTGAATGCACGGCGG
GTTTCTTGTGTTGCATGCCTAA-TTAATGGTATCTC--TTGTTG--AAT-T-GGTATTTC
TTTTGTCTTGTGTCGCCT-----ATGCGATGTGAGATGAACC-TTGAAGCAGCCTTTGTG
ATCCACTT-TATTGATGCATATGCT-TTGATTTAGTGGCCC-ATTGAGTG-TTGCTCGGT
AACATGGATATGGAACCTGGTGTGGGCATGG-AA-TC--TTAATGGTTCCTTGTTTGCCC
AA-------G-TTT-AGC-TTTTCTAAA--ACGAT-------------------------
-------------------T-G-TCTATCATG------------TGTTAACGTGG-TAGT
CAGCTTC-GAATATGAATGCTACCTGGTTGATCCTGCCAGTAGTCATATGCTTGTCTCAA
AGATTAAGCCAT
>Anaphalis_contorta_DS13552
GTGCATTCTGTGG--TCATTTTGGC-TGTTGGCTGCTTGCTTGG-CAA-TTGA---GCTT
GGTGGGTTGCTACTGGTT-GGGTG-TCCTC-GGGG-ATGTC-TATCGTAAA-GGTGCATG
AGTGGTGTTTGGTTTGTTACGGGTGGTTGGCTCTTTGCTTGTGCAACAACTTCTACCTG-
GCATACCTCTTCAGTCTTGTGTCAATGCTT-------GTATTGCATTGAATGCACGGCGG
GTTTCTTGTGTTGCATGCCTAA-TTAATGGTATCTC--TTGTTG--AAT-T-GGTATTTC
TTTTGTCTTGTGTCGCCT-----ATGCGATGTGAGATGAACC-TTGAAGCAGCCTTTGTG
ATCCACTT-TATTGATGCATATGCT-TTGATTTAGTGGCCC-ATTGAGTG-TTGCTCGGT
AACATGGATATGGAACCTGGTGTGGGCATGG-AA-TC--TTAATGGTTCCTTGTTTGCCC
AA-------G-TTT-AGC-TTTTCTAAA--ACGAT-------------------------
-------------------T-G-TCTATCATG------------TGTTAACGTGG-TAGT
CAGCTTC-GAATATGAATGCTACCTGGTTGATCCTGCCAGTAGTCATATGCTTGTCTCAA
AGATTAAGCCAT
>Anaphalis_tenella_67A
GTGCATTCTGTGG--TCATTTTGGC-TGTTGGCTGCTTGCTTGG-CAA-TTGA---GCTT
GGTGGGTTGCTACTGGTT-GGGTG-TCCTC-GGGG-ATGTC-TATCGTAAA-GGTGCATG
AGTGGTGTTTGGTTTGTTACGGGTGGTTGGCTCTTTGCTTGTGCAACAACTTCTACCTG-
GCATACCTCTTCAGTCTTGTGTCAATGCTT-------GTATTGCATTGAATGCACGGCGG
GTTTCTTGTGTTGCATGCCTAA-TTAATGGTATCTC--TTGTTG--AAT-T-GGTATTTC
TTTTGTCTTGTGTCGCCT-----ATGCGATGTGAGATGAACC-TTGAAGCAGCCTTTGTG
ATCCACTT-TATTGATGCATATGCT-TTGATTTAGTGGCCC-ATTGAGTG-TTGCTCGGT
AACATGGATATGGAACCTGGTGTGGGCATGG-AA-TC--TTAATGGTTCCTTGTTTGCCC
AA-------G-TTT-AGC-TTTTCTAAA--ACGAT-------------------------
-------------------T-G-TCTATCATG------------TGTTAACGTGG-TAGT
CAGCTTC-GAATATGAATGCTACCTGGTTGATCCTGCCAGTAGTCATATGCTTGTCTCAA
AGATTAAGCCAT
>Anaphalis_contorta_DS11511
GTGCATTCTGTGG--TCATTTTGGC-TGTTGGCTGCTTGCTTGG-CAA-TTGA---GCTT
GGTGGGTTGCTACTGGTT-GGGTG-TCCTC-GGGG-ATGTC-TATCGTAAA-GGTGCATG
AGTGGTGTTTGGTTTGTTACGGGTGGTTGGCTCTTTGCTTGTGCAACAACTTCTACCTG-
GCATACCTCTTCAGTCTTGTGTCAATGCTT-------GTATTGCATTGAATGCACGGCGG
GTTTCTTGTGTTGCATGCCTAA-TTAATGGTATCTC--TTGTTG--AAT-T-GGTATTTC
TTTTGTCTTGTGTCGCCT-----ATGCGATGTGAGATGAACC-TTGAAGCAGCCTTTGTG
ATCCACTT-TATTGATGCATATGCT-TTGATTTAGTGGCCC-ATTGAGTG-TTGCTCGGT
AACATGGATATGGAACCTGGTGTGGGCATGG-AA-TC--TTAATGGTTCCTTGTTTGCCC
AA-------G-TTT-AGC-TTTTCTAAA--ACGAT-------------------------
-------------------T-G-TCTATCATG------------TGTTAACGTGA-TAGT
CAGCTTC-GAATATGAATGCTACCTGGTTGATCCTGCCAGTAGTCATATGCTTGTCTCAA
AGATTAAGCCAT
>Anaphalis_plicata_156
GTGCATTCTGGGG--TCATTTTGGC-TGTTGGCTGCTTGCTTGG-CAA-TTGA---GCTT
GGTGGGTTGCTACTGGTT-GGGTG-TCCTC-GGGG-ATGTC-TATCGTAAA-GGTGCATG
AGTGGTGTTTGGTTTGTTACGGGTGGTTGGCTCTTTGCTTGTGCAACAACTTCTACCTG-
GCATACCTCTTCAGTCTTGTGTCAATGCTT-------GTATTGCATTGAATGCACGGCGG
GTTTCTTGTGTTGCATGCCTAA-TTAATGGTATCTC--TTGTTG--AAT-T-GGTATTTC
TTTTGTCTTGTGTCGCCT-----ATGCGATGTGAGATGAACC-TTGAAGCAGCCTTTGTG
ATCCACTT-TATTGATGCATATGCT-TTGATTTAGTGGCCC-ATTGAGTG-TTGCTCGGT
AACATGGATATGGAACCTGGTGTGGGCATGG-AA-TC--TTAATGGTTCCTTGTTTGCCC
AA-------G-TTT-AGC-TTTTCTAAA--ACGAT-------------------------
-------------------T-G-TCTATCATG------------TGTTAACGTGG-TAGT
CAGCTTC-GAATATGAATGCTACCTGGTTGATCCTGCCAGTAGTCATATGCTTGTCTCAA
AGATTAAGCCA-
>Anaphalis_contorta_var__contorta_920
GTGCATTCTGGGG--TCATTTTGGC-TGTTGGCTGCTTGCTTGG-CAA-TTGA---GCTT
GGTGGGTTGCTACTGGTT-GGGTG-TCCTC-GGGG-ATGTC-TATCGTAAA-GGTGCATG
AGTGGTGTTTGGTTTGTTACGGGTGGTTGGCTCTTTGCTTGTGCAACAACTTCTACCTG-
GCATACCTCTTCAGTCTTGTGTCAATGCTT-------GTATTGCATTGAATGCACGGCGG
GTTTCTTGTGTTGCATGCCTAA-TTAATGGTATCTC--TTGTTG--AAT-T-GGTATTTC
TTTTGTCTTGTGTCGCCT-----ATGCGATGTGAGATGAACC-TTGAAGCAGCCTTTGTG
ATCCACTT-TATTGATGCATATGCT-TTGATTTAGTGGCCC-ATTGAGTG-TTGCTCGGT
AACATGGATATGGAACCTGGTGTGGGCATGG-AA-TC--TTAATGGTTCCTTGTTTGCCC
AA-------G-TTT-AGC-TTTTCTAAA--ACGAT-------------------------
-------------------T-G-TCTATCATG------------TGTTAACGTGG-TAGT
CAGCTTC-GAATATGAATGCTACCTGGTTGATCCTGCCA---------------------
------------
>Anaphalis_hondae_976
GTGCATTCTGGGG--TCATTTTGGC-TGTTGGCTGCTTGCTTGG-CAA-TTGA---GCTT
GGTGGGTTGCTACTGGTT-GGGTG-TCCTC-GGGG-ATGTC-TATCGTAAA-GGTGCATG
AGTGGTGTTTGGTTTGTTACGGGTGGTTGGCTCTTTGCTTGTGCAACAACTTCTACCTG-
GCATACCTCTTCAGTCTTGTGTCAATGCTT-------GTATTGCATTGAATGCACGGCGG
GTTTCTTGTGTTGCATGCCTAA-TTAATGGTATCTC--TTGTTG--AAT-T-GGTATTTC
TTTTGTCTTGTGTCGCCT-----ATGCGATGTGAGATGAACC-TTGAAGCAGCCTTTGTG
ATCCACTT-TATTGATGCATATGCT-TTGATTTAGTGGCCC-ATTGAGTG-TTGCTCGGT
AACATGGATATGGAACCTGGTGTGGGCATGG-AA-TC--TTAATGGTTCCTTGTTTGCCC
AA-------G-TTT-AGC-TTTTCTAAA--ACGAT-------------------------
-------------------T-G-TCTATCATG------------TGTTAACGTGG-TAGT
CAGCTTC-GAATATGAATGCTACCTGG-TGATCCTGCTN---------------------
------------
>Anaphalis_busua_1592
---CATTCTGGGG--TCATTTTGGC-TGTTGGCTGCTTGCTTGG-CAA-TTGA---GCTT
GGTGGGTTGCTACTGGTT-GGGTG-TCCTC-GGGG-ATGTC-TATCGTAAA-GGTGCATG
AGTGGTGTTTGGTTTGTTACGGGTGGTTGGCTCTTTGCTTGTGCAACAACTTCTACCTG-
GCATACCTCTTCAGTCTTGTGTCAATGCTT-------GTATTGCATTGAATGCACGGCGG
GTTTCTTGTGTTGCATGCCTAA-TTAATGGTATCTC--TTGTTG--AAT-T-GGTATTTC
TTTTGTCTTGTGTCGCCT-----ATGCGATGTGAGATGAACC-TTGAAGCAGCCTTTGTG
ATCCACTT-TATTGATGCATATGCT-TTGATTTAGTGGCCC-ATTGAGTG-TTGCTCGGT
AACATGGATATGGAACCTGGTGTGGGCATGG-AA-TC--TTAATGGTTCCTTGTTTGCCC
AA-------G-TTT-AGC-TTTTCTAAA--ACGAT-------------------------
-------------------T-G-TCTATCATG------------TGTTAACGTGG-TAGT
CAGCTTC-GAATATGAATGCTACCTGGTTGATCCTGCCAGTAGTCATATGCTTGTCTCAA
AGATTAAGCCAC
>Anaphalis_contorta_var__contorta_804
---CATTCTGGGG--TCATTTTGGC-TGTTGGCTGCTTGCTTGG-CAA-TTGA---GCTT
GGTGGGTTGCTACTGGTT-GGGTG-TCCTC-GGGG-ATGTC-TATCGTAAA-GGTGCATG
AGTGGTGTTTGGTTTGTTACGGGTGGTTGGCTCTTTGCTTGTGCAACAACTTCTACCTG-
GCATACCTCTTCAGTCTTGTGTCAATGCTT-------GTATTGCATTGAATGCACGGCGG
GTTTCTTGTGTTGCATGCCTAA-TTAATGGTATCTC--TTGTTG--AAT-T-GTTATTTC
TTTTGTCTTGTGTCGCCT-----ATGCGATGTGAGATGAACC-TTGAAGCAGCCTTTGTG
ATCCACTT-TATTGATGCATATGCT-TTGATTTAGTGGCCC-ATTGAGTG-TTGCTCGGT
AACATGGATATGGAACCTGGTGTGGGCATGG-AA-TC--TTAATGGTTCCTTGTTTGCCC
AA-------G-TTT-AGC-TTTTCTAAA--ACGAT-------------------------
-------------------T-G-TCTATCATG------------TGTTAACGTGA-TAGT
CAGCTTC-GAATATGAATGCTACCTGGTTGATCCTGCCAGTAGTCATATGCTTGTCTCAA
AGATTAAGCCAT
>Anaphalis_busua_1674
-----------------------------TGGCTGCTTGCTTGG-C-A-TTGA---GCTT
GGTGGGTTGCTACTGGTT-GGGTG-TCCTC-GGGG-ATGTC-TATCGTAAA-GGTGCATG
AGTGGTGTTTGGTTTGTTACGGGTGGTTGGCTCTTTGCTTGTGCAACAACTTCTACCTG-
GCATACCTCTTCAGTCTTGTGTCAATGCTT-------GTATTGCATTGAATGCACGGCGG
GTTTCTTGTGTTGCATGCCTAA-TTAATGGTATCTC--TTGTTG--AAT-T-GGTATTTC
TTTTGTCTTGTGTCGCCT-----ATGCGATGTGAGATGAACC-TTGAAGCAGCCTTTGTG
ATCCACTT-TATTGATGCATATGCT-TTGATTTAGTGGCCC-ATTGAGTG-TTGCTCGGT
AACATGGATATGGAACCTGGTGTGGGCATGG-AA-TC--TTAATGGTTCCTTGTTTGCCC
AA-------G-TTT-AGC-TTTTCTAAA--ACGAT-------------------------
-------------------T-G-TCTATCATG------------TGTTAACGTGG-TAGT
CAGCTTC-GAATATGAATGCTACCTGGTTGATCCTGCCAGTAGTCATATGCTTGTCTCAA
AGATTAAGCCAT
>Anaphalis_cavei_228
------------------------------------------------------------
--------------------------------------------------A-GGTGCATG
AGTGGTGTTTGGTTTGTTACGGGTGGTTGGCTCTTTGCTTGTGCAACAACTTCTACCTG-
GCATACCTCTTCAGTCTTGTGTCAATGCTT-------GTATTGCATTGAATGCACGGCGG
GTTTCTTGTGTTGCATGCCTAA-TTAATGGTATCTC--TTGTTG--AAT-T-GGTATTTC
TTTTGTCTTGTGTCGCCT-----ATGCGATGTGAGATGAACC-TTGAAGCAGCCTTTGTG
ATCCACTT-TATCGATGCATATGCT-TTGATTTAGTGGCCC-ATTGAGTG-TTGCTCGGT
AACATGGATATGGAACCTGGTGTGGGCATGG-AA-TC--TTAATGGTTCCTTGTTTGCCC
AA-------G-TTT-AGC-TTTTCTAAA--ACGAT-------------------------
-------------------T-G-TCTATCATG------------TGTTAACGTGG-TAGT
CAGCTTC-GAATATGAATGCTACCTGGTTGATCCTGCCAGTAGTCATATGCTTGTCTCAA
AGATTAAGCCAT
>Anaphalis_busua_1791
----------GGG--TCATTTTGGC-TGTTGGCTGCTTGCTTGG-CAA-TTGA---GCTT
GGTGGGTTGCTACTGGTT-GGGTG-TCCTC-GGGG-ATGTC-TATCGTAAA-GGTGCATG
AGTGGTGTTTGGTTTGTTACGGGTGGTTGGCTCTTTGCTTGTGCAACAACTTCTACCTG-
GCATACCTCTTCAGTCTTGTGTCAATGCTT-------GTATTGCATTGAATGCACGGCGG
GTTTCTTGTGTTGCATGCCTAA-TTAATGGTATCTC--TTGTTG--AAT-T-GGTATTTC
TTTTGTCTTGTGTCGCCT-----ATGCGATGTGAGATGAACC-TTGAAGCAGCCTTTGTG
ATCCACTT-TATTGATGCATATGCT-TTGATTTAGTGGCCC-ATTGAGTG-TTGCTCGGT
AACATGGATATGGAACCTGGTGTGGGCATGG-AA-TC--TTAATGGTTCCTTGTTTGCCC
AA-------G-TTT-AGC-TTTTCTAAA--ACGAT-------------------------
-------------------T-G-TCTATCATG------------TGTTAACGTGG-TAGT
CAGCTTC-GAATATGAATGCTACCTGGTTGATCCTGCCAGTAGTCATAT-----------
------------
>Anaphalis_contorta_var__pellucida_1792
----------GGG--TCATTTTGGC-TGTTGGCTGCTTGCTTGG-CAA-TTGA---GCTT
GGTGGGTTGCTACTGGTT-GGGTG-TCCTC-GGGG-ATGTC-TATCGTAAA-GGTGCATG
AGTGGTGTTTGGTTTGTTACGGGTGGTTGGCTCTTTGCTTGTGCAACAACTTCTACCTG-
GCATACCTCTTCAGTCTTGTGTCAATGCTT-------GTATTGCATTGAATGCACGGCGG
GTTTCTTGTGTTGCATGCCTAA-TTAATGGTATCTC--TTGTTG--AAT-T-GGTATTTC
TTTTGTCTTGTGTCGCCT-----ATGCGATGTGAGATGAACC-TTGAAGCAGCCTTTGTG
ATCCACTT-TATTGATGCATATGCT-TTGATTTAGTGGCCC-ATTGAGTG-TTGCTCGGT
AACATGGATATGGAACCTGGTGTGGGCATGG-AA-TC--TTAATGGTTCCTTGTTTGCCC
AA-------G-TTT-AGC-TTTTCTAAA--ATGAT-------------------------
-------------------T-G-TCTATCATG------------TGTTAACGTGA-TAGT
CAGCTTC-GAATATGAATGCTACCTGGTTGATCCTGCCAGTAGTCATATGCA--------
------------
>Anaphalis_busua_1929
---------GGGG--TCATTTTGGC-TGTTGGCTGCTTGCTTGG-CAA-TTGA---GCTT
GGTGGGTTGCTACTGGTT-GGGTG-TCCTC-GGGG-ATGTC-TATCGTAAA-GGTGCATG
AGTGGTGTTTGGTTTGTTACGGGTGGTTGGCTCTTTGCTTGTGCAACAACTTCTACCTG-
GCATACCTCTTCAGTCTTGTGTCAATGCTT-------GTATTGCATTGAATGCACGGCGG
GTTTCTTGTGTTGCATGCCTAA-TTAATGGTATCTC--TTGTTG--AAT-T-GGTATTTC
TTTTGTCTTGTGTCGCCT-----ATGCGATGTGAGATGAACC-TTGAAGCAGCCTTTGTG
ATCCACTT-TATTGATGCATATGCT-TTGATTTAGTGGCCC-ATTGAGTG-TTGCTCGGT
AACATGGATATGGAACCTGGTGTGGGCATGG-AA-TC--TTAATGGTTCCTTGTTTGCCC
AA-------G-TTT-AGC-TTTTCTAAA--ACGAT-------------------------
-------------------T-G-TCTATCATG------------TGTTAACGTGG-TAGT
CAGCTTC-GAATATGAATGCTACCTGGTTGATCCTGCCAGTAGTCAA-------------
------------
>Anaphalis_contorta_var__contorta_626
------------------------------TGCTGCTTGCTTGG-CAA-TTGA---GCTT
GGTGGGTTGCTACTGGTT-GGGTG-TCCTC-GGGG-ATGTC-TATCGTAAA-GGTGCATG
AGTGGTGTTTGGTTTGTTACGGGTGGTTGGCTCTTTGCTTGTGCAACAACTTCTACCTG-
GCATACCTCTTCAGTCTTGTGTCAATGCTT-------GTATTGCATTGAATGCACGGCGG
GTTTCTTGTGTTGCATGCCTAA-TTAATGGTATCTA--TTGTTG--AAT-T-GGTATTTC
TTTTGTCTTGTGTCGCCT-----ATGCGATGTGAGATGAACC-TTGAAGCAGCCTTTGTG
ATCCACTT-TATTGATGCATATGCT-TTGATTTAGTGGCCC-ATTGAGTG-TTGCTCGGT
AACATGGATATGGAACCTGGTGTGGGCATGG-AA-TC--TTAATGGTTCCTTGTTTGCCC
AA-------G-TTT-AGC-TTTTCTAAA--ACGAT-------------------------
-------------------T-G-TCTATCATG------------TGTTAACGTGG-TAGT
CAGCTTC-GAATATGAATGC----------------------------------------
------------
>Anaphalis_cavei_46759
GTGCATTCTGTGG--TCATTTTGGC-TGTTGGTAGCTTGCTTGG-CAA-TTGA---GCTT
GGTGGGTTGCTACTAGTT-GGGTG-TCCTC-GGGG-ATGTC-TATCGTATA-GGTGCATG
AGTGGTGTTTGGTTTGTTACGGGTGGTTGGCTCTTTGCTTGTGCAACAACTTCTACCTG-
GCATACCTCTTCAGTCTTGTGTCAATGCTT-------GTATTGCATTGAATGCACGGCGG
GTTTCTTGTGTTGCATGCCTAA-TTAATGGTATCTC--TTGTTG--AAT-T-AGTATTTC
TTTTGTCTTGTGTCGCCT-----ATGCGATGTGAGATGAACC-TTGAAGTAGCCTTTGTG
ATCCACTC-TATTGATGCATATGCA-TAGATTTAGTGGCCC-ATTGAGTG-TTGCTCGGT
AACATGGATATGGAACCTGGTGTGGGCATGG-AA-TC--TTAATGGTTCTTTGTTTGCCC
AA-------A-TTT-AGC-TTTTCTAAA--ACGAT-------------------------
-------------------T-G-TCTATCATG------------TGTTAACGTGG-TAGA
CAGCTTC-GAATATGAATGCTACCTGGTTGATCCTGCCAGTAGTCATATGCTTGTCTCAA
AGATTAAGCCAT
>Anaphalis_busua_E013
---------GGGG--TCATTTTGGC-TGTTGGCTGCTTGCTTGG-C-A-TTGA---GCTT
GGTGGGTTGCTACTGGTT-GGGTG-TCCTC-GGGG-ATGTC-TATCGTAAA-GGTGCATG
AGTGGTGTTTGGTTTGTTACGGGTGGTTGGCTCTTTGCTTGTGCAACAACTTCTACCTG-
GCATACCTCTTCAGTCTTGTGTCAATGCTT-------GTATTGCATTGAATGCACGGCGG
GTTTCTTGTGTTGCATGCCTAA-TTAATGGTATCTC--TTGTTG--AAT-T-GGTATTTC
TTTTGTCTTGTGTCGCCT-----ATGCGATGTGAGATGAACCTTTGAAGCAGCCTTTGTG
ATCCACTT-TATTGATGCATATGCT-TTGATTTAGTGGCCC-ATTGAGTG-TTGCTCGGT
AACATGGATATGGAACCTGGTGTGGGCATGG-AA-TC--TTAATGGTTCCTTGTTTGCCC
AA-------G-TTT-AGC-TTTTCTAAA--ACGAT-------------------------
-------------------T-G-TCTATCATG------------TGTTAACGTGA-TAGT
CAGCTTC-GAATATGAATGCN---------------------------------------
------------
>Achyrocline_ramosissima_386
-----------------------------------------------A-TTGA---GCTT
CGTGGGTTGTTACTGGTT-GGGTG-TCTTC-GGGG-ATGTC-TATCGTAAA-GGTGCATG
AGTGGTGTTTGGTTTGTTACAGGTGGTTGGCTCTTTGCTTGCGCAACAACTTCCACCTG-
GCATACCTCTTCAGTCTTGTGTCAATGCTT-------GTATTGCATTGAATGCACGACGG
GTTTCTTGTGTTGCATGCCTAA-TTAATGGTATCGT--TTGATG--AAT-T-GGTTTTCC
TTTCGTCTTGTGTCGCCT-----ATGCGATGTGAGATGAACC-TTGAAGCAGCCTTTGTG
ATCCACTC-TTTTGATGCATACGCA-TTGATTTTGTGGCCC-ATTGAGTG-TTGCTTGGT
CTCATGGATATGGAACCTGGTGTGGGCATGG-AA-TC--CTAATGGTTCCTTGTTTGCCC
AA-------G-TTT-AGC-TTTTCTAAA--ACGAT-------------------------
-------------------T-G-TCTATCATG------------TGTTAACGTGG-TAGA
CTACTTC-GAATATGAATGCTACCTGGTGTN-----------------------------
------------
>Achyrocline_tomentosa_445
-----------------------------------------------A-TTGA---GCTT
CGTGGGTTGTTACTGGTT-GGGTG-TCTTC-GGGG-ATGTC-CATCGTAAA-GGTGCATG
AGTGGTGTTTGGTTTGTTACAGGTGGTTGGCTCTTTGCTTGCGCAACAACTTCCACCCG-
GCATACCTCTTCAGTCTTGTGTCAATGCTT-------GTATTGCATTGAATGCACAACAG
GTTTCTTGTGTTGCATGCCTAA-TTAATGGTATCGT--TTGATG--AAT-T-GGTTTTCC
TTTCGTCTTGCGTCGCCT-----ATGCGATGTGAGATGAACC-TTGAAGCAGCCTTTGTG
ATCCACTC-TTTTGATGCATACGCA-TTGATTTTGTGGCCC-ATTGAGTG-TTGCTTGGT
CTCATGGATATGGAACCTGGTGTGGGCATGG-AA-TC--CTAATGGTTCCTTGTTTGCCC
AA-------G-TTT-AGC-TTTTCTAAA--ACGAT-------------------------
-------------------T-G-TCTATCATG------------TGTTAACGTGG-TAGA
CTACTTC-GAATATGAATGCTACCTGGTGTN-----------------------------
------------
>Pseudognaphalium_affine_132
------------------------------------------------------------
-------------TCGTT-CGGTG-CATTC-TGGG-ATGTC-TACCGTAAA-GGTGCATG
AGTGGTGTTTGGTTTGTTACGGGTGGTTGGCTCTTTGCTTCCGCAACAACTTCTACCTG-
GCATACCTCTTCAGTCTTGTGTCAATGCTT-------GTATTGCATTGAATGCACGGTGG
GTTTCTTGTGTTGCATGCCTAATTTAATGGTATTGC--TTGATG--AAT-T-GGTTTTCC
TTTCGTTTTGCATTGCCT-----ATGCGATGTGAGATGAACC-TTGAAGCAGCCTCTGTG
ATCCACTG-ATTTGATGCATATGCA-TTGATTTTGTGGCCC-ATTGAGTG-TTGCTCGGT
CTCATGGATATGGAACCTGGTGTGGGCATGG-AA-TC--TTAATGGTTCCTTGTTTGCCC
AA-------G-TTT-AGC-TTTTCTAAA--ACGAT-------------------------
-------------------T-G-TCTATCATG------------TGTTAACATGG-TAGA
CTACTTC-GAATATGAATGCTACCTGGTTGATCCTGCCAGTAGTCATATGCTTGTCTCAA
AGATTAAGCCAT
>Pseudognaphalium_sandwicensium_3546561
------------------------------------------------------------
----------------------------------------------------------TG
AGTGGTGTTTGGTTTGTTACGGGTGGTTGGCTCTTTGCTTCCGCAACAACTTCTACCTG-
GCATACCTCTTCAGTCTTGTGTCAATGCTT-------GTATTGCATTGAATGCACGGTGG
GTTTCTTGTGTTGCATGCCTAATTTAATGGTATTGC--TTGATG--AAT-T-GGTTTTCC
TTTCGTTTTGCATTGCCT-----ATGCGATGTGAGATGAACC-TTGAAGCAGCCCCTGTG
ATCCACTG-ATTTGATGCATATGCA-TTGATTTTGTGGCCC-ATTGAGTG-TTGCTCGGT
CTCATGGATATGGAACCTGGTGTGGGCATGG-AA-TC--TTAATGGTTCCTTGTTTGCCC
AA-------G-TTT-AGC-TTTTCTAAA--ACGAT-------------------------
-------------------T-G-TCTATCATG------------TGTTAACATGG-TAGA
CTACTTC-TG--------------------------------------------------
------------
>Pseudognaphalium_sandwicensium_var__molokaiense_659206
------------------------------------------------------------
----------------------------------------------------------TG
AGTGGTGTTTGGTTTGTTACGGGTGGTTGGCTCTTTGCTTCCGCAACAACTTCTACCTG-
GCATACCTCTTCAGTCTTGTGTCAATGCTT-------GTATTGCATTGAATGCACGGTGG
GTTTCTTGTGTTGCATGCCTAATTTAATGGTATTGC--TTGATG--AAT-T-GGTTTTCC
TTTCGTTTTGCATTGCCT-----ATGCGATGTGAGATGAACC-TTGAAGCAGCCCCTGTG
ATCCACTG-ATTTGATGCATATGCA-TTGATTTTGTGGCCC-ATTGAGTG-TTGCTCGGT
CTCATGGATATGGAACCTGGTGTGGGCATGG-AA-TC--TTAATGGTTCCTTGTTTGCCC
AA-------G-TTT-AGC-TTTTCTAAA--ACGAT-------------------------
-------------------T-G-TCTATCATG------------TGTTAACATGG-TAGA
CTACTTC-GAATATGAATGCTACCT-----------------------------------
------------
>Pseudognaphalium_affine_E165
------------------------------------------------------------
------------------------------------------------------------
-----------------TACGGGTGGTTGGCTCTTTGCTTCCGCAACAACTTCTACCTG-
GCATACCTCTTCAGTCTTGTGTCAATGCTT-------GTATTGCATTGAATGCACGGTGG
GTTTCTTGTGTTGCATGCCTAATTTAATGGTATTGC--TTGATG--AAT-T-GGTTTTCC
TTTCGTTTTGCATTGCCT-----ATGCGATGTGAGATGAACC-TTGAAGCAGCCTCTGTG
ATCCACTG-ATTTGATGCATATGCA-TTGATTTTGTGGCCC-ATTGAGTG-TTGCTCGGT
CTCATGGATATGGAACCTGGTGTGGGCATGG-AA-TC--TTAATGGTTCCTTGTTTGCCC
AA-------G-TTT-AGC-TTTTCTAAA--ACGAT-------------------------
-------------------T-G-TCTATCATG------------TGTTAACATGG-TAGA
CTACTTC-GAATATGAATGCTACCTGT---------------------------------
------------
>Pseudognaphalium_affine_1865
-------CTGGGG--TCATTTTGGC-TGTTGGTAGCTTGCTTGG-CAA-TTGA---GCTT
GGTGGGTTGCTACTGGTT-GGGTG-CCTTC-GGGG-ATGTC-TACCGTAAA-GGTGCATG
AGTGGTGTTTGGTTTGTTACGGGTGGTTGGCTCTTTGCTTCCGCAACAACTTCTACCTG-
GCATACCTCTTCAGTTTTGTGTCAATGCTT-------GTATTGCATTGAATGCACGGTGG
GTTTCTTGTGTTGCATGCCTAATTTAATGGTATTGC--TTGATG--AAT-T-GGTTTTCC
TTTCGTTTTGCATTGCCT-----ATGCGATGTGAGATGAACC-TTGAAGCAGCCTCTGTG
ATCCACTG-ATTTGATGCATGTGCA-TTGATTTTGTGGCCC-ATTGAGTG-TTGCTCGGT
CTCATGGATATGGAACCTGGTGTGGGCATGG-AA-TC--TTAATGGTTCCTTGTTTGCCC
AA-------G-TTT-AGC-TTTTCTAAA--ACGAT-------------------------
-------------------T-G-TCTATCATG------------TGTTAACATGG-TAGA
CTACTTC-GAATATGAATGCTACCTGGTN-------------------------------
------------
>Pseudognaphalium_affine_714
--GCATTCTGGGG--TCATTTTGGC-TGTTGGTAGCTTGCTTGG-CAA-TTGA---GCTT
GGTGGGTTGCTACTGGTT-GGGTG-CCTTC-GGGG-ATGTC-TACCGTAAA-GGTGCATG
AGTGGTGTTTGGTTTGTTACGGGTGGTTGGCTCTTTGCTTCCGCAACAACTTCTACCTG-
GCATACCTCTTCAGTCTTGTGTCAATGCTT-------GTATTGCATTGAATGCACGGTGG
GTTTCTTGTGTTGCATGCCTAATTTAATGGTATTGC--TTGATG--AAT-T-GGTTTTCC
TTTCGTTTTGCATTGCCT-----ATGCGATGTGAGATGAACC-TTGAAGCAGCCTCTGTG
ATCCACTG-ATTTGATGCATATGCA-TTGATTTTGTGGCCC-ATTGAGTG-TTGCTCGGT
CTCATGGATATGGAACCTGGTGTGGGCATGG-AA-TC--TTAATGGTTCCTTGTTTGCCC
AA-------G-TTT-AGC-TTTTCTAAA--ACGAT-------------------------
-------------------T-G-TCTATCATG------------TGTTAACATGG-TAGA
CTACTTC-GAATATGAATGCTACCTGGTTGATCCTGCCAGTAGTCATATGCTTGTCTCAA
AGATTAAGCCAT
>Pseudognaphalium_affine_CHR497276A
GTACATTCTGTGG--TCATTTTGGC-TGTTGGTAGCTTGCTTGG-CAA-TTGA---GCTT
GGTGGGTTGCTACTGGTT-GGGTG-CCTTC-GGGG-ATGTC-TACCGTAAA-GGTGCATG
AGTGGTGTTTGGTTTGTTACGGGTGGTTGGCTCTTTGCTTCCGCAACAACTTCTACCTG-
GCATACCTCTTCAGTCTTGTGTCAATGCTT-------GTATTGCATTGAATGCACGGTGG
GTTTCTTGTGTTGCATGCCTAATTTAATGGTATTGC--TTGATG--AAT-T-GGTTTTCC
TTTCGTTTTGCATTGCCT-----ATGCGATGTGAGATGAACC-TTGAAGCAGCCTCTGTG
ATCCACTG-ATTTGATGCATATGCA-TTGATTTTGTGGCCC-ATTGAGTG-TTGCTCGGT
CTCATGGATATGGAACCTGGTGTGGGCATGG-AA-TC--TTAATGGTTCCTTGTTTGCCC
AA-------G-TTT-AGC-TTTTCTAAA--ACGAT-------------------------
-------------------T-G-TCTATCATG------------TGTTAACATGG-TAGA
CTACTTC-GAATATGAATGCTACCTGGTTGATCCTGCCAGTAGTCATATGCTTGTCTCAA
AGATTAAGCCAT
>Pseudognaphalium_affine_37610
GTACATTCTGTGG--TCATTTTGGC-TGTTGGTAGCTTGCTTGG-CAA-TTGA---GCTT
GGTGGGTTGCTACTGGTT-GGGTG-CCTTC-GGGG-ATGTC-TACCGTAAA-GGTGCATG
AGTGGTGTTTGGTTTGTTACGGGTGGTTGGCTCTTTGCTTCCGCAACAACTTCTACCTG-
GCATACCTCTTCAGTCTTGTGTCAATGCTT-------GTATTGCATTGAATGCACGGTGG
GTTTCTTGTGTTGCATGCCTAATTTAATGGTATTGC--TTGATG--AAT-T-GGTTTTCC
TTTCGTTTTGCATTGCCT-----ATGCGATGTGAGATGAACC-TTGAAGCAGCCTCTGTG
ATCCACTG-ATTTGATGCATATGCA-TTGATTTTGTGGCCC-ATTGAGTG-TTGCTCGGT
CTCATGGATATGGAACCTGGTGTGGGCATGG-AA-TC--TTAATGGTTCCTTGTTTGCCC
AA-------G-TTT-AGC-TTTTCTAAA--ACGAT-------------------------
-------------------T-G-TCTATCATG------------TGTTAACATGG-TAGA
CTACTTC-GAATATGAATGCTACCTGGTTGATCCTGCCAGTAGTCATATGCTTGTCTCAA
AGATTAAGCCAT
>Pseudognaphalium_affine_ZSX1907007
GTACATTCTGTGG--TCATTTTGGC-TGTTGGTAGCTTGCTTGG-CAA-TTGA---GCTT
GGTGGGTTGCTACTGGTT-GGGTG-CCTTC-GGGG-ATGTC-TACCGTAAA-GGTGCATG
AGTGGTGTTTGGTTTGTTACGGGTGGTTGGCTCTTTGCTTCCGCAACAACTTCTACCTG-
GCATACCTCTTCAGTCTTGTGTCAATGCTT-------GTATTGCATTGAATGCACGGTGG
GTTTCTTGTGTTGCATGCCTAATTTAATGGTATTGC--TTGATG--AAT-T-GGTTTTCC
TTTCGTTTTGCATTGCCT-----ATGCGATGTGAGATGAACC-TTGAAGCAGCCTCTGTG
ATCCACTG-ATTTGATGCATATGCA-TTGATTTTGTGGCCC-ATTGAGTG-TTGCTCGGT
CTCATGGATATGGAACCTGGTGTGGGCATGG-AA-TC--TTAATGGTTCCTTGTTTGCCC
AA-------G-TTT-AGC-TTTTCTAAA--ACGAT-------------------------
-------------------T-G-TCTATCATG------------TGTTAACATGG-TAGA
CTACTTC-GAATATGAATGCTACCTGGTTGATCCTGCCAGTAGTCATATGCTTGTCTCAA
AGATTAAGCCAT
>Pseudognaphalium_sandwicensium_var__molokaiense_BISH4
GTGCATTCTGTGG--TCATTTTGGC-TGTTGGTAGCTTGCTTGG-CAA-TTGA---GCTT
GGTGGGTTGCTACTGGTT-GGGTG-CCTTC-GGGG-ATGTC-TACCGTAAA-GGTGCATG
AGTGGTGTTTGGTTTGTTACGGGTGGTTGGCTCTTTGCTTCCGCAACAACTTCTACCTG-
GCATACCTCTTCAGTCTTGTGTCAATGCTT-------GTATTGCATTGAATGCACGGTGG
GTTTCTTGTGTTGCATGCCTAATTTAATGGTATTGC--TTGATG--AAT-T-GGTTTTCC
TTTCGTTTTGCATTGCCT-----ATGCGATGTGAGATGAACC-TTGAAGCAGCCCCTGTG
ATCCACTG-ATTTGATGCATATGCA-TTGATTTTGTGGCCC-ATTGAGTG-TTGCTCGGT
CTCATGGATATGGAACCTGGTGTGGGCATGG-AA-TC--TTAATGGTTCCTTGTTTGCCC
AA-------G-TTT-AGC-TTTTCTAAA--ACGAT-------------------------
-------------------T-G-TCTATCATG------------TGTTAACATGG-TAGA
CTACTTC-GAATATGAATGCTACCTGGTTGATCCTGCCAGTAGTCATATGCTTGTCTCAA
AGATTAAGCCAT
>Pseudognaphalium_sandwicensium_var__molokaiense_US3546561
GTGCATTCTGTGG--TCATTTTGGC-TGTTGGTAGCTTGCTTGG-CAA-TTGA---GCTT
GGTGGGTTGCTACTGGTT-GGGTG-CCTTC-GGGG-ATGTC-TACCGTAAA-GGTGCATG
AGTGGTGTTTGGTTTGTTACGGGTGGTTGGCTCTTTGCTTCCGCAACAACTTCTACCTG-
GCATACCTCTTCAGTCTTGTGTCAATGCTT-------GTATTGCATTGAATGCACGGTGG
GTTTCTTGTGTTGCATGCCTAATTTAATGGTATTGC--TTGATG--AAT-T-GGTTTTCC
TTTCGTTTTGCATTGCCT-----ATGCGATGTGAGATGAACC-TTGAAGCAGCCYCTGTG
ATCCACTG-ATTTGATGCATATGCA-TTGATTTTGTGGCCC-ATTGAGTG-TTGCTCGGT
CTCATGGATATGGAACCTGGTGTGGGCATGG-AA-TC--TTAATGGTTCCTTGTTTGCCC
AA-------G-TTT-AGC-TTTTCTAAA--ACGAT-------------------------
-------------------T-G-TCTATCATG------------TGTTAACATGG-TAGA
CTACTTC-GAATATGAATGCTACCTGGTTGATCCTGCCAGTAGTCATATGCTTGTCTCAA
AGATTAAGCCAT
>Pseudognaphalium_gayanum_Carnicero_Campmany_s__n_
GTGCATTCTGTGG--TCATTTTGGC-TGTTGGTAGCTTGCTTGG-CAA-TTGA---GCTT
GGTGGGTTGCTACTGGTT-GGGTG-TCTTC-GGGG-ATGTC-TACCGTAAA-GGTGCATG
AGTGGTGTTTGGTTTGTTACGGGTGGTTGGCTCTTTGCTTGCGCAACAACTTCTACCTG-
GCATACCTCTTCAGTCTTGTGTCAATGCTT-------GTATTGCATTGAATGCACGGTGG
GTTTCTTGTGTTGCATGCCTAATTTAATGGTATTGC--TTGATG--AAT-T-GGTTTTCC
TTTCGTTTTGCATTGCCT-----ATGCGATGTGAGATGAACC-TTGAAGCAGCCTTTGTG
ATCCACTG-ATTTGATGCATATGCA-TTGATTTTGTGGCCC-ATTGAGTG-TTGCTCGGT
CTCATGGATATGGAACCTGGTGTGGGCATGG-AA-TC--TTAATGGTTCCTTGTTTGCCC
AA-------G-TTT-AGC-TTTTCTAAA--ACGAT-------------------------
-------------------T-G-TCTA---------------------------------
------------------------------------------------------------
------------
>Pseudognaphalium_landbeckii_Carnicero_Campmany_s__n_
GTGCATTCTGTGG--TCATTTTGGC-TGTTGGTAGCTTGCTTGG-CAA-TTGA---GCTT
GGTGGGTTGCTACTGGTT-GGGTG-TCTTC-GGGG-ATGTC-TACCGTAAA-GGTGCATG
AGTGGTGTTTGGTTTGTTACGGGTGGTTGGCTCTTTGCTTGCGCAACAACTTCTACCTG-
GCATACCTCTTCAGTCTTGTGTCAATGCTT-------GTATTGCATTGAATGCACGGTGG
GTTTCTTGTGTTGCATGCCTAATTTAATGGTATTGC--TTGATG--AAT-T-GGTTTTCC
TTTCGTTTTGCATTGCCT-----ATGCGATGTGAGATGAACC-TTGAAGCAGCCTTTGTG
ATCCACTG-ATTTGATGCATATGCA-TTGATTTTGTGGCCC-ATTGAGTG-TTGCTCGGT
CTCATGGATATGGAACCTGGTGTGGGCATGG-AA-TC--TTAATGGTTCCTTGTTTGCCC
AA-------G-TTT-AGC-TTTTCTAAA--ACGAT-------------------------
-------------------T-G-TCTA---------------------------------
------------------------------------------------------------
------------
>Pseudognaphalium_cheiranthifolium_E167
GTGCATTCTGGGG--TCATTTTGGC-TGTTGGTAGCTTGCTTGG-CAA-TTGA---GCTT
GGTGGGTTGCTACTGGTT-GGGTG-TCTTC-GGGG-ATGTC-TACCGTAAA-GGTGCATG
AGTGGTGTTTGGTTTGTTACGGGTGGTTGGCTCTTTGCTTGCGCAACAACTTCTACCTG-
GCATACCTCTTCAGTCTTGTGTCAATGCTT-------GTATTGCATTGAATGCACGGTGG
GTTTCTTGTGTTGCATGCCTAATTTAATGGTATTGC--TTGATG--AAT-T-GGTTTTCC
TTTCGTTTTGCATTGCCT-----ATGCGATGTGAGATGAACC-TTGAAGCAGCCTTTGTG
ATCCACTG-ATTTGATGCATATGCA-TTGATTTTGTGGCCC-ATTGAGTG-TTGCTCGGT
CTCATGGATATGGAACCTGGTGTGGGCATGG-AA-TC--TTAATGGTTCCTTGTTTGCCC
AA-------G-TTT-AGC-TTTTCTAAA--ACGAT-------------------------
-------------------T-G-TCTATCATG------------TGTTAACATGC-TAGA
CTACTTC-GAATATGAATGCTACCTGGTTGATCCTGCCAGTAGTCATATGCTTGTCTCAA
AAATTAAGCCAT
>Pseudognaphalium_graveolens_E170
GTGCATTCTGGGG--TCATTTTGGC-TGTTGGTAGCTTGCTTGG-CAA-TTGA---GCTT
GGTGGGTTGCTACTGGTT-GGGTG-TCTTC-GGGG-ATGTC-TACCGTAAA-GGTGCATG
AGTGGTGTTTGGTTTGTTACGGGTGGTTGGCTCTTTGCTTGCGCAACAACTTCTACCTG-
GCATACCTCTTCAGTCTTGTGTCAATGCTT-------GTATTGCATTGAATGCACGGTGG
GTTTCTTGTGTTGCATGCCTAATTTAATGGTATTGC--TTGATG--AAT-T-GGTTTTCC
TTTCGTTTTGCATTGCCT-----ATGCGATGTGAGATGAACC-TTGAAGCAGCCTTTGTG
ATCCACTG-ATTTGATGCATATGCA-TTGATTTTGTGGCCC-ATTGAGTG-TTGCTCGGT
CTCATGGATATGGAACCTGGTGTGGGCATGG-AA-TC--TTAATGGTTCCTTGTTTGCCC
AA-------G-TTT-AGC-TTTTCTAAA--ACGAT-------------------------
-------------------T-G-TCTATCATG------------TGCTAACATGC-TAGA
CTACTTC-GAATATGAATGCTACCTGGTTGATCCTGCCAGTAGTCATATGCTTGTCTCAA
AGATTAAGCCAT
>Pseudognaphalium_lacteum_E172
GTGCATTTTGGGG--TCATTTTGGC-TGTTGGTAGCTTGCTTGG-CAA-TTGA---GCTT
GGTGGGTTGCTACTGGTT-GGGTG-TCTTC-GGGG-ATGTC-TACCGTAAA-GGTGCATG
AGTGGTGTTTGGTTTGTTACGGGTGGTTGGCTCTTTGCTTGCGCAACAACTTCTACCTG-
GCATACCTCTTCAGTCTTGTGTCAATGCTT-------GTATTGCATTGAATGCACGGTGG
GTTTCTTGTGTTGCATGCCTAATTTAATGGTATTGC--TTGATG--AAT-T-GGTTTTCC
TTTCGTTTTGCATTGCCT-----ATGCGATGTGAGATGAACC-TTGAAGCAGCCTTTGTG
ATCCACTG-ATTTGATGCATATGCA-TTGATTTTGTGGCCC-ATTGAGTG-TTGCTCGGT
CTCATGGATATGGAACCTGGTGTGGGCATGG-AA-TC--TTAATGGTTCCTTGTTTGCCC
AA-------G-TTT-AGC-TTTTCTAAA--ACGAT-------------------------
-------------------T-G-TCTATCATG------------TGCTAACATGC-TAGA
CTACTTC-GAATATGAATGCTACCTGGTTGATCCTGCCAGTAGTCATATGCTTGTCTCAA
AGATTAAGCCAT
>Pseudognaphalium_leucopeplum_E174
GTGCATTCTGGGG--TCATTTTGGC-TGTTGGTAGCTTGCTTGG-CAA-TTGA---GCTT
GGTGGGTTGCTACTGGTT-GGGTG-TCTTC-GGGG-ATGTC-TACCGTAAA-GGTGCATG
AGTGGTGTTTGGTTTGTTACGGGTGGTTGGCTCTTTGCTTGCGCAACAACTTCTACCTG-
GCATACCTCTTCAGTCTTGTGTCAATGCTT-------GTATTGCATTGAATGCACGGTGG
GTTTCTTGTGTTGCATGCCTAATTTAATGGTATTGC--TTGATG--AAT-T-GGTTTTCC
TTTCGTTTTGCATTGCCT-----ATGCGATGTGAGATGAACC-TTGAAGCAGCCTTTGTG
ATCCACTG-ATTTGATGCATATGCA-TTGATTTTGTGGCCC-ATTGAGTG-TTGCTCGGT
CTCATGGATATGGAACCTGGTGTGGGCATGG-AA-TC--TTAACGGTTCCTTGTTTGCCC
AA-------G-TTT-AGC-TTTTCTAAA--ACGAT-------------------------
-------------------T-G-TCTATCATG------------TGCTAACATGC-TAGA
CTACTTC-GAATATGAATGCTACCTGGTTGATCCTGCCAGTAGTCATATGCTTGTCTCAA
AGATTAAGCCAT
>Pseudognaphalium_viravira_E188
GTGCATTCTGGGG--TCATTTTGGC-TGTTGGTAGCTTGCTTGG-CAA-TTGA---GCTT
GGTGGGTTGCTACTGGTT-GGGTG-TCTTC-GGGG-ATGTC-TACCGTAAA-GGTGCATG
AGTGGTGTTTGGTTTGTTACGGGTGGTTGGCTCTTTGCTTGCGCAACAACTTCTACCTG-
GCATACCTCTTCAGTCTTGTGTCAATGCTT-------GTATTGCATTGAATGCACGGTGG
GTTTCTTGTGTTGCATGCCTAATTTAATGGTATCGC--TTGATG--AAT-T-GGTTTTCC
TTTCGTTTTGCATTGCCT-----ATGCGATGTGAGATGAACC-TTGAAGCAGCCTTTGTG
ATCCACTG-ATTTGATGCATATGCA-TTGATTTTGTGGCCC-ATTGAGTG-TTGCTCGGT
CTCATGGATATGGAACCTGGTGTGGGCATGG-AA-TC--TTAATGGTTCCTTGTTTGCCC
AA-------G-TTT-AGC-TTTTCTAAA--ACGAT-------------------------
-------------------T-G-TCTATCATG------------TGTTAACATGC-TAGA
CTACCTC-GAATATGAATGCTACCTGGTTGATCCTGCCAGTAGTCATATGCTTGTCTCAA
AGATTAAGCCAT
>Pseudognaphalium_melanosphaeroides_E177
GTGCATTCTGGGG--TCATTTTGGC-TGTTGGTAGCTTGCTTGC-CAA-TTGA---GCTT
GGTGGGTTGCTACTGGTT-GGGTG-TCTTC-GGGG-ATGTC-TACCGTAAA-GGTGCATG
AGTGGTGTTTGGTTTGTTACGGGTGGTTGGCTCTTTGCTTGCGCAACAACTTCTACCTG-
GCATACCTCTTCAGTCTTGTGTCAATGCTT-------GTATTGCATTGAATGCACGGTGG
GTTTCTTGTGTTGCATGCCTAATTTAATGGTATTGC--TTGATG--AAT-T-GGTTTTCC
TTTCGTTTTGCATTGCCT-----ATGCGATGTGAGATGAACC-TCGAAGCAGCCTTTGTG
ATCCACTG-ATTTGATGCATATGCA-TTGATTTTGTGGCCC-ATTGAGTG-TTGCTCGGT
CTCATGGATATGGAACCTGGTGTGGGCATGG-AA-TC--TTAATGGTTCCTTGTTTGCCC
AA-------G-TTT-AGC-TTTTCTAAA--ACGAT-------------------------
-------------------T-G-TCTATCATG------------TGTTAACATGC-TAGA
CTACTTC-GAATATGAATGCTACCTGGTTGATCCTGCCAGTAATCATATGCTTGTCTCAA
AAATTAAGCCAT
>Pseudognaphalium_luteoalbum_BISH7
GTGCATTCTGTGG--TCATTTTGGC-TGTTGGTAGCTTGCTTGG-CAA-TTGA---GCTT
GGTGGGTTGCTACTGGTT-GGGTG-TCTTC-GGGG-ATGTC-TACCGTAAA-GGTGCATG
AGTGGTGTTTGGTTTGTTACGGGTGGTTGGCTCTTTGCTTGCGCAACAACTTCTACCTG-
GCATACCTCTTCAGTCTTGTGTCAATGCTT-------GTATTGCATTGAATGCACGGTGG
GTTTCTTGTGTTGCATACCTAATTTAATGGTATTGC--TTGATG--TAT-T-GGTTTTCC
TTTCGTTTTGCATTGCCT-----ATGCGATGTGAGATGAACC-TTGAAGCAGCCTTTGTG
ATCCACTG-ATTTGATGTATATGCA-TTGATTTTGTGGCCC-ATTGAGTG-TTGCTCGGT
CTCATGGATATGGAACCTGGTGTGGGCATGG-AA-TC--TTAATGGTTCCTTGTTTGCCC
AA-------G-TTT-AGC-TTTTCTAAA--ACGAT-------------------------
-------------------T-G-TCTATCATG------------TGTTAACATGC-TAGA
CTACTTC-GGATATGAATGCTACCTGGTTGATCCTGCCAGTAGTCATATGCTTGTCTCAA
AGATTAAGCCAT
>Pseudognaphalium_luteoalbum_Auck363575
GTGCATTCTGTGG--TCATTTTGGC-TGTTGGTAGCTTGCTTGG-CAA-TTGA---GCTT
GGTGGGTTGCTACTGGTT-GGGTG-TCTTC-GGGG-ATGTC-TACCGTAAA-GGTGCATG
AGTGGTGTTTGGTTTGTTACGGGTGGTTGGCTCTTTGCTTGCGCAACAACTTCTACCTG-
GCATACCTCTTCAGTCTTGTGTCAATGCTT-------GTATTGCATTGAATGCACGGTGG
GTTTCTTGTGTTGCATACCTAATTTAATGGTATTGC--TTGATG--TAT-T-GGTTTTCC
TTTCGTTTTGCATTGCCT-----ATGCGATGTGAGATGAACC-TTGAAGCAGCCTTTGTG
ATCCACTG-ATTTGATGTATATGCA-TTGATTTTGTGGCCC-ATTGAGTG-TTGCTCGGT
CTCATGGATATGGAACCTGGTGTGGGCATGG-AA-TC--TTAATGGTTCCTTGTTTGCCC
AA-------G-TTT-AGC-TTTTCTAAA--ACGAT-------------------------
-------------------T-G-TCTATCATG------------TGTTAACATGC-TAGA
CTACTTC-GGATATGAATGCTACCTGGTTGATCCTGCCAGTAGTCATATGCTTGTCTCAA
AGATTAAGCCAT
>Pseudognaphalium_luteoalbum_RDS1618
GTGCATTCTGTGG--TCATTTTGGC-TGTTGGTAGCTTGCTTGG-CAA-TTGA---GCTT
GGTGGGTTGCTACTGGTT-GGGTG-TCTTC-GGGG-ATGTC-TACCGTAAA-GGTGCATG
AGTGGTGTTTGGTTTGTTACGGGTGGTTGGCTCTTTGCTTGCGCAACAACTTCTACCTG-
GCATACCTCTTCAGTCTTGTGTCAATGCTT-------GTATTGCATTGAATGCACGGTGG
GTTTCTTGTGTTGCATACCTAATTTAATGGTATTGC--TTGATG--TAT-T-GGTTTTCC
TTTCGTTTTGCATTGCCT-----ATGCGATGTGAGATGAACC-TTGAAGCAGCCTTTGTG
ATCCACTG-ATTTGATGTATATGCA-TTGATTTTGTGGCCC-ATTGAGTG-TTGCTCGGT
CTCATGGATATGGAACCTGGTGTGGGCATGG-AA-TC--TTAATGGTTCCTTGTTTGCCC
AA-------G-TTT-AGC-TTTTCTAAA--ACGAT-------------------------
-------------------T-G-TCTATCATG------------TGTTAACATGC-TAGA
CTACTTC-GGATATGAATGCTACCTGGTTGATCCTGCCAGTAGTCATATGCTTGTCTCAA
AGATTAAGCCAT
>Pseudognaphalium_luteoalbum_SALA
GTGCATTCTGTGG--TCATTTTGGC-TGTTGGTAGCTTGCTTGG-CAA-TTGA---GCTT
GGTGGGTTGCTACTGGTT-GGGTG-TCTTC-GGGG-ATGTC-TACCGTAAA-GGTGCATG
AGTGGTGTTTGGTTTGTTACGGGTGGTTGGCTCTTTGCTTGCGCAACAACTTCTACCTG-
GCATACCTCTTCAGTCTTGTGTCAATGCTT-------GTATTGCATTGAATGCACGGTGG
GTTTCTTGTGTTGCATGCCTAATTTAATGGTATTGC--TTGATG--TAT-T-GGTTTTCC
TTTCGTTTTGCATTGCCT-----ATGCGATGTGAGATGAACC-TTGAAGCAGCCTTTGTG
ATCCACTG-ATTTGATGTATATGCA-TTGATTTTGTGGCCC-ATTGAGTG-TTGCTCGGT
CTCATGGATATGGAACCTGGTGTGGGCATGG-AA-TC--TTAATGGTTCCTTGTTTGCCC
AA-------G-TTT-AGC-TTTTCTAAA--ACGAT-------------------------
-------------------T-G-TCTATCATG------------TGTTAACATGC-TAGA
CTACTTC-GGATATGAATGCTACCTGGTTGATCCTGCCAGTAGTCATATGCTTGTCTCAA
AGATTAAGCCAT
>Pseudognaphalium_sp__RS_2020_2
GTGCATTCTGTGG--TCATTTTGGC-TGTTGGTAGCTTGCTTGG-CAA-TTGA---GCTT
GGTGGGTTGCTACTGGTT-GGGTG-TCTTC-GGGG-ATGTC-TACCGTAAA-GGTGCATG
AGTGGTGTTTGGTTTGTTACGGGTGGTTGGCTCTTTGCTTGCGCAACAACTTCTACCTG-
GCATACCTCTTCAGTCTTGTGTCAATGCTT-------GTATTGCATTGAATGCACGGTGG
GTTTCTTGTGTTGCATGCCTAATTTAATGGTATTGC--TTGATG--TAT-T-GGTTTTCC
TTTCGTTTTGCATTGCCT-----ATGCGATGTGAGATGAACC-TTGAAGCAGCCTTTGTG
ATCCACTG-ATTTGATGTATATGCA-TTGATTTTGTGGCCC-ATTGAGTG-TTGCTCGGT
CTCATGGATATGGAACCTGGTGTGGGCATGG-AA-TC--TTAATGGTTCCTTGTTTGCCC
AA-------G-TTT-AGC-TTTTCTAAA--ACGAT-------------------------
-------------------T-G-TCTATCATG------------TGTTAACATGC-TAGA
CTACTTC-GAATATGAATGCTACCTGGTTGATCCTGCCAGTAGTCATATGCTTGTCTCAA
AGATTAAGCCAT
>Pseudognaphalium_sp__RS_2020_3
GTGCATTCTGTGG--TCATTTTGGC-TGTTGGTAGCTTGCTTGG-CAA-TTGA---GCTT
GGTGGGTTGCTACTGGTT-GGGTG-TCTTC-GGGG-ATGTC-TACCGTAAA-GGTGCATG
AGTGGTGTTTGGTTTGTTACGGGTGGTTGGCTCTTTGCTTGCGCAACAACTTCTACCTG-
GCATACCTCTTCAGTCTTGTGTCAATGCTT-------GTATTGCATTGAATGCACGGTGG
GTTTCTTGTGTTGCATGCCTAATTTAATGGTATTGC--TTGATG--TAT-T-GGTTTTCC
TTTCGTTTTGCATTGCCT-----ATGCGATGTGAGATGAACC-TTGAAGCAGCCTTTGTG
ATCCACTG-ATTTGATGTATATGCA-TTGATTTTGTGGCCC-ATTGAGTG-TTGCTCGGT
CTCATGGATATGGAACCTGGTGTGGGCATGG-AA-TC--TTAATGGTTCCTTGTTTGCCC
AA-------G-TTT-AGC-TTTTCTAAA--ACGAT-------------------------
-------------------T-G-TCTATCATG------------TGTTAACATGC-TAGA
CTACTTC-GAATATGAATGCTACCTGGTTGATCCTGCCAGTAGTCATATGCTTGTCTCAA
AGATTAAGCCAT
>Pseudognaphalium_sp__RS_2020
GTGCATTCTGTGG--TCATTTTGGC-TGTTGGTAGCTTGCTTGG-CAA-TTGA---GCTT
GGTGGGTTGCTACTGGTT-GGGTG-TCTTC-GGGG-ATGTC-TACCGTAAA-GGTGCATG
AGTGGTGTTTGGTTTGTTACGGGTGGTTGGCTCTTTGCTTGCGCAACAACTTCTACCTG-
GCATACCTCTTCAGTCTTGTGTCAATGCTT-------GTATTGCATTGAATGCACGGTGG
GTTTCTTGTGTTGCATGCCTAATTTAATGGTATTGC--TTGATG--TAT-T-GGTTTTCC
TTTCGTTTTGCATTGCCT-----ATGCGATGTGAGATGAACC-TTGAAGCAGCCTTTGTG
ATCCACTG-ATTTGATGTATATGCA-TTGATTTTGTGGCCC-ATTGAGTG-TTGCTCGGT
CTCATGGATATGGAACCTGGTGTGGGCATGG-AA-TC--TTAATGGTTCCTTGTTTGCCC
AA-------G-TTT-AGC-TTTTCTAAA--ACGAT-------------------------
-------------------T-G-TCTATCATG------------TGTTAACATGC-TAGA
CTACTTC-GAATATGAATGCTACCTGGTTGATCCTGCCAGTAGTCATATGCTTGTCTCAA
AGATTAAGCCAT
>Pseudognaphalium_sp__RS_2020_4
GTGCATTCTGTGG--TCATTTTGGC-TGTTGGTAGCTTGCTTGG-CAA-TTGA---GCTT
GGTGGGTTGCTACTGGTT-GGGTG-TCTTC-GGGG-ATGTC-TACCGTAAA-GGTGCATG
AGTGGTGTTTGGTTTGTTACGGGTGGTTGGCTCTTTGCTTGCGCAACAACTTCTACCTG-
GCATACCTCTTCAGTCTTGTGTCAATGCTT-------GTATTGCATTGAATGCACGGTGG
GTTTCTTGTGTTGCATGCCTAATTTAATGGTATTGC--TTGATG--TAT-T-GGTTTTCC
TTTCGTTTTGCATTGCCT-----ATGYGATGTGAGATGAACC-TTGAAGCAGCCTTTGTG
ATCCACTG-ATTTGATGTATATGCA-TTGATTTTGTGGCCC-ATTGAGTG-TTGCTCGGT
CTCATGGATATGGAACCTGGTGTGGGCATGG-AA-TC--TTAATGGTTCCTTGTTTGCCC
AA-------G-TTT-AGC-TTTTCTAAA--ACGAT-------------------------
-------------------T-G-TCTATCATG------------TGTTAACATGC-TAGA
CTACTTC-GAATATGAATGCTACCTGGTTGATCCTGCCAGTAGTCATATGCTTGTCTCAA
AGATTAAGCCAT
>Pseudognaphalium_sp__RS_2020_5
GTGCATTCTGTGG--TCATTTTGGC-TGTTGGTAGCTTGCTTGG-CAA-TTGA---GCTT
GGTGGGTTGCTACTGGTT-GGGTG-TCTTC-GGGG-ATGTC-TACCGTAAA-GGTGCATG
AGTGGTGTTTGGTTTGTTACGGGTGGTTGGCTCTTTGCTTGCGCAACAACTTCTACCTG-
GCATACCTCTTCAGTCTTGTGTCAATGCTT-------GTATTGCATTGAATGCACGGTGG
GTTTCTTGTGTTGCATGCCTAATTTAATGGTATTGC--TTGATG--TAT-T-GGTTTTCC
TTTCGTTTTGCATTGCCT-----ATGTGATGTGAGATGAACC-TTGAAGCAGCCTTTGTG
ATCCACTG-ATTTGATGTATATGCA-TTGATTTTGTGGCCC-ATTGAGTG-TTGCTCGGT
CTCATGGATATGGAACCTGGTGTGGGCATGG-AA-TC--TTAATGGTTCCTTGTTTGCCC
AA-------G-TTT-AGC-TTTTCTAAA--ACGAT-------------------------
-------------------T-G-TCTATCATG------------TGTTAACATGC-TAGA
CTACTTC-GAATATGAATGCTACCTGGTTGATCCTGCCAGTAGTCATATGCTTGTCTCAA
AGATTAAGCCAT
>Pseudognaphalium_sp__RS_2020_7
GTGCATTCTGTGG--TCATTTTGGC-TGTTGGTAGCTTGCTTGG-CAA-TTGA---GCTT
GGTGGGTTGCTACTGGTT-GGGTG-TCTTC-GGGG-ATGTC-TACCGTAAA-GGTGCATG
AGTGGTGTTTGGTTTGTTACGGGTGGTTGGCTCTTTGCTTGCGCAACAACTTCTACCTG-
GCATACCTCTTCAGTCTTGTGTCAATGCTT-------GTATTGCATTGAATGCACGGTGG
GTTTCTTGTGTTGCATGCCTAATTTAATGGTATTGC--TTGATG--TAT-T-GGTTTTCC
TTTTGTTTTGCATTGCCT-----ATGCGATGTGAGATGAACC-TTGAAGCAGCCTTTGTG
ATCCACTG-ATTTGATGTATATGCA-TTGATTTTGTGGCCC-ATTGAGTG-TTGCTCGAT
CTCATGGATATGGAACCTGGTGTGGGCATGG-AA-TC--TTAATGGTTCCTTGTTTGCCC
AA-------G-TTT-AGC-TTTTCTAAA--ACGAT-------------------------
-------------------T-G-TCTATCATG------------TGTTAACATGC-TAGA
CTACTTC-GAATATGAATGCTACCTGGTTGATCCTGCCAGTAGTCATATGCTTGTCTCAA
AGATTAAGCCAT
>Pseudognaphalium_luteoalbum_299
GTGCATTCTGTGG--TCATTTTGGC-TGTTGGTAGCTTGCTTGG-CAA-TTGA---GCTT
GGTGGGTTGCTACTGGTT-GGGTG-TCTTC-GGGG-ATGTC-TACCGTAAA-GGTGCATG
AGTGGTGTTTGGTTTGTTACGGGTGGTTGGCTCTTTGCTTGTGCAACAACTTCTACCTG-
GCATACCTCTTCAGTCTTGTGTCAATGCTT-------GTATTGCATTGAATGCACGGTGG
GTTTCTTGTGTTGCATGCCTAATTTAATGGTATTGC--TTGATG--TAT-T-GGTTTTCC
TTTCGTTTTGCATTGCCT-----ATGTGATGTGAGATGAACC-TTGAAGCAGCCTTTGTG
ATCCATTG-ATTTGATGTATATGCA-TTGATTTTGTGGCCC-ATTGAGTG-TTGCTCGGT
CTCATGGATATGGAACCTGGTGTGGGCATGG-AA-TC--TTAATGGTTCCTTGTTTGCCC
AA-------G-TTT-AGC-TTTTCTAAA--ACGAT-------------------------
-------------------T-G-TCTATCATG------------TGTTAACATGC-TAGA
CTACTTC-GAATATGAATGCTACCTGGTTGATCCTGCCAGTAGTCATATGCTTGTCTCAA
AGATTAAGCCAT
>Pseudognaphalium_luteoalbum_E176
GTGCATTCTGGGG--TCATTTTGGC-TGTTGGTAGCTTGCTTGG-CAA-TTGA---GCTT
GGTGGGTTGCTACTGGTT-GGGTG-TCTTC-GGGG-ATGTC-TACCGTAAA-GGTGCATG
AGTGGTGTTTGGTTTGTTACGGGTGGTTGGCTCTTTGCTTGCGCAACAACTTCTACCTG-
GCATACCTCTTCAGTCTTGTGTCAATGCTT-------GTATTGCATTGAATGCACGGTGG
GTTTCTTGTGTTGCATGCCTAATTTAATGGTATTGC--TTGATG--TAT-T-GGTTTTCC
TTTCGTTTTGCATTGCCT-----ATGCGATGTGAGATGAACC-TTGAAGCAGCCTTTGTG
ATCCACTG-ATTTGATGTATATGCA-TTGATTTTGTGGCCC-ATTGAGTG-TTGCTCGGT
CTCATGGATATGGAACCTGGTGTGGGCATGG-AA-TC--TTAATGGTTCCTTGTTTGCCC
AA-------G-TTT-AGC-TTTTCTAAA--ACGAT-------------------------
-------------------T-G-TCTATCATG------------TGTTAACATGC-TAGA
CTACTTC-GAATATGAATGCTACCTGGTTGATCCTGCCAGTAGTCATATGCTTGTCTCAA
AGATTAAGCCAT
>Pseudognaphalium_luteoalbum_E175
GTGCATTCTGGGG--TCATTTTGGC-TGTTGGTAGCTTGCTTGG-CAA-TTGA---GCTT
GGTGGGTTGCTACTAGTT-GGGTG-TCTTC-GGGG-ATGTC-TACCGTAAA-GGTGCATG
AGTGGTGTTTGGTTTGTTACGGGTGGTTGGCTCTTTGCTTGCGCAACAACTTCTACCTG-
GCATACCTCTTCAGTCTTGTGTCAATGCTT-------GTATTGCATTGAATGCACGGTGG
GTTTCTTGTGTTGCATGCCTAATTTAATGGTATTGC--TTGATG--TAT-T-GGTTTTCC
TTTCGTTTTGCATTGCCT-----ATGCGATGTGAGATGAACC-TTGAAGCAGCCTTTGTG
ATCCACTG-ATTTGATGTATATGCA-TTGATTTTGTGGCCC-ATTGAGTG-TTGCTCGGT
CTCATGGATATGGAACCTGGTGTGGGCATGG-AA-TC--TTAATGGTTCCTTGTTTGCCC
AA-------G-TTT-AGC-TTTTCTAAA--ACGAT-------------------------
-------------------T-G-TCTATCATG------------TGTTAACATGC-TAGA
CTACTTC-GGATATGAATGCTACCTGGTTGATCCTGCCAGTAGTCATATGCTTGTCTCAA
AGATTAAGCCAT
>Pseudognaphalium_sp__RS_2020_6
GTGCATTCTGTGG--TCATTTTGGC-TGTTGGTAGCTTGCTTGG-CAA-TTGA---GCTT
GGTGGGTTGCTACTGGTT-GGGTG-TCTTC-GGGG-ATGTC-TACCGTAAA-GGTGCATG
AGTGGTGTTTGGTTTGTTACGGGTGGTCGGCTCTTTGCTTGCGCAACAACTTCTACCTG-
GCATACCTCTTCAGTCTTGTGTCAATGCTT-------GTATTGCATTGAATGCACGATGG
GTTTCTTGTGTTGCATGCCTAATTTAATGGTATTGC--TTGATG--TAT-T-GGTTTTCC
TTTCGTTTTGCATTGCCT-----ATGCGATGTGAGATGAACC-TTGAAGCAGCCTTTGTG
ATCCACTG-ATTTGATGTATATGCA-TTGATTTTGTGGCCC-ATTGAGTG-TTGCTCGGT
CTCATGGATATGGAACCTGGTGTGGGCATGG-AA-TC--TTAATGGTTCCTTGTTTGCCC
AA-------A-TTT-AGC-TTTTCTAAA--ACGAT-------------------------
-------------------T-G-TCTATCATG------------TGTTAACATGC-TAGA
CTACTTC-GAATATGAATGCTACCTGGTTGATCCTGCCAGTAGTCATATGCTTGTCTCAA
AGATTAAGCCAT
>Pseudognaphalium_luteoalbum_654969
------------------------------------------------------------
----------------------------------------------------------TG
AGTGGTGTTTGGTTTGTTACGGGTGGTTGGCTCTTTGCTTGCGCAACAACTTCTACCTG-
GCATACCTCTTCAGTCTTGTGTCAATGCTT-------GTATTGCATTGAATGCACGGTGG
GTTTCTTGTGTTGCATACCTAATTTAATGGTATTGC--TTGATG--TAT-T-GGTTTTCC
TTTCGTTTTGCATTGCCT-----ATGCGATGTGAGATGAACC-TTGAAGCAGCCTTTGTG
ATCCACTG-ATTTGATGTATATGCA-TTGATTTTGTGGCCC-ATTGAGTG-TTGCTCGGT
CTCATGGATATGGAACCTGGTGTGGGCATGG-AA-TC--TTAATGGTTCCTTGTTTGCCC
AA-------G-TTT-AGC-TTTTCTAAA--ACGAT-------------------------
-------------------T-G-TCTATCATG------------TGTTAACATGC-TAGA
CTACTTC-GGATATGAATGCTACCTGGTTGATCCTGCCAGTAGTCATATGCTTGTCTCAA
AGATTAAGCCAT
>Pseudognaphalium_luteoalbum_654970
------------------------------------------------------------
----------------------------------------------------------TG
AGTGGTGTTTGGTTTGTTACGGGTGGTTGGCTCTTTGCTTGCGCAACAACTTCTACCTG-
GCATACCTCTTCAGTCTTGTGTCAATGCTT-------GTATTGCATTGAATGCACGGTGG
GTTTCTTGTGTTGCATACCTAATTTAATGGTATTGC--TTGATG--TAT-T-GGTTTTCC
TTTCGTTTTGCATTGCCT-----ATGCGATGTGAGATGAACC-TTGAAGCAGCCTTTGTG
ATCCACTG-ATTTGATGTATATGCA-TTGATTTTGTGGCCC-ATTGAGTG-TTGCTCGGT
CTCATGGATATGGAACCTGGTGTGGGCATGG-AA-TC--TTAATGGTTCCTTGTTTGCCC
AA-------G-TTT-AGC-TTTTCTAAA--ACGAT-------------------------
-------------------T-G-TCTATCATG------------TGTTAACATGC-TAGA
CTACTTC-GGATATGAATGCTACCTGGTTGATCCTGCCAGTAGTCATATGCTTGTCTCAA
AGATTAAGCCAT
>Pseudognaphalium_luteoalbum_AK363575
------------------------------------------------------------
----------------------------------------------------------TG
AGTGGTGTTTGGTTTGTTACGGGTGGTTGGCTCTTTGCTTGCGCAACAACTTCTACCTG-
GCATACCTCTTCAGTCTTGTGTCAATGCTT-------GTATTGCATTGAATGCACGGTGG
GTTTCTTGTGTTGCATACCTAATTTAATGGTATTGC--TTGATG--TAT-T-GGTTTTCC
TTTCGTTTTGCATTGCCT-----ATGCGATGTGAGATGAACC-TTGAAGCAGCCTTTGTG
ATCCACTG-ATTTGATGTATATGCA-TTGATTTTGTGGCCC-ATTGAGTG-TTGCTCGGT
CTCATGGATATGGAACCTGGTGTGGGCATGG-AA-TC--TTAATGGTTCCTTGTTTGCCC
AA-------G-TTT-AGC-TTTTCTAAA--ACGAT-------------------------
-------------------T-G-TCTATCATG------------TGTTAACATGC-TAGA
CTACTTC-GGATATGAATGCTACCTGGTTGATCCTGCCAGTAGTCATATGCTTGTCTCAA
AGATTAAGCCAT
>Pseudognaphalium_luteoalbum_CHR639433
------------------------------------------------------------
----------------------------------------------------------TG
AGTGGTGTTTGGTTTGTTACGGGTGGTTGGCTCTTTGCTTGCGCAACAACTTCTACCTG-
GCATACCTCTTCAGTCTTGTGTCAATGCTT-------GTATTGCATTGAATGCACGGTGG
GTTTCTTGTGTTGCATACCTAATTTAATGGTATTGC--TTGATG--TAT-T-GGTTTTCC
TTTCGTTTTGCATTGCCT-----ATGCGATGTGAGATGAACC-TTGAAGCAGCCTTTGTG
ATCCACTG-ATTTGATGTATATGCA-TTGATTTTGTGGCCC-ATTGAGTG-TTGCTCGGT
CTCATGGATATGGAACCTGGTGTGGGCATGG-AA-TC--TTAATGGTTCCTTGTTTGCCC
AA-------G-TTT-AGC-TTTTCTAAA--ACGAT-------------------------
-------------------T-G-TCTATCATG------------TGTTAACATGC-TAGA
CTACTTC-GGATATGAATGCTACCTGGTTGATCCTGCCAGTAGTCATATGCTTGTCTCAA
AGATTAAGCCAT
>Pseudognaphalium_sp__639322
------------------------------------------------------------
----------------------------------------------------------TG
AGTGGTGTTTGGTTTGTTACGGGTGGTTGGCTCTTTGCTTGCGCAACAACTTCTACCTG-
GCATACCTCTTCAGTCTTGTGTCAATGCTT-------GTATTGCATTGAATGCACGGTGG
GTTTCTTGTGTTGCATGCCTAATTTAATGGTATTGC--TTGATG--TAT-T-GGTTTTCC
TTTCGTTTTGCATTGCCT-----ATGCGATGTGAGATGAACC-TTGAAGCAGCCTTTGTG
ATCCACTG-ATTTGATGTATATGCA-TTGATTTTGTGGCCC-ATTGAGTG-TTGCTCGGT
CTCATGGATATGGAACCTGGTGTGGGCATGG-AA-TC--TTAATGGTTCCTTGTTTGCCC
AA-------G-TTT-AGC-TTTTCTAAA--ACGAT-------------------------
-------------------T-G-TCTATCATG------------TGTTAACATGC-TAGA
CTACTTC-GAATATGAATGCTACCTGGTTGATCCTGCCAGTAGTCATATGCTTGTCTCAA
AGATTAAGCCAT
>Pseudognaphalium_sp__AK363506
------------------------------------------------------------
----------------------------------------------------------TG
AGTGGTGTTTGGTTTGTTACGGGTGGTTGGCTCTTTGCTTGCGCAACAACTTCTACCTG-
GCATACCTCTTCAGTCTTGTGTCAATGCTT-------GTATTGCATTGAATGCACGGTGG
GTTTCTTGTGTTGCATGCCTAATTTAATGGTATTGC--TTGATG--TAT-T-GGTTTTCC
TTTCGTTTTGCATTGCCT-----ATGCGATGTGAGATGAACC-TTGAAGCAGCCTTTGTG
ATCCACTG-ATTTGATGTATATGCA-TTGATTTTGTGGCCC-ATTGAGTG-TTGCTCGGT
CTCATGGATATGGAACCTGGTGTGGGCATGG-AA-TC--TTAATGGTTCCTTGTTTGCCC
AA-------G-TTT-AGC-TTTTCTAAA--ACGAT-------------------------
-------------------T-G-TCTATCATG------------TGTTAACATGC-TAGA
CTACTTC-GAATATGAATGCTACCTGGTTGATCCTGCCAGTAGTCATATGCTTGTCTCAA
AGATTAAGCCAT
>Pseudognaphalium_sp__CHR646720
------------------------------------------------------------
----------------------------------------------------------TG
AGTGGTGTTTGGTTTGTTACGGGTGGTTGGCTCTTTGCTTGCGCAACAACTTCTACCTG-
GCATACCTCTTCAGTCTTGTGTCAATGCTT-------GTATTGCATTGAATGCACGGTGG
GTTTCTTGTGTTGCATGCCTAATTTAATGGTATTGC--TTGATG--TAT-T-GGTTTTCC
TTTCGTTTTGCATTGCCT-----ATGCGATGTGAGATGAACC-TTGAAGCAGCCTTTGTG
ATCCACTG-ATTTGATGTATATGCA-TTGATTTTGTGGCCC-ATTGAGTG-TTGCTCGGT
CTCATGGATATGGAACCTGGTGTGGGCATGG-AA-TC--TTAATGGTTCCTTGTTTGCCC
AA-------G-TTT-AGC-TTTTCTAAA--ACGAT-------------------------
-------------------T-G-TCTATCATG------------TGTTAACATGC-TAGA
CTACTTC-GAATATGAATGCTACCTGGTTGATCCTGCCAGTAGTCATATGCTTGTCTCAA
AGATTAAGCCAT
>Pseudognaphalium_sp__654973
------------------------------------------------------------
----------------------------------------------------------TG
AGTGGTGTTTGGTTTGTTACGGGTGGTTGGCTCTTTGCTTGCGCAACAACTTCTACCTG-
GCATACCTCTTCAGTCTTGTGTCAATGCTT-------GTATTGCATTGAATGCACGGTGG
GTTTCTTGTGTTGCATGCCTAATTTAATGGTATTGC--TTGATG--TAT-T-GGTTTTCC
TTTCGTTTTGCATTGCCT-----ATGTGATGTGAGATGAACC-TTGAAGCAGCCTTTGTG
ATCCACTG-ATTTGATGTATATGCA-TTGATTTTGTGGCCC-ATTGAGTG-TTGCTCGGT
CTCATGGATATGGAACCTGGTGTGGGCATGG-AA-TC--TTAATGGTTCCTTGTTTGCCC
AA-------G-TTT-AGC-TTTTCTAAA--ACGAT-------------------------
-------------------T-G-TCTATCATG------------TGTTAACATGC-TAGA
CTACTTC-GAATATGAATGCTACCTGGTTGATCCTGCCAGTAGTCATATGCTTGTCTCAA
AGATTAAGCCAT
>Pseudognaphalium_sp__654972
------------------------------------------------------------
----------------------------------------------------------TG
AGTGGTGTTTGGTTTGTTACGGGTGGTTGGCTCTTTGCTTGCGCAACAACTTCTACCTG-
GCATACCTCTTCAGTCTTGTGTCAATGCTT-------GTATTGCATTGAATGCACGGTGG
GTTTCTTGTGTTGCATGCCTAATTTAATGGTATTGC--TTGATG--TAT-T-GGTTTTCC
TTTCGTTTTGCATTGCCT-----ATGTGATGTGAGATGAACC-TTGAAGCAGCCTTTGTG
ATCCACTG-ATTTGATGTATATGCA-TTGATTTTGTGGCCC-ATTGAGTG-TTGCTCGGT
CTCATGGATATGGAACCTGGTGTGGGCATGG-AA-TC--TTAATGGTTCCTTGTTTGCCC
AA-------G-TTT-AGC-TTTTCTAAA--ACGAT-------------------------
-------------------T-G-TCTATCATG------------TGTTAACATGC-TAGA
CTACTTC-GAATATGAATGCTACCTGGTTGATCCTGCCAGTAGTCATATGCTTGTCTCAA
AGATTAAGC---
>Pseudognaphalium_luteoalbum_639433
------------------------------------------------------------
----------------------------------------------------------TG
AGTGGTGTTTGGTTTGTTACGGGTGGTTGGCTCTTTGCTTGCGCAACAACTTCTACCTG-
GCATACCTCTTCAGTCTTGTGTCAATGCTT-------GTATTGCATTGAATGCACGGTGG
GTTTCTTGTGTTGCATACCTAATTTAATGGTATTGC--TTGATG--TAT-T-GGTTTTCC
TTTCGTTTTGCATTGCCT-----ATGCGATGTGAGATGAACC-TTGAAGCAGCCTTTGTG
ATCCACTG-ATTTGATGTATATGCA-TTGATTTTGTGGCCC-ATTGAGTG-TTGCTCGGT
CTCATGGATATGGAACCTGGTGTGGGCATGG-AA-TC--TTAATGGTTCCTTGTTTGCCC
AA-------G-TTT-AGC-TTTTCTAAA--ACGAT-------------------------
-------------------T-G-TCTATCATG------------TGTTAACATGC-TAGA
CTACTTC-GGATATGAATGCTACCTGN---------------------------------
------------
>Pseudognaphalium_sp__654971
------------------------------------------------------------
----------------------------------------------------------TG
AGTGGTGTTTGGTTTGTTACGGGTGGTTGGCTCTTTGCTTGCGCAACAACTTCTACCTG-
GCATACCTCTTCAGTCTTGTGTCAATGCTT-------GTATTGCATTGAATGCACGGTGG
GTTTCTTGTGTTGCATGCCTAATTTAATGGTATTGC--TTGATG--TAT-T-GGTTTTCC
TTTCGTTTTGCATTGCCT-----ATGTGATGTGAGATGAACC-TTGAAGCAGCCTTTGTG
ATCCACTG-ATTTGATGTATATGCA-TTGATTTTGTGGCCC-ATTGAGTG-TTGCTCGGT
CTCATGGATATGGAACCTGGTGTGGGCATGG-AA-TC--TTAATGGTTCCTTGTTTGCCC
AA-------G-TTT-AGC-TTTTCTAAA--ACGAT-------------------------
-------------------T-G-TCTATCATG------------TGTTAACATGC-TAGA
CTACTTC-GAATATGAATGCTT--------------------------------------
------------
>Pseudognaphalium_sp__AK280774
------------------------------------------------------------
----------------------------------------------------------TG
AGTGGTGTTTGGTTTGTTACGGGTGGTTGGCTCTTTGCTTGCGCAACAACTTCTACCTG-
GCATACCTCTTCAGTCTTGTGTCAATGCTT-------GTATTGCATTGAATGCACGGTGG
GTTTCTTGTGTTGCATGCCTAATTTAATGGTATTGC--TTGATG--TAT-T-GGTTTTCC
TTTCGTTTTGCATTGCCT-----ATGCGATGTGAGATGAACC-TTGAAGCAGCCTTTGTG
ATCCACTG-ATTTGATGTATATGCA-TTGATTTTGTGGCCC-ATTGAGTG-TTGCTCGGT
CTCATGGATATGGAACCTGGTGTGGGCATGG-AA-TC--TTAATGGTTCCTTGTTTGCCC
AA-------G-TTT-AGC-TTTTCTAAA--ACGAT-------------------------
-------------------T-G-TCTATCATG------------TGTTAACATGC-CAGA
CTACTTC-GAATATGAATGCTA--------------------------------------
------------
>Pseudognaphalium_sp__RDS1622
------------------------------------------------------------
----------------------------------------------------------TG
AGTGGTGTTTGGTTTGTTACGGGTGGTTGGCTCTTTGCTTGCGCAACAACTTCTACCTG-
GCATACCTCTTCAGTCTTGTGTCAATGCTT-------GTATTGCATTGAATGCACGGTGG
GTTTCTTGTGTTGCATGCCTAATTTAATGGTATTGC--TTGATG--TAT-T-GGTTTTCC
TTTCGTTTTGCATTGCCT-----ATGTGATGTGAGATGAACC-TTGAAGCAGCCTTTGTG
ATCCACTG-ATTTGATGTATATGCA-TTGATTTTGTGGCCC-ATTGAGTG-TTGCTCGGT
CTCATGGATATGGAACCTGGTGTGGGCATGG-AA-TC--TTAATGGTTCCTTGTTTGCCC
AA-------G-TTT-AGC-TTTTCTAAA--ACGAT-------------------------
-------------------T-G-TCTATCATG------------TGTTAACATGC-TAGA
CTACTTC-GAATATGAATGCTA--------------------------------------
------------
>Pseudognaphalium_frigidum_551539
------------------------------------------------------------
----------------------------------------------------------TG
AGTGGTGTTTGGTTTGTTACGGGTGGTTGGCTCTTTGCTTGCGCAACAACTTCTACCTG-
GCATACCTCTTCAGTCTTGTGTCAATGCTT-------GTATTGCATTGAATGCACGGTGG
GTTTCTTGTGTTGCATGCCTAATTTAATGGTATTGC--TTGATG--AAT-T-GGTTTTCC
TTTCGTTTTGCATTGCCT-----ATGCGATGTGAGATGAACC-TTGAAGCAGCCTTTGTG
ATCCACTG-ATTTGATGCATATGCA-TTGATTTTGTGGCCC-ATTGAGTG-TTGCTCGGT
CTCATGGATATGGAACCTGGTGTGGGCATGG-AA-TC--TTAATGGTTCCTTGTTTGCCC
AA-------G-TTT-AGC-TTTTCTAAA--ACGAT-------------------------
-------------------T-G-TCTATCATG------------TGTTAACATGC-TAGA
CTACTTC-GAATATGAATGCTACG------------------------------------
------------
>Pseudognaphalium_sp__606033
------------------------------------------------------------
----------------------------------------------------------TG
AGTGGTGTTTGGTTTGTTACGGGTGGTTGGCTCTTTGCTTGCGCAACAACTTCTACCTG-
GCATACCTCTTCAGTCTTGTGTCAATGCTT-------GTATTGCATTGAATGCACGGTGG
GTTTCTTGTGTTGCATGCCTAATTTAATGGTATTGC--TTGATG--TAT-T-GGTTTTCC
TTTCGTTTTGCATTGCCT-----ATGCGATGTGAGATGAACC-TTGAAGCAGCCTTTGTG
ATCCACTG-ATTTGATGTATATGCA-TTGATTTTGTGGCCC-ATTGAGTG-TTGCTCGGT
CTCATGGATATGGAACCTGGTGTGGGCATGG-AA-TC--TTAATGGTTCCTTGTTTGCCC
AA-------G-TTT-AGC-TTTTCTAAA--ACGAT-------------------------
-------------------T-G-TCTATCATG------------TGTTAACATGC-TAGA
CTACTTC-GAATATGAATGCTACG------------------------------------
------------
>Pseudognaphalium_sp__CHR602491
------------------------------------------------------------
----------------------------------------------------------TG
AGTGGTGTTTGGTTTGTTACGGGTGGTTGGCTCTTTGCTTGCGCAACAACTTCTACCTG-
GCATACCTCTTCAGTCTTGTGTCAATGCTT-------GTATTGCATTGAATGCACGGTGG
GTTTCTTGTGTTGCATGCCTAATTTAATGGTATTGC--TTGATG--TAT-T-GGTTTTCC
TTTCGTTTTGCATTGCCT-----ATGCGATGTGAGATGAACC-TTGAAGCAGCCTTTGTG
ATCCACTG-ATTTGATGTATATGCA-TTGATTTTGTGGCCC-ATTGAGTG-TTGCTCGGT
CTCATGGATATGGAACCTGGTGTGGGCATGG-AA-TC--TTAATGGTTCCTTGTTTGCCC
AA-------G-TTT-AGC-TTTTCTAAA--ACGAT-------------------------
-------------------T-G-TCTATCATG------------TGTTAACATGC-TAGA
CTACTTC-GAATATGAATGCTACG------------------------------------
------------
>Pseudognaphalium_sp__CHR493823
------------------------------------------------------------
----------------------------------------------------------TG
AGTGGTGTTTGGTTTGTTACGGGTGGTCGGCTCTTTGCTTGCGCAACAACTTCTACCTG-
GCATACCTCTTCAGTCTTGTGTCAATGCTT-------GTATTGCATTGAATGCACGATGG
GTTTCTTGTGTTGCATGCCTAATTTAATGGTATTGC--TTGATG--TAT-T-GGTTTTCC
TTTCGTTTTGCATTGCCT-----ATGCGATGTGAGATGAACC-TTGAAGCAGCCTTTGTG
ATCCACTG-ATTTGATGTATATGCA-TTGATTTTGTGGCCC-ATTGAGTG-TTGCTCGGT
CTCATGGATATGGAACCTGGTGTGGGCATGG-AA-TC--TTAATGGTTCCTTGTTTGCCC
AA-------A-TTT-AGC-TTTTCTAAA--ACGAT-------------------------
-------------------T-G-TCTATCATG------------TGTTAACATGC-TAGA
CTACTTC-GAATATGAATGCTACG------------------------------------
------------
>Pseudognaphalium_sp__CHR639508
------------------------------------------------------------
----------------------------------------------------------TG
AGTGGTGTTTGGTTTGTTACGGGTGGTTGGCTCTTTGCTTGCGCAACAACTTCTACCTG-
GCATACCTCTTCAGTCTTGTGTCAATGCTT-------GTATTGCATTGAATGCACGGTGG
GTTTCTTGTGTTGCATGCCTAATTTAATGGTATTGC--TTGATG--TAT-T-GGTTTTCC
TTTCGTTTTGCATTGCCT-----ATGCGATGTGAGATGAACC-TTGAAGCAGCCTTTGTG
ATCCACTG-ATTTGATGTATATGCA-TTGATTTTGTGGCCC-ATTGAGTG-TTGCTCGGT
CTCATGGATATGGAACCTGGTGTGGGCATGG-AA-TC--TTAATGGTTCCTTGTTTGCCC
AA-------G-TTT-AGC-TTTTCTAAA--ACGAT-------------------------
-------------------T-G-TCTATCATG------------TGTTAACATGC-TAGA
CTACTTC-GAAT------------------------------------------------
------------
>Pseudognaphalium_luteoalbum_CHR515589
------------------------------------------------------------
----------------------------------------------------------TG
AGTGGTGTTTGGTTTGTTACGGGTGGTTGGCTCTTTGCTTGCGCAACAACTTCTACCTG-
GCATACCTCTTCAGTCTTGTGTCAATGCTT-------GTATTGCATTGAATGCACGGTGG
GTTTCTTGTGTTGCATACCTAATTTAATGGTATTGC--TTGGTG--TAT-T-GGTTTTCC
TTTCGTTTTGCATTGCCT-----ATGCGATGTGAGATGAACC-TTGAAGCAGCCTTTGTG
ATCCACTG-ATTTGATGTATATGCA-TTGATTTTGTGGCCC-ATTGAGTG-TTGCTCGGT
CTCATGGATATGGAACCTGGTGTGGGCATGG-AA-TC--TTAATGGTTCCTTGTTTGCCC
AA-------G-TTT-AGC-TTTTCTAAA--ACGAT-------------------------
-------------------T-G-TCTATCATG------------TGTTAACATGC-CAGA
CTACTTC-GGATATGAATGCTACT------------------------------------
------------
>Pseudognaphalium_luteoalbum_160659
------------------------------------------------------------
----------------------------------------------------------TG
AGTGGTGTTTGGTTTGTTACGGGTGGTTGGCTCTTTGCTTGCGCAACAACTTCTACCTG-
GCATACCTCTTCAGTCTTGTGTCAATGCTT-------GTATTGCATTGAATGCACGGTGG
GTTTCTTGTGTTGCATGCCTAATTTAATGGTATTGC--TTGATG--TAT-T-GGTTTTCC
TTTCGTTTTGCATTGCCT-----ATGCGATGTGAGATGAACC-TTGAAGCAGCCTTTGTG
ATCCACTG-ATTTGATGTATATGCA-TTGATTTTGTGGCCC-ATTGAGTG-TTGCTCGGT
CTCATGGATATGGAACCTGGTGTGGGCATGG-AA-TC--TTAATGGTTCCTTGTTTGCCC
AA-------G-TTT-AGC-TTTTCTAAA--ACGAT-------------------------
-------------------T-G-TCTATCATG------------TGTTAACATGC-TAGA
CTACTTC-GGATATGAATGCTACCTGGTTGATCCTGCCAGTAGTCATATGCTTGTCTCAA
AGATC-------
>Pseudognaphalium_sp__CHR646026
------------------------------------------------------------
----------------------------------------------------------TG
AGTGGTGTTTGGTTTGTTACGGGTGGTTGGCTCTTTGCTTGCGCAACAACTTCTACCTG-
GCATACCTCTTCAGTCTTGTGTCAATGCTT-------GTATTGCATTGAATGCACGGTGG
GTTTCTTGTGTTGCATGCCTAATTTAATGGTATTGC--TTGATG--TAT-T-GGTTTTCC
TTTTGTTTTGCATTGCCT-----ATGCGATGTGAGATGAACC-TTGAAGCAGCCTTTGTG
ATCCACTG-ATTTGATGTATATGCA-TTGATTTTGTGGCCC-ATTGAGTG-TTGCTCGAT
CTCATGGATATGGAACCTGGTGTGGGCATGG-AA-TC--TTAATGGTTCCTTGTTTGCCC
AA-------G-TTT-AGC-TTTTCTAAA--ACGAT-------------------------
-------------------T-G-TCTATCATG------------TGTTAACATGC-TAGA
CTACTTC-GAATATGAATGCTACCTGGTTGATCCCN------------------------
------------
>Pseudognaphalium_sandwicensium_var__kilaueanum_595497
------------------------------------------------------------
----------------------------------------------------------TG
AGTGGTGTTTGGTTTGTTACGGGTGGTTGGCTCTTTGCTTGCGCAACAACTTCTACCTG-
GCATACCTCTTCAGTCTTGTGTCAATGCTT-------GTATTGCATTGAATGCACGGTGG
GTTTCTTGTGTTGCATGCCTAATTTAATGGTATTGC--TTGATG--TAT-T-GGTTTTCC
TTTCGTTTTGCATTGCCT-----ATGCGATGTGAGATGAACC-TTGAAGCAGCCTTTGTG
ATCCACTG-ATTTGATGTATATGCA-TTGATTTTGTGGCCC-ATTGAGTG-TTGCTTGGT
CTCATGGATATGGAACCTGGTGTGGGCATGG-A---------------------------
------------------------------------------------------------
------------------------------------------------------------
------------------------------------------------------------
------------
>Pseudognaphalium_gaudichaudianum_E171
----------------------------TTGGTAGCTTGCTTGG-CAA-TTGA---GCTT
GGTGGGTTGCTACTGGTT-GGGTG-TCTTC-GGGG-ATGTC-TACCGTAAA-GGTGCATG
AGTGGTGTTTGGTTTGTTACGGGTGGTTGGCTCTTTGCTTGCGCAACAACTTCTACCTG-
GCATACCTCTTCAGTCTTGTGTCAATGCTT-------GTATTGCATTGAATGCACGGTGG
GTTTCTTGTGTTGCATGCCTAATTTAATGGTATTGC--TTGATG--AAT-T-GGTTTTCC
TTTCGTTTTGCATTGCCT-----ATGCGATGTGAGATGAACC-TTGAAGCAGCCTTTGTG
ATCCACTG-ATTTGATGCATATGCA-TTGATTTTGTGGCCC-ATTGAGTG-TTGCTCGGT
CTCATGGATATGGAACCTGGTGTGGGCATGG-AA-TC--TTAATGGTTCCTTGTTTGCCC
AA-------G-TTT-AGC-TTTTCTAAA--ACGAT-------------------------
-------------------T-G-TCTATCATG------------TGTTAACATGC-TAGA
CTACTTC-GAATATGAATGCTACCTGGTTGATCCTGCCAGTAGTCATATGCTTGTCTCAT
------------
>Pseudognaphalium_gayanum_voucher_3140
--------------------------TGTTGGTAGCTTGCTTGG-CAA-TTGA---GCTT
GGTGGGTTGCTACTGGTT-GGGTG-TCTTC-GGGG-ATGTC-TACCGTAAA-GGTGCATG
AGTGGTGTTTGGTTTGTTACGGGTGGTTGGCTCTTTGCTTGCGCAACAACTTCTACCTG-
GCATACCTCTTCAGTCTTGTGTCAATGCTT-------GTATTGCATTGAATGCACGGTGG
GTTTCTTGTGTTGCATGCCTAATTTAATGGTATTGC--TTGATG--AAT-T-GGTTTTCC
TTTCGTTTTGCATTGCCT-----ATGCGATGTGAGATGAACC-TTGAAGCAGCCTTTGTG
ATCCACTG-ATTTGATGCATATGCA-TTGATTTTGTGGCCC-ATTGAGTG-TTGCTCGGT
CTCATGGATATGGAACCTGGTGTGGGCATGG-AA-TC--TTAATGGTTCCTTGTTTGCCC
AA-------G-TTT-AGC-TTTTCTAAA--ACGAT-------------------------
-------------------T-G-TCTATCATG------------TGTTAACATGC-TAGA
CTACTTC-GAATATGAATGA----------------------------------------
------------
>Pseudognaphalium_luteoalbum_6125
------------------------------------------------------------
---------------------------------------------CGTAAA-GGTGCATG
AGTGGTGTTTGGTTTGTTACGGGTGGTTGGCTCTTTGCTTGCGCAACAACTTCTACCTG-
GCATACCTCTTCAGTCTTGTGTCAATGCTT-------GTATTGCATTGAATGCACGGTGG
GTTTCTTGTGTTGCATACCTAATTTAATGGTATTGC--TTGATG--TAT-T-GGTTTTCC
TTTCGTTTTGCATTGCCT-----ATGCGATGTGAGATGAACC-TTGAAGCAGCCTTTGTG
ATCCACTG-ATTTGATGTATATGCA-TTGATTTTGTGGCCC-ATTGAGTG-TTGCTCGGT
CTCATGGATATGGAACCTGGTGTGGGCATGG-AA-TC--TTAATGGTTCCTTGTTTGCCC
AA-------G-TTT-AGC-TTTTCTAAA--ACGAT-------------------------
-------------------T-G-TCTATCATG------------TGTTAACATGC-TAGA
CTACTTC-GGATATGAATGCTACCTGGG--------------------------------
------------
>Pseudognaphalium_sp__639461
------------------------------------------------------------
------------------------------------------------------------
----------------------------------------GCGCAACAACTTCTACCTG-
GCATACCTCTTCAGTCTTGTGTCAATGCTT-------GTATTGCATTGAATGCACGGTGG
GTTTCTTGTGTTGCATGCCTAATTTAATGGTATTGC--TTGATG--TAT-T-GGTTTTCC
TTTCGTTTTGCATTGCCT-----ATGCGATGTGAGATGAACC-TTGAAGCAGCCTTTGTG
ATCCACTG-ATTTGATGTATATGCA-TTGATTTTGTGGCCC-ATTGAGTG-TTGCTCGGT
CTCATGGATATGGAACCTGGTGTGGGCATGG-AA-TC--TTAATGGTTCCTTGTTTGCCC
AA-------G-TTT-AGC-TTTTCTAAA--ACGAT-------------------------
-------------------T-G-TCTATCATG------------TGTTAACATGC-TAGA
CTACTTC-GAATATGAATGCTACCTGGTTGATCCTA------------------------
------------
>Pseudognaphalium_luteoalbum_RDS1623
------------------------------------------------------------
------------------------------------------------------------
---------------------------------------TGCGCAACAACTTCTACCTG-
GCATACCTCTTCAGTCTTGTGTCAATGCTT-------GTATTGCATTGAATGCACGGTGG
GTTTCTTGTGTTGCATACCTAATTTAATGGTATTGC--TTGATG--TAT-T-GGTTTTCC
TTTCGTTTTGCATTGCCT-----ATGCGATGTGAGATGAACC-TTGAAGCAGCCTTTGTG
ATCCACTG-ATTTGATGTATATGCA-TTGATTTTGTGGCCC-ATTGAGTG-TTGCTCGGT
CTCATGGATATGGAACCTGGTGTGGGCATGG-AA-TC--TTAATGGTTCTG---------
------------------------------------------------------------
------------------------------------------------------------
------------------------------------------------------------
------------
>Pseudognaphalium_badium_485
-----------------------------------------------A-TTGA---GCTT
GGTGGGTTGCTACTGGTT-GGGTG-TCTTC-GGGG-ATGTC-TACCGTAAA-GGTGCATG
AGTGGTGTTTGGTTTGTTACGGGTGGTTGGCTCTTTGCTTGCGCAACAACTTCTACCTG-
GCATACCTCTTCAGTCTTGTGTCAATGCTT-------GTATTGCATTGAATGCACGGTGG
GTTTCTTGTGTTGCATGCCTAATTTAATGGTATTGC--TTGATG--AAT-T-GGTTTTCC
TTTCGTTTTGCATTGCCT-----ATGCGATGTGAGATGAACC-TTGAAGCAGCCTTTGTG
ATCCACTG-ATTTGATGCATATGCA-TTGATTTTGTGGCCC-ATTGAGTG-TTGCTCGGT
CTCATGGATATGGAACCTGGTGTGGGCATGG-AA-TC--TTAATGGTTCCTTGTTTGCCC
AA-------G-TTT-AGC-TTTTCTAAA--ACGAT-------------------------
-------------------T-G-TCTATCATG------------TGCTAACATGA-A---
------------------------------------------------------------
------------
>Pseudognaphalium_lacteum_436
-----------------------------------------------A-TTGA---GCTT
GGTGGGTTGCTACTGGTT-GGGTG-TCTTC-GGGG-ATGTC-TACCGTAAA-GGTGCATG
AGTGGTGTTTGGTTTGTTACGGGTGGTTGGCTCTTTGCTTGCGCAACAACTTCTACCTG-
GCATACCTCTTCAGTCTTGTGTCAATGCTT-------GTATTGCATTGAATGCACGGTGG
GTTTCTTGTGTTGCATGCCTAA-TTAATGGTATTGC--TTGATG--AAT-T-GGTTTTCC
TTTCGTTTTGCATTGCCT-----ATGCGATGTGAGATGAACC-TTGAAGCAGCCTTTGTG
ATCCACTG-ATTTGATGCATATGCA-TTGATTTTGTGGCCC-ATTGAGTG-TTGCTCGGT
CTCATGGATATGGAACCTGGTGTGGGCATGG-AA-TC--TTAATGGTTCCTTGTTTGCCC
AA-------G-TTT-AGC-TTTTCTAAA--ACGAT-------------------------
-------------------T-G-TCTATCATG------------TGCTAACATGC-TAGN
C-----------------------------------------------------------
------------
>Pseudognaphalium_montevidense_E178
GTGCATTCTGGGG--TCATTTTGG--TGTTGGTAGCTTGCTTGG-CAA-TTGA---GCTT
GGTGGGTTGCTACTGGTT-GGGTG-TCTTC-GGGG-ATGTC-TACCGTAAA-GGTGCATG
AGTGGTGTTTGGTTTGTTACGGGTGGTTGGCTCTTTGCTTGCGCAACAACTTCTACCTG-
GCATACCTCTTCAGTCTTGTGTCAATGCTT-------GTATTGCATTGAATGCACGGTGG
GTTTCTTGTGTTGCATGCCTAATTTAATGGTATTGC--TTGATG--TAT-T-GGTTTTCC
TTTCGTTTTGCATTGCCT-----ATGCGATGTGAGATGAACC-TTGAAGCAGCCTTTGTG
ATCCACTG-ATTTGATGTATATGCA-TTGATTTTGTGGCCC-ATTGAGTG-TTGCTCGGT
CTCATGGATATGGAACCTGGTGTGGGCATGG-AA-TC--TTAATGGTTCCTTGTTTGCCC
AA-------G-TTT-AGC-TTTTCTAAA--ACGAT-------------------------
-------------------T-G-TATATCATG------------TGTTAACATGC-TAGA
CTACTTT-N---------------------------------------------------
------------
>Pseudognaphalium_sandwicensium_E184
------------------------------------------------------------
------------------------------------------------------------
-----------------------------------------------AACTTCCACCTG-
GCATACCTCTTCAGTCTTGTGTCAATGCTT-------GTATTGCATTGAATGCACGGTGG
GTTTCTTGTGTTGCATACCTAATTTAATGGTATTGC--TTGATG--TAT-T-GGTTTTCC
TTTCGTTTTGCATTGCCT-----ATGCGATGTGAGATGAACC-TTGAAGCAGCCTTTGTG
ATCCACTG-ATTTGATGTATATGCA-TTGATTTTGTGGCCC-ATTGAGTG-TTGCTCGGT
CTCATGGATATGGAACCTGGTGTGGGCATGG-AA-TC--TTAATGGTTCCTTGTTTGCCC
AA-------G-TTT-AGC-TTTTCTAAA--ACGAT-------------------------
-------------------T-G-TCTATCATG------------TGTTAACATGC-TAGA
CTACTTC-GGATATGAATGCTACCTGGTTGATCCTGCCAGTAGTCATATGCTTGTCTCAA
AGATTAAGCCAT
>Pseudognaphalium_sandwicensium_var__kilaueanum_2888331
------------------------------------------------------------
------------------------------------------------------------
------------------------------------------------------------
------------------------------------------------------------
------------------CTAATTTAATGGTATTGC--TTGATG--TAT-T-GGTTTTCC
TTTCGTTTTGCATTGCCT-----ATGCGATGTGAGATGAACC-TTGAAGCAGCCTTTGTG
ATCCACTG-ATTTGATGTATATGCA-TTGATTTTGTGGCCC-ATTGAGTG-TTGCTTGGT
CTCATGGATATGGAACCTGGTGTGGGCATGA-AA-TC--TTAATGGTTCCTTGTTTGCCC
AA-------G-TTT-AGC-TTTTCTAAA--ACGAT-------------------------
-------------------T-G-TCTATCATG------------TGTTAACATGT-T---
------------------------------------------------------------
------------
>Pseudognaphalium_luteoalbum_ASL807
------------------------------------------------------------
------------------------------------------------------------
-----------------CAGTAGATGATGGCTCTTTGCTTGCGC-ACAACTTCTACCTG-
GCATACCTCTTCAGTCTTGTGTCAATGCTT------CGTATTGCATTGAATGCACGGTGG
GTTTCTTGTGTTGCATGCCTAATTTAATGGTATTGC--TTGATG--TAT-T-GGTTTTCC
TTTCGTTTTGCATTGCCT-----ATGCGATGTGAGATGAACC-TTGAAGCAGCCTTTGTG
ATCCATTG-ATTTGATGTATACGCA-TTGATTTTGTGGCCC-ATTGAGTG-TTGCTCGGT
GTCATGGATATGGAACCTGGTGTGGGCATGG-AA-TC--TTAATGGTTCCTTGTTTGCCC
AA-------G-TTT-AGC-TTTTCTAAA--ACGAT-------------------------
-------------------T-G-TCTATCATG------------TGTTAACATGC-TAGA
CTACTTC-GAATATGAATGCTACCTGGTTGATCCTGCAG---------------------
------------
>Helichrysum_amorginum
------------------------------------------------------------
----------------------------------------------------------TG
AGTGGTGTTTGGTTTGTTACGGGTGGTTGGCTCTTTGCTTGCGCAACAACTTCCACCTG-
TCATTCCTCTTCAGTCTTGTGTCAATGCTT-------CTATTGCATTGAACGCACGGTGG
GTTTCTTGTGTTGCATACCTAA-TTAATGGTATCGC--TTGATG--AAT-C-GGTATTCC
TTTCGTCTTGTGTCGCCT-----AAGCGATGCGTGATGAACC-TTGAAGCAGCCTTTGTG
ATCCACTC-TTTTGATGCATACGCA-TTGATTTTGTGGCCC-ATTGAGTG-TTGCTTGGT
CTCATGGATATGGAAACTGGTGTGGGCATGG-AA-TC--TTAATGGTTCCTTGTTTGCCC
AA-------C-TTT-AGC-TTTTCTAAA--ACGAT-------------------------
-------------------T-G-TCTATCACT----------------------------
------------------------------------------------------------
------------
>Helichrysum_orientale
------------------------------------------------------------
----------------------------------------------------------TG
AGTGGTGTTTGGTTTGTTACGGGTGGTTGGCTCTTTGCTTGCGCAACAACTTCCACCTG-
TCATTCCTCTTCAGTCTTGTGTCAATGCTT-------CTATTGCATTGAACGCACGGTGG
GTTTCTTGTGTTGCATACCTAA-TTAATGGTATCGC--TTGATG--AAT-C-GGTATTCC
TTTCGTCTTGTGTCGCCT-----AAGCGATGCGTGATGAACC-TTGAAGCAGCCTTTGTG
ATCCACTC-TTTTGATGCATACGCA-TTGATTTTGTGGCCC-ATTGAGTG-TTGCTTGGT
CTCATGGATATGGAAACTGGTGTGGGCATGG-AA-TC--TTAATGGTTCCTTGTTTGCCC
AA-------C-TTT-AGC-TTTTCTAAA--ACGAT-------------------------
-------------------T-G-TCTATCACT----------------------------
------------------------------------------------------------
------------
>Helichrysum_amorginum_1494
GTGCATTCTGTAG--TCATTTTGGC-TGTTGGTAGCTTGCTTGG-CAA-TTGA---GCTT
GGTGGGTTGCTACTGGTT-TGGTG-TCTAC-GGGG-ATGTA-TATCGTAAA-GGTGCATG
AGTGGTGTTTGGTTTGTTACGGGTGGTTGGCTCTTTGCTTGCGCAACAACTTCCACCTG-
TCATTCCTCTTCAGTCTTGTGTCAATGCTT-------CTATTGCATTGAACGCACGGTGG
GTTTCTTGTGTTGCATACCTAA-TTAATGGTATCGC--TTGATG--AAT-C-GGTATTCC
TTTCGTCTTGTGTCGCCT-----AAGCGATGCGTGATGAACC-TTGAAGCAGCCTTTGTG
ATCCACTC-TTTTGATGCATACGCA-TTGATTTTGTGGCCC-ATTGAGTG-TTGCTTGGT
CTCATGGATATGGAAACTGGTGTGGGCATGG-AA-TC--TTAATGGTTCCTTGTTTGCCC
AA-------C-TTT-AGC-TTTTCTAAA--ACGAT-------------------------
-------------------T-G-TCTT---------------------------------
------------------------------------------------------------
------------
>Helichrysum_doerfleri_98239
GTGCATTCTGTAG--TCATTTTGGC-TGTTGGTAGCTTGCTTGG-CAA-TTGA---GCTT
GGTGGGTTGCTACTGGTT-TGGTG-TCTAC-GGGG-ATGTA-TATCGTAAA-GGTGCATG
AGTGGTGTTTGGTTTGTTACGGGTGGTTGGCTCTTTGCTTGCGCAACAACTTCCACCTG-
TCATTCCTCTTCAGTCTTGTGTCAATGCTT-------CTATTGCATTGAACGCACGGTGG
GTTTCTTGTGTTGCATACCTAA-TTAATGGTATCGC--TTGATG--AAT-C-GGTATTCC
TTTCGTCTTGTGTCGCCT-----AAGCGATGCGTGATGAACC-TTGAAGCAGCCTTTGTG
ATCCACTC-TTTTGATGCATACGCA-TTGATTTTGTGGCCC-ATTGAGTG-TTGCTTGGT
CTCATGGATATGGAAACTGGTGTGGGCATGG-AA-TC--TTAATGGTTCCTTGTTTGCCC
AA-------C-TTT-AGC-TTTTCTAAA--ACGAT-------------------------
-------------------T-G-TCTT---------------------------------
------------------------------------------------------------
------------
>Helichrysum_orientale_6098
GTGCATTCTGTAG--TCATTTTGGC-TGTTGGTAGCTTGCTTGG-CAA-TTGA---GCTT
GGTGGGTTGCTACTGGTT-TGGTG-TCTAC-GGGG-ATGTA-TATCGTAAA-GGTGCATG
AGTGGTGTTTGGTTTGTTACGGGTGGTTGGCTCTTTGCTTGCGCAACAACTTCCACCTG-
TCATTCCTCTTCAGTCTTGTGTCAATGCTT-------CTATTGCATTGAACGCACGGTGG
GTTTCTTGTGTTGCATACCTAA-TTAATGGTATCGC--TTGATG--AAT-C-GGTATTCC
TTTCGTCTTGTGTCGCCT-----AAGCGATGCGTGATGAACC-TTGAAGCAGCCTTTGTG
ATCCACTC-TTTTGATGCATACGCA-TTGATTTTGTGGCCC-ATTGAGTG-TTGCTTGGT
CTCATGGATATGGAAACTGGTGTGGGCATGG-AA-TC--TTAATGGTTCCTTGTTTGCCC
AA-------C-TTT-AGC-TTTTCTAAA--ACGAT-------------------------
-------------------T-G-TCTT---------------------------------
------------------------------------------------------------
------------
>Helichrysum_sibthorpii_6099
GTGCATTCTGTAG--TCATTTCGGC-TGTTGGTAGCTTGCTTGG-CAA-TTGA---GCTT
GGTGGGTTGCTACTGGTT-TGGTG-TCTAC-GGGG-ATGTA-TATCGTAAA-GGTGCATG
AGTGGTGTTTGGTTTGTTACGGGTGGTTGGCTCTTTGCTTGCGCAACAACTTCCACCTG-
TCATTCCTCTTCAGTCTTGTGTCAATGCTT-------CTATTGCATTGAACGCACGGTGG
GTTTCTTGTGTTGCATRCCTAA-TTAATGGTATCGC--TTGATG--AAT-C-GGTATTCT
TTTCGTCTTGTGTCGCCT-----AAGCGATGCGTGATGAACC-TTGAAGCAGCCTTTGTG
ATCCACTC-TTTTGATGCATACGCA-TTGATTTTGTGGCCC-ATTGAGTG-TTGCTTGGT
CTCATGGATATGGAAACTGGTGTGGGCATGG-AA-TC--TTAACGGTTCCTTGTTTGCCC
AA-------C-TTT-AGC-TTTTCTAAA--ACGAT-------------------------
-------------------T-G-TCTT---------------------------------
------------------------------------------------------------
------------
>Helichrysum_noeanum_590804
GTGCATTCTGTAG--TCATTTTGGC-TGTTGGTAGCTTGCTTGG-CAA-TTGA---GCTT
GGTGGGTTGCTACTGGTT-TGGTG-TCTAC-GGGG-ATGTA-TATCGTAAA-GGTGCATG
AGTGGTGTTTGGTTTGTTACGGGTGGTTGGCTCTTTGCTTGCGCAACAACTTCCACCTG-
TCATTCCTCTTCAGTCTTGTGTCAATGCTT-------CTATTGCATTGAACGCACGGTGG
GTTTCTTGTGTTGCATACCTAA-TTAATGGTATCGC--TTGATG--AAT-T-GGTATTCC
TTTCGTCTTGTGTCGCCT-----AAGCGATGCGTGATGAACC-TTGAAGCAGCCTTTGTG
ATCCACTC-TTTTGATGCATACACA-TTGATTTTGTGGCCC-ATTGAGTG-TTGCTTGGT
CTCATGGATATGGAAACTGGTGTGGGCATGG-AA-TC--TTAATGGTTCCTGGTTTGCCC
AA-------C-TTT-AGC-TTTTCTAAA--ACGAT-------------------------
-------------------T-G-TCTT---------------------------------
------------------------------------------------------------
------------
>Helichrysum_chasmolycium_8591
GTGCATTCTGTAG--TCATTTTGGC-TGTTGGTAGCTTGCTTGG-CAA-TTGA---GCTT
GGTGGGTTGCTACTGGTT-TGGTG-TCTAC-GGGG-ATGTA-TATCGTAAA-GGTGCATG
AGTGGTGTTTGGTTTGTTATGGGTGGTTGGCTCTTTGCTTGCGCAACAACTTCCACCTG-
TCATTCCTCTTCAGTCTTGTGTCAATGCTT-------CTATTGCATTGAATGCACGGTGG
GTTTCTTGTGTTGCATACCTAA-TTAATGGTATCGC--TTGATG--AAT-T-GGTATTCC
TTTCGTCTTGTGTCGCCT-----AAGCGATGTGTGATGAACC-TTGAAGCAGCCTTTGTG
ATCCACTC-TTTTGATGCATACGCA-TTGATTTTGTGGCCC-ATTGAGTG-TTGCTTGGT
CTCATGGATATGGAAACTGGTGTGGGCATGG-AA-TC--TTAACGATTCCTTGTTTGCCC
AA-------C-TTT-AGC-TTTTCTAAA--ACGAT-------------------------
-------------------T-G-TCTT---------------------------------
------------------------------------------------------------
------------
>Helichrysum_taenari_6106
GTGCATTCTGTAG--TCATTTTGGC-TGTTGGTAGCTTGCTTGG-CAA-TTGA---GCTT
GGTGGGTTGCTACTGGTT-TGGTG-TCTAC-GGGG-ATGTA-TATCGTAAA-GGTGCATG
AGTGGTGTTTGGTTTGTTACGGATGGTTGGCTCTTTGCTTGCGCAACAACTTCCACCTG-
TCATTCCTCTTCAGTCTTGTGTCAATGCTT-------CTATTGCATTGAATGCACGGTGG
GTTTCTTGTGTTGCATACCTAA-TTAATGGTATCGC--TTGATG--AAT-T-GGTATTCC
TTTCGTCTTGTGTCGCCT-----AAGCGATGTGTGATGAACC-TTGAAGCAGCCTTGGTG
ATCCACTC-TTTTGATGCATATGCA-TTGATTTTGTGGCCC-ATTGAGTG-TTGCTTGGT
CTCATGGATATGGAAACTGGTGTGGGCATGG-AA-TC--TTAACGGTTCCTTGTTTGCCC
AA-------C-TTT-AGC-TTTTCTAAA--ACGAT-------------------------
-------------------T-G-TCTT---------------------------------
------------------------------------------------------------
------------
>Helichrysum_compactum_1992_8330
GKGCATTCTGTAR--TCATTTTGGC-TGKTGGTAGCTTGCTTGG-CAA-TTGA---RCTT
GGKGGGTTGCTACTGGTT-TGGTG-TCTAC-GGGG-ATGTA-TATCGTAAA-GGTGCATG
AGTGGTGTTTGGTTTGTTACGGGTGGTTGGCTCTTTGCTTGCGCAACAACTTCCACCTG-
TCATTCCTCTTCAGTCTTGTGTCAATGCTT-------CTATTGCATTGAACGCACGGTGG
GTTTCTTGTGTTGCATACCTAA-TTAATGGTATCGC--TTGATG--AAT-T-GGTATTCC
TTTCGTCTTGTGTCGCCT-----AAGCGATGCGTGATGAACC-TTGAAGCAGCCTTTGTG
ATCCACTC-TTTTGATGCATACGCA-TTGATTTTGTGGCCC-ATTGAGTG-CTGCTTGGT
CTCATGGATATGGAAACTGGTGTGGGCATGG-AA-TC--TTAATGGTTCCTTGTTTGCCC
AA-------C-TTT-AGC-TTTTCTAAA--ACGAT-------------------------
-------------------T-G-TCTT---------------------------------
------------------------------------------------------------
------------
>Helichrysum_sanguineum_2002_13225
GTGCATTCTGTAG--TCATTTTGGC-TGTTGGTAGCTTGCTTGG-CAA-TTGA---GCTT
GGTGGGTTGCTACTGGTT-TGGTG-TCTAC-GGGG-ATGTA-TATCGTAAA-GGTGCATG
AGTGGTGTTTGGTTTGTTACGGGTGGTTGGCTCTTTGCTTGCGCAACAACTTCCACCTG-
TCATTCCTCTTCAGTCTTGTGTCAATGCTT-------CTATTGCATTGAATGCACGGTGG
GTTTCTTGTGTTGCATACCTAA-TTAATGGTATCGC--TTGATG--AAT-T-GGTATTCC
TTTCGTCTTGTGTCGCGT-----AAGCGATGTGTGATGAACC-TTGAAGCAGCCTTTGTG
ATCCACTC-TTTTGATGCATACGCA-TTGATTTTGTGGCCC-ATTGAGTG-TTGTTTGGT
CTCATGGATATGGAAACTGGTGTGGGCATGG-AA-TC--TTAACGGTTCCTTGTTTGCCC
AA-------C-TTT-AGC-TTTTCTAAA--ACGAA-------------------------
-------------------T-G-TCTT---------------------------------
------------------------------------------------------------
------------
>Helichrysum_plicatum_6129
GTGCATTCTGTAG--TCATTTTGGC-TGTTGGTAGCTTGCTTGG-CAA-TTGA---KCTT
GGKGGGTTGCTACTGGTT-TGGTG-TCTAC-GGGG-ATGTA-TATCGTAAA-GGTGCATG
AGKGGTGTTTGGTTTGTTACGGGTGGTTGGCTCTTTGCTTGCGCAACAACTTCCACCTG-
TCATTCCTCTTCAGTCTTGTGTCAATGCTT-------CTATTGCATTGAACGCACTGTGG
GTTTCTTGTGTTGCATACCTAA-TTAATGGTATCGC--TTGATG--AAT-T-GGTATTCC
TTTCGTCTTGTGTCGCCT-----AAGCGATGCGTGATGAACC-TTGAAGCAGCCTTTGTG
ATCCACTC-TTTTGATGCATACGCA-TTGATTTTGTGGCCC-ATTGAGTG-TTGCTTGGT
CTCATGGATATGGAAACTGGTGTGGGCATGG-AA-TC--TTAATGGTNNNNNGTTTGCCC
AA-------C-TTT-AGC-TTTTCTAAA--ACGAG-------------------------
-------------------T-G-TCTT---------------------------------
------------------------------------------------------------
------------
>Helichrysum_sp__MGC_2010
GTGCATTCTGTAG--TCATTTTRGC-TGTTGGTAGCTTGCTTGN-CAA-TTGA---GCTT
GGTGGGTTGCTACTGGTT-TGGTG-TCTAC-GGGG-ATGTA-TATCGTAAA-GGTGCATG
AGTGGTGTTTGGTTTGTTACGGGTGGTTGGCTCTTTGCTTGCGCAACAACTTCCACCTG-
TCATTCCTCTTCAGTCTTGTGTCAATGCTT-------CTATTGCATTGAACGCACGGTGG
GTTTCTTGTGTTGCATACCTAA-TTAATGGTATCGC--TTGATG--AAT-T-GGTATTCC
TTTCGTCTTGTGTCGCCT-----AAGCGATGCGTGATGAACC-TTGAAGCAGCCTTTGTG
ATCCACTC-TTTTGATGCATACGCA-TTGATTTTGTGGCCC-ATTGAGTG-TTGCTTGGT
CTCATGGATATGGAAACTGGTGTGGGCATGG-AA-TC--TTAATGGTTCCTTGTTTGCCC
AA-------C-TTT-AGC-TTTTCTAAA--ACGAT-------------------------
-------------------T-G-TCTTT--------------------------------
------------------------------------------------------------
------------
>Helichrysum_pamphylicum_6128
GTGCATTCTGTGG--TCATTT-GGC-TATTGGTAGCTTGCTTGG-CAA-TTGA---GCTT
GGTGGGTTGCTACTGGTT-TGGTG-TCTAC-GGGG-ATGTA-TATCGTAAA-GGTGCATG
AGTGGTGTTTGGTTTGTTACGGGTGGTTGGCTCTTTGCTTGCGCAACAACTTCCACCTG-
TCATTCCTCTTCAGTCTTGTGTCAATGCTT-------CTATTGCATTGAATGCACGGTGG
GTTTCTTGTGTTGCATACCTAA-TTAATGGTATCGC--TTGATG--AAT-T-GGTATTCC
TTTCGTCTTGTGTCGCCT-----AAGCGATGTGTGATGAACC-TTGAAGCAGCCTTTGTG
ATCCACTC-TTTTGATGCATACGCA-TTGATTTTGTGGCCC-ATTGAGTG-TTGCTTGGT
CTCATGGATATGGAAACTGGTGGGGGCATGG-AA-TC--TTAACGGTTCCTTGTTTGCCC
AA-------C-TTT-AGC-TTTTCTAAA--ACGAT-------------------------
-------------------T-G-TCTCT--------------------------------
------------------------------------------------------------
------------
>Helichrysum_boissieri_2191_2
GTGCATTCTGTAG--TCATTATGGC-TGTTGGTAGCTTGCTTGG-CAA-TTGA---GCTT
GGTGGGTTGCTACTGGTG-TGGTG-TCTAC-GGGG-ATGTA-TATCGTAAA-GGTGCATG
AGTGGTGTTTGGTTTGTTACGGGTGGTTGGCTCTTTGCTTGCGCAACAACTTCTACCTG-
TCATTCCTCTTCAGTCTTGTGTCAATGCTT-------CTATTGCATTGAATGCACGGTGG
GTTTCTTGTGTTGCATGCCTAA-TTAATGGTATCGC--TTGATG--AAT-T-GGTATTTC
TTTCGTCTTGTGTCGCCT-----AAGCGATGTGAGATGAACC-TTGAAGCAGCCTTTGTG
ATCCACTC-TTTTGATGCATACGCA-TTGATTTTGTGGCCC-ATTGAGTG-TTGCTTGGT
CTCATGGATATGGAACCTGGTGTGGGCATGG-AA-TC--TTAACGGTTCCTTGTTTGCCC
AA-------C-TTT-AGC-TTTTCTAAA--ACGAT-------------------------
-------------------T-G-TCTN---------------------------------
------------------------------------------------------------
------------
>Helichrysum_boissieri_2191_3
GTGCATTCTGTAG--TCATTATGGC-TGTTGGTAGCTTGCTTGG-CAA-TTGA---GCTT
GGTGGGTTGCTACTGGTG-TGGTG-TCTAC-GGGG-ATGTA-TATCGTAAA-GGTGCATG
AGTGGTGTTTGGTTTGTTACGGGTGGTTGGCTCTTTGCTTGCGCAACAACTTCTACCTG-
TCATTCCTCTTCAGTCTTGTGTCAATGCTT-------CTATTGCATTGAATGCACGGTGG
GTTTCTTGTGTTGCATGCCTAA-TTAATGGTATCGC--TTGATG--AAT-T-GGTATTTC
TTTCGTCTTGTGTCGCCT-----AAGCGATGTGAGATGAACC-TTGAAGCAGCCTTTGTG
ATCCACTC-TTTTGATGCATACGCA-TTGATTTTGTGGCCC-ATTGAGTG-TTGCTTGGT
CTCATGGATATGGAACCTGGTGTGGGCATGG-AA-TC--TTAACGGTTCCTTGTTTGCCC
AA-------C-TTT-AGC-TTTTCTAAA--ACGAT-------------------------
-------------------T-G-TCTN---------------------------------
------------------------------------------------------------
------------
>Helichrysum_boissieri_2191_4
GTGCATTCTGTAG--TCATTATGGC-TGTTGGTAGCTTGCTTGG-CAA-TTGA---GCTT
GGTGGGTTGCTACTGGTG-TGGTG-TCTAC-GGGG-ATGTA-TATCGTAAA-GGTGCATG
AGTGGTGTTTGGTTTGTTACGGGTGGTTGGCTCTTTGCTTGCGCAACAACTTCTACCTG-
TCATTCCTCTTCAGTCTTGTGTCAATGCTT-------CTATTGCATTGAATGCACGGTGG
GTTTCTTGTGTTGCATGCCTAA-TTAATGGTATCGC--TTGATG--AAT-T-GGTATTTC
TTTCGTCTTGTGTCGCCT-----AAGCGATGTGAGATGAACC-TTGAAGCAGCCTTTGTG
ATCCACTC-TTTTGATGCATACGCA-TTGATTTTGTGGCCC-ATTGAGTG-TTGCTTGGT
CTCATGGATATGGAACCTGGTGTGGGCATGG-AA-TC--TTAACGGTTCCTTGTTTGCCC
AA-------C-TTT-AGC-TTTTCTAAA--ACGAT-------------------------
-------------------T-G-TCTN---------------------------------
------------------------------------------------------------
------------
>Helichrysum_boissieri_2191_5
GTGCATTCTGTAG--TCATTATGGC-TGTTGGTAGCTTGCTTGG-CAA-TTGA---GCTT
GGTGGGTTGCTACTGGTG-TGGTG-TCTAC-GGGG-ATGTA-TATCGTAAA-GGTGCATG
AGTGGTGTTTGGTTTGTTACGGGTGGTTGGCTCTTTGCTTGCGCAACAACTTCTACCTG-
TCATTCCTCTTCAGTCTTGTGTCAATGCTT-------CTATTGCATTGAATGCACGGTGG
GTTTCTTGTGTTGCATGCCTAA-TTAATGGTATCGC--TTGATG--AAT-T-GGTATTTC
TTTCGTCTTGTGTCGCCT-----AAGCGATGTGAGATGAACC-TTGAAGCAGCCTTTGTG
ATCCACTC-TTTTGATGCATACGCA-TTGATTTTGTGGCCC-ATTGAGTG-TTGCTTGGT
CTCATGGATATGGAACCTGGTGTGGGCATGG-AA-TC--TTAACGGTTCCTTGTTTGCCC
AA-------C-TTT-AGC-TTTTCTAAA--ACGAT-------------------------
-------------------T-G-TCTN---------------------------------
------------------------------------------------------------
------------
>Helichrysum_boissieri_2191_7
GTGCATTCTGTAG--TCATTATGGC-TGTTGGTAGCTTGCTTGG-CAA-TTGA---GCTT
GGTGGGTTGCTACTGGTG-TGGTG-TCTAC-GGGG-ATGTA-TATCGTAAA-GGTGCATG
AGTGGTGTTTGGTTTGTTACGGGTGGTTGGCTCTTTGCTTGCGCAACAACTTCTACCTG-
TCATTCCTCTTCAGTCTTGTGTCAATGCTT-------CTATTGCATTGAATGCACGGTGG
GTTTCTTGTGTTGCATGCCTAA-TTAATGGTATCGC--TTGATG--AAT-T-GGTATTTC
TTTCGTCTTGTGTCGCCT-----AAGCGATGTGAGATGAACC-TTGAAGCAGCCTTTGTG
ATCCACTC-TTTTGATGCATACGCA-TTGATTTTGTGGCCC-ATTGAGTG-TTGCTTGGT
CTCATGGATATGGAACCTGGTGTGGGCATGG-AA-TC--TTAACGGTTCCTTGTTTGCCC
AA-------C-TTT-AGC-TTTTCTAAA--ACGAT-------------------------
-------------------T-G-TCTN---------------------------------
------------------------------------------------------------
------------
>Helichrysum_valentinum_2284
GTGCATTCTGTAG--TCATTATGGC-TGTTGGTAGCTTGCTTGG-CAA-TTGA---GCTT
GGTGGGTTGCTACTGGTG-TGGTG-TCTAC-GGGG-ATGTA-TATCGTAAA-GGTGCATG
AGTGGTGTTTGGTTTGTTACGGGTGGTTGGCTCTTTGCTTGCGCAACAACTTCTACCTG-
TCATTCCTCTTCAGTCTTGTGTCAATGCTT-------CTATTGCATTGAATGCACGGTGG
GTTTCTTGTGTTGCATGCCTAA-TTAATGGTATCGC--TTGATG--AAT-T-GGTATTTC
TTTCGTCTTGTGTCGCCT-----AAGCGATGTGAGATGAACC-TTGAAGCAGCCTTTGTG
ATCCACTC-TTTTGATGCATACGCA-TTGATTTTGTGGCCC-ATTGAGTG-TTGCTTGGT
CTCATGGATATGGAACCTGGTGTGGGCATGG-AA-TC--TTAACGGTTCCTTGTTTGCCC
AA-------C-TTT-AGC-TTTTCTAAA--ACGAT-------------------------
-------------------T-G-TCTN---------------------------------
------------------------------------------------------------
------------
>Helichrysum_fontanesii_2220_4
GTGCATTCTGTAG--TCATTATGGC-TGTTGGTAGCTTGCTTGG-CAA-TTGA---GCTT
GGTGGGTTGCTACTGGTG-TGGTG-TCTAC-GGGG-ATGTA-TATCGTAAA-GGTGCATG
AGTGGTGTTTGGTTTGTTACGGGTGGTTGGCTCTTTGCTTGCGCAACAACTTCTACCTG-
TCATTCCTCTTCAGTCTTGTGTCAATGCTT-------CTATTGCATTGAATGCACGGTGG
GTTTCTTGTGTTGCATGCCTAA-TTAATGGTATCGY--TTGATG--AAT-T-GGTATTTC
TTTCGTCTTGTGTCGCCT-----AAGCGATGTGAGATGAACC-TTGAAGCAGCCTTTGTG
ATCCACTC-TTTTGATGCATACGCA-TTGATTTTGTGGCCC-ATTGAGTG-TTGCTTGGT
CTCATGGATATGGAACCTGGTGTGGGCATGG-AA-TC--TTAACGGTTCCTTGTTTGCCC
AA-------C-TTT-AGC-TTTTCTAAA--ACGAT-------------------------
-------------------T-G-TCTN---------------------------------
------------------------------------------------------------
------------
>Helichrysum_stoechas_2293_3
GTGCATTCTGTAG--TCATTATGGC-TGTTGGTAGCTTGCTTGG-CAA-TTGA---GCTT
GGTGGGTTGCTACTGGTG-TGGTG-TCTAC-GGGG-ATGTA-TATCGTAAA-GGTGCATG
AGTGGTGTTTGGTTTGTTACGGGTGGTTGGCTCTTTGCTTGCGCAACAACTTCTACCTG-
TCATTCCTCTTCAGTCTTGTGTCAATGCTT-------CTATTGCATTGAATGCACGGTGG
GTTTCTTGTGTTGCATGCCTAA-TTAATGGTATCGY--TTGATG--AAT-T-GGTATTTC
TTTCGTCTTGTGTCGCCT-----AAGCGATGTGAGATGAACC-TTGAAGCAGCCTTTGTG
ATCCACTC-TTTTGATGCATACGCA-TTGATTTTGTGGCCC-ATTGAGTG-TTGCTTGGT
CTCATGGATATGGAACCTGGTGTGGGCATGG-AA-TC--TTAACGGTTCCTTGTTTGCCC
AA-------C-TTT-AGC-TTTTCTAAA--ACGAT-------------------------
-------------------T-G-TCTN---------------------------------
------------------------------------------------------------
------------
>Helichrysum_stoechas_1103_1
GTGCATTCTGTAG--TCATTATGGC-TGTTGGTAGCTTGCTTGG-CAA-TTGA---GCTT
GGTGGGTTGCTACTGGTG-TGGTG-TCTAC-GGGG-ATGTA-TATCGTAAA-GGTGCATG
AGTGGTGTTTGGTTTGTTACGGGTGGTTGGCTCTTTGCTTGCGCAACAACTTCTACCTG-
TCATTCCTCTTCAGTCTTGTGTCAATGCTT-------CTATTGCATTGAATGCACGGTGG
GTTTCTTGTGTTGCATGCCTAA-TTAATGGTATCGC--TTGATG--AAT-T-GGTATTTC
TTTCGTCTTGTGTCGCCT-----AAGCGATGTGAGATGAACC-TTGAAGCARCCTTTGTG
ATCCACTC-TTTTGATGCATACGCA-TTGATTTTGTGGCCC-ATTGAGTG-TTGCTTGGT
CTCATGGATATGGAACCTGGTGTGGGCATGG-AA-TC--TTAACGGTTCCTTGTTTGCCC
AA-------C-TTT-AGC-TTTTCTAAA--ACGAT-------------------------
-------------------T-G-TCTG---------------------------------
------------------------------------------------------------
------------
>Helichrysum_stoechas_2246_2
GTGCATTCTGTAG--TCATTATGGC-TGTTGGTAGCTTGCTTGG-CAA-TTGA---GCTT
GGTGGGTTGCTACTGGTG-TGGTG-TCTAC-GGGG-ATGTA-TATCGTAAA-GGTGCATG
AGTGGTGTTTGGTTTGTTACGGGTGGTTGGCTCTTTGCTTGCGCAACAACTTCTACCTG-
TCATTCCTCTTCAGTCTTGTGTCAATGCTT-------CTATTGCATTGAATGCACGGTGG
GTTTCTTGTGTTGCATGCCTAA-TTAATGGTATCGY--TTGATG--AAT-T-GGTATTTC
TTTCGTCTTGTGTCGCCT-----AAGCGATGTGAGATGAACC-TTGAAGCARCCTTTGTG
ATCCACTC-TTTTGATGCATACGCA-TTGATTTTGTGGCCC-ATTGAGTG-TTGCTTGGT
CTCATGGATATGGAACCTGGTGTGGGCATGG-AA-TC--TTAACGGTTCCTTGTTTGCCC
AA-------C-TTT-AGC-TTTTCTAAA--ACGAT-------------------------
-------------------T-G-TCTG---------------------------------
------------------------------------------------------------
------------
>Helichrysum_valentinum_2288
GTGCATTCTGTAG--TCATTATGGC-TGTTGGTAGCTTGCTTGG-CAA-TTGA---GCTT
GGTGGGTTGCTACTGGTG-TGGTG-TCTAC-GGGG-ATGTA-TATCGTAAA-GGTGCATG
AGTGGTGTTTGGTTTGTTACGGGTGGTTGGCTCTTTGCTTGCGCAACAACTTCTACCTG-
TCATTCCTCTTCAGTCTTGTGTCAATGCTT-------CTATTGCATTGAATGCACGGTGG
GTTTCTTGTGTTGCATGCCTAA-TTAATGGTATCGC--TTGATG--AAT-T-GGTATTTC
TTTCGTCTTGTGTCGCCT-----AAGCGATGTGAGATGAACC-TTGAAGCAACCTTTGTG
ATCCACTC-TTTTGATGCATACGCA-TTGATTTTGTGGCCC-ATTGAGTG-TTGCTTGGT
CTCATGGATATGGAACCTGGTGTGGGCATGG-AA-TC--TTAACGGTTCCTTGTTTGCCC
AA-------C-TTT-AGC-TTTTCTAAA--ACGAT-------------------------
-------------------T-G-TCTN---------------------------------
------------------------------------------------------------
------------
>Helichrysum_valentinum_2289
GTGCATTCTGTAG--TCATTATGGC-TGTTGGTAGCTTGCTTGG-CAA-TTGA---GCTT
GGTGGGTTGCTACTGGTG-TGGTG-TCTAC-GGGG-ATGTA-TATCGTAAA-GGTGCATG
AGTGGTGTTTGGTTTGTTACGGGTGGTTGGCTCTTTGCTTGCGCAACAACTTCTACCTG-
TCATTCCTCTTCAGTCTTGTGTCAATGCTT-------CTATTGCATTGAATGCACGGTGG
GTTTCTTGTGTTGCATGCCTAA-TTAATGGTATCGC--TTGATG--AAT-T-GGTATTTC
TTTCGTCTTGTGTCGCCT-----AAGCGATGTGAGATGAACC-TTGAAGCAACCTTTGTG
ATCCACTC-TTTTGATGCATACGCA-TTGATTTTGTGGCCC-ATTGAGTG-TTGCTTGGT
CTCATGGATATGGAACCTGGTGTGGGCATGG-AA-TC--TTAACGGTTCCTTGTTTGCCC
AA-------C-TTT-AGC-TTTTCTAAA--ACGAT-------------------------
-------------------T-G-TCTN---------------------------------
------------------------------------------------------------
------------
>Helichrysum_fontanesii_2297_1
GTGCATTCTGTAG--TCATTATGGC-TGTTGGTAGCTTGCTTGG-CAA-TTGA---GCTT
GGTGGGTTGCTACTGGTG-TGGTG-TCTAC-GGGG-ATGTA-TATCGTAAA-GGTGCATG
AGTGGTGTTTGGTTTGTTACGGGTGGTTGGCTCTTTGCTTGCGCAACAACTTCTACCTG-
TCATTCCTCTTCAGTCTTGTGTCAATGCTT-------CTATTGCATTGAATGCACGGTGG
GTTTCTTGTGTTGCATGCCTAA-TYAATGGTATCGC--TTGATG--AAT-T-GGTATTTC
TTTCGTCTTGTGTCGCCT-----AAGCGATGTGAGATGAACC-TTGAAGCAGCCTTTGTG
ATCCACTC-TTTTGATGCATACGCA-TTGATTTTGTGGCCC-ATTGAGTG-TTGCTTGGT
CTCATGGATATGGAACCTGGTGTGGGCATGG-AA-TC--TTAAYGGTTCCTTGTTTGCCC
AA-------C-TTT-AGC-TTTTCTAAA--ACGAT-------------------------
-------------------T-G-TCTN---------------------------------
------------------------------------------------------------
------------
>Helichrysum_fontanesii_2297_5
GTGCATTCTGTAG--TCATTATGGC-TGTTGGTAGCTTGCTTGG-CAA-TTGA---GCTT
GGTGGGTTGCTACTGGTG-TGGTG-TCTAC-GGGG-ATGTA-TATCGTAAA-GGTGCATG
AGTGGTGTTTGGTTTGTTACGGGTGGTTGGCTCTTTGCTTGCGCAACAACTTCTACCTG-
TCATTCCTCTTCAGTCTTGTGTCAATGCTT-------CTATTGCATTGAATGCACGGTGG
GTTTCTTGTGTTGCATGCCTAA-TYAATGGTATCGY--TTGATG--AAT-T-GGTATTTC
TTTCGTCTTGTGTCGCCT-----AAGCGATGTGAGATGAACC-TTGAAGCAGCCTTTGTG
ATCCACTC-TTTTGATGCATACGCA-TTGATTTTGTGGCCC-ATTGAGTG-TTGCTTGGT
CTCATGGATATGGAACCTGGTGTGGGCATGG-AA-TC--TTAAYGGTTCCTTGTTTGCCC
AA-------C-TTT-AGC-TTTTCTAAA--ACGAT-------------------------
-------------------T-G-TCTN---------------------------------
------------------------------------------------------------
------------
>Helichrysum_errerae_var__messerii_2328_3
GTGCATTCTGTAG--TCANTATGGC-TGTTGGTAGCTTGCTTGG-CAA-TTGA---GCTT
GGTGGGTTGCTACTGGTG-TGGTG-TCTAC-GGGG-ATGTA-TATCGTAAA-GGTGCATG
AGTGGTGTTTGGTTTGTTACGGGTGGTTGGCTCTTTGCTTGCGCAACAACTTCTACCTG-
TCATTCCTCTTCAGTCTTGTGTCAATGCTT-------CTATTGCATTGAATGCACGGTGG
GTTTCTTGTGTTGCATGCCTAA-TCAATGGTATCGC--TTGATG--AAT-T-GGTATTTC
TTTCGTCTTGTGTCGCCT-----AAGCGATGTGAGATGAACC-TTGAAGCAGCCTTTGTG
ATCCACTC-TTTTGATGCATACGCA-TTGATTTTGTGGCCC-ATTGAGTG-TTGCTTGGT
CTCATGGATATGGAACCTGGTGTGGGCATGG-AA-TC--TTAACGGTTCCTTGTTTGCCC
AA-------C-TTT-AGC-TTTTCTAAA--ACGAT-------------------------
-------------------T-G-TCTG---------------------------------
------------------------------------------------------------
------------
>Helichrysum_italicum_subsp__italicum_Borsic_s_n_
GTGCATTCTGTAG--TCACTATGGC-TGTTGGTAGCTTGCTTGG-CAA-TTGA---GCTT
GGTGGGTTGCTACTGGTG-TGGTG-TCTAC-GGGG-ATGTA-TATCGTAAA-GGTGCATG
AGTGGTGTTTGGTTTGTTACGGGTGGTTGGCTCTTTGCTTGCGCAACAACTTCTACCTG-
TCATTCCTCTTCAGTCTTGTGTCAATGCTT-------CTATTGCATTGAATGCACGGTGG
GTTTCTTGTGTTGCATGCCTAA-TCAATGGTATCGC--TTGATG--AAT-T-GGTATTTC
TTTCGTCTTGTGTCGCCT-----AAGCGATGTGAGATGAACC-TTGAAGCAGCCTTTGTG
ATCCACTC-TTTTGATGCATACGCA-TTGATTTTGTGGCCC-ATTGAGTG-TTGCTTGGT
CTCATGGATATGGAACCTGGTGTGGGCATGG-AA-TC--TTAACGGTTCCTTGTTTGCCC
AA-------C-TTT-AGC-TTTTCTAAA--ACGAT-------------------------
-------------------T-G-TCTG---------------------------------
------------------------------------------------------------
------------
>Helichrysum_litoreum_20755
GTGCATTCTGTAG--TCATTATGGC-TGTTGGTAGCTTGCTTGG-CAA-TTGA---GCTT
GGTGGGTTGCTACTGGTG-TGGTG-TCTAC-GGGG-ATGTA-TATCGTAAA-GGTGCATG
AGTGGTGTTTGGTTTGTTACGGGTGGTTGGCTCTTTGCTTGCGCAACAACTTCTACCTG-
TCATTCCTCTTCAGTCTTGTGTCAATGCTT-------CTATTGCATTGAATGCACGGTGG
GTTTCTTGTGTTGCATGCCTAA-TCAATGGTATCGC--TTGATG--AAT-T-GGTATTTC
TTTCGTCTTGTGTCGCCT-----AAGCGATGTGAGATGAACC-TTGAAGCAGCCTTTGTG
ATCCACTC-TTTTGATGCATACGCA-TTGATTTTGTGGCCC-ATTGAGTG-TTGCTTGGT
CTCATGGATATGGAACCTGGTGTGGGCATGG-AA-TC--TTAACGGTTCCTTGTTTGCCC
AA-------C-TTT-AGC-TTTTCTAAA--ACGAT-------------------------
-------------------T-G-TCTN---------------------------------
------------------------------------------------------------
------------
>Helichrysum_panormitanum_2321_5
GTGCATTCTGTAG--TCATTATGGC-TGTTGGTAGCTTGCTTGG-CAA-TTGA---GCTT
GGTGGGTTGCTACTGGTG-TGGTG-TCTAC-GGGG-ATGTA-TATCGTAAA-GGTGCATG
AGTGGTGTTTGGTTTGTTACGGGTGGTTGGCTCTTTGCTTGCGCAACAACTTCTACCTG-
TCATTCCTCTTCAGTCTTGTGTCAATGCTT-------CTATTGCATTGAATGCACGGTGG
GTTTCTTGTGTTGCATGCCTAA-TCAATGGTATCGC--TTGATG--AAT-T-GGTATTTC
TTTCGTCTTGTGTCGCCT-----AAGCGATGTGAGATGAACC-TTGAAGCAGCCTTTGTG
ATCCACTC-TTTTGATGCATACGCA-TTGATTTTGTGGCCC-ATTGAGTG-TTGCTTGGT
CTCATGGATATGGAACCTGGTGTGGGCATGG-AA-TC--TTAACGGTTCCTTGTTTGCCC
AA-------C-TTT-AGC-TTTTCTAAA--ACGAT-------------------------
-------------------T-G-TCTG---------------------------------
------------------------------------------------------------
------------
>Helichrysum_litoreum_1105
GTGCATTCTGTAG--TCATTATGGC-TGTTGGTAGCTTGCTTGG-CAA-TTGA---GCTT
GGTGGGTTGCTACTGGTG-TGGTG-TCTAC-GGGG-ATGTA-TATCGTAAA-GGTGCATG
AGTGGTGTTTGGTTTGTTACGGGTRGTTGGCTCTTTGCTTGCGCAACAACTTCTACCTG-
TCATTCCTCTTCAGTCTTGTGTCAATGCTT-------CTATTGCATTGAATGCACGGTGG
GTTTCTTGTGTTGCATGCCTAA-TCAATGGTATCGC--TTGATG--AAT-T-GGTATTTC
TTTCGTCTTGTGTCGCCT-----AAGCGATGTGAGATGAACC-TTGAAGCAGCCTTTGTG
ATCCACTC-TTTTGATGCATACGCA-TTGATTTTGTGGCCC-ATTGAGTG-TTGCTTGGT
CTCATGGATATGGAACCTGGTGTGGGCATGG-AA-TC--TTAACGGTTCCTTGTTTGCCC
AA-------C-TTT-AGC-TTTTCTAAA--ACGAT-------------------------
-------------------T-G-TCTG---------------------------------
------------------------------------------------------------
------------
>Helichrysum_panormitanum_1161_12
GTGCATTCTGTAG--TCATTATGGC-TGTTGGTAGCTTGCTTGG-CAA-TTGA---GCTT
GGTGGGTTGCTACTGGTG-TGGTG-TCTAC-GGGG-ATGTA-TATCGTAAA-GGTGCATG
AGTGGTGTTTGGTTTGTTACGGGTGGTTGGCTCTTTGCTTGCGCAACAACTTCTACCTG-
TCATTCCTCTTCAGTCTTGTGTCAATGCTT-------CTATTGCATTGAATGCACGGTGG
GTTTCTTGTGTTGCATGCCTAA-TCAATGGTATCGC--TCGATG--AAT-T-GGTATTTC
TTTCGTCTTGTGTCGCCT-----AAGCGATGTGAGATGAACC-TTGAAGCAGCCTTTGTG
ATCCACTC-TTTTGATGCATACGCA-TTGATTTTGTGGCCC-ATTGAGTG-TTGCTTGGT
CTCATGGATATGGAACCTGGTGTGGGCATGG-AA-TC--TTAACGGTTCCTTGTTTGCCC
AA-------C-TTT-AGC-TTTTCTAAA--ACGAT-------------------------
-------------------T-G-TCTR---------------------------------
------------------------------------------------------------
------------
>Helichrysum_panormitanum_2321_10
GTGCATTCTGTAG--TCATTATGGC-TGTTGGTAGCTTGCTTGG-CAA-TTGA---GCTT
GGTGGGTTGCTACTGGTG-TGGTG-TCTAC-GGGG-ATGTA-TATCGTAAA-GGTGCATG
AGTGGTGTTTGGTTTGTTACGGGTGGTTGGCTCTTTGCTTGCGCAACAACTTCTACCTG-
TCATTCCTCTTCAGTCTTGTGTCAATGCTT-------CTATTGCATTGAATGCACGGTGG
GTTTCTTGTGTTGCATGCCTAA-TCAATGGTATCGC--TCGATG--AAT-T-GGTATTTC
TTTCGTCTTGTGTCGCCT-----AAGCGATGTGAGATGAACC-TTGAAGCAGCCTTTGTG
ATCCACTC-TTTTGATGCATACGCA-TTGATTTTGTGGCCC-ATTGAGTG-TTGCTTGGT
CTCATGGATATGGAACCTGGTGTGGGCATGG-AA-TC--TTAACGGTTCCTTGTTTGCCC
AA-------C-TTT-AGC-TTTTCTAAA--ACGAT-------------------------
-------------------T-G-TCTR---------------------------------
------------------------------------------------------------
------------
>Helichrysum_panormitanum_2321_3
GTGCATTCTGTAG--TCATTATGGC-TGTTGGTAGCTTGCTTGG-CAA-TTGA---GCTT
GGTGGGTTGCTACTGGTG-TGGTG-TCTAC-GGGG-ATGTA-TATCGTAAA-GGTGCATG
AGTGGTGTTTGGTTTGTTACGGGTGGTTGGCTCTTTGCTTGCGCAACAACTTCTACCTG-
TCATTCCTCTTCAGTCTTGTGTCAATGCTT-------CTATTGCATTGAATGCACGGTGG
GTTTCTTGTGTTGCATGCCTAA-TCAATGGTATCGC--TCGATG--AAT-T-GGTATTTC
TTTCGTCTTGTGTCGCCT-----AAGCGATGTGAGATGAACC-TTGAAGCAGCCTTTGTG
ATCCACTC-TTTTGATGCATACGCA-TTGATTTTGTGGCCC-ATTGAGTG-TTGCTTGGT
CTCATGGATATGGAACCTGGTGTGGGCATGG-AA-TC--TTAACGGTTCCTTGTTTGCCC
AA-------C-TTT-AGC-TTTTCTAAA--ACGAT-------------------------
-------------------T-G-TCTR---------------------------------
------------------------------------------------------------
------------
>Helichrysum_panormitanum_2321_4
GTGCATTCTGTAG--TCATTATGGC-TGTTGGTAGCTTGCTTGG-CAA-TTGA---GCTT
GGTGGGTTGCTACTGGTG-TGGTG-TCTAC-GGGG-ATGTA-TATCGTAAA-GGTGCATG
AGTGGTGTTTGGTTTGTTACGGGTGGTTGGCTCTTTGCTTGCGCAACAACTTCTACCTG-
TCATTCCTCTTCAGTCTTGTGTCAATGCTT-------CTATTGCATTGAATGCACGGTGG
GTTTCTTGTGTTGCATGCCTAA-TCAATGGTATCGC--TCGATG--AAT-T-GGTATTTC
TTTCGTCTTGTGTCGCCT-----AAGCGATGTGAGATGAACC-TTGAAGCAGCCTTTGTG
ATCCACTC-TTTTGATGCATACGCA-TTGATTTTGTGGCCC-ATTGAGTG-TTGCTTGGT
CTCATGGATATGGAACCTGGTGTGGGCATGG-AA-TC--TTAACGGTTCCTTGTTTGCCC
AA-------C-TTT-AGC-TTTTCTAAA--ACGAT-------------------------
-------------------T-G-TCTR---------------------------------
------------------------------------------------------------
------------
>Helichrysum_panormitanum_2322_1
GTGCATTCTGTAG--TCATTATGGC-TGTTGGTAGCTTGCTTGG-CAA-TTGA---GCTT
GGTGGGTTGCTACTGGTG-TGGTG-TCTAC-GGGG-ATGTA-TATCGTAAA-GGTGCATG
AGTGGTGTTTGGTTTGTTACGGGTGGTTGGCTCTTTGCTTGCGCAACAACTTCTACCTG-
TCATTCCTCTTCAGTCTTGTGTCAATGCTT-------CTATTGCATTGAATGCACGGTGG
GTTTCTTGTGTTGCATGCCTAA-TCAATGGTATCGC--TCGATG--AAT-T-GGTATTTC
TTTCGTCTTGTGTCGCCT-----AAGCGATGTGAGATGAACC-TTGAAGCAGCCTTTGTG
ATCCACTC-TTTTGATGCATACGCA-TTGATTTTGTGGCCC-ATTGAGTG-TTGCTTGGT
CTCATGGATATGGAACCTGGTGTGGGCATGG-AA-TC--TTAACGGTTCCTTGTTTGCCC
AA-------C-TTT-AGC-TTTTCTAAA--ACGAT-------------------------
-------------------T-G-TCTR---------------------------------
------------------------------------------------------------
------------
>Helichrysum_panormitanum_2322_2
GTGCATTCTGTAG--TCATTATGGC-TGTTGGTAGCTTGCTTGG-CAA-TTGA---GCTT
GGTGGGTTGCTACTGGTG-TGGTG-TCTAC-GGGG-ATGTA-TATCGTAAA-GGTGCATG
AGTGGTGTTTGGTTTGTTACGGGTGGTTGGCTCTTTGCTTGCGCAACAACTTCTACCTG-
TCATTCCTCTTCAGTCTTGTGTCAATGCTT-------CTATTGCATTGAATGCACGGTGG
GTTTCTTGTGTTGCATGCCTAA-TCAATGGTATCGC--TCGATG--AAT-T-GGTATTTC
TTTCGTCTTGTGTCGCCT-----AAGCGATGTGAGATGAACC-TTGAAGCAGCCTTTGTG
ATCCACTC-TTTTGATGCATACGCA-TTGATTTTGTGGCCC-ATTGAGTG-TTGCTTGGT
CTCATGGATATGGAACCTGGTGTGGGCATGG-AA-TC--TTAACGGTTCCTTGTTTGCCC
AA-------C-TTT-AGC-TTTTCTAAA--ACGAT-------------------------
-------------------T-G-TCTR---------------------------------
------------------------------------------------------------
------------
>Helichrysum_panormitanum_2322_3
GTGCATTCTGTAG--TCATTATGGC-TGTTGGTAGCTTGCTTGG-CAA-TTGA---GCTT
GGTGGGTTGCTACTGGTG-TGGTG-TCTAC-GGGG-ATGTA-TATCGTAAA-GGTGCATG
AGTGGTGTTTGGTTTGTTACGGGTGGTTGGCTCTTTGCTTGCGCAACAACTTCTACCTG-
TCATTCCTCTTCAGTCTTGTGTCAATGCTT-------CTATTGCATTGAATGCACGGTGG
GTTTCTTGTGTTGCATGCCTAA-TCAATGGTATCGC--TCGATG--AAT-T-GGTATTTC
TTTCGTCTTGTGTCGCCT-----AAGCGATGTGAGATGAACC-TTGAAGCAGCCTTTGTG
ATCCACTC-TTTTGATGCATACGCA-TTGATTTTGTGGCCC-ATTGAGTG-TTGCTTGGT
CTCATGGATATGGAACCTGGTGTGGGCATGG-AA-TC--TTAACGGTTCCTTGTTTGCCC
AA-------C-TTT-AGC-TTTTCTAAA--ACGAT-------------------------
-------------------T-G-TCTR---------------------------------
------------------------------------------------------------
------------
>Helichrysum_panormitanum_2322_5
GTGCATTCTGTAG--TCATTATGGC-TGTTGGTAGCTTGCTTGG-CAA-TTGA---GCTT
GGTGGGTTGCTACTGGTG-TGGTG-TCTAC-GGGG-ATGTA-TATCGTAAA-GGTGCATG
AGTGGTGTTTGGTTTGTTACGGGTGGTTGGCTCTTTGCTTGCGCAACAACTTCTACCTG-
TCATTCCTCTTCAGTCTTGTGTCAATGCTT-------CTATTGCATTGAATGCACGGTGG
GTTTCTTGTGTTGCATGCCTAA-TCAATGGTATCGC--TCGATG--AAT-T-GGTATTTC
TTTCGTCTTGTGTCGCCT-----AAGCGATGTGAGATGAACC-TTGAAGCAGCCTTTGTG
ATCCACTC-TTTTGATGCATACGCA-TTGATTTTGTGGCCC-ATTGAGTG-TTGCTTGGT
CTCATGGATATGGAACCTGGTGTGGGCATGG-AA-TC--TTAACGGTTCCTTGTTTGCCC
AA-------C-TTT-AGC-TTTTCTAAA--ACGAT-------------------------
-------------------T-G-TCTR---------------------------------
------------------------------------------------------------
------------
>Helichrysum_panormitanum_2322_9
GTGCATTCTGTAG--TCATTATGGC-TGTTGGTAGCTTGCTTGG-CAA-TTGA---GCTT
GGTGGGTTGCTACTGGTG-TGGTG-TCTAC-GGGG-ATGTA-TATCGTAAA-GGTGCATG
AGTGGTGTTTGGTTTGTTACGGGTGGTTGGCTCTTTGCTTGCGCAACAACTTCTACCTG-
TCATTCCTCTTCAGTCTTGTGTCAATGCTT-------CTATTGCATTGAATGCACGGTGG
GTTTCTTGTGTTGCATGCCTAA-TCAATGGTATCGC--TCGATG--AAT-T-GGTATTTC
TTTCGTCTTGTGTCGCCT-----AAGCGATGTGAGATGAACC-TTGAAGCAGCCTTTGTG
ATCCACTC-TTTTGATGCATACGCA-TTGATTTTGTGGCCC-ATTGAGTG-TTGCTTGGT
CTCATGGATATGGAACCTGGTGTGGGCATGG-AA-TC--TTAACGGTTCCTTGTTTGCCC
AA-------C-TTT-AGC-TTTTCTAAA--ACGAT-------------------------
-------------------T-G-TCTR---------------------------------
------------------------------------------------------------
------------
>Helichrysum_pendulum_2774_6
GTGCATTCTGTAG--TCATTATGGC-TGTTGGTAGCTTGCTTGG-CAA-TTGA---GCTT
GGTGGGTTGCTACTGGTG-TGGTG-TCTAC-GGGG-ATGTA-TATCGTAAA-GGTGCATG
AGTGGTGTTTGGTTTGTTACGGGTGGTTGGCTCTTTGCTTGCGCAACAACTTCTACCTG-
TCATTCCTCTTCAGTCTTGTGTCAATGCTT-------CTATTGCATTGAATGCACGGTGG
GTTTCTTGTGTTGCATGCCTAA-TCAATGGTATCGC--TCGATG--AAT-T-GGTATTTC
TTTCGTCTTGTGTCGCCT-----AAGCGATGTGAGATGAACC-TTGAAGCAGCCTTTGTG
ATCCACTC-TTTTGATGCATACGCA-TTGATTTTGTGGCCC-ATTGAGTG-TTGCTTGGT
CTCATGGATATGGAACCTGGTGTGGGCATGG-AA-TC--TTAACGGTTCCTTGTTTGCCC
AA-------C-TTT-AGC-TTTTCTAAA--ACGAT-------------------------
-------------------T-G-TCTR---------------------------------
------------------------------------------------------------
------------
>Helichrysum_pendulum_2774_8
GTGCATTCTGTAG--TCATTATGGC-TGTTGGTAGCTTGCTTGG-CAA-TTGA---GCTT
GGTGGGTTGCTACTGGTG-TGGTG-TCTAC-GGGG-ATGTA-TATCGTAAA-GGTGCATG
AGTGGTGTTTGGTTTGTTACGGGTGGTTGGCTCTTTGCTTGCGCAACAACTTCTACCTG-
TCATTCCTCTTCAGTCTTGTGTCAATGCTT-------CTATTGCATTGAATGCACGGTGG
GTTTCTTGTGTTGCATGCCTAA-TCAATGGTATCGC--TCGATG--AAT-T-GGTATTTC
TTTCGTCTTGTGTCGCCT-----AAGCGATGTGAGATGAACC-TTGAAGCAGCCTTTGTG
ATCCACTC-TTTTGATGCATACGCA-TTGATTTTGTGGCCC-ATTGAGTG-TTGCTTGGT
CTCATGGATATGGAACCTGGTGTGGGCATGG-AA-TC--TTAACGGTTCCTTGTTTGCCC
AA-------C-TTT-AGC-TTTTCTAAA--ACGAT-------------------------
-------------------T-G-TCTR---------------------------------
------------------------------------------------------------
------------
>Helichrysum_pendulum_2774_9
GTGCATTCTGTAG--TCATTATGGC-TGTTGGTAGCTTGCTTGG-CAA-TTGA---GCTT
GGTGGGTTGCTACTGGTG-TGGTG-TCTAC-GGGG-ATGTA-TATCGTAAA-GGTGCATG
AGTGGTGTTTGGTTTGTTACGGGTGGTTGGCTCTTTGCTTGCGCAACAACTTCTACCTG-
TCATTCCTCTTCAGTCTTGTGTCAATGCTT-------CTATTGCATTGAATGCACGGTGG
GTTTCTTGTGTTGCATGCCTAA-TCAATGGTATCGC--TCGATG--AAT-T-GGTATTTC
TTTCGTCTTGTGTCGCCT-----AAGCGATGTGAGATGAACC-TTGAAGCAGCCTTTGTG
ATCCACTC-TTTTGATGCATACGCA-TTGATTTTGTGGCCC-ATTGAGTG-TTGCTTGGT
CTCATGGATATGGAACCTGGTGTGGGCATGG-AA-TC--TTAACGGTTCCTTGTTTGCCC
AA-------C-TTT-AGC-TTTTCTAAA--ACGAT-------------------------
-------------------T-G-TCTR---------------------------------
------------------------------------------------------------
------------
>Helichrysum_panormitanum_2319_8
GTGCATTCTGTAG--TCATTATGGC-TGTTGGTAGCTTGCTTGG-CAA-TTGA---GCTT
GGTGGGTTGCTACTGGTG-TGGTG-TCTAC-GGGG-ATGTA-TATCGTAAA-GGTGCATG
AGTGGTGTTTGGTTTGTTACGGGTGGTTGGCTCTTTGCTTGCGCAACAACTTCTACCTG-
TCATTCCTCTTCAGTCTTGTGTCAATGCTT-------CTATTGCATTGAATGCACGGTGG
GTTTCTTGTGTTGCATGCCTAA-TCAATGGTATCGC--TYGATG--AAT-T-GGTATTTC
TTTCGTCTTGTGTCGCCT-----AAGCGATGTGAGATGAACC-TTGAAGCAGCCTTTGTG
ATCCACTC-TTTTGATGCATACGCA-TTGATTTTGTGGCCC-ATTGAGTG-TTGCTTGGT
CTCATGGATATGGAACCTGGTGTGGGCATGG-AA-TC--TTAACGGTTCCTTGTTTGCCC
AA-------C-TTT-AGC-TTTTCTAAA--ACGAT-------------------------
-------------------T-G-TCTR---------------------------------
------------------------------------------------------------
------------
>Helichrysum_panormitanum_2321_9
GTGCATTCTGTAG--TCATTATGGC-TGTTGGTAGCTTGCTTGG-CAA-TTGA---GCTT
GGTGGGTTGCTACTGGTG-TGGTG-TCTAC-GGGG-ATGTA-TATCGTAAA-GGTGCATG
AGTGGTGTTTGGTTTGTTACGGGTGGTTGGCTCTTTGCTTGCGCAACAACTTCTACCTG-
TCATTCCTCTTCAGTCTTGTGTCAATGCTT-------CTATTGCATTGAATGCACGGTGG
GTTTCTTGTGTTGCATGCCTAA-TCAATGGTATCGC--TYGATG--AAT-T-GGTATTTC
TTTCGTCTTGTGTCGCCT-----AAGCGATGTGAGATGAACC-TTGAAGCAGCCTTTGTG
ATCCACTC-TTTTGATGCATACGCA-TTGATTTTGTGGCCC-ATTGAGTG-TTGCTTGGT
CTCATGGATATGGAACCTGGTGTGGGCATGG-AA-TC--TTAACGGTTCCTTGTTTGCCC
AA-------C-TTT-AGC-TTTTCTAAA--ACGAT-------------------------
-------------------T-G-TCTR---------------------------------
------------------------------------------------------------
------------
>Helichrysum_panormitanum_2329_1
GTGCATTCTGTAG--TCATTATGGC-TGTTGGTAGCTTGCTTGG-CAA-TTGA---GCTT
GGTGGGTTGCTACTGGTG-TGGTG-TCTAC-GGGG-ATGTA-TATCGTAAA-GGTGCATG
AGTGGTGTTTGGTTTGTTACGGGTGGTTGGCTCTTTGCTTGCGCAACAACTTCTACCTG-
TCATTCCTCTTCAGTCTTGTGTCAATGCTT-------CTATTGCATTGAATGCACGGTGG
GTTTCTTGTGTTGCATGCCTAA-TCAATGGTATCGC--TCGATG--AAT-T-GGTATTTC
TTTCGTCTTGTGTCGCCT-----AAGCGATGTGAGATGAACC-TTGAAGCAGCCTTTGTG
ATCCACTC-TTTTGATGCATACGCA-TTGATTTTGTGGCCC-ATTGAGTG-TTGCTTGGT
CTCATGGATATGGAACCTGGTGTGGGCATGG-AA-TC--TTAACGGTTCCTTGTTTGCCC
AA-------C-TTT-AGC-TTTTCTAAA--ACGAT-------------------------
-------------------T-G-TCTG---------------------------------
------------------------------------------------------------
------------
>Helichrysum_panormitanum_2329_2
GTGCATTCTGTAG--TCATTATGGC-TGTTGGTAGCTTGCTTGG-CAA-TTGA---GCTT
GGTGGGTTGCTACTGGTG-TGGTG-TCTAC-GGGG-ATGTA-TATCGTAAA-GGTGCATG
AGTGGTGTTTGGTTTGTTACGGGTGGTTGGCTCTTTGCTTGCGCAACAACTTCTACCTG-
TCATTCCTCTTCAGTCTTGTGTCAATGCTT-------CTATTGCATTGAATGCACGGTGG
GTTTCTTGTGTTGCATGCCTAA-TCAATGGTATCGC--TCGATG--AAT-T-GGTATTTC
TTTCGTCTTGTGTCGCCT-----AAGCGATGTGAGATGAACC-TTGAAGCAGCCTTTGTG
ATCCACTC-TTTTGATGCATACGCA-TTGATTTTGTGGCCC-ATTGAGTG-TTGCTTGGT
CTCATGGATATGGAACCTGGTGTGGGCATGG-AA-TC--TTAACGGTTCCTTGTTTGCCC
AA-------C-TTT-AGC-TTTTCTAAA--ACGAT-------------------------
-------------------T-G-TCTG---------------------------------
------------------------------------------------------------
------------
>Helichrysum_panormitanum_2329_3
GTGCATTCTGTAG--TCATTATGGC-TGTTGGTAGCTTGCTTGG-CAA-TTGA---GCTT
GGTGGGTTGCTACTGGTG-TGGTG-TCTAC-GGGG-ATGTA-TATCGTAAA-GGTGCATG
AGTGGTGTTTGGTTTGTTACGGGTGGTTGGCTCTTTGCTTGCGCAACAACTTCTACCTG-
TCATTCCTCTTCAGTCTTGTGTCAATGCTT-------CTATTGCATTGAATGCACGGTGG
GTTTCTTGTGTTGCATGCCTAA-TCAATGGTATCGC--TCGATG--AAT-T-GGTATTTC
TTTCGTCTTGTGTCGCCT-----AAGCGATGTGAGATGAACC-TTGAAGCAGCCTTTGTG
ATCCACTC-TTTTGATGCATACGCA-TTGATTTTGTGGCCC-ATTGAGTG-TTGCTTGGT
CTCATGGATATGGAACCTGGTGTGGGCATGG-AA-TC--TTAACGGTTCCTTGTTTGCCC
AA-------C-TTT-AGC-TTTTCTAAA--ACGAT-------------------------
-------------------T-G-TCTG---------------------------------
------------------------------------------------------------
------------
>Helichrysum_panormitanum_2329_6
GTGCATTCTGTAG--TCATTATGGC-TGTTGGTAGCTTGCTTGG-CAA-TTGA---GCTT
GGTGGGTTGCTACTGGTG-TGGTG-TCTAC-GGGG-ATGTA-TATCGTAAA-GGTGCATG
AGTGGTGTTTGGTTTGTTACGGGTGGTTGGCTCTTTGCTTGCGCAACAACTTCTACCTG-
TCATTCCTCTTCAGTCTTGTGTCAATGCTT-------CTATTGCATTGAATGCACGGTGG
GTTTCTTGTGTTGCATGCCTAA-TCAATGGTATCGC--TCGATG--AAT-T-GGTATTTC
TTTCGTCTTGTGTCGCCT-----AAGCGATGTGAGATGAACC-TTGAAGCAGCCTTTGTG
ATCCACTC-TTTTGATGCATACGCA-TTGATTTTGTGGCCC-ATTGAGTG-TTGCTTGGT
CTCATGGATATGGAACCTGGTGTGGGCATGG-AA-TC--TTAACGGTTCCTTGTTTGCCC
AA-------C-TTT-AGC-TTTTCTAAA--ACGAT-------------------------
-------------------T-G-TCTG---------------------------------
------------------------------------------------------------
------------
>Helichrysum_pendulum_2774_1
GTGCATTCTGTAG--TCATTATGGC-TGTTGGTAGCTTGCTTGG-CAA-TTGA---GCTT
GGTGGGTTGCTACTGGTG-TGGTG-TCTAC-GGGG-ATGTA-TATCGTAAA-GGTGCATG
AGTGGTGTTTGGTTTGTTACGGGTGGTTGGCTCTTTGCTTGCGCAACAACTTCTACCTG-
TCATTCCTCTTCAGTCTTGTGTCAATGCTT-------CTATTGCATTGAATGCACGGTGG
GTTTCTTGTGTTGCATGCCTAA-TCAATGGTATCGC--TCGATG--AAT-T-GGTATTTC
TTTCGTCTTGTGTCGCCT-----AAGCGATGTGAGATGAACC-TTGAAGCAGCCTTTGTG
ATCCACTC-TTTTGATGCATACGCA-TTGATTTTGTGGCCC-ATTGAGTG-TTGCTTGGT
CTCATGGATATGGAACCTGGTGTGGGCATGG-AA-TC--TTAACGGTTCCTTGTTTGCCC
AA-------C-TTT-AGC-TTTTCTAAA--ACGAT-------------------------
-------------------T-G-TCTG---------------------------------
------------------------------------------------------------
------------
>Helichrysum_pendulum_1154_6
GTGCATTCTGTAG--TCATTATGGC-TGTTGGTAGCTTGCTTGG-CAA-TTGA---GCTT
GGTGGGTTGCTACTGGTG-TGGTG-TCTAC-GGGA-ATGTA-TATCGTAAA-GGTGCATG
AGTGGTGTTTGGTTTGTTACGGGTGGTTGGCTCTTTGCTTGCGCAACAACTTCTACCTG-
TCATTCCTCTTCAGTCTTGTGTCAATGCTT-------CTATTGCATTGAATGCACGGTGG
GTTTCTTGTGTTGCATGCCTAA-TCAATGGTATCGC--TTGATG--AAT-T-GGTATTTC
TTTCGTCTTGTGTCGCCT-----AAGCGATGTGAGATGAACC-TTGAAGCAGCCTTTGTG
ATCCACTC-TTTTGATGCATACGCA-TTGATTTTGTGGCCC-ATTGAGTG-TTGCTTGGT
CTCATGGATATGGAACCTGGTGTGGGCATGG-AA-TC--TTAACGGTTCCTTGTTTGCCC
AA-------C-TTT-AGC-TTTTCTAAA--ACGAT-------------------------
-------------------T-G-TCTN---------------------------------
------------------------------------------------------------
------------
>Helichrysum_saxatile_950787_3
GTGCATTCTGTAG--TCATTATGGC-TGTTGGTAGCTTGCTTGG-CAA-TTGA---GCTT
GGTGGGTTGCTACTGGTG-TGGTG-TCTAC-GGGA-ATGTA-TATCGTAAA-GGTGCATG
AGTGGTGTTTGGTTTGTTACGGGTGGTTGGCTCTTTGCTTGCGCAACAACTTCTACCTG-
TCATTCCTCTTCAGTCTTGTGTCAATGCTT-------CTATTGCATTGAATGCACGGTGG
GTTTCTTGTGTTGCATGCCTAA-TCAATGGTATCGC--TTGATG--AAT-T-GGTATTTC
TTTCGTCTTGTGTCGCCT-----AAGCGATGTGAGATGAACC-TTGAAGCAGCCTTTGTG
ATCCACTC-TTTTGATGCATACGCA-TTGATTTTGTGGCCC-ATTGAGTG-TTGCTTGGT
CTCATGGATATGGAACCTGGTGTGGGCATGG-AA-TC--TTAACGGTTCCTTGTTTGCCC
AA-------C-TTT-AGC-TTTTCTAAA--ACGAT-------------------------
-------------------T-G-TCTN---------------------------------
------------------------------------------------------------
------------
>Helichrysum_saxatile_950786
GTGCATTCTGTAG--TCATTATGGC-TGTTGGTAGCTTGCTTGG-CAA-TTGA---GCTT
GGTGGGTTGCTACCGGTG-TGGTG-TCTAC-GGGR-ATGTA-TATCGTAAA-GGTGCATG
AGTGGTGTTTGGTTTGTTACGGGTGGTTGGCTCTTTGCTTGCGCAACAACTTCTACCTG-
TCATTCCTCTTCAGTCTTGTGTCAATGCTT-------CTATTGCATTGAATGCACGGTGG
GTTTCTTGTGTTGCATGCCTAA-TCAATGGTATCGC--TTGATG--AAT-T-GGTATTTC
TTTCGTCTTGTGTCGCCT-----AAGCGATGTGAGATGAACC-TTGAAGCARCCTTTGTG
ATCCACTC-TTTTGATGCATACGCA-TTGATTTTGTGGCCC-ATTGAGTG-TTGCTTGGT
CTCATGGATATGGAACCTGGTGTGGGCATGG-AA-TC--TTAACGGTTCCTTGTTTGCCC
AA-------C-TTT-AGC-TTTTCTAAA--ACGAT-------------------------
-------------------T-G-TCTa---------------------------------
------------------------------------------------------------
------------
>Helichrysum_saxatile_950786_2
GTGCATTCTGTAG--TCATTATGGC-TGTTGGTAGCTTGCTTGG-CAA-TTGA---GCTT
GGTGGGTTGCTACYGGTG-TGGTG-TCTAC-GGGR-ATGTA-TATCGTAAA-GGTGCATG
AGTGGTGTTTGGTTTGTTACGGGTGGTTGGCTCTTTGCTTGCGCAACAACTTCTACCTG-
TCATTCCTCTTCAGTCTTGTGTCAATGCTT-------CTATTGCATTGAATGCACGGTGG
GTTTCTTGTGTTGCATGCCTAA-TCAATGGTATCGC--TTGATG--AAT-T-GGTATTTC
TTTCGTCTTGTGTCGCCT-----AAGCGATGTGAGATGAACC-TTGAAGCARCCTTTGTG
ATCCACTC-TTTTGATGCATACGCA-TTGATTTTGTGGCCC-ATTGAGTG-TTGCTTGGT
CTCATGGATATGGAACCTGGTGTGGGCATGG-AA-TC--TTAACGGTTCCTTGTTTGCCC
AA-------C-TTT-AGC-TTTTCTAAA--ACGAT-------------------------
-------------------T-G-TCTa---------------------------------
------------------------------------------------------------
------------
>Helichrysum_saxatile_950800_2
GTGCATTCTGTAG--TCATTATGGC-TGTTGGTAGCTTGCTTGG-CAA-TTGA---GCTT
GGTGGGTTGCTACYGGTG-TGGTG-TCTAC-GGGR-ATGTA-TATCGTAAA-GGTGCATG
AGTGGTGTTTGGTTTGTTACGGGTGGTTGGCTCTTTGCTTGCGCAACAACTTCTACCTG-
TCATTCCTCTTCAGTCTTGTGTCAATGCTT-------CTATTGCATTGAATGCACGGTGG
GTTTCTTGTGTTGCATGCCTAA-TCAATGGTATCGC--TTGATG--AAT-T-GGTATTTC
TTTCGTCTTGTGTCGCCT-----AAGCGATGTGAGATGAACC-TTGAAGCARCCTTTGTG
ATCCACTC-TTTTGATGCATACGCA-TTGATTTTGTGGCCC-ATTGAGTG-TTGCTTGGT
CTCATGGATATGGAACCTGGTGTGGGCATGG-AA-TC--TTAACGGTTCCTTGTTTGCCC
AA-------C-TTT-AGC-TTTTCTAAA--ACGAT-------------------------
-------------------T-G-TCTa---------------------------------
------------------------------------------------------------
------------
>Helichrysum_saxatile_950800_3
GTGCATTCTGTAG--TCATTATGGC-TGTTGGTAGCTTGCTTGG-CAA-TTGA---GCTT
GGTGGGTTGCTACYGGTG-TGGTG-TCTAC-GGGR-ATGTA-TATCGTAAA-GGTGCATG
AGTGGTGTTTGGTTTGTTACGGGTGGTTGGCTCTTTGCTTGCGCAACAACTTCTACCTG-
TCATTCCTCTTCAGTCTTGTGTCAATGCTT-------CTATTGCATTGAATGCACGGTGG
GTTTCTTGTGTTGCATGCCTAA-TCAATGGTATCGC--TTGATG--AAT-T-GGTATTTC
TTTCGTCTTGTGTCGCCT-----AAGCGATGTGAGATGAACC-TTGAAGCARCCTTTGTG
ATCCACTC-TTTTGATGCATACGCA-TTGATTTTGTGGCCC-ATTGAGTG-TTGCTTGGT
CTCATGGATATGGAACCTGGTGTGGGCATGG-AA-TC--TTAACGGTTCCTTGTTTGCCC
AA-------C-TTT-AGC-TTTTCTAAA--ACGAT-------------------------
-------------------T-G-TCTa---------------------------------
------------------------------------------------------------
------------
>Helichrysum_saxatile_950787
GTGCATTCTGTAG--TCATTATGGC-TGTTGGTAGCTTGCTTGG-CAA-TTGA---GCTT
GGTGGGTTGCTACYGGTG-TGGTG-TCTAC-GGGR-ATGTA-TATCGTAAA-GGTGCATG
AGTGGTGTTTGGTTTGTTACGGGTGGTTGGCTCTTTGCTTGCGCAACAACTTCTACCTG-
TCATTCCTCTTCAGTCTTGTGTCAATGCTT-------CTATTGCATTGAATGCACGGTGG
GTTTCTTGTGTTGCATGCCTAA-TCAATGGTATCGC--TTGATG--AAT-T-GGTATTTC
TTTCGTCTTGTGTCGCCT-----AAGCGATGTGAGATGAACC-TTGAAGCAGCCTTTGTG
ATCCACTC-TTTTGATGCATACGCA-TTGATTTTGTGGCCC-ATTGAGTG-TTGCTTGGT
CTCATGGATATGGAACCTGGTGTGGGCATGG-AA-TC--TTAACGGTTCCTTGTTTGCCC
AA-------C-TTT-AGC-TTTTCTAAA--ACGAT-------------------------
-------------------T-G-TCTa---------------------------------
------------------------------------------------------------
------------
>Helichrysum_saxatile_950787_2
GTGCATTCTGTAG--TCATTATGGC-TGTTGGTAGCTTGCTTGG-CAA-TTGA---GCTT
GGTGGGTTGCTACYGGTG-TGGTG-TCTAC-GGGR-ATGTA-TATCGTAAA-GGTGCATG
AGTGGTGTTTGGTTTGTTACGGGTGGTTGGCTCTTTGCTTGCGCAACAACTTCTACCTG-
TCATTCCTCTTCAGTCTTGTGTCAATGCTT-------CTATTGCATTGAATGCACGGTGG
GTTTCTTGTGTTGCATGCCTAA-TCAATGGTATCGC--TTGATG--AAT-T-GGTATTTC
TTTCGTCTTGTGTCGCCT-----AAGCGATGTGAGATGAACC-TTGAAGCAGCCTTTGTG
ATCCACTC-TTTTGATGCATACGCA-TTGATTTTGTGGCCC-ATTGAGTG-TTGCTTGGT
CTCATGGATATGGAACCTGGTGTGGGCATGG-AA-TC--TTAACGGTTCCTTGTTTGCCC
AA-------C-TTT-AGC-TTTTCTAAA--ACGAT-------------------------
-------------------T-G-TCTa---------------------------------
------------------------------------------------------------
------------
>Helichrysum_saxatile_950800
GTGCATTCTGTAG--TCANTATGGC-TGTTGGTAGCTTGCTTGG-CAA-TTGA---GCTT
GGTGGGTTGCTACTGGTG-TGGTG-TCTAC-GGGR-ATGTA-TATCGTAAA-GGTGCATG
AGTGGTGTTTGGTTTGTTACGGGTGGTTGGCTCTTTGCTTGCGCAACAACTTCTACCTG-
TCATTCCTCTTCAGTCTTGTGTCAATGCTT-------CTATTGCATTGAATGCACGGTGG
GTTTCTTGTGTTGCATGCCTAA-TCAATGGTATCGC--TTGATG--AAT-T-GGTATTTC
TTTCGTCTTGTGTCGCCT-----AAGCGATGTGAGATGAACC-TTGAAGCAGCCTTTGTG
ATCCACTC-TTTTGATGCATACGCA-TTGATTTTGTGGCCC-ATTGAGTG-TTGCTTGGT
CTCATGGATATGGAACCTGGTGTGGGCATGG-AA-TC--TTAACGGTTCCTTGTTTGCCC
AA-------C-TTT-AGC-TTTTCTAAA--ACGAT-------------------------
-------------------T-G-TCTa---------------------------------
------------------------------------------------------------
------------
>Helichrysum_italicum_subsp__italicum_1229
GTGCATTCTGTAG--TCACTATGGC-TGTTGGTAGCTTGCTTGG-CAA-TTGA---GCTT
GGTGGGTTGCTACTGGTG-TGGTG-TCTAC-GGGG-ATGTA-TATCGTAAA-GGTGCATG
AGTGGTGTTTGGTTTGTTACGGGTGGTTGGCTCTTTGCTTGCGCAACAACTTCTACCTG-
TCATTCCTCTTCAGKCTTGTGTCAATGCTT-------CTATTGCATTGAATGCACGGTGG
GTTTCTTGTGTTGCATGCCTAA-TCAATGGTATCGC--TTGATG--AAT-T-GGTATTTC
TTTCGTCTTGTGTCGCCT-----AAGCGATGTGAGATGAACC-TTGAAGCAGCCTTTGTG
ATCCACTC-TTTTGATGCATACGCA-TTGATTTTGTGGCCC-ATTGAGTG-TTGCTTGGT
CTCATGGATATGGAACCTGGTGTGGGCATGG-AA-TC--TTAACGGTTCCTTGTTTGCCC
AA-------C-TTT-AGC-TTTTCTAAA--ACGAT-------------------------
-------------------T-G-TCTG---------------------------------
------------------------------------------------------------
------------
>Helichrysum_panormitanum_2319_4
GTGCATTCTGTAG--TCATTATGGC-TGTTGGTAGCTTGCTTGG-CAA-TTGA---GCTT
GGTGGGTTGCTACTGGTG-TGGTG-TCTAC-GGGG-ATGTA-TATCGTAAA-GGTGCATG
AGTGGTGTTTGGTTTGTTACGGGTGGTTGGCTCTTTGCTTGCGCAACAACTTCTACCTG-
TCATTCCTCTTCAGTCTTGTGTCAATGCTT-------CTATTGCATTGAATGCACGGTGG
GTTTCTTGTGTTGCATGCCTAA-TCAATGGTATCGC--TCGATG--AAT-T-GGTATTTC
TTTCGTCTTGTGTCGCCT-----AAGCGATGTGAGATGAACC-TTGAAGCAGCCTTTGTG
ATCCACTC-TTTTGATGCATACGCA-TTGATTTTGTGGCCC-ATTGAGTG-TTGCTTGGT
CTCATGGATATGGAACCTGGTGTGGGCATGG-AA-TC--TTAACGGTTCCTTGTTTGCCC
AA-------C-TTT-AGC-TTTTCTAAA--ACGAT-------------------------
-------------------T-G-TCTC---------------------------------
------------------------------------------------------------
------------
>Helichrysum_pendulum_1154_9
GTGCATTCTGTAG--TCATTATGGC-TGTTGGTAGCTTGCTTGG-CAA-TTGA---GCTT
GGTGGGTTGCTACTGGTG-TGGTG-TCTAC-GGGG-ATGTA-TATCGTAAA-GGTGCATG
AGTGGTGTTTGGTTTGTTACGGGTGGTTGGCTCTTTGCTTGCGCAACAACTTCTACCTG-
TCATTCCTCTTCAGTCTTGTGTCAATGCTT-------CTATTGCATTGAATGCACGGTGG
GTTTCTTGTGTTGCATGCCTAA-TCAATGGTATCGC--TCGATG--AAT-T-GGTATTTC
TTTCGTCTTGTGTCGCCT-----AAGCGATGTGAGATGAACC-TTGAAGCAGCCTTTGTG
ATCCACTC-TTTTGATGCATACGCA-TTGATTTTGTGGCCC-ATTGAGTG-TTGCTTGGT
CTCATGGATATGGAACCTGGTGTGGGCATGG-AA-TC--TTAACGGTTCCTTGTTTGCCC
AA-------C-TTT-AGC-TTTTCTAAA--ACGAT-------------------------
-------------------T-G-TCTT---------------------------------
------------------------------------------------------------
------------
>Helichrysum_serotinum_subsp__serotinum_6120
GTGCATTCTGTAG--TCATTATGGC-TGTTGGTAGCTTGCTTGG-CAA-TTGA---GCTT
GGTGGGTTGCTACTGGTG-TGGTG-TCTAC-GGGG-ATGTA-TATCGTAAA-GGTGCATG
AGTGGTGTTTGGTTTGTTACGGGTGGTTGGCTCTTTGCTTGCGCAACAACTTCTACCTG-
TCATTCCTCTTCAGTCTTGTGTCAATGCTT-------CTATTGCATTGAATGCACGGTGG
GTTTCTTGTGTTGCATGCCTAA-TTAATGGTATCGY--TTGATG--AAT-T-GGTATTTC
TTTCGTCTTGTGTCGCCT-----AAGCGATGTGAGATGAACC-TTGAAGCAGCCTTTGTG
ATCCACTC-TTTTGATGCATACGCA-TTGATTTTGTGGCCC-ATTGAGTG-TTGCTTGGT
CTCATGGATATGGAACCTGGTGTGGGCATGG-AA-TC--TTAAYGGTTCCTTGTTTGCCC
AA-------C-TTT-AGC-TTTTCTAAA--ACGAC-------------------------
-------------------T-G-TCTT---------------------------------
------------------------------------------------------------
------------
>Helichrysum_italicum_subsp__microphyllum_6115
GTGCATTCTGTAG--TCACTATGGC-TGTTGGTAGCTTGCTTGG-CAA-TTGA---GCTT
GGTGGGTTGCTACTGGTG-TGGTG-TCTAC-GGGG-ATGTA-TATCGTAAA-GGTGCATG
AGTGGTGTTTGGTTTGTTACGGGTGGTTGGCTCTTTGCTTGCGCAACAACTTCTACCTG-
TCATTCCTCTTCAGTCTTGTGTCAATGCTT-------CTATTGCATTGAATGCACGGTGG
GTTTCTTGTGTTGCATGCCTAA-TCAATGGTATCGC--TTGATG--AAT-T-GGTATTTC
TTTCGTCTTGTGTCGCCT-----AAGCGATGTGAGATGAACC-TTGAAGCAGCCTTTGTG
ATCCACTC-TTTTGATGCATACGCA-TTGATTTTGTGGCCC-ATTGAGTG-TTGCTTGGT
CTCATGGATATGGAACCTGGTGTGGGCATGG-AA-TC--TTAACGGTTCCTTGTTTGCCY
AA-------C-TTT-AGC-TTTTCTAAA--ACGAT-------------------------
-------------------T-G-TCTT---------------------------------
------------------------------------------------------------
------------
>Helichrysum_crassifolium_6117_2
GTGCATTCTGTAG--TCATTATGGC-TGTTGGTAGCTTGCTTGG-CAA-TTGA---GCTT
GGTGGGTTGCTACTGGTG-TGGTG-TCTAT-GGGG-ATGTA-TATCGTAAA-GGTGCATG
AGTGGTGTTTGGTTTGTTACGGGTGGTTGGCTCTTTGCTTGCGCAACAACTTCTACCTG-
TCATTCCTCTTCAGTCTTGTGTCAATGCTT-------CTATTGCATTGAATGCACGGTGG
GTTTCTTGTGTTGCATGCCTAA-TTAATGGTATCGT--TTGATG--AAT-T-GGTATTTC
TTTCGTCTTGTGTCGCCT-----AAGCGATGTGAGATGAACC-TTGAAGCAGCCTTTGTG
ATCCACTC-TTTTGATGCATACGCA-TTGATTTTGTGGCCC-ATTGAGTG-TTGCTTGGT
CTCATGGATATGGAACCTGGTGTGGGCATGG-AA-TC--TTAATGGTTCCTTGTTTGCCC
AA-------C-TTT-AGC-TTTTCTAAA--ACGAT-------------------------
-------------------T-G-TCTT---------------------------------
------------------------------------------------------------
------------
>Helichrysum_fontanesii_1
GTGCATTCTGTAG--TCATTATGGC-TGTTGGTAGCTTGCTTGG-CAA-TTGA---GCTT
GGTGGGCTGCTACTGGTG-TGGTG-TCTAC-GGGG-ATGTA-TATCGTAAA-GGTGCATG
AGTGGTGTTTGGTTTGTTACGGGTGGTTGGCTCTTTGCTTGCGCAACAACTTCTACCTG-
TCATTCCTCTTCAGTCTTGTGTCAATGCTT-------CTATTGCATTGAATGCACGGTGG
GTTTCTTGTGTTGCATGCCTAA-TTAATGGTATCGT--TTGATG--AAT-T-GGTATTTC
TTTCGTCTTGTGTCGCCT-----AAGCGATGTGAGATGAACC-TTGAAGCAGCCTTTGTG
ATCCACTC-TTTTGATGCATACGCA-TTGATTTTGTGGCCC-ATTGAGTG-TTGCTTGGT
CTCATGGATATGGAACCTGGTGTGGGCATGG-AA-TC--TTAATGGTTCCTTGTTTGCCC
AA-------C-TTT-AGC-TTTTCTAAA--ACGAT-------------------------
-------------------T-G-TCTa---------------------------------
------------------------------------------------------------
------------
>Helichrysum_fontanesii_2_2
GTGCATTCTGTAG--TCATTATGGC-TGTTGGTAGCTTGCTTGG-CAA-TTGA---GCTT
GGTGGGCTGCTACTGGTG-TGGTG-TCTAC-GGGG-ATGTA-TATCGTAAA-GGTGCATG
AGTGGTGTTTGGTTTGTTACGGGTGGTTGGCTCTTTGCTTGCGCAACAACTTCTACCTG-
TCATTCCTCTTCAGTCTTGTGTCAATGCTT-------CTATTGCATTGAATGCACGGTGG
GTTTCTTGTGTTGCATGCCTAA-TTAATGGTATCGT--TTGATG--AAT-T-GGTATTTC
TTTCGTCTTGTGTCGCCT-----AAGCGATGTGAGATGAACC-TTGAAGCAGCCTTTGTG
ATCCACTC-TTTTGATGCATACGCA-TTGATTTTGTGGCCC-ATTGAGTG-TTGCTTGGT
CTCATGGATATGGAACCTGGTGTGGGCATGG-AA-TC--TTAATGGTTCCTTGTTTGCCC
AA-------C-TTT-AGC-TTTTCTAAA--ACGAT-------------------------
-------------------T-G-TCTa---------------------------------
------------------------------------------------------------
------------
>Helichrysum_fontanesii_6
GTGCATTCTGTAG--TCATTATGGC-TGTTGGTAGCTTGCTTGG-CAA-TTGA---GCTT
GGTGGGCTGCTACTGGTG-TGGTG-TCTAC-GGGG-ATGTA-TATCGTAAA-GGTGCATG
AGTGGTGTTTGGTTTGTTACGGGTGGTTGGCTCTTTGCTTGCGCAACAACTTCTACCTG-
TCATTCCTCTTCAGTCTTGTGTCAATGCTT-------CTATTGCATTGAATGCACGGTGG
GTTTCTTGTGTTGCATGCCTAA-TTAATGGTATCGT--TTGATG--AAT-T-GGTATTTC
TTTCGTCTTGTGTCGCCT-----AAGCGATGTGAGATGAACC-TTGAAGCAGCCTTTGTG
ATCCACTC-TTTTGATGCATACGCA-TTGATTTTGTGGCCC-ATTGAGTG-TTGCTTGGT
CTCATGGATATGGAACCTGGTGTGGGCATGG-AA-TC--TTAATGGTTCCTTGTTTGCCC
AA-------C-TTT-AGC-TTTTCTAAA--ACGAT-------------------------
-------------------T-G-TCTa---------------------------------
------------------------------------------------------------
------------
>Helichrysum_fontanesii_2244_5
GTGCATTCTGTAG--TCATTATGGC-TGTTGGTAGCTTGCTTGG-CAA-TTGA---GCTT
GGTGGGYTGCTACTGGTG-TGGTG-TCTAC-GGGG-ATGTA-TATCGTAAA-GGTGCATG
AGTGGTGTTTGGTTTGTTACGGGTGGTTGGCTCTTTGCTTGCGCAACAACTTCTACCTG-
TCATTCCTCTTCAGTCTTGTGTCAATGCTT-------CTATTGCATTGAATGCACGGTGG
GTTTCTTGTGTTGCATGCCTAA-TTAATGGTATCGT--TTGATG--AAT-T-GGTATTTC
TTTCGTCTTGTGTCGCCT-----AAGCGATGTGAGATGAACC-TTGAAGCAGCCTTTGTG
ATCCACTC-TTTTGATGCATACGCA-TTGATTTTGTGGCCC-ATTGAGTG-TTGCTTGGT
CTCATGGATATGGAACCTGGTGTGGGCATGG-AA-TC--TTAATGGTTCCTTGTTTGCCC
AA-------C-TTT-AGC-TTTTCTAAA--ACGAT-------------------------
-------------------T-G-TCTa---------------------------------
------------------------------------------------------------
------------
>Helichrysum_fontanesii_2244_8
GTGCATTCTGTAG--TCATTATGGC-TGTTGGTAGCTTGCTTGG-CAA-TTGA---GCTT
GGTGGGYTGCTACTGGTG-TGGTG-TCTAC-GGGG-ATGTA-TATCGTAAA-GGTGCATG
AGTGGTGTTTGGTTTGTTACGGGTGGTTGGCTCTTTGCTTGCGCAACAACTTCTACCTG-
TCATTCCTCTTCAGTCTTGTGTCAATGCTT-------CTATTGCATTGAATGCACGGTGG
GTTTCTTGTGTTGCATGCCTAA-TTAATGGTATCGT--TTGATG--AAT-T-GGTATTTC
TTTCGTCTTGTGTCGCCT-----AAGCGATGTGAGATGAACC-TTGAAGCAGCCTTTGTG
ATCCACTC-TTTTGATGCATACGCA-TTGATTTTGTGGCCC-ATTGAGTG-TTGCTTGGT
CTCATGGATATGGAACCTGGTGTGGGCATGG-AA-TC--TTAATGGTTCCTTGTTTGCCC
AA-------C-TTT-AGC-TTTTCTAAA--ACGAT-------------------------
-------------------T-G-TCTa---------------------------------
------------------------------------------------------------
------------
>Helichrysum_fontanesii_5_2
GTGCATTCTGTAG--TCATTATGGC-TGTTGGTAGCTTGCTTGG-CAA-TTGA---GCTT
GGTGGGYTGCTACTGGTG-TGGTG-TCTAC-GGGG-ATGTA-TATCGTAAA-GGTGCATG
AGTGGTGTTTGGTTTGTTACGGGTGGTTGGCTCTTTGCTTGCGCAACAACTTCTACCTG-
TCATTCCTCTTCAGTCTTGTGTCAATGCTT-------CTATTGCATTGAATGCACGGTGG
GTTTCTTGTGTTGCATGCCTAA-TTAATGGTATCGT--TTGATG--AAT-T-GGTATTTC
TTTCGTCTTGTGTCGCCT-----AAGCGATGTGAGATGAACC-TTGAAGCAGCCTTTGTG
ATCCACTC-TTTTGATGCATACGCA-TTGATTTTGTGGCCC-ATTGAGTG-TTGCTTGGT
CTCATGGATATGGAACCTGGTGTGGGCATGG-AA-TC--TTAATGGTTCCTTGTTTGCCC
AA-------C-TTT-AGC-TTTTCTAAA--ACGAT-------------------------
-------------------T-G-TCTa---------------------------------
------------------------------------------------------------
------------
>Helichrysum_fontanesii_7
GTGCATTCTGTAG--TCATTATGGC-TGTTGGTAGCTTGCTTGG-CAA-TTGA---GCTT
GGTGGGYTGCTACTGGTG-TGGTG-TCTAC-GGGG-ATGTA-TATCGTAAA-GGTGCATG
AGTGGTGTTTGGTTTGTTACGGGTGGTTGGCTCTTTGCTTGCGCAACAACTTCTACCTG-
TCATTCCTCTTCAGTCTTGTGTCAATGCTT-------CTATTGCATTGAATGCACGGTGG
GTTTCTTGTGTTGCATGCCTAA-TTAATGGTATCGT--TTGATG--AAT-T-GGTATTTC
TTTCGTCTTGTGTCGCCT-----AAGCGATGTGAGATGAACC-TTGAAGCAGCCTTTGTG
ATCCACTC-TTTTGATGCATACGCA-TTGATTTTGTGGCCC-ATTGAGTG-TTGCTTGGT
CTCATGGATATGGAACCTGGTGTGGGCATGG-AA-TC--TTAATGGTTCCTTGTTTGCCC
AA-------C-TTT-AGC-TTTTCTAAA--ACGAT-------------------------
-------------------T-G-TCTa---------------------------------
------------------------------------------------------------
------------
>Helichrysum_fontanesii_2_3
GTGCATTCTGTAG--TCATTATGGC-TGTTGGTAGCTTGCTTGG-CAA-TTGA---GCTT
GGTGGGTTGCTACTGGTG-TGGTG-TCTAC-GGGG-ATGTA-TATCGTAAA-GGTGCATG
AGTGGTGTTTGGTTTGTTACGGGTGGTTGGCTCTTTGCTTGCGCAACAACTTCTACCTG-
TCATTCCTCTTCAGTCTTGTGTCAATGCTT-------CTATTGCATTGAATGCACGGTGG
GTTTCTTGTGTTGCATGCCTAA-TTAATGGTATCGT--TTGATG--AAT-T-GGTATTTC
TTTCGTCTTGTGTCGCCT-----AAGCGATGTGAGATGAACC-TTGAAGCAGCCTTTGTG
ATCCACTC-TTTTGATGCATACGCA-TTGATTTTGTGGCCC-ATTGAGTG-TTGCTTGGT
CTCATGGATATGGAACCTGGTGTGGGCATGG-AA-TC--TTAATGGTTCCTTGTTTGCCC
AA-------C-TTT-AGC-TTTTCTAAA--ACGAT-------------------------
-------------------T-G-TCTa---------------------------------
------------------------------------------------------------
------------
>Helichrysum_fontanesii_2244_1
GTGCATTCTGTAG--TCATTATGGC-TGTTGGTAGCTTGCTTGG-CAA-TTGA---GCTT
GGTGGGTTGCTACTGGTG-TGGTG-TCTAC-GGGG-ATGTA-TATCGTAAA-GGTGCATG
AGTGGTGTTTGGTTTGTTACGGGTGGTTGGCTCTTTGCTTGCGCAACAACTTCTACCTG-
TCATTCCTCTTCAGTCTTGTGTCAATGCTT-------CTATTGCATTGAATGCACGGTGG
GTTTCTTGTGTTGCATGCCTAA-TTAATGGTATCGT--TTGATG--AAT-T-GGTATTTC
TTTCGTCTTGTGTCGCCT-----AAGCGATGTGAGATGAACC-TTGAAGCAGCCTTTGTG
ATCCACTC-TTTTGATGCATACGCA-TTGATTTTGTGGCCC-ATTGAGTG-TTGCTTGGT
CTCATGGATATGGAACCTGGTGTGGGCATGG-AA-TC--TTAATGGTTCCTTGTTTGCCC
AA-------C-TTT-AGC-TTTTCTAAA--ACGAT-------------------------
-------------------T-G-TCTa---------------------------------
------------------------------------------------------------
------------
>Helichrysum_fontanesii_2244_2
GTGCATTCTGTAG--TCATTATGGC-TGTTGGTAGCTTGCTTGG-CAA-TTGA---GCTT
GGTGGGTTGCTACTGGTG-TGGTG-TCTAC-GGGG-ATGTA-TATCGTAAA-GGTGCATG
AGTGGTGTTTGGTTTGTTACGGGTGGTTGGCTCTTTGCTTGCGCAACAACTTCTACCTG-
TCATTCCTCTTCAGTCTTGTGTCAATGCTT-------CTATTGCATTGAATGCACGGTGG
GTTTCTTGTGTTGCATGCCTAA-TTAATGGTATCGT--TTGATG--AAT-T-GGTATTTC
TTTCGTCTTGTGTCGCCT-----AAGCGATGTGAGATGAACC-TTGAAGCAGCCTTTGTG
ATCCACTC-TTTTGATGCATACGCA-TTGATTTTGTGGCCC-ATTGAGTG-TTGCTTGGT
CTCATGGATATGGAACCTGGTGTGGGCATGG-AA-TC--TTAATGGTTCCTTGTTTGCCC
AA-------C-TTT-AGC-TTTTCTAAA--ACGAT-------------------------
-------------------T-G-TCTa---------------------------------
------------------------------------------------------------
------------
>Helichrysum_fontanesii_2244_4
GTGCATTCTGTAG--TCATTATGGC-TGTTGGTAGCTTGCTTGG-CAA-TTGA---GCTT
GGTGGGTTGCTACTGGTG-TGGTG-TCTAC-GGGG-ATGTA-TATCGTAAA-GGTGCATG
AGTGGTGTTTGGTTTGTTACGGGTGGTTGGCTCTTTGCTTGCGCAACAACTTCTACCTG-
TCATTCCTCTTCAGTCTTGTGTCAATGCTT-------CTATTGCATTGAATGCACGGTGG
GTTTCTTGTGTTGCATGCCTAA-TTAATGGTATCGT--TTGATG--AAT-T-GGTATTTC
TTTCGTCTTGTGTCGCCT-----AAGCGATGTGAGATGAACC-TTGAAGCAGCCTTTGTG
ATCCACTC-TTTTGATGCATACGCA-TTGATTTTGTGGCCC-ATTGAGTG-TTGCTTGGT
CTCATGGATATGGAACCTGGTGTGGGCATGG-AA-TC--TTAATGGTTCCTTGTTTGCCC
AA-------C-TTT-AGC-TTTTCTAAA--ACGAT-------------------------
-------------------T-G-TCTa---------------------------------
------------------------------------------------------------
------------
>Helichrysum_fontanesii_2244_7
GTGCATTCTGTAG--TCATTATGGC-TGTTGGTAGCTTGCTTGG-CAA-TTGA---GCTT
GGTGGGTTGCTACTGGTG-TGGTG-TCTAC-GGGG-ATGTA-TATCGTAAA-GGTGCATG
AGTGGTGTTTGGTTTGTTACGGGTGGTTGGCTCTTTGCTTGCGCAACAACTTCTACCTG-
TCATTCCTCTTCAGTCTTGTGTCAATGCTT-------CTATTGCATTGAATGCACGGTGG
GTTTCTTGTGTTGCATGCCTAA-TTAATGGTATCGT--TTGATG--AAT-T-GGTATTTC
TTTCGTCTTGTGTCGCCT-----AAGCGATGTGAGATGAACC-TTGAAGCAGCCTTTGTG
ATCCACTC-TTTTGATGCATACGCA-TTGATTTTGTGGCCC-ATTGAGTG-TTGCTTGGT
CTCATGGATATGGAACCTGGTGTGGGCATGG-AA-TC--TTAATGGTTCCTTGTTTGCCC
AA-------C-TTT-AGC-TTTTCTAAA--ACGAT-------------------------
-------------------T-G-TCTa---------------------------------
------------------------------------------------------------
------------
>Helichrysum_fontanesii_2244_9
GTGCATTCTGTAG--TCATTATGGC-TGTTGGTAGCTTGCTTGG-CAA-TTGA---GCTT
GGTGGGTTGCTACTGGTG-TGGTG-TCTAC-GGGG-ATGTA-TATCGTAAA-GGTGCATG
AGTGGTGTTTGGTTTGTTACGGGTGGTTGGCTCTTTGCTTGCGCAACAACTTCTACCTG-
TCATTCCTCTTCAGTCTTGTGTCAATGCTT-------CTATTGCATTGAATGCACGGTGG
GTTTCTTGTGTTGCATGCCTAA-TTAATGGTATCGT--TTGATG--AAT-T-GGTATTTC
TTTCGTCTTGTGTCGCCT-----AAGCGATGTGAGATGAACC-TTGAAGCAGCCTTTGTG
ATCCACTC-TTTTGATGCATACGCA-TTGATTTTGTGGCCC-ATTGAGTG-TTGCTTGGT
CTCATGGATATGGAACCTGGTGTGGGCATGG-AA-TC--TTAATGGTTCCTTGTTTGCCC
AA-------C-TTT-AGC-TTTTCTAAA--ACGAT-------------------------
-------------------T-G-TCTa---------------------------------
------------------------------------------------------------
------------
>Helichrysum_fontanesii_2256_5
GTGCATTCTGTAG--TCATTATGGC-TGTTGGTAGCTTGCTTGG-CAA-TTGA---GCTT
GGTGGGTTGCTACTGGTG-TGGTG-TCTAC-GGGG-ATGTA-TATCGTAAA-GGTGCATG
AGTGGTGTTTGGTTTGTTACGGGTGGTTGGCTCTTTGCTTGCGCAACAACTTCTACCTG-
TCATTCCTCTTCAGTCTTGTGTCAATGCTT-------CTATTGCATTGAATGCACGGTGG
GTTTCTTGTGTTGCATGCCTAA-TTAATGGTATCGT--TTGATG--AAT-T-GGTATTTC
TTTCGTCTTGTGTCGCCT-----AAGCGATGTGAGATGAACC-TTGAAGCAGCCTTTGTG
ATCCACTC-TTTTGATGCATACGCA-TTGATTTTGTGGCCC-ATTGAGTG-TTGCTTGGT
CTCATGGATATGGAACCTGGTGTGGGCATGG-AA-TC--TTAATGGTTCCTTGTTTGCCC
AA-------C-TTT-AGC-TTTTCTAAA--ACGAT-------------------------
-------------------T-G-TCTa---------------------------------
------------------------------------------------------------
------------
>Helichrysum_fontanesii_2297_2
GTGCATTCTGTAG--TCATTATGGC-TGTTGGTAGCTTGCTTGG-CAA-TTGA---GCTT
GGTGGGTTGCTACTGGTG-TGGTG-TCTAC-GGGG-ATGTA-TATCGTAAA-GGTGCATG
AGTGGTGTTTGGTTTGTTACGGGTGGTTGGCTCTTTGCTTGCGCAACAACTTCTACCTG-
TCATTCCTCTTCAGTCTTGTGTCAATGCTT-------CTATTGCATTGAATGCACGGTGG
GTTTCTTGTGTTGCATGCCTAA-TTAATGGTATCGT--TTGATG--AAT-T-GGTATTTC
TTTCGTCTTGTGTCGCCT-----AAGCGATGTGAGATGAACC-TTGAAGCAGCCTTTGTG
ATCCACTC-TTTTGATGCATACGCA-TTGATTTTGTGGCCC-ATTGAGTG-TTGCTTGGT
CTCATGGATATGGAACCTGGTGTGGGCATGG-AA-TC--TTAATGGTTCCTTGTTTGCCC
AA-------C-TTT-AGC-TTTTCTAAA--ACGAT-------------------------
-------------------T-G-TCTN---------------------------------
------------------------------------------------------------
------------
>Helichrysum_fontanesii_3_2
GTGCATTCTGTAG--TCATTATGGC-TGTTGGTAGCTTGCTTGG-CAA-TTGA---GCTT
GGTGGGTTGCTACTGGTG-TGGTG-TCTAC-GGGG-ATGTA-TATCGTAAA-GGTGCATG
AGTGGTGTTTGGTTTGTTACGGGTGGTTGGCTCTTTGCTTGCGCAACAACTTCTACCTG-
TCATTCCTCTTCAGTCTTGTGTCAATGCTT-------CTATTGCATTGAATGCACGGTGG
GTTTCTTGTGTTGCATGCCTAA-TTAATGGTATCGT--TTGATG--AAT-T-GGTATTTC
TTTCGTCTTGTGTCGCCT-----AAGCGATGTGAGATGAACC-TTGAAGCAGCCTTTGTG
ATCCACTC-TTTTGATGCATACGCA-TTGATTTTGTGGCCC-ATTGAGTG-TTGCTTGGT
CTCATGGATATGGAACCTGGTGTGGGCATGG-AA-TC--TTAATGGTTCCTTGTTTGCCC
AA-------C-TTT-AGC-TTTTCTAAA--ACGAT-------------------------
-------------------T-G-TCTa---------------------------------
------------------------------------------------------------
------------
>Helichrysum_fontanesii_4_2
GTGCATTCTGTAG--TCATTATGGC-TGTTGGTAGCTTGCTTGG-CAA-TTGA---GCTT
GGTGGGTTGCTACTGGTG-TGGTG-TCTAC-GGGG-ATGTA-TATCGTAAA-GGTGCATG
AGTGGTGTTTGGTTTGTTACGGGTGGTTGGCTCTTTGCTTGCGCAACAACTTCTACCTG-
TCATTCCTCTTCAGTCTTGTGTCAATGCTT-------CTATTGCATTGAATGCACGGTGG
GTTTCTTGTGTTGCATGCCTAA-TTAATGGTATCGT--TTGATG--AAT-T-GGTATTTC
TTTCGTCTTGTGTCGCCT-----AAGCGATGTGAGATGAACC-TTGAAGCAGCCTTTGTG
ATCCACTC-TTTTGATGCATACGCA-TTGATTTTGTGGCCC-ATTGAGTG-TTGCTTGGT
CTCATGGATATGGAACCTGGTGTGGGCATGG-AA-TC--TTAATGGTTCCTTGTTTGCCC
AA-------C-TTT-AGC-TTTTCTAAA--ACGAT-------------------------
-------------------T-G-TCTa---------------------------------
------------------------------------------------------------
------------
>Helichrysum_fontanesii_5_3
GTGCATTCTGTAG--TCATTATGGC-TGTTGGTAGCTTGCTTGG-CAA-TTGA---GCTT
GGTGGGTTGCTACTGGTG-TGGTG-TCTAC-GGGG-ATGTA-TATCGTAAA-GGTGCATG
AGTGGTGTTTGGTTTGTTACGGGTGGTTGGCTCTTTGCTTGCGCAACAACTTCTACCTG-
TCATTCCTCTTCAGTCTTGTGTCAATGCTT-------CTATTGCATTGAATGCACGGTGG
GTTTCTTGTGTTGCATGCCTAA-TTAATGGTATCGT--TTGATG--AAT-T-GGTATTTC
TTTCGTCTTGTGTCGCCT-----AAGCGATGTGAGATGAACC-TTGAAGCAGCCTTTGTG
ATCCACTC-TTTTGATGCATACGCA-TTGATTTTGTGGCCC-ATTGAGTG-TTGCTTGGT
CTCATGGATATGGAACCTGGTGTGGGCATGG-AA-TC--TTAATGGTTCCTTGTTTGCCC
AA-------C-TTT-AGC-TTTTCTAAA--ACGAT-------------------------
-------------------T-G-TCTa---------------------------------
------------------------------------------------------------
------------
>Helichrysum_fontanesii_950759
GTGCATTCTGTAG--TCATTATGGC-TGTTGGTAGCTTGCTTGG-CAA-TTGA---GCTT
GGTGGGTTGCTACTGGTG-TGGTG-TCTAC-GGGG-ATGTA-TATCGTAAA-GGTGCATG
AGTGGTGTTTGGTTTGTTACGGGTGGTTGGCTCTTTGCTTGCGCAACAACTTCTACCTG-
TCATTCCTCTTCAGTCTTGTGTCAATGCTT-------CTATTGCATTGAATGCACGGTGG
GTTTCTTGTGTTGCATGCCTAA-TTAATGGTATCGT--TTGATG--AAT-T-GGTATTTC
TTTCGTCTTGTGTCGCCT-----AAGCGATGTGAGATGAACC-TTGAAGCAGCCTTTGTG
ATCCACTC-TTTTGATGCATACGCA-TTGATTTTGTGGCCC-ATTGAGTG-TTGCTTGGT
CTCATGGATATGGAACCTGGTGTGGGCATGG-AA-TC--TTAATGGTTCCTTGTTTGCCC
AA-------C-TTT-AGC-TTTTCTAAA--ACGAT-------------------------
-------------------T-G-TCTa---------------------------------
------------------------------------------------------------
------------
>Helichrysum_fontanesii_950769
GTGCATTCTGTAG--TCATTATGGC-TGTTGGTAGCTTGCTTGG-CAA-TTGA---GCTT
GGTGGGTTGCTACTGGTG-TGGTG-TCTAC-GGGG-ATGTA-TATCGTAAA-GGTGCATG
AGTGGTGTTTGGTTTGTTACGGGTGGTTGGCTCTTTGCTTGCGCAACAACTTCTACCTG-
TCATTCCTCTTCAGTCTTGTGTCAATGCTT-------CTATTGCATTGAATGCACGGTGG
GTTTCTTGTGTTGCATGCCTAA-TTAATGGTATCGT--TTGATG--AAT-T-GGTATTTC
TTTCGTCTTGTGTCGCCT-----AAGCGATGTGAGATGAACC-TTGAAGCAGCCTTTGTG
ATCCACTC-TTTTGATGCATACGCA-TTGATTTTGTGGCCC-ATTGAGTG-TTGCTTGGT
CTCATGGATATGGAACCTGGTGTGGGCATGG-AA-TC--TTAATGGTTCCTTGTTTGCCC
AA-------C-TTT-AGC-TTTTCTAAA--ACGAT-------------------------
-------------------T-G-TCTa---------------------------------
------------------------------------------------------------
------------
>Helichrysum_fontanesii_950769_2
GTGCATTCTGTAG--TCATTATGGC-TGTTGGTAGCTTGCTTGG-CAA-TTGA---GCTT
GGTGGGTTGCTACTGGTG-TGGTG-TCTAC-GGGG-ATGTA-TATCGTAAA-GGTGCATG
AGTGGTGTTTGGTTTGTTACGGGTGGTTGGCTCTTTGCTTGCGCAACAACTTCTACCTG-
TCATTCCTCTTCAGTCTTGTGTCAATGCTT-------CTATTGCATTGAATGCACGGTGG
GTTTCTTGTGTTGCATGCCTAA-TTAATGGTATCGT--TTGATG--AAT-T-GGTATTTC
TTTCGTCTTGTGTCGCCT-----AAGCGATGTGAGATGAACC-TTGAAGCAGCCTTTGTG
ATCCACTC-TTTTGATGCATACGCA-TTGATTTTGTGGCCC-ATTGAGTG-TTGCTTGGT
CTCATGGATATGGAACCTGGTGTGGGCATGG-AA-TC--TTAATGGTTCCTTGTTTGCCC
AA-------C-TTT-AGC-TTTTCTAAA--ACGAT-------------------------
-------------------T-G-TCTa---------------------------------
------------------------------------------------------------
------------
>Helichrysum_fontanesii_950769_3
GTGCATTCTGTAG--TCATTATGGC-TGTTGGTAGCTTGCTTGG-CAA-TTGA---GCTT
GGTGGGTTGCTACTGGTG-TGGTG-TCTAC-GGGG-ATGTA-TATCGTAAA-GGTGCATG
AGTGGTGTTTGGTTTGTTACGGGTGGTTGGCTCTTTGCTTGCGCAACAACTTCTACCTG-
TCATTCCTCTTCAGTCTTGTGTCAATGCTT-------CTATTGCATTGAATGCACGGTGG
GTTTCTTGTGTTGCATGCCTAA-TTAATGGTATCGT--TTGATG--AAT-T-GGTATTTC
TTTCGTCTTGTGTCGCCT-----AAGCGATGTGAGATGAACC-TTGAAGCAGCCTTTGTG
ATCCACTC-TTTTGATGCATACGCA-TTGATTTTGTGGCCC-ATTGAGTG-TTGCTTGGT
CTCATGGATATGGAACCTGGTGTGGGCATGG-AA-TC--TTAATGGTTCCTTGTTTGCCC
AA-------C-TTT-AGC-TTTTCTAAA--ACGAT-------------------------
-------------------T-G-TCTa---------------------------------
------------------------------------------------------------
------------
>Helichrysum_fontanesii_950769_4
GTGCATTCTGTAG--TCATTATGGC-TGTTGGTAGCTTGCTTGG-CAA-TTGA---GCTT
GGTGGGTTGCTACTGGTG-TGGTG-TCTAC-GGGG-ATGTA-TATCGTAAA-GGTGCATG
AGTGGTGTTTGGTTTGTTACGGGTGGTTGGCTCTTTGCTTGCGCAACAACTTCTACCTG-
TCATTCCTCTTCAGTCTTGTGTCAATGCTT-------CTATTGCATTGAATGCACGGTGG
GTTTCTTGTGTTGCATGCCTAA-TTAATGGTATCGT--TTGATG--AAT-T-GGTATTTC
TTTCGTCTTGTGTCGCCT-----AAGCGATGTGAGATGAACC-TTGAAGCAGCCTTTGTG
ATCCACTC-TTTTGATGCATACGCA-TTGATTTTGTGGCCC-ATTGAGTG-TTGCTTGGT
CTCATGGATATGGAACCTGGTGTGGGCATGG-AA-TC--TTAATGGTTCCTTGTTTGCCC
AA-------C-TTT-AGC-TTTTCTAAA--ACGAT-------------------------
-------------------T-G-TCTa---------------------------------
------------------------------------------------------------
------------
>Helichrysum_stoechas_Saez_s_n_
GTGCATTCTGTAG--TCATTATGGC-TGTTGGTAGCTTGCTTGG-CAA-TTGA---GCTT
GGTGGGTTGCTACTGGTG-TGGTG-TCTAC-GGGG-ATGTA-TATCGTAAA-GGTGCATG
AGTGGTGTTTGGTTTGTTACGGGTGGTTGGCTCTTTGCTTGCGCAACAACTTCTACCTG-
TCATTCCTCTTCAGTCTTGTGTCAATGCTT-------CTATTGCATTGAATGCACGGTGG
GTTTCTTGTGTTGCATGCCTAA-TTAATGGTATCGT--TTGATG--AAT-T-GGTATTTC
TTTCGTCTTGTGTCGCCT-----AAGCGATGTGAGATGAACC-TTGAAGCAGCCTTTGTG
ATCCACTC-TTTTGATGCATACGCA-TTGATTTTGTGGCCC-ATTGAGTG-TTGCTTGGT
CTCATGGATATGGAACCTGGTGTGGGCATGG-AA-TC--TTAATGGTTCCTTGTTTGCCC
AA-------C-TTT-AGC-TTTTCTAAA--ACGAT-------------------------
-------------------T-G-TCTN---------------------------------
------------------------------------------------------------
------------
>Helichrysum_fontanesii_20093_1
GTGCATTCTGTAG--TCATTATGGC-TGTTGGTAGCTTGCTTGG-CAA-TTGA---GCTT
GGTGGGTTGCTACTGGTG-TGGTG-TCTAC-GGGG-ATGTA-TATCGTAAA-GGTGCATG
AGTGGTGTTTGGTTTGTTACGGGTGGTTGGCTCTTTGCTTGCGCAACAACTTCTACCTG-
TCATTCCTCTTCAGTCTTGTGTCAATGCTT-------CTATTGCATTGAATGCACGGTGG
GTTTCTTGTGTTGCATGCCTAA-TTAATGGTATCGT--TTGATG--AAT-T-GGTATTTC
TTTCGTCTTGTGTCGCCT-----AAGCGATGTGAGATGAACC-TTGAAGCAGCCTTTGTG
ATCCACTC-TTTTGATGCATACGCA-TTGATTTTGTGGCCC-ATTGAGTG-TTGCTTGGT
CTCATGGATATGGAACCTGGTGTGGGCATGG-AA-TC--TTAATGGTTCCTTGTTTGCCC
AA-------C-TTT-AGC-TTTTCTAAA--ACGAT-------------------------
-------------------T-G-TCTT---------------------------------
------------------------------------------------------------
------------
>Helichrysum_fontanesii_20093_2
GTGCATTCTGTAG--TCATTATGGC-TGTTGGTAGCTTGCTTGG-CAA-TTGA---GCTT
GGTGGGTTGCTACTGGTG-TGGTG-TCTAC-GGGG-ATGTA-TATCGTAAA-GGTGCATG
AGTGGTGTTTGGTTTGTTACGGGTGGTTGGCTCTTTGCTTGCGCAACAACTTCTACCTG-
TCATTCCTCTTCAGTCTTGTGTCAATGCTT-------CTATTGCATTGAATGCACGGTGG
GTTTCTTGTGTTGCATGCCTAA-TTAATGGTATCGT--TTGATG--AAT-T-GGTATTTC
TTTCGTCTTGTGTCGCCT-----AAGCGATGTGAGATGAACC-TTGAAGCAGCCTTTGTG
ATCCACTC-TTTTGATGCATACGCA-TTGATTTTGTGGCCC-ATTGAGTG-TTGCTTGGT
CTCATGGATATGGAACCTGGTGTGGGCATGG-AA-TC--TTAATGGTTCCTTGTTTGCCC
AA-------C-TTT-AGC-TTTTCTAAA--ACGAT-------------------------
-------------------T-G-TCTT---------------------------------
------------------------------------------------------------
------------
>Helichrysum_fontanesii_20093_7
GTGCATTCTGTAG--TCATTATGGC-TGTTGGTAGCTTGCTTGG-CAA-TTGA---GCTT
GGTGGGTTGCTACTGGTG-TGGTG-TCTAC-GGGG-ATGTA-TATCGTAAA-GGTGCATG
AGTGGTGTTTGGTTTGTTACGGGTGGTTGGCTCTTTGCTTGCGCAACAACTTCTACCTG-
TCATTCCTCTTCAGTCTTGTGTCAATGCTT-------CTATTGCATTGAATGCACGGTGG
GTTTCTTGTGTTGCATGCCTAA-TTAATGGTATCGT--TTGATG--AAT-T-GGTATTTC
TTTCGTCTTGTGTCGCCT-----AAGCGATGTGAGATGAACC-TTGAAGCAGCCTTTGTG
ATCCACTC-TTTTGATGCATACGCA-TTGATTTTGTGGCCC-ATTGAGTG-TTGCTTGGT
CTCATGGATATGGAACCTGGTGTGGGCATGG-AA-TC--TTAATGGTTCCTTGTTTGCCC
AA-------C-TTT-AGC-TTTTCTAAA--ACGAT-------------------------
-------------------T-G-TCTT---------------------------------
------------------------------------------------------------
------------
>Helichrysum_fontanesii_20093_8
GTGCATTCTGTAG--TCATTATGGC-TGTTGGTAGCTTGCTTGG-CAA-TTGA---GCTT
GGTGGGTTGCTACTGGTG-TGGTG-TCTAC-GGGG-ATGTA-TATCGTAAA-GGTGCATG
AGTGGTGTTTGGTTTGTTACGGGTGGTTGGCTCTTTGCTTGCGCAACAACTTCTACCTG-
TCATTCCTCTTCAGTCTTGTGTCAATGCTT-------CTATTGCATTGAATGCACGGTGG
GTTTCTTGTGTTGCATGCCTAA-TTAATGGTATCGT--TTGATG--AAT-T-GGTATTTC
TTTCGTCTTGTGTCGCCT-----AAGCGATGTGAGATGAACC-TTGAAGCAGCCTTTGTG
ATCCACTC-TTTTGATGCATACGCA-TTGATTTTGTGGCCC-ATTGAGTG-TTGCTTGGT
CTCATGGATATGGAACCTGGTGTGGGCATGG-AA-TC--TTAATGGTTCCTTGTTTGCCC
AA-------C-TTT-AGC-TTTTCTAAA--ACGAT-------------------------
-------------------T-G-TCTT---------------------------------
------------------------------------------------------------
------------
>Helichrysum_fontanesii_20093_9
GTGCATTCTGTAG--TCATTATGGC-TGTTGGTAGCTTGCTTGG-CAA-TTGA---GCTT
GGTGGGTTGCTACTGGTG-TGGTG-TCTAC-GGGG-ATGTA-TATCGTAAA-GGTGCATG
AGTGGTGTTTGGTTTGTTACGGGTGGTTGGCTCTTTGCTTGCGCAACAACTTCTACCTG-
TCATTCCTCTTCAGTCTTGTGTCAATGCTT-------CTATTGCATTGAATGCACGGTGG
GTTTCTTGTGTTGCATGCCTAA-TTAATGGTATCGT--TTGATG--AAT-T-GGTATTTC
TTTCGTCTTGTGTCGCCT-----AAGCGATGTGAGATGAACC-TTGAAGCAGCCTTTGTG
ATCCACTC-TTTTGATGCATACGCA-TTGATTTTGTGGCCC-ATTGAGTG-TTGCTTGGT
CTCATGGATATGGAACCTGGTGTGGGCATGG-AA-TC--TTAATGGTTCCTTGTTTGCCC
AA-------C-TTT-AGC-TTTTCTAAA--ACGAT-------------------------
-------------------T-G-TCTT---------------------------------
------------------------------------------------------------
------------
>Helichrysum_fontanesii_2220_1
GTGCATTCTGTAG--TCATTATGGC-TGTTGGTAGCTTGCTTGG-CAA-TTGA---GCTT
GGTGGGTTGCTACTGGTG-TGGTG-TCTAC-GGGG-ATGTA-TATCGTAAA-GGTGCATG
AGTGGTGTTTGGTTTGTTACGGGTGGTTGGCTCTTTGCTTGCGCAACAACTTCTACCTG-
TCATTCCTCTTCAGTCTTGTGTCAATGCTT-------CTATTGCATTGAATGCACGGTGG
GTTTCTTGTGTTGCATGCCTAA-TTAATGGTATCGT--TTGATG--AAT-T-GGTATTTC
TTTCGTCTTGTGTCGCCT-----AAGCGATGTGAGATGAACC-TTGAAGCAGCCTTTGTG
ATCCACTC-TTTTGATGCATACGCA-TTGATTTTGTGGCCC-ATTGAGTG-TTGCTTGGT
CTCATGGATATGGAACCTGGTGTGGGCATGG-AA-TC--TTAATGGTTCCTTGTTTGCCC
AA-------C-TTT-AGC-TTTTCTAAA--ACGAT-------------------------
-------------------T-G-TCTT---------------------------------
------------------------------------------------------------
------------
>Helichrysum_fontanesii_9_1
GTGCATTCTGTAG--TCATTATGGC-TGTTGGTAGCTTGCTTGG-CAA-TTGA---GCTT
GGTGGGTTGCTACTGGTG-TGGTG-TCTAC-GGGG-ATGTA-TATCGTAAA-GGTGCATG
AGTGGTGTTTGGTTTGTTACGGGTGGTTGGCTCTTTGCTTGCGCAACAACTTCTACCTG-
TCATTCCTCTTCAGTCTTGTGTCAATGCTT-------CTATTGCATTGAATGCACGGTGG
GTTTCTTGTGTTGCATGCCTAA-TTAATGGTATCGT--TTGATG--AAT-T-GGTATTTC
TTTCGTCTTGTGTCGCCT-----AAGCGATGTGAGATGAACC-TTGAAGCAGCCTTTGTG
ATCCACTC-TTTTGATGCATACGCA-TTGATTTTGTGGCCC-ATTGAGTG-TTGCTTGGT
CTCATGGATATGGAACCTGGTGTGGGCATGG-AA-TC--TTAATGGTTCCTTGTTTGCCC
AA-------C-TTT-AGC-TTTTCTAAA--ACGAT-------------------------
-------------------T-G-TCTT---------------------------------
------------------------------------------------------------
------------
>Helichrysum_fontanesii_9_5
GTGCATTCTGTAG--TCATTATGGC-TGTTGGTAGCTTGCTTGG-CAA-TTGA---GCTT
GGTGGGTTGCTACTGGTG-TGGTG-TCTAC-GGGG-ATGTA-TATCGTAAA-GGTGCATG
AGTGGTGTTTGGTTTGTTACGGGTGGTTGGCTCTTTGCTTGCGCAACAACTTCTACCTG-
TCATTCCTCTTCAGTCTTGTGTCAATGCTT-------CTATTGCATTGAATGCACGGTGG
GTTTCTTGTGTTGCATGCCTAA-TTAATGGTATCGT--TTGATG--AAT-T-GGTATTTC
TTTCGTCTTGTGTCGCCT-----AAGCGATGTGAGATGAACC-TTGAAGCAGCCTTTGTG
ATCCACTC-TTTTGATGCATACGCA-TTGATTTTGTGGCCC-ATTGAGTG-TTGCTTGGT
CTCATGGATATGGAACCTGGTGTGGGCATGG-AA-TC--TTAATGGTTCCTTGTTTGCCC
AA-------C-TTT-AGC-TTTTCTAAA--ACGAT-------------------------
-------------------T-G-TCTT---------------------------------
------------------------------------------------------------
------------
>Helichrysum_fontanesii_9_7
GTGCATTCTGTAG--TCATTATGGC-TGTTGGTAGCTTGCTTGG-CAA-TTGA---GCTT
GGTGGGTTGCTACTGGTG-TGGTG-TCTAC-GGGG-ATGTA-TATCGTAAA-GGTGCATG
AGTGGTGTTTGGTTTGTTACGGGTGGTTGGCTCTTTGCTTGCGCAACAACTTCTACCTG-
TCATTCCTCTTCAGTCTTGTGTCAATGCTT-------CTATTGCATTGAATGCACGGTGG
GTTTCTTGTGTTGCATGCCTAA-TTAATGGTATCGT--TTGATG--AAT-T-GGTATTTC
TTTCGTCTTGTGTCGCCT-----AAGCGATGTGAGATGAACC-TTGAAGCAGCCTTTGTG
ATCCACTC-TTTTGATGCATACGCA-TTGATTTTGTGGCCC-ATTGAGTG-TTGCTTGGT
CTCATGGATATGGAACCTGGTGTGGGCATGG-AA-TC--TTAATGGTTCCTTGTTTGCCC
AA-------C-TTT-AGC-TTTTCTAAA--ACGAT-------------------------
-------------------T-G-TCTT---------------------------------
------------------------------------------------------------
------------
>Helichrysum_fontanesii_9_8
GTGCATTCTGTAG--TCATTATGGC-TGTTGGTAGCTTGCTTGG-CAA-TTGA---GCTT
GGTGGGTTGCTACTGGTG-TGGTG-TCTAC-GGGG-ATGTA-TATCGTAAA-GGTGCATG
AGTGGTGTTTGGTTTGTTACGGGTGGTTGGCTCTTTGCTTGCGCAACAACTTCTACCTG-
TCATTCCTCTTCAGTCTTGTGTCAATGCTT-------CTATTGCATTGAATGCACGGTGG
GTTTCTTGTGTTGCATGCCTAA-TTAATGGTATCGT--TTGATG--AAT-T-GGTATTTC
TTTCGTCTTGTGTCGCCT-----AAGCGATGTGAGATGAACC-TTGAAGCAGCCTTTGTG
ATCCACTC-TTTTGATGCATACGCA-TTGATTTTGTGGCCC-ATTGAGTG-TTGCTTGGT
CTCATGGATATGGAACCTGGTGTGGGCATGG-AA-TC--TTAATGGTTCCTTGTTTGCCC
AA-------C-TTT-AGC-TTTTCTAAA--ACGAT-------------------------
-------------------T-G-TCTT---------------------------------
------------------------------------------------------------
------------
>Helichrysum_fontanesii_9_9
GTGCATTCTGTAG--TCATTATGGC-TGTTGGTAGCTTGCTTGG-CAA-TTGA---GCTT
GGTGGGTTGCTACTGGTG-TGGTG-TCTAC-GGGG-ATGTA-TATCGTAAA-GGTGCATG
AGTGGTGTTTGGTTTGTTACGGGTGGTTGGCTCTTTGCTTGCGCAACAACTTCTACCTG-
TCATTCCTCTTCAGTCTTGTGTCAATGCTT-------CTATTGCATTGAATGCACGGTGG
GTTTCTTGTGTTGCATGCCTAA-TTAATGGTATCGT--TTGATG--AAT-T-GGTATTTC
TTTCGTCTTGTGTCGCCT-----AAGCGATGTGAGATGAACC-TTGAAGCAGCCTTTGTG
ATCCACTC-TTTTGATGCATACGCA-TTGATTTTGTGGCCC-ATTGAGTG-TTGCTTGGT
CTCATGGATATGGAACCTGGTGTGGGCATGG-AA-TC--TTAATGGTTCCTTGTTTGCCC
AA-------C-TTT-AGC-TTTTCTAAA--ACGAT-------------------------
-------------------T-G-TCTT---------------------------------
------------------------------------------------------------
------------
>Helichrysum_fontanesii_2245_4
GTGCATTCTGTAG--TCATTATGGC-TGTTGGTAGCTTGCTTGG-CAA-TTGA---GCTT
GGTGGGTTGCTACTGGTG-TGGTG-TCTAC-GGGR-ATGTA-TATCGTAAA-GGTGCATG
AGTGGTGTTTGGTTTGTTACGGGTGGTTGGCTCTTTGCTTGCGCAACAACTTCTACCTG-
TCATTCCTCTTCAGTCTTGTGTCAATGCTT-------CTATTGCATTGAATGCACGGTGG
GTTTCTTGTGTTGCATGCCTAA-TTAATGGTATCGT--TTGATG--AAT-T-GGTATTTC
TTTCGTCTTGTGTCGCCT-----AAGCGATGTGAGATGAACC-TTGAAGCAGCCTTTGTG
ATCCACTC-TTTTGATGCATACGCA-TTGATTTTGTGGCCC-ATTGAGTG-TTGCTTGGT
CTCATGGATATGGAACCTGGTGTGGGCATGG-AA-TC--TTAATGGTTCCTTGTTTGCCC
AA-------C-TTT-AGC-TTTTCTAAA--ACGAT-------------------------
-------------------T-G-TCTa---------------------------------
------------------------------------------------------------
------------
>Helichrysum_fontanesii_2256_7
GTGCATTCTGTAG--TCATTATGGC-TGTTGGTAGCTTGCTTGG-CAA-TTGA---GCTT
GGTGGGTTGCTACTGGTG-TGGTG-TCTAC-GGGG-ATGTA-TATCGTAAA-GGTGCATG
AGTGGTGTTTGGTTTGTTACGGGTGGTTGGCTCTTTGCTTGCGCAACAACTTCTACCTG-
TCATTCCTCTTCAGTCTTGTGTCAATGCTT-------CTATTGCATTGAATGCACGGTGG
GTTTCTTGTGTTGCATGCCTAA-TTAAYGGTATCGT--TTGATG--AAT-T-GGTATTTC
TTTCGTCTTGTGTCGCCT-----AAGCGATGTGAGATGAACC-TTGAAGCAGCCTTTGTG
ATCCACTC-TTTTGATGCATACGCA-TTGATTTTGTGGCCC-ATTGAGTG-TTGCTTGGT
CTCATGGATATGGAACCTGGTGTGGGCATGG-AA-TC--TTAATGGTTCCTTGTTTGCCC
AA-------C-TTT-AGC-TTTTCTAAA--ACGAT-------------------------
-------------------T-G-TCTa---------------------------------
------------------------------------------------------------
------------
>Helichrysum_fontanesii_2256_8
GTGCATTCTGTAG--TCATTATGGC-TGTTGGTAGCTTGCTTGG-CAA-TTGA---GCTT
GGTGGGTTGCTACTGGTG-TGGTG-TCTAC-GGGG-ATGTA-TATCGTAAA-GGTGCATG
AGTGGTGTTTGGTTTGTTACGGGTGGTTGGCTCTTTGCTTGCGCAACAACTTCTACCTG-
TCATTCCTCTTCAGTCTTGTGTCAATGCTT-------CTATTGCATTGAATGCACGGTGG
GTTTCTTGTGTTGCATGCCTAA-TTAACGGTATCGT--TTGATG--AAT-T-GGTATTTC
TTTCGTCTTGTGTCGCCT-----AAGCGATGTGAGATGAACC-TTGAAGCAGCCTTTGTG
ATCCACTC-TTTTGATGCATACGCA-TTGATTTTGTGGCCC-ATTGAGTG-TTGCTTGGT
CTCATGGATATGGAACCTGGTGTGGGCATGG-AA-TC--TTAATGGTTCCTTGTTTGCCC
AA-------C-TTT-AGC-TTTTCTAAA--ACGAT-------------------------
-------------------T-G-TCTa---------------------------------
------------------------------------------------------------
------------
>Helichrysum_fontanesii_2
GTGCATTCTGTAG--TCATTATGGC-TGTTGGTAGCTTGCTTGG-CAA-TTGA---GCTT
GGTGGGCTGCTACTGGTG-TGGTG-TCTAC-GGGG-ATGTA-TATCGTAAA-GGTGCATG
AGTGGTGTTTGGTTTGTTACGGGTGGTTGGCTCTTTGCTTGCGCAACAACTTCTACCTG-
TCATTCCTCTTCAGTCTTGTGTCAATGCTT-------CTATTGCATTGAATGCACGGTGG
GTTTCTTGTGTTGCATGCCTAA-TTAATGGTATCGT--TTGATG--AAT-T-GGTATTTC
TTTCGTCTTGTGTCGCCT-----AAGCGATGTGAGATGAACC-TTGAAGCAGCCTTTGTG
ATCCACTC-TTTTGATGCATACGCA-TTGATTTTGTGGCCC-ATTGAGTG-TTGCTTGGT
CTCATGGATATGGAACCTGGTGTGGGCATGG-AA-TC--TTAATGGTTCCTTGTTTGTCC
AA-------C-TTT-AGC-TTTTCTAAA--ACGAT-------------------------
-------------------T-G-TCTN---------------------------------
------------------------------------------------------------
------------
>Helichrysum_fontanesii_3
GTGCATTCTGTAG--TCATTATGGC-TGTTGGTAGCTTGCTTGG-CAA-TTGA---GCTT
GGTGGGCTGCTACTGGTG-TGGTG-TCTAC-GGGG-ATGTA-TATCGTAAA-GGTGCATG
AGTGGTGTTTGGTTTGTTACGGGTGGTTGGCTCTTTGCTTGCGCAACAACTTCTACCTG-
TCATTCCTCTTCAGTCTTGTGTCAATGCTT-------CTATTGCATTGAATGCACGGTGG
GTTTCTTGTGTTGCATGCCTAA-TTAATGGTATCGT--TTGATG--AAT-T-GGTATTTC
TTTCGTCTTGTGTCGCCT-----AAGCGATGTGAGATGAACC-TTGAAGCAGCCTTTGTG
ATCCACTC-TTTTGATGCATACGCA-TTGATTTTGTGGCCC-ATTGAGTG-TTGCTTGGT
CTCATGGATATGGAACCTGGTGTGGGCATGG-AA-TC--TTAATGGTTCCTTGTTTGTCC
AA-------C-TTT-AGC-TTTTCTAAA--ACGAT-------------------------
-------------------T-G-TCTN---------------------------------
------------------------------------------------------------
------------
>Helichrysum_fontanesii_4
GTGCATTCTGTAG--TCATTATGGC-TGTTGGTAGCTTGCTTGG-CAA-TTGA---GCTT
GGTGGGCTGCTACTGGTG-TGGTG-TCTAC-GGGG-ATGTA-TATCGTAAA-GGTGCATG
AGTGGTGTTTGGTTTGTTACGGGTGGTTGGCTCTTTGCTTGCGCAACAACTTCTACCTG-
TCATTCCTCTTCAGTCTTGTGTCAATGCTT-------CTATTGCATTGAATGCACGGTGG
GTTTCTTGTGTTGCATGCCTAA-TTAATGGTATCGT--TTGATG--AAT-T-GGTATTTC
TTTCGTCTTGTGTCGCCT-----AAGCGATGTGAGATGAACC-TTGAAGCAGCCTTTGTG
ATCCACTC-TTTTGATGCATACGCA-TTGATTTTGTGGCCC-ATTGAGTG-TTGCTTGGT
CTCATGGATATGGAACCTGGTGTGGGCATGG-AA-TC--TTAATGGTTCCTTGTTTGTCC
AA-------C-TTT-AGC-TTTTCTAAA--ACGAT-------------------------
-------------------T-G-TCTa---------------------------------
------------------------------------------------------------
------------
>Helichrysum_fontanesii_5
GTGCATTCTGTAG--TCATTATGGC-TGTTGGTAGCTTGCTTGG-CAA-TTGA---GCTT
GGTGGGCTGCTACTGGTG-TGGTG-TCTAC-GGGG-ATGTA-TATCGTAAA-GGTGCATG
AGTGGTGTTTGGTTTGTTACGGGTGGTTGGCTCTTTGCTTGCGCAACAACTTCTACCTG-
TCATTCCTCTTCAGTCTTGTGTCAATGCTT-------CTATTGCATTGAATGCACGGTGG
GTTTCTTGTGTTGCATGCCTAA-TTAATGGTATCGT--TTGATG--AAT-T-GGTATTTC
TTTCGTCTTGTGTCGCCT-----AAGCGATGTGAGATGAACC-TTGAAGCAGCCTTTGTG
ATCCACTC-TTTTGATGCATACGCA-TTGATTTTGTGGCCC-ATTGAGTG-TTGCTTGGT
CTCATGGATATGGAACCTGGTGTGGGCATGG-AA-TC--TTAATGGTTCCTTGTTTGTCC
AA-------C-TTT-AGC-TTTTCTAAA--ACGAT-------------------------
-------------------T-G-TCTa---------------------------------
------------------------------------------------------------
------------
>Helichrysum_fontanesii_5_10
GTGCATTCTGTAG--TCATTATGGC-TGTTGGTAGCTTGCTTGG-CAA-TTGA---GCTT
GGTGGGCTGCTACTGGTG-TGGTG-TCTAC-GGGG-ATGTA-TATCGTAAA-GGTGCATG
AGTGGTGTTTGGTTTGTTACGGGTGGTTGGCTCTTTGCTTGCGCAACAACTTCTACCTG-
TCATTCCTCTTCAGTCTTGTGTCAATGCTT-------CTATTGCATTGAATGCACGGTGG
GTTTCTTGTGTTGCATGCCTAA-TTAATGGTATCGT--TTGATG--AAT-T-GGTATTTC
TTTCGTCTTGTGTCGCCT-----AAGCGATGTGAGATGAACC-TTGAAGCAGCCTTTGTG
ATCCACTC-TTTTGATGCATACGCA-TTGATTTTGTGGCCC-ATTGAGTG-TTGCTTGGT
CTCATGGATATGGAACCTGGTGTGGGCATGG-AA-TC--TTAATGGTTCCTTGTTTGTCC
AA-------C-TTT-AGC-TTTTCTAAA--ACGAT-------------------------
-------------------T-G-TCTT---------------------------------
------------------------------------------------------------
------------
>Helichrysum_fontanesii_5_16
GTGCATTCTGTAG--TCATTATGGC-TGTTGGTAGCTTGCTTGG-CAA-TTGA---GCTT
GGTGGGCTGCTACTGGTG-TGGTG-TCTAC-GGGG-ATGTA-TATCGTAAA-GGTGCATG
AGTGGTGTTTGGTTTGTTACGGGTGGTTGGCTCTTTGCTTGCGCAACAACTTCTACCTG-
TCATTCCTCTTCAGTCTTGTGTCAATGCTT-------CTATTGCATTGAATGCACGGTGG
GTTTCTTGTGTTGCATGCCTAA-TTAATGGTATCGT--TTGATG--AAT-T-GGTATTTC
TTTCGTCTTGTGTCGCCT-----AAGCGATGTGAGATGAACC-TTGAAGCAGCCTTTGTG
ATCCACTC-TTTTGATGCATACGCA-TTGATTTTGTGGCCC-ATTGAGTG-TTGCTTGGT
CTCATGGATATGGAACCTGGTGTGGGCATGG-AA-TC--TTAATGGTTCCTTGTTTGTCC
AA-------C-TTT-AGC-TTTTCTAAA--ACGAT-------------------------
-------------------T-G-TCTT---------------------------------
------------------------------------------------------------
------------
>Helichrysum_fontanesii_2244_3
GTGCATTCTGTAG--TCATTATGGC-TGTTGGTAGCTTGCTTGG-CAA-TTGA---GCTT
GGTGGGTTGCTACTGGTG-TGRTG-TCTAC-GGGG-ATGTA-TATCGTAAA-GGTGCATG
AGTGGTGTTTGGTTTGTTACGGGTGGTTGGCTCTTTGCTTGCGCAACAACTTCTACCTG-
TCATTCCTCTTCAGTCTTGTGTCAATGCTT-------CTATTGCATTGAATGCACGGTGG
GTTTCTTGTGTTGCATGCCTAA-TTAATGGTATCGT--TTGATG--AAT-T-GGTATTTC
TTTCGTCTTGTGTCGCCT-----AAGCGATGTGAGATGAACC-TTGAAGCAGCCTTTGTG
ATCCACTC-TTTTGATGCATACGCA-TTGATTTTGTGGCCC-ATTGAGTG-TTGCTTGGT
CTCATGGATATGGAACCTGGTGTGGGCATGG-AA-TC--TTAATGGTTCCTTGTTTGTCC
AA-------C-TTT-AGC-TTTTCTAAA--ACGAT-------------------------
-------------------T-G-TCTa---------------------------------
------------------------------------------------------------
------------
>Helichrysum_fontanesii_2245_1
GTGCATTCTGTAG--TCATTATGGC-TGTTGGTAGCTTGCTTGG-CAA-TTGA---GCTT
GGTGGGTTGCTACTGGTG-TGGTG-TCTAC-GGGG-ATGTA-TATCGTAAA-GGTGCATG
AGTGGTGTTTGGTTTGTTACGGGTGGTTGGCTCTTTGCTTGCGCAACAACTTCTACCTG-
TCATTCCTCTTCAGTCTTGTGTCAATGCTT-------CTATTGCATTGAATGCACGGTGG
GTTTCTTGTGTTGCATGCCTAA-TTAATGGTATCGT--TTGATG--AAT-T-GGTATTTC
TTTCGTCTTGTGTCGCCT-----AAGCGATGTGAGATGAACC-TTGAAGCAGCCTTTGTG
ATCCACTC-TTTTGATGCATACGCA-TTGATTTTGTGGCCC-ATTGAGTG-TTGCTTGGT
CTCATGGATATGGAACCTGGTGTGGGCATGG-AA-TC--TTAATGGTTCCTTGTTTGTCC
AA-------C-TTT-AGC-TTTTCTAAA--ACGAT-------------------------
-------------------T-G-TCTa---------------------------------
------------------------------------------------------------
------------
>Helichrysum_fontanesii_950761
GTGCATTCTGTAG--TCATTATGGC-TGTTGGTAGCTTGCTTGG-CAA-TTGA---GCTT
GGTGGGTTGCTACTGGTG-TGGTG-TCTAC-GGGG-ATGTA-TATCGTAAA-GGTGCATG
AGTGGTGTTTGGTTTGTTACGGGTGGTTGGCTCTTTGCTTGCGCAACAACTTCTACCTG-
TCATTCCTCTTCAGTCTTGTGTCAATGCTT-------CTATTGCATTGAATGCACGGTGG
GTTTCTTGTGTTGCATGCCTAA-TTAATGGTATCGT--TTGATG--AAT-T-GGTATTTC
TTTCGTCTTGTGTCGCCT-----AAGCGATGTGAGATGAACC-TTGAAGCAGCCTTTGTG
ATCCACTC-TTTTGATGCATACGCA-TTGATTTTGTGGCCC-ATTGAGTG-TTGCTTGGT
CTCATGGATATGGAACCTGGTGTGGGCATGG-AA-TC--TTAATGGTTCCTTGTTTGTCC
AA-------C-TTT-AGC-TTTTCTAAA--ACGAT-------------------------
-------------------T-G-TCTa---------------------------------
------------------------------------------------------------
------------
>Helichrysum_fontanesii_2256_6
GTGCATTCTGTAG--TCATTATGGC-TGTTGGTAGCTTGCTTGG-CAA-TTGA---GCTT
GGTGGGYTGCTACTGGTG-TGGTG-TCTAC-GGGG-ATGTA-TATCGTAAA-GGTGCATG
AGTGGTGTTTGGTTTGTTACGGGTGGTTGGCTCTTTGCTTGCGCAACAACTTCTACCTG-
TCATTCCTCTTCAGTCTTGTGTCAATGCTT-------CTATTGCATTGAATGCACGGTGG
GTTTCTTGTGTTGCATGCCTAA-TTAATGGTATCGT--TTGATG--AAT-T-GGTATTTC
TTTCGTCTTGTGTCGCCT-----AAGCGATGTGAGATGAACC-TTGAAGCAGCCTTTGTG
ATCCACTC-TTTTGATGCATACGCA-TTGATTTTGTGGCCC-ATTGAGTG-TTGCTTGGT
CTCATGGATATGGAACCTGGTGTGGGCATGG-AA-TC--TTAATGGTTCCTTGTTTGTCC
AA-------C-TTT-AGC-TTTTCTAAA--ACGAT-------------------------
-------------------T-G-TCTa---------------------------------
------------------------------------------------------------
------------
>Helichrysum_fontanesii_5_6
GTGCATTCTGTAG--TCATTATGGC-TGTTGGTAGCTTGCTTGG-CAA-TTGA---GCTT
GGTGGGYTGCTACTGGTG-TGGTG-TCTAC-GGGG-ATGTA-TATCGTAAA-GGTGCATG
AGTGGTGTTTGGTTTGTTACGGGTGGTTGGCTCTTTGCTTGCGCAACAACTTCTACCTG-
TCATTCCTCTTCAGTCTTGTGTCAATGCTT-------CTATTGCATTGAATGCACGGTGG
GTTTCTTGTGTTGCATGCCTAA-TTAATGGTATCGT--TTGATG--AAT-T-GGTATTTC
TTTCGTCTTGTGTCGCCT-----AAGCGATGTGAGATGAACC-TTGAAGCAGCCTTTGTG
ATCCACTC-TTTTGATGCATACGCA-TTGATTTTGTGGCCC-ATTGAGTG-TTGCTTGGT
CTCATGGATATGGAACCTGGTGTGGGCATGG-AA-TC--TTAATGGTTCCTTGTTTGTCC
AA-------C-TTT-AGC-TTTTCTAAA--ACGAY-------------------------
-------------------T-G-TCTT---------------------------------
------------------------------------------------------------
------------
>Helichrysum_valentinum_2271_5
GTGCATTCTGTAG--TCATTATGGC-TGTTGGTAGCTTGCTTGG-CAA-TTGA---GCTT
GGTGGGTTGCTACTGGTG-TGGTG-TCTAC-GGGG-ATGTA-TATCGTAAA-GGTGCATG
AGTGGTGTTTGGTTTGTTACGGGTGGTTGGCTCTTTGCTTGCGCAACAACTTCTACCTG-
TCATTCCTCTTCAGTCTTGTGTCAATGCTT-------CTATTGCATTGAATGCACGGTGG
GTTTCTTGTGTTGCATGCCTAA-TTAATGGTATCGT--TTGATG--AAT-T-GGTATTTC
TTTCGTCTTGTGTCGCCT-----AAGCGATGTGAGATGAACC-TTGAAGCAGCCTTTGTG
ATCCACTC-TTTTGATGCATACGCA-TTGATTTTGTGGCCC-ATTGAGTG-TTGCTTGGT
CTCATGGATATGGAACCTGGTGTGGGCATGG-AA-TC--TTAATGGTTCCTTGTTTGTCC
AA-------C-TTT-AGC-TTTTCTAAA--ACGAC-------------------------
-------------------T-G-TCTN---------------------------------
------------------------------------------------------------
------------
>Helichrysum_stoechas_6114
GTGCATTCTGTAG--TCATTATGGC-TGTTGGTAGCTTGCTTGG-CAA-TTGA---GCTT
GGTGGGTTGCTACTGGTG-TGGTG-TCTAC-GGGG-ATGTA-TATCGTAAA-GGTGCATG
AGTGGTGTTTGGTTTGTTACGGGTGGTTGGCTCTTTGCTTGCGCAACAACTTCTACCTG-
TCATTCCTCTTCAGTCTTGTGTCAATGCTT-------CTATTGCATTGAATGCACGGTGG
GTTTCTTGTGTTGCATGCCTAA-TTAATGGTATCGT--TTGATG--AAT-T-GGTATTTC
TTTCGTCTTGTGTCGCCT-----AAGCGATGTGAGATGAACC-TTGAAGCAGCCTTTGTG
ATCCACTC-TTTTGATGCATACGCA-TTGATTTTGTGGCCC-ATTGAGTG-TTGTTTGGT
CTCATGGATATGGAACCTGGTGTGGGCATGG-AA-TC--TTAATGGTTCCTTGTTTGTCC
AA-------C-TTT-AGC-TTTTCTAAA--ACGAC-------------------------
-------------------T-G-TCTT---------------------------------
------------------------------------------------------------
------------
>Helichrysum_valentinum_2271_2
GTGCATTCTGTAG--TCATTATGGC-TGTTGGTAGCTTGCTTGG-CAA-TTGA---GCTT
GGTGGGTTGCTACTGGTG-TGGTG-TCTAC-GGGG-ATGTA-TATCGTAAA-GGTGCATG
AGTGGTGTTTGGTTTGTTACGGGTGGTTGGCTCTTTGCTTGCGCAACAACTTCTACCTG-
TCATTCCTCTTCAGTCTTGTGTCAATGCTT-------CTATTGCATTGAATGCACGGTGG
GTTTCTTGTGTTGCATGCCTAA-TTAATGGTATCGT--TTGATG--AAT-T-GGTATTTC
TTTCGTCTTGTGTCGCCT-----AAGCGATGTGAGATGAACC-TTGAAGCAGCCTTTGTG
ATCCACTC-TTTTGATGCATACGCA-TTGATTTTGTGGCCC-ATTGAGTG-TTGTTTGGT
CTCATGGATATGGAACCTGGTGTGGGCATGG-AA-TC--TTAATGGTTCCTTGTTTGTCC
AA-------C-TTT-AGC-TTTTCTAAA--ACGAC-------------------------
-------------------T-G-TCTN---------------------------------
------------------------------------------------------------
------------
>Helichrysum_valentinum_2271_3
GTGCATTCTGTAG--TCATTATGGC-TGTTGGTAGCTTGCTTGG-CAA-TTGA---GCTT
GGTGGGTTGCTACTGGTG-TGGTG-TCTAC-GGGG-ATGTA-TATCGTAAA-GGTGCATG
AGTGGTGTTTGGTTTGTTACGGGTGGTTGGCTCTTTGCTTGCGCAACAACTTCTACCTG-
TCATTCCTCTTCAGTCTTGTGTCAATGCTT-------CTATTGCATTGAATGCACGGTGG
GTTTCTTGTGTTGCATGCCTAA-TTAATGGTATCGT--TTGATG--AAT-T-GGTATTTC
TTTCGTCTTGTGTCGCCT-----AAGCGATGTGAGATGAACC-TTGAAGCAGCCTTTGTG
ATCCACTC-TTTTGATGCATACGCA-TTGATTTTGTGGCCC-ATTGAGTG-TTGTTTGGT
CTCATGGATATGGAACCTGGTGTGGGCATGG-AA-TC--TTAATGGTTCCTTGTTTGTCC
AA-------C-TTT-AGC-TTTTCTAAA--ACGAC-------------------------
-------------------T-G-TCTN---------------------------------
------------------------------------------------------------
------------
>Helichrysum_valentinum_2291_1
GTGCATTCTGTAG--TCATTATGGC-TGTTGGTAGCTTGCTTGG-CAA-TTGA---GCTT
GGTGGGTTGCTACTGGTG-TGGTG-TCTAC-GGGG-ATGTA-TATCGTAAA-GGTGCATG
AGTGGTGTTTGGTTTGTTACGGGTGGTTGGCTCTTTGCTTGCGCAACAACTTCTACCTG-
TCATTCCTCTTCAGTCTTGTGTCAATGCTT-------CTATTGCATTGAATGCACGGTGG
GTTTCTTGTGTTGCATGCCTAA-TTAATGGTATCGT--TTGATG--AAT-T-GGTATTTC
TTTCGTCTTGTGTCGCCT-----AAGCGATGTGAGATGAACC-TTGAAGCAGCCTTTGTG
ATCCACTC-TTTTGATGCATACGCA-TTGATTTTGTGGCCC-ATTGAGTG-TTGTTTGGT
CTCATGGATATGGAACCTGGTGTGGGCATGG-AA-TC--TTAATGGTTCCTTGTTTGTCC
AA-------C-TTT-AGC-TTTTCTAAA--ACGAC-------------------------
-------------------T-G-TCTN---------------------------------
------------------------------------------------------------
------------
>Helichrysum_valentinum_2291_2
GTGCATTCTGTAG--TCATTATGGC-TGTTGGTAGCTTGCTTGG-CAA-TTGA---GCTT
GGTGGGTTGCTACTGGTG-TGGTG-TCTAC-GGGG-ATGTA-TATCGTAAA-GGTGCATG
AGTGGTGTTTGGTTTGTTACGGGTGGTTGGCTCTTTGCTTGCGCAACAACTTCTACCTG-
TCATTCCTCTTCAGTCTTGTGTCAATGCTT-------CTATTGCATTGAATGCACGGTGG
GTTTCTTGTGTTGCATGCCTAA-TTAATGGTATCGT--TTGATG--AAT-T-GGTATTTC
TTTCGTCTTGTGTCGCCT-----AAGCGATGTGAGATGAACC-TTGAAGCAGCCTTTGTG
ATCCACTC-TTTTGATGCATACGCA-TTGATTTTGTGGCCC-ATTGAGTG-TTGTTTGGT
CTCATGGATATGGAACCTGGTGTGGGCATGG-AA-TC--TTAATGGTTCCTTGTTTGTCC
AA-------C-TTT-AGC-TTTTCTAAA--ACGAC-------------------------
-------------------T-G-TCTN---------------------------------
------------------------------------------------------------
------------
>Helichrysum_valentinum_2291_4
GTGCATTCTGTAG--TCATTATGGC-TGTTGGTAGCTTGCTTGG-CAA-TTGA---GCTT
GGTGGGTTGCTACTGGTG-TGGTG-TCTAC-GGGG-ATGTA-TATCGTAAA-GGTGCATG
AGTGGTGTTTGGTTTGTTACGGGTGGTTGGCTCTTTGCTTGCGCAACAACTTCTACCTG-
TCATTCCTCTTCAGTCTTGTGTCAATGCTT-------CTATTGCATTGAATGCACGGTGG
GTTTCTTGTGTTGCATGCCTAA-TTAATGGTATCGT--TTGATG--AAT-T-GGTATTTC
TTTCGTCTTGTGTCGCCT-----AAGCGATGTGAGATGAACC-TTGAAGCAGCCTTTGTG
ATCCACTC-TTTTGATGCATACGCA-TTGATTTTGTGGCCC-ATTGAGTG-TTGTTTGGT
CTCATGGATATGGAACCTGGTGTGGGCATGG-AA-TC--TTAATGGTTCCTTGTTTGTCC
AA-------C-TTT-AGC-TTTTCTAAA--ACGAC-------------------------
-------------------T-G-TCTN---------------------------------
------------------------------------------------------------
------------
>Helichrysum_valentinum_2291_5
GTGCATTCTGTAG--TCATTATGGC-TGTTGGTAGCTTGCTTGG-CAA-TTGA---GCTT
GGTGGGTTGCTACTGGTG-TGGTG-TCTAC-GGGG-ATGTA-TATCGTAAA-GGTGCATG
AGTGGTGTTTGGTTTGTTACGGGTGGTTGGCTCTTTGCTTGCGCAACAACTTCTACCTG-
TCATTCCTCTTCAGTCTTGTGTCAATGCTT-------CTATTGCATTGAATGCACGGTGG
GTTTCTTGTGTTGCATGCCTAA-TTAATGGTATCGT--TTGATG--AAT-T-GGTATTTC
TTTCGTCTTGTGTCGCCT-----AAGCGATGTGAGATGAACC-TTGAAGCAGCCTTTGTG
ATCCACTC-TTTTGATGCATACGCA-TTGATTTTGTGGCCC-ATTGAGTG-TTGTTTGGT
CTCATGGATATGGAACCTGGTGTGGGCATGG-AA-TC--TTAATGGTTCCTTGTTTGTCC
AA-------C-TTT-AGC-TTTTCTAAA--ACGAC-------------------------
-------------------T-G-TCTN---------------------------------
------------------------------------------------------------
------------
>Helichrysum_valentinum_2292_2
GTGCATTCTGTAG--TCATTATGGC-TGTTGGTAGCTTGCTTGG-CAA-TTGA---GCTT
GGTGGGTTGCTACTGGTG-TGGTG-TCTAC-GGGG-ATGTA-TATCGTAAA-GGTGCATG
AGTGGTGTTTGGTTTGTTACGGGTGGTTGGCTCTTTGCTTGCGCAACAACTTCTACCTG-
TCATTCCTCTTCAGTCTTGTGTCAATGCTT-------CTATTGCATTGAATGCACGGTGG
GTTTCTTGTGTTGCATGCCTAA-TTAATGGTATCGT--TTGATG--AAT-T-GGTATTTC
TTTCGTCTTGTGTCGCCT-----AAGCGATGTGAGATGAACC-TTGAAGCAGCCTTTGTG
ATCCACTC-TTTTGATGCATACGCA-TTGATTTTGTGGCCC-ATTGAGTG-TTGTTTGGT
CTCATGGATATGGAACCTGGTGTGGGCATGG-AA-TC--TTAATGGTTCCTTGTTTGTCC
AA-------C-TTT-AGC-TTTTCTAAA--ACGAC-------------------------
-------------------T-G-TCTN---------------------------------
------------------------------------------------------------
------------
>Helichrysum_valentinum_2292_3
GTGCATTCTGTAG--TCATTATGGC-TGTTGGTAGCTTGCTTGG-CAA-TTGA---GCTT
GGTGGGTTGCTACTGGTG-TGGTG-TCTAC-GGGG-ATGTA-TATCGTAAA-GGTGCATG
AGTGGTGTTTGGTTTGTTACGGGTGGTTGGCTCTTTGCTTGCGCAACAACTTCTACCTG-
TCATTCCTCTTCAGTCTTGTGTCAATGCTT-------CTATTGCATTGAATGCACGGTGG
GTTTCTTGTGTTGCATGCCTAA-TTAATGGTATCGT--TTGATG--AAT-T-GGTATTTC
TTTCGTCTTGTGTCGCCT-----AAGCGATGTGAGATGAACC-TTGAAGCAGCCTTTGTG
ATCCACTC-TTTTGATGCATACGCA-TTGATTTTGTGGCCC-ATTGAGTG-TTGTTTGGT
CTCATGGATATGGAACCTGGTGTGGGCATGG-AA-TC--TTAATGGTTCCTTGTTTGTCC
AA-------C-TTT-AGC-TTTTCTAAA--ACGAC-------------------------
-------------------T-G-TCTN---------------------------------
------------------------------------------------------------
------------
>Helichrysum_valentinum_2292_5
GTGCATTCTGTAG--TCATTATGGC-TGTTGGTAGCTTGCTTGG-CAA-TTGA---GCTT
GGTGGGTTGCTACTGGTG-TGGTG-TCTAC-GGGG-ATGTA-TATCGTAAA-GGTGCATG
AGTGGTGTTTGGTTTGTTACGGGTGGTTGGCTCTTTGCTTGCGCAACAACTTCTACCTG-
TCATTCCTCTTCAGTCTTGTGTCAATGCTT-------CTATTGCATTGAATGCACGGTGG
GTTTCTTGTGTTGCATGCCTAA-TTAATGGTATCGT--TTGATG--AAT-T-GGTATTTC
TTTCGTCTTGTGTCGCCT-----AAGCGATGTGAGATGAACC-TTGAAGCAGCCTTTGTG
ATCCACTC-TTTTGATGCATACGCA-TTGATTTTGTGGCCC-ATTGAGTG-TTGTTTGGT
CTCATGGATATGGAACCTGGTGTGGGCATGG-AA-TC--TTAATGGTTCCTTGTTTGTCC
AA-------C-TTT-AGC-TTTTCTAAA--ACGAC-------------------------
-------------------T-G-TCTN---------------------------------
------------------------------------------------------------
------------
>Helichrysum_valentinum_2271_1
GTGCATTCTGTAG--TCATTATGGC-TGTTGGTAGCTTGCTTGG-CAA-TTGA---GCTT
GGTGGGTTGCTACTGGTG-TGGTG-TCTAC-GGGG-ATGTA-TATCGTAAA-GGTGCATG
AGTGGTGTTTGGTTTGTTACGGGTGGTTGGCTCTTTGCTTGCGCAACAACTTCTACCTG-
TCATTCCTCTTCAGTCTTGTGTCAATGCTT-------CTATTGCATTGAATGCACGGTGG
GTTTCTTGTGTTGCATGCCTAA-TTAATGGTATCGT--TTGATG--AAT-T-GGTATTTC
TTTCGTCTTGTGTCGCCT-----AAGCGATGTGAGATGAACC-TTGAAGCAGCCTTTGTG
ATCCACTC-TTTTGATGCATACGCA-TTGATTTTGTGGCCC-ATTGAGTG-TTGTTTGGT
CTCATGGATATGGAACCTGGTGTGGGCATGG-AA-TC--TTAATGGTTCCTTGTTTGTCC
AA-------C-TTT-AGC-TTTTCTAAA--ACGAY-------------------------
-------------------T-G-TCTN---------------------------------
------------------------------------------------------------
------------
>Helichrysum_valentinum_2291_3
GTGCATTCTGTAG--TCATTATGGC-TGTTGGTAGCTTGCTTGG-CAA-TTGA---GCTT
GGTGGGTTGCTACTGGTG-TGGTG-TCTAC-GGGG-ATGTA-TATCGTAAA-GGTGCATG
AGTGGTGTTTGGTTTGTTACGGGTGGTTGGCTCTTTGCTTGCGCAACAACTTCTACCTG-
TCATTCCTCTTCAGTCTTGTGTCAATGCTT-------CTATTGCATTGAATGCACGGTGG
GTTTCTTGTGTTGCATGCCTAA-TTAATGGTATCGT--TTGATG--AAT-T-GGTATTTC
TTTCGTCTTGTGTCGCCT-----AAGCGATGTGAGATGAACC-TTGAAGCAGCCTTTGTG
ATCCACTC-TTTTGATGCATACGCA-TTGATTTTGTGGCCC-ATTGAGTG-TTGTTTGGT
CTCATGGATATGGAACCTGGTGTGGGCATGG-AA-TC--TTAATGGTTCCTTGTTTGTCC
AA-------C-TTT-AGC-TTTTCTAAA--ACGAY-------------------------
-------------------T-G-TCTN---------------------------------
------------------------------------------------------------
------------
>Helichrysum_valentinum_2285
GTGCATTCTGTAG--TCATTATGGC-TGTTGGTAGCTTGCTTGG-CAA-TTGA---GCTT
GGTGGGTTGCTACTGGTG-TGGTG-TCTAC-GGGG-ATGTA-TATCGTAAA-GGTGCATG
AGTGGTGTTTGGTTTGTTACGGGTGGTTGGCTCTTTGCTTGCGCAACAACTTCTACCTG-
TCATTCCTCTTCAGTCTTGTGTCAATGCTT-------CTATTGCATTGAATGCACGGTGG
GTTTCTTGTGTTGCATGCCTAA-TTAATGGTATCGC--TTGATG--AAT-T-GGTATTTC
TTTCGTCTTGTGTCGCCT-----AAGCGATGTGAGATGAACC-TTGAAGCANCCTTTGTG
ATCCACTC-TTTTGATGCATACGCA-TTGATTTTGTGGCCC-ATTGAGTG-TTGTTTGGT
CTCATGGATATGGAACCTGGTGTGGGCATGG-AA-TC--TTAATGGTTCCTTGTTTGTCC
AA-------C-TTT-AGC-TTTTCTAAA--ACGAC-------------------------
-------------------T-G-TCTN---------------------------------
------------------------------------------------------------
------------
>Helichrysum_fontanesii_2220_2
GTGCATTCTGTAG--TCATTATGGC-TGTTGGTAGCTTGCTTGG-CAA-TTGA---GCTT
GGTGGGTTGCTACTGGTG-TGGTG-WCTAC-GGGG-ATGTA-TATCGTAAA-GGTGCATG
AGTGGTGTTTGGTTTGTTACGGGTGGTTGGCTCTTTGCTTGCGCAACAACTTCTACCTG-
TCATTCCTCTTCAGTCTTGTGTCAATGCTT-------CTATTGCATTGAATGCACGGTGG
GTTTCTTGTGTTGCATGCCTAA-TTAATGGTATCGT--TTGATG--AAT-T-GGTATTTC
TTTCGTCTTGTGTCGCCT-----AAGCGATGTGAGATGAACC-TTGAAGCAGCCTTTGTG
ATCCACTC-TTTTGATGCATACGCA-TTGATTTTGTGGCCC-ATTGAGTG-TTGCTTGGT
CTCATGGATATGGAACCTGGTGTGGGCATGG-AA-TC--TTAATGGTTCCTTGTTTGCCC
AA-------C-TTT-AGC-TTTTCTAAA--ACGAT-------------------------
-------------------T-G-TCTT---------------------------------
------------------------------------------------------------
------------
>Helichrysum_fontanesii_2220_6
GTGCATTCTGTAG--TCATTATGGC-TGTTGGTAGCTTGCTTGG-CAA-TTGA---GCTT
GGTGGGTTGCTACTGGTG-TGGTG-WCTAC-GGGG-ATGTA-TATCGTAAA-GGTGCATG
AGTGGTGTTTGGTTTGTTACGGGTGGTTGGCTCTTTGCTTGCGCAACAACTTCTACCTG-
TCATTCCTCTTCAGTCTTGTGTCAATGCTT-------CTATTGCATTGAATGCACGGTGG
GTTTCTTGTGTTGCATGCCTAA-TTAATGGTATCGT--TTGATG--AAT-T-GGTATTTC
TTTCGTCTTGTGTCGCCT-----AAGCGATGTGAGATGAACC-TTGAAGCAGCCTTTGTG
ATCCACTC-TTTTGATGCATACGCA-TTGATTTTGTGGCCC-ATTGAGTG-TTGCTTGGT
CTCATGGATATGGAACCTGGTGTGGGCATGG-AA-TC--TTAATGGTTCCTTGTTTGCCC
AA-------C-TTT-AGC-TTTTCTAAA--ACGAT-------------------------
-------------------T-G-TCTT---------------------------------
------------------------------------------------------------
------------
>Helichrysum_fontanesii_2220_3
GTGCATTCTGTAG--TCATTATGGC-TGTTGGTAGCTTGCTTGG-CAA-TTGA---GCTT
GGTGGGTTGCTACTGGTG-TGGTG-WCTAC-GGGG-ATGTA-TATCGTAAA-GGTGCATG
AGTGGTGTTTGGTTTGTTACGGGTGGTTGGCTCTTTGCTTGCGCAACAACTTCTACCTG-
TCATTCCTCTTCAGTCTTGTGTCAATGCTT-------CTATTGCATTGAATGCACGGTGG
GTTTCTTGTGTTGCATGCCTAA-TTAATGGTATCGT--TTGATG--AAT-T-GGTATTTC
TTTCGTCTTGTGTCGCCT-----AAGCGATGTGAGATGAACC-TTGAAGCAGCCTTTGTG
ATCCACTC-TTTTGATGCATACGCA-TTGATTTTGTGGCCC-ATTGAGTG-TTGCTTGGT
CTCATGGATATRGAACCTGGTGTGGGCATGG-AA-TC--TTAATGGTTCCTTGTTTGCCC
AA-------C-TTT-AGC-TTTTCTAAA--ACGAT-------------------------
-------------------T-G-TCTT---------------------------------
------------------------------------------------------------
------------
>Helichrysum_fontanesii_2298_1
GTGCATTCTGTAG--TCATTATGGC-TGTTGGTAGCTTGCTTGG-CAA-TTGA---GCTT
GGTGGGTTGCTACTGGTG-TGGTG-ACTAC-GGGG-ATGTA-TATCGTAAA-GGTGCATG
AGTGGTGTTTGGTTTGTTACGGGTGGTTGGCTCTTTGCTTGCGCAACAACTTCTACCTG-
TCATTCCTCTTCAGTCTTGTGTCAATGCTT-------CTATTGCATTGAATGCACGGTGG
GTTTCTTGTGTTGCATGCCTAA-TTAATGGTATCGT--TTGATG--AAT-T-GGTATTTC
TTTCGTCTTGTGTCGCCT-----AAGCGATGTGAGATGAACC-TTGAAGCAGCCTTTGTG
ATCCACTC-TTTTGATGCATACGCA-TTGATTTTGTGGCCC-ATTGAGTG-TTGCTTGGT
CTCATGGATATGGAACCTGGTGTGGGCATGG-AA-TC--TTAATGGTTCCTTGTTTGCCC
AA-------C-TTC-AGC-TTTTCTAAA--ACGAT-------------------------
-------------------T-G-TCTN---------------------------------
------------------------------------------------------------
------------
>Helichrysum_fontanesii_2298_2
GTGCATTCTGTAG--TCATTATGGC-TGTTGGTAGCTTGCTTGG-CAA-TTGA---GCTT
GGTGGGTTGCTACTGGTG-TGGTG-ACTAC-GGGG-ATGTA-TATCGTAAA-GGTGCATG
AGTGGTGTTTGGTTTGTTACGGGTGGTTGGCTCTTTGCTTGCGCAACAACTTCTACCTG-
TCATTCCTCTTCAGTCTTGTGTCAATGCTT-------CTATTGCATTGAATGCACGGTGG
GTTTCTTGTGTTGCATGCCTAA-TTAATGGTATCGT--TTGATG--AAT-T-GGTATTTC
TTTCGTCTTGTGTCGCCT-----AAGCGATGTGAGATGAACC-TTGAAGCAGCCTTTGTG
ATCCACTC-TTTTGATGCATACGCA-TTGATTTTGTGGCCC-ATTGAGTG-TTGCTTGGT
CTCATGGATATGGAACCTGGTGTGGGCATGG-AA-TC--TTAATGGTTCCTTGTTTGCCC
AA-------C-TTC-AGC-TTTTCTAAA--ACGAT-------------------------
-------------------T-G-TCTN---------------------------------
------------------------------------------------------------
------------
>Helichrysum_fontanesii_2298_5
GTGCATTCTGTAG--TCATTATGGC-TGTTGGTAGCTTGCTTGG-CAA-TTGA---GCTT
GGTGGGTTGCTACTGGTG-TGGTG-ACTAC-GGGG-ATGTA-TATCGTAAA-GGTGCATG
AGTGGTGTTTGGTTTGTTACGGGTGGTTGGCTCTTTGCTTGCGCAACAACTTCTACCTG-
TCATTCCTCTTCAGTCTTGTGTCAATGCTT-------CTATTGCATTGAATGCACGGTGG
GTTTCTTGTGTTGCATGCCTAA-TTAATGGTATCGT--TTGATG--AAT-T-GGTATTTC
TTTCGTCTTGTGTCGCCT-----AAGCGATGTGAGATGAACC-TTGAAGCAGCCTTTGTG
ATCCACTC-TTTTGATGCATACGCA-TTGATTTTGTGGCCC-ATTGAGTG-TTGCTTGGT
CTCATGGATATGGAACCTGGTGTGGGCATGG-AA-TC--TTAATGGTTCCTTGTTTGCCC
AA-------C-TTC-AGC-TTTTCTAAA--ACGAT-------------------------
-------------------T-G-TCTN---------------------------------
------------------------------------------------------------
------------
>Helichrysum_fontanesii_5_3.2
GTGCATTCTGTAG--TCATTATGGC-TGTTGGTAGCTTGCTTGG-CAA-TTGA---GCTT
GGTGGGTTGCTACTGGTG-TGGTG-ACTAC-GGGG-ATGTA-TATCGTAAA-GGTGCATG
AGTGGTGTTTGGTTTGTTACGGGTGGTTGGCTCTTTGCTTGCGCAACAACTTCTACCTG-
TCATTCCTCTTCAGTCTTGTGTCAATGCTT-------CTATTGCATTGAATGCACGGTGG
GTTTCTTGTGTTGCATGCCTAA-TTAATGGTATCGT--TTGATG--AAT-T-GGTATTTC
TTTCGTCTTGTGTCGCCT-----AAGCGATGTGAGATGAACC-TTGAAGCAGCCTTTGTG
ATCCACTC-TTTTGATGCATACGCA-TTGATTTTGTGGCCC-ATTGAGTG-TTGCTTGGT
CTCATGGATATGGAACCTGGTGTGGGCATGG-AA-TC--TTAATGGTTCCTTGTTTGCCC
AA-------C-TTT-AGC-TTTTCTAAA--ACGAT-------------------------
-------------------T-G-TCTT---------------------------------
------------------------------------------------------------
------------
>Helichrysum_fontanesii_4_16
GTGCATTCTGTAG--TCATTATGGC-TGTTGGTAGCTTGCTTGG-CAA-TTGA---GCTT
GGTGGGTTGCTACTGGTG-TGATG-TCTAC-GGGG-ATGTA-TATCGTAAA-GGTGCATG
AGTGGTGTTTGGTTTGTTACGGGTGGTTGGCTCTTTGCTTGCGCAACAACTTCTACCTG-
TCATTCCTCTTCAGTCTTGTGTCAATGCTT-------CTATTGCATTGAATGCACGGTGG
GTTTCTTGTGTTGCATGCCTAA-TTAATGGTATCGT--TTGATG--AAT-T-GGTATTTC
TTTCGTCTTGTGTCGCCT-----AAGCGATGTGAGATGAACC-TTGAAGCAGCCTTTGTG
ATCCACTC-TTTTGATGCATACGCA-TTGATTTTGTGGCCC-ATTGAGTG-TTGCTTGGT
CTCATGGATATGGAACCTGGTGTGGGCATGG-AA-TC--TTAATGGTTCCTTGTTTGTCC
AA-------C-TTT-AGC-TTTTCTAAA--ACGAY-------------------------
-------------------T-G-TCTT---------------------------------
------------------------------------------------------------
------------
>Helichrysum_fontanesii_4_5
GTGCATTCTGTAG--TCATTATGGC-TGTTGGTAGCTTGCTTGG-CAA-TTGA---GCTT
GGTGGGTTGCTACTGGTG-TGATG-TCTAC-GGGG-ATGTA-TATCGTAAA-GGTGCATG
AGTGGTGTTTGGTTTGTTACGGGTGGTTGGCTCTTTGCTTGCGCAACAACTTCTACCTG-
TCATTCCTCTTCAGTCTTGTGTCAATGCTT-------CTATTGCATTGAATGCACGGTGG
GTTTCTTGTGTTGCATGCCTAA-TTAATGGTATCGT--TTGATG--AAT-T-GGTATTTC
TTTCGTCTTGTGTCGCCT-----AAGCGATGTGAGATGAACC-TTGAAGCAGCCTTTGTG
ATCCACTC-TTTTGATGCATACGCA-TTGATTTTGTGGCCC-ATTGAGTG-TTGCTTGGT
CTCATGGATATGGAACCTGGTGTGGGCATGG-AA-TC--TTAATGGTTCCTTGTTTGTCC
AA-------C-TTT-AGC-TTTTCTAAA--ACGAY-------------------------
-------------------T-G-TCTT---------------------------------
------------------------------------------------------------
------------
>Helichrysum_fontanesii_4_8
GTGCATTCTGTAG--TCATTATGGC-TGTTGGTAGCTTGCTTGG-CAA-TTGA---GCTT
GGTGGGTTGCTACTGGTG-TGRTG-TCTAC-GGGG-ATGTA-TATCGTAAA-GGTGCATG
AGTGGTGTTTGGTTTGTTACGGGTGGTTGGCTCTTTGCTTGCGCAACAACTTCTACCTG-
TCATTCCTCTTCAGTCTTGTGTCAATGCTT-------CTATTGCATTGAATGCACGGTGG
GTTTCTTGTGTTGCATGCCTAA-TTAATGGTATCGT--TTGATG--AAT-T-GGTATTTC
TTTCGTCTTGTGTCGCCT-----AAGCGATGTGAGATGAACC-TTGAAGCAGCCTTTGTG
ATCCACTC-TTTTGATGCATACGCA-TTGATTTTGTGGCCC-ATTGAGTG-TTGCTTGGT
CTCATGGATATGGAACMTGGTGTGGGCATGG-AA-TC--TTAATGGTTCCTTGTTTGTCC
AA-------C-TTT-AGC-TTTTCTAAA--ACGAC-------------------------
-------------------T-G-TCTT---------------------------------
------------------------------------------------------------
------------
>Helichrysum_fontanesii_4_1
GTGCATTCTGTAG--TCATTATGGC-TGTTGGTAGCTTGCTTGG-CAA-TTGA---GCTT
GGTGGGTTGCTACTGGTG-TGGTG-TCTAC-GGGG-ATGTA-TATCGTAAA-GGTGCATG
AGTGGTGTTTGGTTTGTTACGGGTGGTTGGCTCTTTGCTTGCGCAACAACTTCTACCTG-
TCATTCCTCTTCAGTCTTGTGTCAATGCTT-------CTATTGCATTGAATGCACGGTGG
GTTTCTTGTGTTGCATGCCTAA-TTAATGGTATCGT--TTGATG--AAT-T-GGTATTTC
TTTCGTCTTGTGTCGCCT-----AAGCGATGTGAGATGAACC-TTGAAGCAGCCTTTGTG
ATCCACTC-TTTTGATGCATACGCA-TTGATTTTGTGGCCC-ATTGAGTG-TTGTTTGGT
CTCATGGATATGGAACATGGTGTGGGCATGG-AA-TC--TTAATGGTTCCTTGTTTGTCC
AA-------C-TTT-AGC-TTTTCTAAA--ACGAC-------------------------
-------------------T-G-TCTT---------------------------------
------------------------------------------------------------
------------
>Helichrysum_fontanesii_4_4
GTGCATTCTGTAG--TCATTATGGC-TGTTGGTAGCTTGCTTGG-CAA-TTGA---GCTT
GGTGGGTTGCTACTGGTG-TGGTG-TCTAC-GGGG-ATGTA-TATCGTAAA-GGTGCATG
AGTGGTGTTTGGTTTGTTACGGGTGGTTGGCTCTTTGCTTGCGCAACAACTTCTACCTG-
TCATTCCTCTTCAGTCTTGTGTCAATGCTT-------CTATTGCATTGAATGCACGGTGG
GTTTCTTGTGTTGCATGCCTAA-TTAATGGTATCGT--TTGATG--AAT-T-GGTATTTC
TTTCGTCTTGTGTCGCCT-----AAGCGATGTGAGATGAACC-TTGAAGCAGCCTTTGTG
ATCCACTC-TTTTGATGCATACGCA-TTGATTTTGTGGCCC-ATTGAGTG-TTGTTTGGT
CTCATGGATATGGAACATGGTGTGGGCATGG-AA-TC--TTAATGGTTCCTTGTTTGTCC
AA-------C-TTT-AGC-TTTTCTAAA--ACGAC-------------------------
-------------------T-G-TCTT---------------------------------
------------------------------------------------------------
------------
>Helichrysum_crassifolium_6117_3
GCGCATTCTGTAG--TCATTATGGC-TGTTGGTAGCTTGCTTGG-CAA-TTGA---GCTT
GGTGGGTTGCTACTGGTG-TGGTG-TCTAC-GGGG-ATGTA-TATCGTAAG-GGTGCATG
AGTGGTGTTTGGTTTGTTACGGGTGGTTGGCTCTTTGCTTGCGCAACAACTTCTACCTG-
TCATTCCTCTTCAGTCTTGTGTCAATGCTT-------CTATTGCATTGAATGCACGGTGG
GTTTCTTGTGTTGCATGCCTAA-TTAATGGTATCGT--TTGATG--AAT-T-GGTATTTC
TTTCGTCTTGTGTCGCCT-----AAGCGATGTGAGATGAACC-TTGAAGCAGCCTTTGTG
ATCCACTC-TTTTGATGCATACGCA-TTGATTTTGTGGCCC-ATTGAGTG-TTGCTTGGT
CTCATGGATATGGAACCTGGTGTGGGCATGG-AA-TC--TTAATGGTTCCTTGTTTGCCC
AA-------C-TTT-AGC-TTTTCTAAA--ACGAT-------------------------
-------------------T-G-TCTT---------------------------------
------------------------------------------------------------
------------
>Helichrysum_pendulum_2309_1
GTGCATTCTGTAG--TCATTATGGC-TGTTGGTAGCTTGCTTGG-CAA-TTGA---GCTT
GGTGGGTTGCTACTGGTT-TGGTG-TCTAC-GGGG-ATGTA-TATCGTAAA-GGTGCATG
AGTGGTGTTTGGTTTGTTACGGGTGGTTGGCTCTTTGCTTGCGCAACAACTTCTACCTG-
TCATTCCTCTTCAGTCTTGTGTCAATGCTT-------CTATTGCATTGAATGCACGGTGG
GTTTCTTGTGTTGCATGCCTAA-TTAATGGTATCGC--TTGATG--AAT-T-GGTATTTC
TTTCGTCTTGTGTCGCCT-----AAGCGATGTGAGATGAACC-TTGAAGCAGCCTTTGTG
ATCCACTC-TTTTGATGCATACGCA-TTGATTTTGTGGCCC-ATTGAGTG-TTGCTTGGT
CTCATGGATATGGAACCTGGTGTGGGCATGG-AA-TC--TTAACGGTTCCTTGTTTGCCC
AA-------C-TTT-AGC-TTTTCTAAA--ACGAT-------------------------
-------------------T-G-TCTT---------------------------------
------------------------------------------------------------
------------
>Helichrysum_fontanesii_2297_3
GTGCATTCTGTAG--TCACTATGGC-TGTTGGTAGCTTGCTTGG-CAA-TTGA---GCTT
GGTAGGTTGCTACTGGTG-TGGTG-TCTAC-GGGG-ATGTA-TATCGTAAA-GGTGCATG
AGTGGTGTTTGGTTTGTTACGGGTGGTTGGCTCTTTGCTTGCGCAACAACTTCTACCTG-
TCATTCCTCTTCAGTCTTGTGTCAATGCTT-------CTATTGCATTGAATGCACGGTGG
GTTTCTTGTGTTGCATGCCTAA-TCAATGGTATCGC--TTGATG--AAT-T-GGTATTTC
TTTCGTCTTGTGTCGCCT-----AAGCGATGTGAGATGAACC-TTGAAGCAGCCTTTGTG
ATCCACTC-TTTTGATGCATACGCA-TTGATTTTGTGGCCC-ATTGAGTG-TTGCTTGGT
CTCATGGATATAGAACCTGGTGTGGGCATGG-AA-TC--TTAACGGTTCCTTGTTTGCCC
AA-------C-TTT-AGC-TTTTCTAAA--ACGAT-------------------------
-------------------T-G-TCTN---------------------------------
------------------------------------------------------------
------------
>Helichrysum_fontanesii_2297_4
GTGCATTCTGTAG--TCACTATGGC-TGTTGGTAGCTTGCTTGG-CAA-TTGA---GCTT
GGTAGGTTGCTACTGGTG-TGGTG-TCTAC-GGGG-ATGTA-TATCGTAAA-GGTGCATG
AGTGGTGTTTGGTTTGTTACGGGTGGTTGGCTCTTTGCTTGCGCAACAACTTCTACCTG-
TCATTCCTCTTCAGTCTTGTGTCAATGCTT-------CTATTGCATTGAATGCACGGTGG
GTTTCTTGTGTTGCATGCCTAA-TCAATGGTATCGC--TTGATG--AAT-T-GGTATTTC
TTTCGTCTTGTGTCGCCT-----AAGCGATGTGAGATGAACC-TTGAAGCAGCCTTTGTG
ATCCACTC-TTTTGATGCATACGCA-TTGATTTTGTGGCCC-ATTGAGTG-TTGCTTGGT
CTCATGGATATAGAACCTGGTGTGGGCATGG-AA-TC--TTAACGGTTCCTTGTTTGCCC
AA-------C-TTT-AGC-TTTTCTAAA--ACGAT-------------------------
-------------------T-G-TCTN---------------------------------
------------------------------------------------------------
------------
>Helichrysum_italicum_subsp__italicum_20756
GTGCATTCTGTAG--TCACTATGGC-TGTTGGTAGCTTGCTTGG-CAA-TTGA---GCTT
GGTGGGTTGCTACTGGTG-TGGTG-TCTAC-GGGG-ATGTA-TATCGTAAA-GGTGCATG
AGTGGTGTTTGGTTTGTTACGGGTGGTTGGCTCTTTGCTTGCGCAACAACTTCTACCTG-
TCATTCCTCTTCAGTCTTGTGTCAATGCTT-------CTATTGCATTGAATGCACGGTGG
GTTTCTTGTGTTGCATGCCTAA-TCAATGGTATCGC--TTGATG--AAT-T-GGTATTTC
TTTCGTCTTGTGTCGCCT-----AAGCGATGTGAGATGAACC-TTGAAGCAGCCTTTGTG
ATCCACTC-TTTTGATGCATACGCA-TTGATTTTGTGGCCC-ATTGAGTG-TTGCTTGGT
CTCATGGATATGGAACCTGGTGCGGGCATGG-AA-TC--CTAACGGTTCCTTGTTTGCCC
AA-------C-TTT-AGC-TTTTCTAAA--ACGAT-------------------------
-------------------T-G-TCTT---------------------------------
------------------------------------------------------------
------------
>Helichrysum_fontanesii_6_4
GTGCATTCTGTAG--TCACTATGGC-TGTTGGTAGCTTGCTTGG-CAA-TTGA---GCTT
GGTGGGTTGCTACTGGTG-TGGTG-TCTAC-GGGG-ATGTA-TATCGCAAA-GGTGCATG
AGTGGTGTTTGGTTTGTTACGGGTGGTTGGCTCTTTGCTTGCGCAACAACTTCTACCTG-
TCATTCCTCTTCAGTTTTGTGTCAATGCTT-------CTATTGCATTGAATGCAYGGTGG
GTTTCTTGTGTTGCATGCCTAA-TTAATGGTATCGT--TTGATG--AAT-T-GGTATTTC
TTTCGTCTTGTGTCGCCT-----AAGCGATGTGAGATGAACC-TTGAAGCAGCCTTTGTG
ATCCACTC-TTTTGATGCATACGCA-TTGATTTTGTGGCCC-ATTGAGTG-TTGCTTGGT
CTCATGGATATGGAACCTGGTGTGGGCATGG-AA-TC--TTAACGGTTCCTTGTTTGCCT
AA-------C-TTT-AGC-TTTTCTAAA--ACGAT-------------------------
-------------------T-G-TCTT---------------------------------
------------------------------------------------------------
------------
>Helichrysum_fontanesii_6_7
GTGCATTCTGTAG--TCACTATGGC-TGTTGGTAGCTTGCTTGG-CAA-TTGA---GCTT
GGTGGGTTGCTACTGGTG-TGGTG-TCTAC-GGGG-ATGTA-TATCGCAAA-GGTGCATG
AGTGGTGTTTGGTTTGTTACGGGTGGTTGGCTCTTTGCTTGCGCAACAACTTCTACCTG-
TCATTCCTCTTCAGTTTTGTGTCAATGCTT-------CTATTGCATTGAATGCAYGGTGG
GTTTCTTGTGTTGCATGCCTAA-TYAATGGTATCGT--TTGATG--AAT-T-GGTATTTC
TTTCGTCTTGTGTCGCCT-----AAGCGATGTGAGATGAACC-TTGAAGCAGCCTTTGTG
ATCCACTC-TTTTGATGCATACGCA-TTGATTTTGTGGCCC-ATTGAGTG-TTGCTTGGT
CTCATGGATATGGAACCTGGTGTGGGCATGG-AA-TC--TTAACGGTTCCTTGTTTGCCY
AA-------C-TTT-AGC-TTTTCTAAA--ACGAT-------------------------
-------------------T-G-TCTT---------------------------------
------------------------------------------------------------
------------
>Helichrysum_hyblaeum_2771_1
GTGCATTCTGTAG--TCACTATGGC-TGTTGGTAGCTTGCTTGG-CAA-TTGA---GCTT
GGTGGGTTGCTACTGGTG-TGGTG-TCTAC-GGGG-ATGTA-TATCGTAAA-GGTGCATG
AGTGGTGTTTGGTTTGTTACGGGTGGTTGGCTCTTTGCTTGCGCAACAACTTCTACCTG-
TCATTCCTCTTCAGTCTTGTGTCAATGCTT-------CTATTGCATTGAATGCATGGTGG
GTTTCTTGTGTTGCATGCCTAA-TTAATGGTATCGT--TTGATG--AAT-T-GGTATTTC
TTTCGTCTTGTGTCGCCT-----AAGCGATGTGAGATGAACC-TTGAAGCAGCCTTTGTG
ATCCACTC-TTTTGATGCATACGCA-TTGATTTTGTGGCCC-ATTGAGTG-TTGCTTGGT
CTCATGGATATGGAACCTGGTGTGGGCATGG-AA-TC--TTAACGGTTCCTTGTTTGCCC
AA-------C-TTT-AGC-TTTTCTAAA--ACGAT-------------------------
-------------------T-G-TCTT---------------------------------
------------------------------------------------------------
------------
>Helichrysum_hyblaeum_2771_3
GTGCATTCTGTAG--TCACTATGGC-TGTTGGTAGCTTGCTTGG-CAA-TTGA---GCTT
GGTGGGTTGCTACTGGTG-TGGTG-TCTAC-GGGG-ATGTA-TATCGTAAA-GGTGCATG
AGTGGTGTTTGGTTTGTTACGGGTGGTTGGCTCTTTGCTTGCGCAACAACTTCTACCTG-
TCATTCCTCTTCAGTCTTGTGTCAATGCTT-------CTATTGCATTGAATGCATGGTGG
GTTTCTTGTGTTGCATGCCTAA-TTAATGGTATCGT--TTGATG--AAT-T-GGTATTTC
TTTCGTCTTGTGTCGCCT-----AAGCGATGTGAGATGAACC-TTGAAGCAGCCTTTGTG
ATCCACTC-TTTTGATGCATACGCA-TTGATTTTGTGGCCC-ATTGAGTG-TTGCTTGGT
CTCATGGATATGGAACCTGGTGTGGGCATGG-AA-TC--TTAACGGTTCCTTGTTTGCCC
AA-------C-TTT-AGC-TTTTCTAAA--ACGAT-------------------------
-------------------T-G-TCTT---------------------------------
------------------------------------------------------------
------------
>Helichrysum_hyblaeum_2771_4
GTGCATTCTGTAG--TCACTATGGC-TGTTGGTAGCTTGCTTGG-CAA-TTGA---GCTT
GGTGGGTTGCTACTGGTG-TGGTG-TCTAC-GGGG-ATGTA-TATCGTAAA-GGTGCATG
AGTGGTGTTTGGTTTGTTACGGGTGGTTGGCTCTTTGCTTGCGCAACAACTTCTACCTG-
TCATTCCTCTTCAGTCTTGTGTCAATGCTT-------CTATTGCATTGAATGCATGGTGG
GTTTCTTGTGTTGCATGCCTAA-TTAATGGTATCGT--TTGATG--AAT-T-GGTATTTC
TTTCGTCTTGTGTCGCCT-----AAGCGATGTGAGATGAACC-TTGAAGCAGCCTTTGTG
ATCCACTC-TTTTGATGCATACGCA-TTGATTTTGTGGCCC-ATTGAGTG-TTGCTTGGT
CTCATGGATATGGAACCTGGTGTGGGCATGG-AA-TC--TTAACGGTTCCTTGTTTGCCC
AA-------C-TTT-AGC-TTTTCTAAA--ACGAT-------------------------
-------------------T-G-TCTT---------------------------------
------------------------------------------------------------
------------
>Helichrysum_hyblaeum_2771_6
GTGCATTCTGTAG--TCACTATGGC-TGTTGGTAGCTTGCTTGG-CAA-TTGA---GCTT
GGTGGGTTGCTACTGGTG-TGGTG-TCTAC-GGGG-ATGTA-TATCGTAAA-GGTGCATG
AGTGGTGTTTGGTTTGTTACGGGTGGTTGGCTCTTTGCTTGCGCAACAACTTCTACCTG-
TCATTCCTCTTCAGTCTTGTGTCAATGCTT-------CTATTGCATTGAATGCATGGTGG
GTTTCTTGTGTTGCATGCCTAA-TTAATGGTATCGT--TTGATG--AAT-T-GGTATTTC
TTTCGTCTTGTGTCGCCT-----AAGCGATGTGAGATGAACC-TTGAAGCAGCCTTTGTG
ATCCACTC-TTTTGATGCATACGCA-TTGATTTTGTGGCCC-ATTGAGTG-TTGCTTGGT
CTCATGGATATGGAACCTGGTGTGGGCATGG-AA-TC--TTAACGGTTCCTTGTTTGCCC
AA-------C-TTT-AGC-TTTTCTAAA--ACGAT-------------------------
-------------------T-G-TCTT---------------------------------
------------------------------------------------------------
------------
>Helichrysum_hyblaeum_2772_2
GTGCATTCTGTAG--TCACTATGGC-TGTTGGTAGCTTGCTTGG-CAA-TTGA---GCTT
GGTGGGTTGCTACTGGTG-TGGTG-TCTAC-GGGG-ATGTA-TATCGTAAA-GGTGCATG
AGTGGTGTTTGGTTTGTTACGGGTGGTTGGCTCTTTGCTTGCGCAACAACTTCTACCTG-
TCATTCCTCTTCAGTCTTGTGTCAATGCTT-------CTATTGCATTGAATGCATGGTGG
GTTTCTTGTGTTGCATGCCTAA-TTAATGGTATCGT--TTGATG--AAT-T-GGTATTTC
TTTCGTCTTGTGTCGCCT-----AAGCGATGTGAGATGAACC-TTGAAGCAGCCTTTGTG
ATCCACTC-TTTTGATGCATACGCA-TTGATTTTGTGGCCC-ATTGAGTG-TTGCTTGGT
CTCATGGATATGGAACCTGGTGTGGGCATGG-AA-TC--TTAACGGTTCCTTGTTTGCCC
AA-------C-TTT-AGC-TTTTCTAAA--ACGAT-------------------------
-------------------T-G-TCTT---------------------------------
------------------------------------------------------------
------------
>Helichrysum_hyblaeum_2772_4
GTGCATTCTGTAG--TCACTATGGC-TGTTGGTAGCTTGCTTGG-CAA-TTGA---GCTT
GGTGGGTTGCTACTGGTG-TGGTG-TCTAC-GGGG-ATGTA-TATCGTAAA-GGTGCATG
AGTGGTGTTTGGTTTGTTACGGGTGGTTGGCTCTTTGCTTGCGCAACAACTTCTACCTG-
TCATTCCTCTTCAGTCTTGTGTCAATGCTT-------CTATTGCATTGAATGCATGGTGG
GTTTCTTGTGTTGCATGCCTAA-TTAATGGTATCGT--TTGATG--AAT-T-GGTATTTC
TTTCGTCTTGTGTCGCCT-----AAGCGATGTGAGATGAACC-TTGAAGCAGCCTTTGTG
ATCCACTC-TTTTGATGCATACGCA-TTGATTTTGTGGCCC-ATTGAGTG-TTGCTTGGT
CTCATGGATATGGAACCTGGTGTGGGCATGG-AA-TC--TTAACGGTTCCTTGTTTGCCC
AA-------C-TTT-AGC-TTTTCTAAA--ACGAT-------------------------
-------------------T-G-TCTT---------------------------------
------------------------------------------------------------
------------
>Helichrysum_hyblaeum_2772_7
GTGCATTCTGTAG--TCATTATGNC-TGTTGGTAGCTTGCTTGG-CAA-TTGA---GCTT
GGTGGGTTGCTACTGGTG-TGGTG-TCTAC-GGGG-ATGTA-TATCGYAAA-GGTGCATG
AGTGGTGTTTGGTTTGTTACGGGTGGTTGGCTCTTTGCTTGCGCAACAACTTCTACCTG-
TCATTCCTCTTCAGTCTTGTGTCAATGCTT-------CTATTGCATTGAATGCAYGGTGG
GTTTCTTGTGTTGCATGCCTAA-TYAATGGTATCGT--TTGATG--AAT-T-GGTATTTC
TTTCGTCTTGTGTCGCCT-----AAGCGATGTGAGATGAACC-TTGAAGCAGCCTTTGTG
ATCCACTC-TTTTGATGCATACGCA-TTGATTTTGTGGCCC-ATTGAGTG-TTGCTTGGT
CTCATGGATATGGAACCTGGTGTGGGCATGG-AA-TC--TTAACGGTTCCTTGTTTGCCC
AA-------C-TTT-AGC-TTTTCTAAA--ACGAT-------------------------
-------------------T-G-TCTT---------------------------------
------------------------------------------------------------
------------
>Helichrysum_heldreichii_6123
GTGCATTCTGTAG--TCATTATGGC-TGTTGGTAGCTTGCTTGG-CAA-TTGA---GCTT
GGCGGGTTGCTACTGGTG-TGGTG-TCTAC-GGGG-ATGTA-TATCGTAAA-GGTGCATG
AGTGGTGTTTGGTTTGTTACGGGTGGTTGGCTCTTTGCTTGCGCAACAACTTCTACCTG-
TCATTCCTCTTCAGTCTTGTGTCAATGCTT-------CTATTGCATTGAATGCATGGTGG
GTTTCTTGTGTTGCATGCCTAA-TTAATGGTATCGT--TTGATG--AAT-T-GGTATTTC
TTTCGTCTTGTGTCGCCT-----AAGCGATGTGAGATGAACC-TTGAAGCAGCCTTTGTG
ATCCACTC-TTTTGATGCATACGCA-TTGATTTTGTGGCCC-ATTGAGTG-TTGCTTGGT
CTCATGGATATGGAACCTGGTGTGGGCATGG-GA-TC--TTAACGGTTCCTTGTTTGCCC
AA-------C-TTT-AGC-TTTTCTAAA--ACGAT-------------------------
-------------------T-G-TCTN---------------------------------
------------------------------------------------------------
------------
>Helichrysum_stoechas_1760_2
GTGCATTCTGTAG--TCATTATGGC-TGTTGGTAGCTTGCTTGG-CAA-TTGA---GCTT
GGTGGGTTGCTACTGGTG-TGGTG-TCTAC-GGGG-ATGTA-TATCGTAAA-GGTGCATG
AGTGGTGTTTGGTTTGTTACGGGTGGTTGGCTCTTTGCTTGCGCAACAACTTCYACCTG-
TCATTCCTCTTCAGTCTTGTGTCAATGCWT-------CTATTGCATTGAATGCATGGTGG
GTTTCTTGTGTTGCATGCCTAA-TTAATGGTATCGT--TTGATG--AAT-T-GRTATTTC
TTTCGTCTTGTGTCGCCT-----AAGCGATGTGAGATGAACC-TTGAAGCAGCCTTTGTG
ATCCACTC-TTTTGATGCATACGCA-TTGATTTTGTGGCCC-ATTGAGTG-TTGCTTGGT
CTCATGGATATGGAACCTGGTGTGGGCATGG-GA-TC--TTAACGGTTCCTTGTTTGCCC
AA-------C-TTT-AGC-TTTTCTAAA--ACGAT-------------------------
-------------------T-G-TCTG---------------------------------
------------------------------------------------------------
------------
>Helichrysum_stoechas_2157
GTRCATTCTGTAG--TCATTATGGC-TGTTGGTAGCTTGCTTGG-CAA-TTGA---GCTT
GGTGGGTTGCTACTGGTG-TGGTG-TCTAC-GGGG-ATGTA-TATCGTAAA-GGTGCATG
AGTGGTGTTTGGTTTGTTACGGGTGGTTGGCTCTTTGCTTGCGCAACAACTTCCACCTG-
TCATTCCTCTTCAGTCTTGTGTCAATGCWT-------CTATTGCATTGAATGCATGGTGG
GTTTCTTGTGTTGCATGCCTAA-TTAATGGTATCGT--TTGATG--AAT-T-GRTATTTC
TTTCGTCTTGTGTCGCCT-----AAGCGATGTGAGATGAACC-TTGAAGCAGCCTTTGTG
ATCCACTC-TTTTGATGCATACGCA-TTGATTTTGTGGCCC-ATTGAGTG-TTGCTTGGT
CTCATGGATATGGAACCTGGTGTGGGCATGG-AA-TC--TTAACGGTTCCTTGTTTGCCC
AA-------C-TTT-AGC-TTTTCTAAA--ACGAT-------------------------
-------------------T-G-TCTN---------------------------------
------------------------------------------------------------
------------
>Helichrysum_stoechas_2144
GTGCATTCTGTAG--TCATTATGGC-TGTTGGTAGCTTGCTTGG-CAA-TTGA---GCTT
GGTGGGTTGCTACTGGTG-TGGTG-TCTAC-GGGG-ATGTA-TATCGTAAA-GGTGCATG
AGTGGTGTTTGGTTTGTTACGGGTGGTTGGCTCTTTGCTTGCGCAACAACTTCYACCTG-
TCATTCCTCTTCAGTCTTGTGTCAATGCTT-------CTATTGCATTGAATGCATGGTGG
GTTTCTTGTGTTGCATGCCTAA-TTAATGGTATCGT--TTGATG--AAT-T-GATATTTC
TTTCGTCTTGTGTCGCCT-----AAGCGATGTGAGATGAACC-TTGAAGCAGCCTTTGTG
ATCCACTC-TTTTGATGCATACGCA-TTGATTTTGTGGCCC-ATTGAGTG-TTGCTTGGT
CTCATGGATATGGAACCTGGTGTGGGCATGG-RA-TC--TTAACGGTTCCTTGTTTGCCC
AA-------C-TTT-AGC-TTTTCTAAA--ACGAT-------------------------
-------------------T-G-TCTN---------------------------------
------------------------------------------------------------
------------
>Helichrysum_stoechas_6122
GTGCATTCTGTAG--TCACTATGGC-TGTTGGTAGCTTGCTTGG-CAA-TTGA---GCTT
GGTGGGTTGCTACTGGTG-TGGTG-TCTAC-GGGG-ATGTA-TATCGTAAA-GGTGCATG
AGTGGTGTTTGGTTTGTTACGGGTGGTTGGCTCTTTGCTTGCGCAACAACTTCTACCTG-
TCATTCCTCTTCAGTCTTGTGTCAATGCTT-------CTATTGCATTGAATGCATGGTGG
GTTTCTTGTGTTGCATGCCTAA-TTAATGGTATCGT--TTGATG--AAT-T-GGTATTTC
TTTCGTCTTGTGTCGCCT-----AAGCGATGTGAGATGAACC-TTGAAGCAGCCTTTGTG
ATCCACTC-TTTTGATGCATACGCA-TTGATTTTGTGGCCC-ATTGAGTG-TTGCTTGGT
CTCATGGATATGGAACCTGGTGTGGGCATGG-GA-TC--TTAACGGATCCTTGTTTGCCC
AA-------C-TTT-AGC-TTTTCTAAA--ACGAT-------------------------
-------------------T-G-TCTT---------------------------------
------------------------------------------------------------
------------
>Helichrysum_melitense_2262_10
GTGCATTCTGTAG--TCACTATGGC-TGTTGGTAGCTTGCTTGG-CAA-TTGA---GCTT
GGTGGGTTGCTACTGGTG-TGGTG-TCTAC-GGGG-ATGTA-TATCGTAAA-GGTGCATG
AGTGGTGTTTGGTTTGTTACGGGTGGTTGGCTCTTTGCTTGCGCAACAACTTCTACCTG-
TCATTCCTCTTCAGTCTTGTGTCAATGCTT-------CTATTGCATTGAATGCATGGTGG
GTTTCTTGTGTTGCATGCCTAA-TTAATGGTATCGC--TTGATG--AAT-T-GGTATTTC
TTTCGTCTTGTGTCGCCT-----AAGCGATGTGAGATGAACC-TTGAAGCAGCCTTTGTG
ATCCACTC-TTTTGATGCATACGCA-TTGAATTTGTGGCCC-ATTGAGTG-TTGCTTGGT
CTCATGGATATGGAACCTGGTGTGGGCATGG-AA-TC--TTAACGGTTCCTTGTTTGCCC
AA-------C-TTT-AGC-TTTTCTAAA--ACGAT-------------------------
-------------------T-G-TCTT---------------------------------
------------------------------------------------------------
------------
>Helichrysum_melitense_2262_6
GTGCATTCTGTAG--TCACTATGGC-TGTTGGTAGCTTGCTTGG-CAA-TTGA---GCTT
GGTGGGTTGCTACTGGTG-TGGTG-TCTAC-GGGG-ATGTA-TATCGTAAA-GGTGCATG
AGTGGTGTTTGGTTTGTTACGGGTGGTTGGCTCTTTGCTTGCGCAACAACTTCTACCTG-
TCATTCCTCTTCAGTCTTGTGTCAATGCTT-------CTATTGCATTGAATGCATGGTGG
GTTTCTTGTGTTGCATGCCTAA-TTAATGGTATCGC--TTGATG--AAT-T-GGTATTTC
TTTCGTCTTGTGTCGCCT-----AAGCGATGTGAGATGAACC-TTGAAGCAGCCTTTGTG
ATCCACTC-TTTTGATGCATACGCA-TTGAATTTGTGGCCC-ATTGAGTG-TTGCTTGGT
CTCATGGATATGGAACCTGGTGTGGGCATGG-AA-TC--TTAACGGTTCCTTGTTTGCCC
AA-------C-TTT-AGC-TTTTCTAAA--ACGAT-------------------------
-------------------T-G-TCTT---------------------------------
------------------------------------------------------------
------------
>Helichrysum_melitense_2262_8
GTGCATTCTGTAG--TCACTATGGC-TGTTGGTAGCTTGCTTGG-CAA-TTGA---GCTT
GGTGGGTTGCTACTGGTG-TGGTG-TCTAC-GGGG-ATGTA-TATCGTAAA-GGTGCATG
AGTGGTGTTTGGTTTGTTACGGGTGGTTGGCTCTTTGCTTGCGCAACAACTTCTACCTG-
TCATTCCTCTTCAGTCTTGTGTCAATGCTT-------CTATTGCATTGAATGCATGGTGG
GTTTCTTGTGTTGCATGCCTAA-TTAATGGTATCGC--TTGATG--AAT-T-GGTATTTC
TTTCGTCTTGTGTCGCCT-----AAGCGATGTGAGATGAACC-TTGAAGCAGCCTTTGTG
ATCCACTC-TTTTGATGCATACGCA-TTGAATTTGTGGCCC-ATTGAGTG-TTGCTTGGT
CTCATGGATATGGAACCTGGTGTGGGCATGG-AA-TC--TTAACGGTTCCTTGTTTGCCC
AA-------C-TTT-AGC-TTTTCTAAA--ACGAT-------------------------
-------------------T-G-TCTT---------------------------------
------------------------------------------------------------
------------
>Helichrysum_melitense_2262_9
GTGCATTCTGTAG--TCACTATGGC-TGTTGGTAGCTTGCTTGG-CAA-TTGA---GCTT
GGTGGGTTGCTACTGGTG-TGGTG-TCTAC-GGGG-ATGTA-TATCGTAAA-GGTGCATG
AGTGGTGTTTGGTTTGTTACGGGTGGTTGGCTCTTTGCTTGCGCAACAACTTCTACCTG-
TCATTCCTCTTCAGTCTTGTGTCAATGCTT-------CTATTGCATTGAATGCATGGTGG
GTTTCTTGTGTTGCATGCCTAA-TTAATGGTATCGC--TTGATG--AAT-T-GGTATTTC
TTTCGTCTTGTGTCGCCT-----AAGCGATGTGAGATGAACC-TTGAAGCAGCCTTTGTG
ATCCACTC-TTTTGATGCATACGCA-TTGAATTTGTGGCCC-ATTGAGTG-TTGCTTGGT
CTCATGGATATGGAACCTGGTGTGGGCATGG-AA-TC--TTAACGGTTCCTTGTTTGCCC
AA-------C-TTT-AGC-TTTTCTAAA--ACGAT-------------------------
-------------------T-G-TCTT---------------------------------
------------------------------------------------------------
------------
>Helichrysum_melitense_2263_13
GTGCATTCTGTAG--TCACTATGGC-TGTTGGTAGCTTGCTTGG-CAA-TTGA---GCTT
GGTGGGTTGCTACTGGTG-TGGTG-TCTAC-GGGG-ATGTA-TATCGTAAA-GGTGCATG
AGTGGTGTTTGGTTTGTTACGGGTGGTTGGCTCTTTGCTTGCGCAACAACTTCTACCTG-
TCATTCCTCTTCAGTCTTGTGTCAATGCTT-------CTATTGCATTGAATGCATGGTGG
GTTTCTTGTGTTGCATGCCTAA-TTAATGGTATCGC--TTGATG--AAT-T-GGTATTTC
TTTCGTCTTGTGTCGCCT-----AAGCGATGTGAGATGAACC-TTGAAGCAGCCTTTGTG
ATCCACTC-TTTTGATGCATACGCA-TTGAATTTGTGGCCC-ATTGAGTG-TTGCTTGGT
CTCATGGATATGGAACCTGGTGTGGGCATGG-AA-TC--TTAACGGTTCCTTGTTTGCCC
AA-------C-TTT-AGC-TTTTCTAAA--ACGAT-------------------------
-------------------T-G-TCTT---------------------------------
------------------------------------------------------------
------------
>Helichrysum_melitense_2263_14
GTGCATTCTGTAG--TCACTATGGC-TGTTGGTAGCTTGCTTGG-CAA-TTGA---GCTT
GGTGGGTTGCTACTGGTG-TGGTG-TCTAC-GGGG-ATGTA-TATCGTAAA-GGTGCATG
AGTGGTGTTTGGTTTGTTACGGGTGGTTGGCTCTTTGCTTGCGCAACAACTTCTACCTG-
TCATTCCTCTTCAGTCTTGTGTCAATGCTT-------CTATTGCATTGAATGCATGGTGG
GTTTCTTGTGTTGCATGCCTAA-TTAATGGTATCGC--TTGATG--AAT-T-GGTATTTC
TTTCGTCTTGTGTCGCCT-----AAGCGATGTGAGATGAACC-TTGAAGCAGCCTTTGTG
ATCCACTC-TTTTGATGCATACGCA-TTGAATTTGTGGCCC-ATTGAGTG-TTGCTTGGT
CTCATGGATATGGAACCTGGTGTGGGCATGG-AA-TC--TTAACGGTTCCTTGTTTGCCC
AA-------C-TTT-AGC-TTTTCTAAA--ACGAT-------------------------
-------------------T-G-TCTT---------------------------------
------------------------------------------------------------
------------
>Helichrysum_melitense_2263_15
GTGCATTCTGTAG--TCACTATGGC-TGTTGGTAGCTTGCTTGG-CAA-TTGA---GCTT
GGTGGGTTGCTACTGGTG-TGGTG-TCTAC-GGGG-ATGTA-TATCGTAAA-GGTGCATG
AGTGGTGTTTGGTTTGTTACGGGTGGTTGGCTCTTTGCTTGCGCAACAACTTCTACCTG-
TCATTCCTCTTCAGTCTTGTGTCAATGCTT-------CTATTGCATTGAATGCATGGTGG
GTTTCTTGTGTTGCATGCCTAA-TTAATGGTATCGC--TTGATG--AAT-T-GGTATTTC
TTTCGTCTTGTGTCGCCT-----AAGCGATGTGAGATGAACC-TTGAAGCAGCCTTTGTG
ATCCACTC-TTTTGATGCATACGCA-TTGAATTTGTGGCCC-ATTGAGTG-TTGCTTGGT
CTCATGGATATGGAACCTGGTGTGGGCATGG-AA-TC--TTAACGGTTCCTTGTTTGCCC
AA-------C-TTT-AGC-TTTTCTAAA--ACGAT-------------------------
-------------------T-G-TCTT---------------------------------
------------------------------------------------------------
------------
>Helichrysum_melitense_2263_16
GTGCATTCTGTAG--TCACTATGGC-TGTTGGTAGCTTGCTTGG-CAA-TTGA---GCTT
GGTGGGTTGCTACTGGTG-TGGTG-TCTAC-GGGG-ATGTA-TATCGTAAA-GGTGCATG
AGTGGTGTTTGGTTTGTTACGGGTGGTTGGCTCTTTGCTTGCGCAACAACTTCTACCTG-
TCATTCCTCTTCAGTCTTGTGTCAATGCTT-------CTATTGCATTGAATGCATGGTGG
GTTTCTTGTGTTGCATGCCTAA-TTAATGGTATCGC--TTGATG--AAT-T-GGTATTTC
TTTCGTCTTGTGTCGCCT-----AAGCGATGTGAGATGAACC-TTGAAGCAGCCTTTGTG
ATCCACTC-TTTTGATGCATACGCA-TTGAATTTGTGGCCC-ATTGAGTG-TTGCTTGGT
CTCATGGATATGGAACCTGGTGTGGGCATGG-AA-TC--TTAACGGTTCCTTGTTTGCCC
AA-------C-TTT-AGC-TTTTCTAAA--ACGAT-------------------------
-------------------T-G-TCTT---------------------------------
------------------------------------------------------------
------------
>Helichrysum_stoechas_1385
GTGCATTCTGTAG--TCACTATGGC-TGTTGGTAGCTTGCTTGG-CAA-TTGA---GCTT
GGTGGGTTGCTACTGGTG-TGGTG-TCTAC-GGGG-ATGTA-TATCGCAAA-GGTGCATG
AGTGGTGTTTGGTTTGTTACGGGTGGTTGGCTCTTTGCTTGCGCAACAACTTCTACCTG-
TCATTCCTCTTCAGTTTTGTGTCAATGCTT-------CTATTGCATTGAATGCATGGTGG
GTTTCTTGTATTGCATGCCTAA-TTAATGGTATCGT--TTGATG--AAT-T-GGTATTTC
TTTCGTCTTGTGTCGCCT-----AAGCGATGTGAGATGAACC-TTGAAGCAGCCTTTGTG
ATCCACTC-TTTTGATGCATACGCA-TTGATTTTGTGGCCC-ATTGAGTG-TTGCTTGGT
CTCATGGATATGGAACCTGGTGTGGGCATGG-AA-TC--TTAACGGTTCCTTGTTTGCCT
AA-------C-TTT-AGC-TTTTCTAAA--ACGAT-------------------------
-------------------T-G-TCTG---------------------------------
------------------------------------------------------------
------------
>Helichrysum_stoechas_2172
GTRCATTCTGTAG--TCACTATGGC-TGTTGGTAGCTTGCTTGG-CAA-TTGA---GCTT
GGTGGGTTGCTACTGGTG-TGGTG-TCTAC-GGGG-ATGTA-TATCGTAAA-GGTGCATG
AGTGGTGTTTGGTTTGTTACGGGTGGTTGGCTCTTTGCTTGCGCAACAACTTCTACCTG-
TCATTCCTCTTCAGTCTTGTGTCAATGCWT-------CTATTGCATTGAATGCATGGTGG
GTTTCTTGTGTTGCATGCCTAA-TTAATGGTATCGT--TTGATG--AAT-T-GGTATTTC
TTTCGTCTTGTGTCGCCT-----AAGCGATGTGAGATGAACC-TTGAAGCAGCCTTTGTG
ATCCACTC-TTTTGATGCATACGCA-TTGATTTTGTGGCCC-ATTGAGTG-TTGCTTGGT
CTCATGGATATGGAACCTGGTGTGGGCATGG-RA-TC--TTAACGGWTCCTTGTTTGCCC
AA-------C-TTT-AGC-TTTTCTAAA--ACGAT-------------------------
-------------------T-G-TCTA---------------------------------
------------------------------------------------------------
------------
>Helichrysum_stoechas_2154
GTGCATTCTGTAG--TCAYTATGGC-TGTTGGTAGCTTGCTTGG-CAA-TTGA---GCTT
GGTGGGTTGCTACTGGTG-TGGTG-TCTAC-GGGG-ATGTA-TATCGTAAA-GGTGCATG
AGTGGTGTTTGGTTTGTTACGGGTGGTTGGCTCTTTGCTTGCGCAACAACTTCYACCTG-
TCATTCCTCTTCAGTCTTGTGTCAATGCTT-------CTATTGCATTGAATGCATGGTGG
GTTTCTTGTGTTGCATGCCTAA-TTAAAGGTATCGT--TTGATG--AAT-T-GRTATTTC
TTTCGTCTTGTGTCGCCT-----AAGCGATGTGAGATGAACC-TTGAAGCAGCCTTTGTG
ATCCACTC-TTTTGATGCATACGCA-TTGATTTTGTGGCCC-ATTGAGTG-TTGCTTGGT
CTCATGGATATGGAACCTGGTGTGGGCATGG-GA-TC--TTAACGGWTCCTTGTTTGCCC
AA-------C-TTT-AGC-TTTTCTAAA--ACGAT-------------------------
-------------------T-G-TCTN---------------------------------
------------------------------------------------------------
------------
>Helichrysum_stoechas_1760_1
GTACATTCTGTAG--TCATTATGGC-TGTTGGTAGCTTGCTTGG-CAA-TTGA---GCTT
GGTGGGTTGCTACTGGTG-TGGTG-TCTAC-GGGG-ATGTA-TATCGTAAA-GGTGCATG
AGTGGTGTTTGGTTTGTTACGGGTGGTTGGCTCTTTGCTTGCGCAACAACTTCTACCTG-
TCATTCCTCTTCAGTCTTGTGTCAATGCAT-------CTATTGCATTGAATGCATGGTGG
GTTTCTTGTGTTGCATGCCTAA-TTAATGGTATCGT--TTGATG--AAT-T-GGTATTTC
TTTCGTCTTGTGTCGCCT-----AAGCGATGTGAGATGAACC-TTGAAGCATCCTTTGTG
ATCCACTC-TTTTGATGCATACGCA-TTGATTTTGTGGCCC-ATTGAGTG-TTGCTTGGT
CTCATGGATATGGAACCTGGTGTGGGCATGG-AA-TC--TTAACGGTTCCTTGTTTGCCC
AA-------C-TTT-AGC-TTTTCTAAA--ACGAT-------------------------
-------------------T-G-TCTG---------------------------------
------------------------------------------------------------
------------
>Helichrysum_crassifolium_6117
GTGCATTCTGTAG--TCATTATGGC-TGTTGGTAGCTTGCTTGG-CAA-TTGA---GCTT
GGTGGGTTGCTACTGGTG-TGGTG-TCTAC-GGGA-ACGTA-TATCGTAAA-GGTGCATG
AGTGGTGTTTGGTTTGTTACGGGTGGTTGGCTCTTTGCTTGCGCAACAACTTCTACCTG-
TCATTCCTCTTCAGTCTTGTGTCAATGCTT-------CTATTGCATTGAATGCACGGTGG
GTTTCTTGTGTTGCTTGCCTAA-TTAATGGTATCGT--TTGATG--AAT-T-GGTATTTC
TTTCGTCTTGTGTCGCCT-----AAGCGATGTGAGATGAACC-TTGAAGCAGCCTTTGTG
ATCCACTC-TTTTGATGCATACGCA-TTGATTTTGTGGCCC-ATTGAGTG-TTGCTTGGT
CTCATGGATATGGAACCTGGTGTGGGCATGG-AA-TC--TTAACGGTTCCTTGTTTGCCC
AA-------C-TTT-AGC-TTTTCTAAA--ACGAT-------------------------
-------------------T-G-TCTT---------------------------------
------------------------------------------------------------
------------
>Helichrysum_italicum_subsp__picardii_2094_2
GTGCATTCTGTAG--TCATTATTGC-TGTTGGTAGCTTGCTTGG-CAA-TTGA---GCTT
GGTGGGTTGCTACTGGTG-TGGTG-TCTAC-GGGG-ATGTA-TATCGTAAA-GGTGCATG
AGTGGTGTTTGGTTTGTTACGGGTGGTTGGCTCTTTGCTTGCGCAACAACTTCTACCTG-
TCATTCCTCTTCAGTCTTGTGTCAATGCTT-------CTATTGCATTGAATGCACGGTGG
GTTTCTTGTGTTGCATGCCTAA-TTAATGGTATCGC--TTGATG--AAT-T-GGTATTTC
TTTCGTCTTGTGTCGCCT-----AAGCGATGTGAGATGAACC-GTGAAGCAGCCTTTGTG
ATCCACTC-TTTTGATGCATACGCA-TTGATTTTGTGGCCC-ATTGAGTG-TTGCTTGGT
CTCATGGATATGGAACCTGGTGTGGGCATGG-AA-TC--TTAACGGTTCCTTGTTTGCCC
AA-------C-TTT-AGC-TTTTCTAAA--ACGAT-------------------------
-------------------T-G-TCTG---------------------------------
------------------------------------------------------------
------------
>Helichrysum_italicum_subsp__picardii_2097_1
GTGCATTCTGTAG--TCATTATTGC-TGTTGGTAGCTTGCTTGG-CAA-TTGA---GCTT
GGTGGGTTGCTACTGGTG-TGGTG-TCTAC-GGGG-ATGTA-TATCGTAAA-GGTGCATG
AGTGGTGTTTGGTTTGTTACGGGTGGTTGGCTCTTTGCTTGCGCAACAACTTCTACCTG-
TCATTCCTCTTCAGTCTTGTGTCAATGCTT-------CTATTGCATTGAATGCACGGTGG
GTTTCTTGTGTTGCATGCCTAA-TTAATGGTATCGC--TTGATG--AAT-T-GGTATTTC
TTTCGTCTTGTGTCGCCT-----AAGCGATGTGAGATGAACC-GTGAAGCAGCCTTTGTG
ATCCACTC-TTTTGATGCATACGCA-TTGATTTTGTGGCCC-ATTGAGTG-TTGCTTGGT
CTCATGGATATGGAACCTGGTGTGGGCATGG-AA-TC--TTAACGGTTCCTTGTTTGCCC
AA-------C-TTT-AGC-TTTTCTAAA--ACGAT-------------------------
-------------------T-G-TCTG---------------------------------
------------------------------------------------------------
------------
>Helichrysum_italicum_subsp__picardii_2097_2
GTGCATTCTGTAG--TCATTATTGC-TGTTGGTAGCTTGCTTGG-CAA-TTGA---GCTT
GGTGGGTTGCTACTGGTG-TGGTG-TCTAC-GGGG-ATGTA-TATCGTAAA-GGTGCATG
AGTGGTGTTTGGTTTGTTACGGGTGGTTGGCTCTTTGCTTGCGCAACAACTTCTACCTG-
TCATTCCTCTTCAGTCTTGTGTCAATGCTT-------CTATTGCATTGAATGCACGGTGG
GTTTCTTGTGTTGCATGCCTAA-TTAATGGTATCGC--TTGATG--AAT-T-GGTATTTC
TTTCGTCTTGTGTCGCCT-----AAGCGATGTGAGATGAACC-GTGAAGCAGCCTTTGTG
ATCCACTC-TTTTGATGCATACGCA-TTGATTTTGTGGCCC-ATTGAGTG-TTGCTTGGT
CTCATGGATATGGAACCTGGTGTGGGCATGG-AA-TC--TTAACGGTTCCTTGTTTGCCC
AA-------C-TTT-AGC-TTTTCTAAA--ACGAT-------------------------
-------------------T-G-TCTG---------------------------------
------------------------------------------------------------
------------
>Helichrysum_italicum_subsp__picardii_2094_1
GTGCATTCTGTAG--TCATTATTGC-TGTTGGTAGCTTGCTTGG-CAA-TTGA---GCTT
GGTGGGTTGCTACTGGTG-TGGTG-TCTAC-GGGG-ATGTA-TATCGTAAA-GGTGCATG
AGTGGTGTTTGGTTTGTTACGGGTGGTTGGCTCTTTGCTTGCGCAACAACTTCTACCTG-
TCATTCCTCTTCARTCTTGTGTCAATGCTT-------CTATTGCATTGAATGCACGGTGG
GTTTCTTGTGTTGCATGCCTAA-TTAATGGTATCGC--TTGATG--AAT-T-GGTATTTC
TTTCGTCTTGTGTCGCCT-----AAGCGATGTGAGATGAACC-TTGAAGCAGCCTTTGTG
ATCCACTC-TTTTGATGCATACGCA-TTGATTTTGTGGCCC-ATTGAGTG-TTGCTTGGT
CTCATGGATATGGAACCTGGTGTGGGCATGG-AA-TC--TTAACGGTTCCTTGTTTGCCC
AA-------C-TTT-AGC-TTTTCTAAA--ACGAT-------------------------
-------------------T-G-TCTGC--------------------------------
------------------------------------------------------------
------------
>Helichrysum_italicum_subsp__serotinum_20880
GTGCATTCTGTAG--TCATTATTGC-TGTTGGTAGCTTGCTTGG-CAA-TTGA---GCTT
GGTGGGTTGCTACTGGTG-TGGTG-TCTAC-GGGG-ATGTA-TATCGTAAA-GGTGCATG
AGTGGTGTTTGGTTTGTTACGGGTGGTTGGCTCTTTGCTTGCGCAACAACTTCTACCTG-
TCATTCCTCTTCARTCTTGTGTCAATGCTT-------CTATTGCATTGAATGCACGGTGG
GTTTCTTGTGTTGCATGCCTAA-TTAATGGTATCGC--TTGATG--AAT-T-GGTATTTC
TTTCGTCTTGTGTCGCCT-----AAGCGATGTGAGATGAACC-TTGAAGCAGCCTTTGTG
ATCCACTC-TTTTGATGCATACGCA-TTGATTTTGTGGCCC-ATTGAGTG-TTGCTTGGT
CTCATGGATATGGAACCTGGTGTGGGCATGG-AA-TC--TTAACGGTTCCTTGTTTGCCC
AA-------C-TTT-AGC-TTTTCTAAA--ACGAT-------------------------
-------------------T-G-TCTGC--------------------------------
------------------------------------------------------------
------------
>Helichrysum_italicum_subsp__serotinum_840993
GTGCATTCTGTAG--TCATTATTGC-TGTTGGTAGCTTGCTTGG-CAA-TTGA---GCTT
GGTGGGTTGCTACTGGTG-TGGTG-TCTAC-GGGG-ATGTA-TATCGTAAA-GGTGCATG
AGTGGTGTTTGGTTTGTTACGGGTGGTTGGCTCTTTGCTTGCGCAACAACTTCTACCTG-
TCATTCCTCTTCAGTCTTGTGTCAATGCTT-------CTATTGCATTGAATGCACGGTGG
GTTTCTTGTGTTGCATGCCTAA-TTAATGGTATCGC--TTGATG--AAT-T-GGTATTTC
TTTCGTCTTGTGTCGCCT-----AAGCGATGTGAGATGAACC-TTGAAGCAGCCTTTGTG
ATCCACTC-TTTTGATGCATACGCA-TTGATTTTGTGGCCC-ATTGAGTG-TTGCTTGGT
CTCATGGATATGGAACCTGGTGTGGGCATGG-AA-TC--TTAACGGTTCCTTGTTTGCCC
AA-------C-TTT-AGC-TTTTCTAAA--ACGAT-------------------------
-------------------T-G-TCTGC--------------------------------
------------------------------------------------------------
------------
>Helichrysum_italicum_subsp__serotinum_20877
GTGCATTCTGTAG--TCATTATTGC-TGTTGGTAGCTTGCTTGG-CAA-TTGA---GCTT
GGTGGGTTGCTACTGGTG-TGGTG-TCTAC-GGGG-ATGTA-TATCGTAAA-GGTGCATG
AGTGGTGTTTGGTTTGTTACGGGTGGTTGGCTCTTTGCTTGCGCAACAACTTCYACCTG-
TCATTCCTCTTCAGTCTTGTGTCAATGCTT-------CTATTGCATTGAATGCACGGTGG
GTTTCTTGTGTTGCATGCCTAA-TTAATGGTATCGC--TTGATG--AAT-T-GGTATTTC
TTTCGTCTTGTGTCGCCT-----AAGCGATGTGAGATGAACC-TTGAAGCAGCCTTTGTG
ATCCACTC-TTTTGATGCATACGCA-TTGATTTTGTGGCCC-ATTGAGTG-TTGCTTGGT
CTCATGGATATGGAACCTGGTGTGGGCATGG-AA-TC--TTAACGGTTCCTTGTTTGCCC
AA-------C-TTT-AGC-TTTTCTAAA--ACGAT-------------------------
-------------------T-G-TCTGC--------------------------------
------------------------------------------------------------
------------
>Helichrysum_italicum_subsp__serotinum_26191
GTGCATTCTGTAG--TCATTATTGC-TGTTGGTAGCTTGCTTGG-CAA-TTGA---GCTT
GGTGGGTTGCTACTGGTG-TGGTG-TCTAC-GGGG-ATGTA-TATCGTAAA-GGTGCATG
AGTGGTGTTTGGTTTGTTACGGGTGGTTGGCTCTTTGCTTGCGCAACAACTTCTACCTG-
TCATTCCTCTTCAGTCTTGTGTCAATGCTT-------CTATTGCATTGAATGCACGGTGG
GTTTCTTGTGTTGCATGCCTAA-TTAATGGTATCGC--TTGATG--AAT-T-GGTATTTC
TTTCGTCTTGCGTCGCCT-----AAGCGATGTGAGATGAACC-TTGAAGCAGCCTTTGTG
ATCCACTC-TTTTGATGCATACGCA-TTGATTTTGTGGCCC-ATTGAGTG-TTGCTTGGT
CTCATGGATATGGAACCTGGTGTGGGCATGG-AA-TC--TTAACGGTTCCTTGTTTGCCC
AA-------C-TTT-AGC-TTTTCTAAA--ACGAT-------------------------
-------------------T-G-TCTGC--------------------------------
------------------------------------------------------------
------------
>Helichrysum_italicum_subsp__siculum_6116
GTGCATTCTGTAG--TCATTATGGC-TGTTGGTAGCTTGCTTGG-CAA-TTGA---GCTT
GGTGGGTTGCTACTGGTG-TGGTG-TCTAC-GGGA-ATGTA-TATCGTAAA-GGTGCATG
AGTGGTGTTTGGTTTGTTACGGGTGGTTGGCTCTTTGCTTGCGCAACAACTTCTACCTG-
TCATTCCTCTTCAGTCTTGTGTCAATGCTT-------CTATTGCATTGAATGCACGGTGG
GTTTCTTGTGTTGCATGCCTAA-TCAATGGTATCGC--TTGATG--AAT-T-GGTATTTC
TTTCGTCTTGTGTCGCCT-----AAGCGATGTGAGATGAACC-TTGAAGCAGCCTTTGTG
ATCCACTC-TTTTGATGCATACGCA-TTGATTTTGTGGCCC-ATTGAGTG-TTGCTTGGT
CTCATGGATATGGAACCTGGTGTGGGCATGG-AA-TC--TTAACGGTTCCTTGTTTGCCC
AA-------C-TTT-AGC-TTTTCTAAA--ACGAT-------------------------
-------------------T-G-TCTTC--------------------------------
------------------------------------------------------------
------------
>Helichrysum_pendulum_1154_10
GTGCATTCTGTAG--TCATTATGGC-TGTTGGTAGCTTGCTTGG-CAA-TTGA---GCTT
GGTGGGTTGCTACTGGTG-TGGTG-TCTAC-GGGA-ATGTA-TATCGTAAA-GGTGCATG
AGTGGTGTTTGGTTTGTTACGGGTGGTTGGCTCTTTGCTTGCGCAACAACTTCTACCTG-
TCATTCCTCTTCAGTCTTGTGTCAATGCTT-------CTATTGCATTGAATGCACGGTGG
GTTTCTTGTGTTGCATGCCTAA-TCAATGGTATCGC--TTGATG--AAT-T-GGTATTTC
TTTCGTCTTGTGTCGCCT-----AAGCGATGTGAGATGAACC-TTGAAGCAGCCTTTGTG
ATCCACTC-TTTTGATGCATACGCA-TTGATTTTGTGGCCC-ATTGAGTG-TTGCTTGGT
CTCATGGATATGGAACCTGGTGTGGGCATGG-AA-TC--TTAACGGTTCCTTGTTTGCCC
AA-------C-TTT-AGC-TTTTCTAAA--ACGAT-------------------------
-------------------T-G-TCTTC--------------------------------
------------------------------------------------------------
------------
>Helichrysum_pendulum_1154_7
GTGCATTCTGTAG--TCATTATGGC-TGTTGGTAGCTTGCTTGG-CAA-TTGA---GCTT
GGTGGGTTGCTACTGGTG-TGGTG-TCTAC-GGGA-ATGTA-TATCGTAAA-GGTGCATG
AGTGGTGTTTGGTTTGTTACGGGTGGTTGGCTCTTTGCTTGCGCAACAACTTCTACCTG-
TCATTCCTCTTCAGTCTTGTGTCAATGCTT-------CTATTGCATTGAATGCACGGTGG
GTTTCTTGTGTTGCATGCCTAA-TCAATGGTATCGC--TTGATG--AAT-T-GGTATTTC
TTTCGTCTTGTGTCGCCT-----AAGCGATGTGAGATGAACC-TTGAAGCAGCCTTTGTG
ATCCACTC-TTTTGATGCATACGCA-TTGATTTTGTGGCCC-ATTGAGTG-TTGCTTGGT
CTCATGGATATGGAACCTGGTGTGGGCATGG-AA-TC--TTAACGGTTCCTTGTTTGCCC
AA-------C-TTT-AGC-TTTTCTAAA--ACGAT-------------------------
-------------------T-G-TCTTC--------------------------------
------------------------------------------------------------
------------
>Helichrysum_litoreum_1114
GTGCATTCTGTAG--TCATTATGGC-TGTTGGTAGCTTGCTTGG-CAA-TTGA---GCTT
GGTGGGTTGCTACTGGTG-TGGTG-TCTAC-GGGG-ATGTA-TATCGTAAA-GGTGCATG
AGTGGTGTTTGGTTTGTTACGGGTGGTTGGCTCTTTGCTTGCGCAACAACTTCTACCTG-
TCATTCCTCTTCAGTCTTGTGTCAATGCTT-------CTATTGCATTGAATGCACGGTGG
GTTTCTTGTGTTGCATGCCTAA-TCAATGGTATCGC--TTGATG--AAT-T-GGTATTTC
TTTCGTCTTGTGTCGCCT-----AAGCGATGTGAGATGAACC-TTGAAGCAGCCTTTGTG
ATCCACTC-TTTTGATGCATACGCA-TTGATTTTGTGGCCC-ATTGAGTG-TTGCTTGGT
CTCATGGATATGGAACCTGGTGTGGGCATGG-AA-TC--TTAACGGTTCCTTGTTTGCCC
AA-------C-TTT-AGC-TTTTCTAAA--ACGAT-------------------------
-------------------T-G-TCTGC--------------------------------
------------------------------------------------------------
------------
>Helichrysum_stoechas_1103_2
GTGCATTCTGTAG--TCATTATGGC-TGTTGGTAGCTTGCTTGG-CAA-TTGA---GCTT
GGTGGGTTGCTACTGGTG-TGGTG-TCTAC-GGGG-ATGTA-TATCGTAAA-GGTGCATG
AGTGGTGTTTGGTTTGTTACGGGTGGTTGGCTCTTTGCTTGCGCAACAACTTCTACCTG-
TCATTCCTCTTCAGTCTTGTGTCAATGCTT-------CTATTGCATTGAATGCACGGTGG
GTTTCTTGTGTTGCATGCCTAA-TTAATGGTATCGC--TTGATG--AAT-T-GGTATTTC
TTTCGTCTTGTGTCGCCT-----AAGCGATGTGAGATGAACC-TTGAAGCAACCTTTGTG
ATCCACTC-TTTTGATGCATACGCA-TTGATTTTGTGGCCC-ATTGAGTG-TTGCTTGGT
CTCATGGATATGGAACCTGGTGTGGGCATGG-AA-TC--TTAACGGTTCCTTGTTTGCCC
AA-------C-TTT-AGC-TTTTCTAAA--ACGAT-------------------------
-------------------T-G-TCTGC--------------------------------
------------------------------------------------------------
------------
>Helichrysum_stoechas_2232
GTGCATTCTGTAG--TCATTATGGC-TGTTGGTAGCTTGCTTGG-CAA-TTGA---GCTT
GGTGGGTTGCTACTGGTG-TGGTG-TCTAC-GGGG-ATGTA-TATCGTAAA-GGTGCATG
AGTGGTGTTTGGTTTGTTACGGGTGGTTGGCTCTTTGCTTGCGCAACAACTTCTACCTG-
TCATTCCTCTTCAGTCTTGTGTCAATGCTT-------CTATTGCATTGAATGCACGGTGG
GTTTCTTGTGTTGCATGCCTAA-TTAATGGTATCGC--TTGATG--AAT-T-GGTATTTC
TTTCGTCTTGTGTCGCCT-----AAGCGATGTGAGATGAACC-TTGAAGCAACCTTTGTG
ATCCACTC-TTTTGATGCATACGCA-TTGATTTTGTGGCCC-ATTGAGTG-TTGCTTGGT
CTCATGGATATGGAACCTGGTGTGGGCATGG-AA-TC--TTAACGGTTCCTTGTTTGCCC
AA-------C-TTT-AGC-TTTTCTAAA--ACGAT-------------------------
-------------------T-G-TCTGC--------------------------------
------------------------------------------------------------
------------
>Helichrysum_stoechas_2293_1
GTGCATTCTGTAG--TCATTATGGC-TGTTGGTAGCTTGCTTGG-CAA-TTGA---GCTT
GGTGGGTTGCTACTGGTG-TGGTG-TCTAC-GGGG-ATGTA-TATCGTAAA-GGTGCATG
AGTGGTGTTTGGTTTGTTACGGGTGGTTGGCTCTTTGCTTGCGCAACAACTTCTACCTG-
TCATTCCTCTTCAGTCTTGTGTCAATGCTT-------CTATTGCATTGAATGCACGGTGG
GTTTCTTGTGTTGCATGCCTAA-TTAATGGTATCGC--TTGATG--AAT-T-GGTATTTC
TTTCGTCTTGTGTCGCCT-----AAGCGATGTGAGATGAACC-TTGAAGCAGCCTTTGTG
ATCCACTC-TTTTGATGCATACGCA-TTGATTTTGTGGCCC-ATTGAGTG-TTGCTTGGT
CTCATGGATATGGAACCTGGTGTGGGCATGG-AA-TC--TTAACGGTTCCTTGTTTGCCC
AA-------C-TTT-AGC-TTTTCTAAA--ACGAT-------------------------
-------------------T-G-TCTAC--------------------------------
------------------------------------------------------------
------------
>Helichrysum_stoechas_2294_2
GTGCATTCTGTAG--TCATTATGGC-TGTTGGTAGCTTGCTTGG-CAA-TTGA---GCTT
GGTGGGTTGCTACTGGTG-TGGTG-TCTAC-GGGG-ATGTA-TATCGTAAA-GGTGCATG
AGTGGTGTTTGGTTTGTTACGGGTGGTTGGCTCTTTGCTTGCGCAACAACTTCTACCTG-
TCATTCCTCTTCAGTCTTGTGTCAATGCTT-------CTATTGCATTGAATGCACGGTGG
GTTTCTTGTGTTGCATGCCTAA-TTAATGGTATCGC--TTGATG--AAT-T-GGTATTTC
TTTCGTCTTGTGTCGCCT-----AAGCGATGTGAGATGAACC-TTGAAGCARCCTTTGTG
ATCCACTC-TTTTGATGCATACGCA-TTGATTTTGTGGCCC-ATTGAGTG-TTGCTTGGT
CTCATGGATATGGAACCTGGTGTGGGCATGG-AA-TC--TTAACGGTTCCTTGTTTGCCC
AA-------C-TTT-AGC-TTTTCTAAA--ACGAT-------------------------
-------------------T-G-TCTAC--------------------------------
------------------------------------------------------------
------------
>Helichrysum_pendulum_6118
GTGCATTCTGTAG--TCATTATGGC-TGTTGGTAGCTTGCTTGG-CAA-TTGA---GCTT
GGTGGGTTGCTACTGGTG-TGGTG-TCTAC-GGGG-ATGTA-TATCGTAAA-GGTGCATG
AGTGGTGTTTGGTTTGTTACGGGTGGTTGGCTCTTTGCTTGCGCAACAACTTCTACCTG-
TCATTCCTCTTCAGTCTTGTGTCAATGCTT-------CTATTGCATTGAATGCACGGTGG
GTTTCTTGTGTTGCATGCCTAA-TTAATGGTATCGT--TTGATG--AAT-T-GGTATTTC
TTTCGTCTTGTGTCGCCT-----AAGCGATGTGAGATGAACC-TTGAAGCAGCCTTTGTG
ATCCACTC-TTTTGATGCATACGCA-TTGATTTTGTGGCCC-ATTGAGTG-TTGCTTGGT
CTCATGGATATGGAACCTGGTGTGGGCATGG-AA-TC--TTAATGGTTCCTTGTTTGCCC
AA-------C-TTT-AGC-TTTTCTAAA--ACGAT-------------------------
-------------------T-G-TCTTC--------------------------------
------------------------------------------------------------
------------
>Helichrysum_saxatile_2084_5
GTGCATTCTGTAG--TCATTATGGC-TGTTGGTAGCTTGCTTGG-CAA-TTGA---GCTT
GGTGGGTTGCTACCGGTG-TGGTG-TCTAC-GGGG-ATGTA-TATCGTAAA-GGTGCATG
AGTGGTGTTTGGTTTGTTACGGGTGGTTGGCTCTTTGCTTGCGCAACAACTTCTACCTG-
TCATTCCTCTTCAGTCTTGTGTCAATGCTT-------CTATTGCATTGAATGCACGGTGG
GTTTCTTGTGTTGCATGCCTAA-TCAATGGTATCGC--TTGATG--AAT-T-GGTATTTC
TTTCGTCTTGTGTCGCCT-----AAGCGATGTGAGATGAACC-TTGAAGCAACCTTTGTG
ATCCACTC-TTTTGATGCATACGCA-TTGATTTTGTGGCCC-ATTGAGTG-TTGCTTGGT
CTCATGGATATGGAACCTGGTGTGGGCATGG-AA-TC--TTAACGGTTCCTTGTTTGCCC
AA-------C-TTT-AGC-TTTTCTAAA--ACGAT-------------------------
-------------------T-G-TCTCC--------------------------------
------------------------------------------------------------
------------
>Helichrysum_serotinum_subsp__picardii_6666
GTGCATTCTGTAG--TCATTATTGC-TGTTGGTAGCTTGCTTGG-CAA-TTGA---GCTT
GGTGGGTTGCTACTGGTG-TGGTG-TCTAC-GGGG-ATGTA-TATCGTAAA-GGTGCATG
AGTGGTGTTTGGTTTGTTACGGGTGGTTGGCTCTTTGCTTGCGCAACAACTTCTACCTG-
TCATTCCTCTTCAGTCTTGTGTCAATGCTT-------CTATTGCATTGAATGCACGGTGG
GTTTCTTGTGTTGCATGCCTAA-TTAATGGTATCGC--TTGATG--AAT-T-GGTATTTC
TTTCGTCTTGTGTCGCCT-----AAGCGATGTGAGATGAACC-TTGAAGCAGCCTTTGTG
ATCCACTC-TTTTGATGCATACGCA-TTGATTTTGTGGCCC-ATTGAGTG-TTGCTTGGT
CTCATGGATATGGAACCTGGTGTGGGCATGG-AA-TC--TTAACGGTTCCTTGTTTGCCC
AA-------C-TTT-AGC-TTTTCTAAA--ACGAC-------------------------
-------------------T-G--------------------------------------
------------------------------------------------------------
------------
>Helichrysum_argyrophyllum_L001
GTGCATTCTGTAG--TCATTATGGC-TGTTGGTAGCTTGCTTGG-CAA-TTGA---GCTT
GGTGGGTTGCTACTGGTG-TGGTG-TCTAC-GGGG-ATGTA-TATCGTAAA-GGTGCATG
AGTGGTGTTTGGTTTGTTACGGGTGGTTGGCTCTTTGCTTGCGCAACAACTTCTACCTG-
TCATTCCTCTTCAGTCTTGTGTCAATGCTT-------CTATTGCATTGAATGCACGGTGG
GTTTCTTGTGTTGCATGCCTAA-TTAATGGTATCGT--TTGATG--AAT-T-GGTATTTC
TTTCGTCTTGTGTCGCCT-----AAGCGATGTGAGATGAACC-TTGAAGCAGCCTTTGTG
ATCCACTC-TTTTGATGCATACGCA-TTTATTTTGTGGCCC-ATTGAGTG-TTGCTTGGT
CTCATGGATATGGAACCTGGTGTGGGCATGG-AA-TC--TTAATGGTTCCTTGTTTGCCC
AA-------C-TTT-AGC-TTTTCTAAA--ACGAT-------------------------
-------------------T-G-TCTATCATG------------TGTTAACGTGG-TAGA
CT-CTTC-GAATATGAATGCTACCTGGTTGATCCTGCCAGTAGTCATATGCTTGTCTCAA
AGATTAAGCCAT
>Helichrysum_argyrophyllum_L002
GTGCATTCTGTAG--TCATTATGGC-TGTTGGTAGCTTGCTTGG-CAA-TTGA---GCTT
GGTGGGTTGCTACTGGTG-TGGTG-TCTAC-GGGG-ATGTA-TATCGTAAA-GGTGCATG
AGTGGTGTTTGGTTTGTTACGGGTGGTTGGCTCTTTGCTTGCGCAACAACTTCTACCTG-
TCATTCCTCTTCAGTCTTGTGTCAATGCTT-------CTATTGCATTGAATGCACGGTGG
GTTTCTTGTGTTGCATGCCTAA-TTAATGGTATCGT--TTGATG--AAT-T-GGTATTTC
TTTCGTCTTGTGTCGCCT-----AAGCGATGTGAGATGAACC-TTGAAGCAGCCTTTGTG
ATCCACTC-TTTTGATGCATACGCA-TTTATTTTGTGGCCC-ATTGAGTG-TTGCTTGGT
CTCATGGATATGGAACCTGGTGTGGGCATGG-AA-TC--TTAATGGTTCCTTGTTTGCCC
AA-------C-TTT-AGC-TTTTCTAAA--ACGAT-------------------------
-------------------T-G-TCTATCATG------------TGTTAACGTGG-TAGA
CT-CTTC-GAATATGAATGCTACCTGGTTGATCCTGCCAGTAGTCATATGCTTGTCTCAA
AGATTAAGCCAT
>Helichrysum_italicum_L003
GTGCATTCTGTAG--TCACTATGGC-TGTTGGTAGCTTGCTTGG-CAA-TTGA---GCTT
GGTGGGTTGCTACTGGTG-TGGTG-TCTAC-GGGG-ATGTA-TATCGTAAA-GGTGCATG
AGTGGTGTTTGGTTTGTTACGGGTGGTTGGCTCTTTGCTTGCGCAACAACTTCTACCTG-
TCATTCCTCTTCAGTCTTGTGTCAATGCTT-------CTATTGCATTGAATGCACGGTGG
GTTTCTTGTGTTGCATGCCTAA-TCAATGGTATCGC--TTGATG--AAT-T-GGTATTTC
TTTCGTCTTGTGTCGCCT-----AAGCGATGTGAGATGAACC-TTGAAGCAGCCTTTGTG
ATCCACTC-TTTTGATGCATACGCA-TTGATTTTGTGGCCC-ATTGAGTG-TTGCTTGGT
CTCATGGATATGGAACCTGGTGTGGGCATGG-AA-TC--TTAACGGTTCCTTGTTTGCCC
AA-------C-TTT-AGC-TTTTCTAAA--ACGAT-------------------------
-------------------T-G-TCTATCATG------------TGTTAACGTGG-TAGA
CT-CTTC-GAATATGAATGCTACCTGGTTGATCCTGCCAGTAGTCATATGCTTGTCTCAA
AGATTAAGCCAT
>Helichrysum_gossypinum_25226
GTGCATTCTGTAG--TCATTATGGC-TGTTGGTAGCTTGCTTGG-CAA-TTGA---GCTT
GGTGGGTTGCTATTGGTT-TGGTG-TCTAC-GGGG-ATGTA-TATCGTAAA-GGTGTATG
AGTGGTGTTTGGTTTGTTACGGGTGGTTGGCTCTTTGCTTGCGCAACAACTTCTACCTG-
TCATTCCTCTTCAGTCTTGTGTTAATGCTT-------CTATTGCATTGAATGCACGGTGG
GTTTCTTGTGTTGCATGCCTAA-TTAATGGTATCGC--TTGATG--AAT-T-GGTATTCC
TTTCATCTTGTGTCGCCT-----AAGCGATGTGAGATGAACC-TTGAAGCAGCCTTTGTG
ATCCACTC-TTTTGATGTATACACA-TTGATTTTGTGGCCC-ATTGAGTG-TTGCTTGGT
CTCATGGATATGGAACCTGGTGTGGGCATGG-AA-TC--TTAACGGTTCTTTGTTTGCCC
AA-------C-TTT-AGC-TTTTCTAAA--ACGAT-------------------------
-------------------T-G-TCTN---------------------------------
------------------------------------------------------------
------------
>Helichrysum_errerae_var__errerae_2324_1
GTGCATTCTGTAG--TCATTATTCC-T-TTGGTAGCTTGCTTGG-CAA-TTGA---GCTT
GGTGGGTTGCTACTGGTG-TGGTG-TCTAC-GGGG-ATGTA-TATCGTAAA-GGTGCATG
AGTGGTGTTTGGTTTGTTACGGGTGGTTGGCTCTTTGCTTGCGCAACAACTTCTACCTG-
TCATTCCTCTTCAGTCTTGTGTCAATGCTT-------CTATTGCATTGAATGCACGGTGG
GTTTCTTGTGTTGCATGCCTAA-TCAATGGTATCGC--TTGATG--AAT-T-GGTATTTC
TTTCGTCTTGTGTCGCCT-----AAGCGATGTGAGATGAACC-TTGAAGCAGTCTTTGTG
ATCCACTC-TTTTGATGCATACGCA-TTGATTTTGTGGCCC-ATTGAGTG-TTGCTTGGT
CTCATGGATATGGAACCTGGTGTGGGCATGG-AA-TC--TTAACGGTTCCTTGTTTGCCC
AA-------C-TTT-AGC-TTTTCTAAA--ACGAT-------------------------
-------------------T-G-TCTTT--------------------------------
------------------------------------------------------------
------------
>Helichrysum_errerae_var__errerae_2324_2
GTGCATTCTGTAG--TCATTATTCC-T-TTGGTAGCTTGCTTGG-CAA-TTGA---GCTT
GGTGGGTTGCTACTGGTG-TGGTG-TCTAC-GGGG-ATGTA-TATCGTAAA-GGTGCATG
AGTGGTGTTTGGTTTGTTACGGGTGGTTGGCTCTTTGCTTGCGCAACAACTTCTACCTG-
TCATTCCTCTTCAGTCTTGTGTCAATGCTT-------CTATTGCATTGAATGCACGGTGG
GTTTCTTGTGTTGCATGCCTAA-TCAATGGTATCGC--TTGATG--AAT-T-GGTATTTC
TTTCGTCTTGTGTCGCCT-----AAGCGATGTGAGATGAACC-TTGAAGCAGTCTTTGTG
ATCCACTC-TTTTGATGCATACGCA-TTGATTTTGTGGCCC-ATTGAGTG-TTGCTTGGT
CTCATGGATATGGAACCTGGTGTGGGCATGG-AA-TC--TTAACGGTTCCTTGTTTGCCC
AA-------C-TTT-AGC-TTTTCTAAA--ACGAT-------------------------
-------------------T-G-TCTTT--------------------------------
------------------------------------------------------------
------------
>Helichrysum_errerae_var__errerae_2324_5
GTGCATTCTGTAG--TCATTATTCC-T-TTGGTAGCTTGCTTGG-CAA-TTGA---GCTT
GGTGGGTTGCTACTGGTG-TGGTG-TCTAC-GGGG-ATGTA-TATCGTAAA-GGTGCATG
AGTGGTGTTTGGTTTGTTACGGGTGGTTGGCTCTTTGCTTGCGCAACAACTTCTACCTG-
TCATTCCTCTTCAGTCTTGTGTCAATGCTT-------CTATTGCATTGAATGCACGGTGG
GTTTCTTGTGTTGCATGCCTAA-TCAATGGTATCGC--TTGATG--AAT-T-GGTATTTC
TTTCGTCTTGTGTCGCCT-----AAGCGATGTGAGATGAACC-TTGAAGCAGTCTTTGTG
ATCCACTC-TTTTGATGCATACGCA-TTGATTTTGTGGCCC-ATTGAGTG-TTGCTTGGT
CTCATGGATATGGAACCTGGTGTGGGCATGG-AA-TC--TTAACGGTTCCTTGTTTGCCC
AA-------C-TTT-AGC-TTTTCTAAA--ACGAT-------------------------
-------------------T-G-TCTTT--------------------------------
------------------------------------------------------------
------------
>Helichrysum_errerae_var__errerae_2324_7
GTGCATTCTGTAG--TCATTATTCC-T-TTGGTAGCTTGCTTGG-CAA-TTGA---GCTT
GGTGGGTTGCTACTGGTG-TGGTG-TCTAC-GGGG-ATGTA-TATCGTAAA-GGTGCATG
AGTGGTGTTTGGTTTGTTACGGGTGGTTGGCTCTTTGCTTGCGCAACAACTTCTACCTG-
TCATTCCTCTTCAGTCTTGTGTCAATGCTT-------CTATTGCATTGAATGCACGGTGG
GTTTCTTGTGTTGCATGCCTAA-TCAATGGTATCGC--TTGATG--AAT-T-GGTATTTC
TTTCGTCTTGTGTCGCCT-----AAGCGATGTGAGATGAACC-TTGAAGCAGTCTTTGTG
ATCCACTC-TTTTGATGCATACGCA-TTGATTTTGTGGCCC-ATTGAGTG-TTGCTTGGT
CTCATGGATATGGAACCTGGTGTGGGCATGG-AA-TC--TTAACGGTTCCTTGTTTGCCC
AA-------C-TTT-AGC-TTTTCTAAA--ACGAT-------------------------
-------------------T-G-TCTTT--------------------------------
------------------------------------------------------------
------------
>Helichrysum_errerae_var__errerae_2324_9
GTGCATTCTGTAG--TCATTATTCC-T-TTGGTAGCTTGCTTGG-CAA-TTGA---GCTT
GGTGGGTTGCTACTGGTG-TGGTG-TCTAC-GGGG-ATGTA-TATCGTAAA-GGTGCATG
AGTGGTGTTTGGTTTGTTACGGGTGGTTGGCTCTTTGCTTGCGCAACAACTTCTACCTG-
TCATTCCTCTTCAGTCTTGTGTCAATGCTT-------CTATTGCATTGAATGCACGGTGG
GTTTCTTGTGTTGCATGCCTAA-TCAATGGTATCGC--TTGATG--AAT-T-GGTATTTC
TTTCGTCTTGTGTCGCCT-----AAGCGATGTGAGATGAACC-TTGAAGCAGTCTTTGTG
ATCCACTC-TTTTGATGCATACGCA-TTGATTTTGTGGCCC-ATTGAGTG-TTGCTTGGT
CTCATGGATATGGAACCTGGTGTGGGCATGG-AA-TC--TTAACGGTTCCTTGTTTGCCC
AA-------C-TTT-AGC-TTTTCTAAA--ACGAT-------------------------
-------------------T-G-TCTTT--------------------------------
------------------------------------------------------------
------------
>Helichrysum_errerae_var__errerae_2325_1
GTGCATTCTGTAG--TCATTATTCC-T-TTGGTAGCTTGCTTGG-CAA-TTGA---GCTT
GGTGGGTTGCTACTGGTG-TGGTG-TCTAC-GGGG-ATGTA-TATCGTAAA-GGTGCATG
AGTGGTGTTTGGTTTGTTACGGGTGGTTGGCTCTTTGCTTGCGCAACAACTTCTACCTG-
TCATTCCTCTTCAGTCTTGTGTCAATGCTT-------CTATTGCATTGAATGCACGGTGG
GTTTCTTGTGTTGCATGCCTAA-TCAATGGTATCGC--TTGATG--AAT-T-GGTATTTC
TTTCGTCTTGTGTCGCCT-----AAGCGATGTGAGATGAACC-TTGAAGCAGTCTTTGTG
ATCCACTC-TTTTGATGCATACGCA-TTGATTTTGTGGCCC-ATTGAGTG-TTGCTTGGT
CTCATGGATATGGAACCTGGTGTGGGCATGG-AA-TC--TTAACGGTTCCTTGTTTGCCC
AA-------C-TTT-AGC-TTTTCTAAA--ACGAT-------------------------
-------------------T-G-TCTTT--------------------------------
------------------------------------------------------------
------------
>Helichrysum_errerae_var__errerae_2325_10
GTGCATTCTGTAG--TCATTATTCC-T-TTGGTAGCTTGCTTGG-CAA-TTGA---GCTT
GGTGGGTTGCTACTGGTG-TGGTG-TCTAC-GGGG-ATGTA-TATCGTAAA-GGTGCATG
AGTGGTGTTTGGTTTGTTACGGGTGGTTGGCTCTTTGCTTGCGCAACAACTTCTACCTG-
TCATTCCTCTTCAGTCTTGTGTCAATGCTT-------CTATTGCATTGAATGCACGGTGG
GTTTCTTGTGTTGCATGCCTAA-TCAATGGTATCGC--TTGATG--AAT-T-GGTATTTC
TTTCGTCTTGTGTCGCCT-----AAGCGATGTGAGATGAACC-TTGAAGCAGTCTTTGTG
ATCCACTC-TTTTGATGCATACGCA-TTGATTTTGTGGCCC-ATTGAGTG-TTGCTTGGT
CTCATGGATATGGAACCTGGTGTGGGCATGG-AA-TC--TTAACGGTTCCTTGTTTGCCC
AA-------C-TTT-AGC-TTTTCTAAA--ACGAT-------------------------
-------------------T-G-TCTTT--------------------------------
------------------------------------------------------------
------------
>Helichrysum_errerae_var__errerae_2325_3
GTGCATTCTGTAG--TCATTATTCC-T-TTGGTAGCTTGCTTGG-CAA-TTGA---GCTT
GGTGGGTTGCTACTGGTG-TGGTG-TCTAC-GGGG-ATGTA-TATCGTAAA-GGTGCATG
AGTGGTGTTTGGTTTGTTACGGGTGGTTGGCTCTTTGCTTGCGCAACAACTTCTACCTG-
TCATTCCTCTTCAGTCTTGTGTCAATGCTT-------CTATTGCATTGAATGCACGGTGG
GTTTCTTGTGTTGCATGCCTAA-TCAATGGTATCGC--TTGATG--AAT-T-GGTATTTC
TTTCGTCTTGTGTCGCCT-----AAGCGATGTGAGATGAACC-TTGAAGCAGTCTTTGTG
ATCCACTC-TTTTGATGCATACGCA-TTGATTTTGTGGCCC-ATTGAGTG-TTGCTTGGT
CTCATGGATATGGAACCTGGTGTGGGCATGG-AA-TC--TTAACGGTTCCTTGTTTGCCC
AA-------C-TTT-AGC-TTTTCTAAA--ACGAT-------------------------
-------------------T-G-TCTTT--------------------------------
------------------------------------------------------------
------------
>Helichrysum_errerae_var__errerae_2325_6
GTGCATTCTGTAG--TCATTATTCC-T-TTGGTAGCTTGCTTGG-CAA-TTGA---GCTT
GGTGGGTTGCTACTGGTG-TGGTG-TCTAC-GGGG-ATGTA-TATCGTAAA-GGTGCATG
AGTGGTGTTTGGTTTGTTACGGGTGGTTGGCTCTTTGCTTGCGCAACAACTTCTACCTG-
TCATTCCTCTTCAGTCTTGTGTCAATGCTT-------CTATTGCATTGAATGCACGGTGG
GTTTCTTGTGTTGCATGCCTAA-TCAATGGTATCGC--TTGATG--AAT-T-GGTATTTC
TTTCGTCTTGTGTCGCCT-----AAGCGATGTGAGATGAACC-TTGAAGCAGTCTTTGTG
ATCCACTC-TTTTGATGCATACGCA-TTGATTTTGTGGCCC-ATTGAGTG-TTGCTTGGT
CTCATGGATATGGAACCTGGTGTGGGCATGG-AA-TC--TTAACGGTTCCTTGTTTGCCC
AA-------C-TTT-AGC-TTTTCTAAA--ACGAT-------------------------
-------------------T-G-TCTTT--------------------------------
------------------------------------------------------------
------------
>Helichrysum_errerae_var__errerae_2325_7
GTGCATTCTGTAG--TCATTATTCC-T-TTGGTAGCTTGCTTGG-CAA-TTGA---GCTT
GGTGGGTTGCTACTGGTG-TGGTG-TCTAC-GGGG-ATGTA-TATCGTAAA-GGTGCATG
AGTGGTGTTTGGTTTGTTACGGGTGGTTGGCTCTTTGCTTGCGCAACAACTTCTACCTG-
TCATTCCTCTTCAGTCTTGTGTCAATGCTT-------CTATTGCATTGAATGCACGGTGG
GTTTCTTGTGTTGCATGCCTAA-TCAATGGTATCGC--TTGATG--AAT-T-GGTATTTC
TTTCGTCTTGTGTCGCCT-----AAGCGATGTGAGATGAACC-TTGAAGCAGTCTTTGTG
ATCCACTC-TTTTGATGCATACGCA-TTGATTTTGTGGCCC-ATTGAGTG-TTGCTTGGT
CTCATGGATATGGAACCTGGTGTGGGCATGG-AA-TC--TTAACGGTTCCTTGTTTGCCC
AA-------C-TTT-AGC-TTTTCTAAA--ACGAT-------------------------
-------------------T-G-TCTTT--------------------------------
------------------------------------------------------------
------------
>Helichrysum_errerae_var__errerae_2325_8
GTGCATTCTGTAG--TCATTATTCC-T-TTGGTAGCTTGCTTGG-CAA-TTGA---GCTT
GGTGGGTTGCTACTGGTG-TGGTG-TCTAC-GGGG-ATGTA-TATCGTAAA-GGTGCATG
AGTGGTGTTTGGTTTGTTACGGGTGGTTGGCTCTTTGCTTGCGCAACAACTTCTACCTG-
TCATTCCTCTTCAGTCTTGTGTCAATGCTT-------CTATTGCATTGAATGCACGGTGG
GTTTCTTGTGTTGCATGCCTAA-TCAATGGTATCGC--TTGATG--AAT-T-GGTATTTC
TTTCGTCTTGTGTCGCCT-----AAGCGATGTGAGATGAACC-TTGAAGCAGTCTTTGTG
ATCCACTC-TTTTGATGCATACGCA-TTGATTTTGTGGCCC-ATTGAGTG-TTGCTTGGT
CTCATGGATATGGAACCTGGTGTGGGCATGG-AA-TC--TTAACGGTTCCTTGTTTGCCC
AA-------C-TTT-AGC-TTTTCTAAA--ACGAT-------------------------
-------------------T-G-TCTTT--------------------------------
------------------------------------------------------------
------------
>Helichrysum_errerae_var__errerae_2327_1
GTGCATTCTGTAG--TCATTATTCC-T-TTGGTAGCTTGCTTGG-CAA-TTGA---GCTT
GGTGGGTTGCTACTGGTG-TGGTG-TCTAC-GGGG-ATGTA-TATCGTAAA-GGTGCATG
AGTGGTGTTTGGTTTGTTACGGGTGGTTGGCTCTTTGCTTGCGCAACAACTTCTACCTG-
TCATTCCTCTTCAGTCTTGTGTCAATGCTT-------CTATTGCATTGAATGCACGGTGG
GTTTCTTGTGTTGCATGCCTAA-TCAATGGTATCGC--TTGATG--AAT-T-GGTATTTC
TTTCGTCTTGTGTCGCCT-----AAGCGATGTGAGATGAACC-TTGAAGCAGTCTTTGTG
ATCCACTC-TTTTGATGCATACGCA-TTGATTTTGTGGCCC-ATTGAGTG-TTGCTTGGT
CTCATGGATATGGAACCTGGTGTGGGCATGG-AA-TC--TTAACGGTTCCTTGTTTGCCC
AA-------C-TTT-AGC-TTTTCTAAA--ACGAT-------------------------
-------------------T-G-TCTTT--------------------------------
------------------------------------------------------------
------------
>Helichrysum_errerae_var__errerae_2327_11
GTGCATTCTGTAG--TCATTATTCC-T-TTGGTAGCTTGCTTGG-CAA-TTGA---GCTT
GGTGGGTTGCTACTGGTG-TGGTG-TCTAC-GGGG-ATGTA-TATCGTAAA-GGTGCATG
AGTGGTGTTTGGTTTGTTACGGGTGGTTGGCTCTTTGCTTGCGCAACAACTTCTACCTG-
TCATTCCTCTTCAGTCTTGTGTCAATGCTT-------CTATTGCATTGAATGCACGGTGG
GTTTCTTGTGTTGCATGCCTAA-TCAATGGTATCGC--TTGATG--AAT-T-GGTATTTC
TTTCGTCTTGTGTCGCCT-----AAGCGATGTGAGATGAACC-TTGAAGCAGTCTTTGTG
ATCCACTC-TTTTGATGCATACGCA-TTGATTTTGTGGCCC-ATTGAGTG-TTGCTTGGT
CTCATGGATATGGAACCTGGTGTGGGCATGG-AA-TC--TTAACGGTTCCTTGTTTGCCC
AA-------C-TTT-AGC-TTTTCTAAA--ACGAT-------------------------
-------------------T-G-TCTTT--------------------------------
------------------------------------------------------------
------------
>Helichrysum_errerae_var__errerae_2327_4
GTGCATTCTGTAG--TCATTATTCC-T-TTGGTAGCTTGCTTGG-CAA-TTGA---GCTT
GGTGGGTTGCTACTGGTG-TGGTG-TCTAC-GGGG-ATGTA-TATCGTAAA-GGTGCATG
AGTGGTGTTTGGTTTGTTACGGGTGGTTGGCTCTTTGCTTGCGCAACAACTTCTACCTG-
TCATTCCTCTTCAGTCTTGTGTCAATGCTT-------CTATTGCATTGAATGCACGGTGG
GTTTCTTGTGTTGCATGCCTAA-TCAATGGTATCGC--TTGATG--AAT-T-GGTATTTC
TTTCGTCTTGTGTCGCCT-----AAGCGATGTGAGATGAACC-TTGAAGCAGTCTTTGTG
ATCCACTC-TTTTGATGCATACGCA-TTGATTTTGTGGCCC-ATTGAGTG-TTGCTTGGT
CTCATGGATATGGAACCTGGTGTGGGCATGG-AA-TC--TTAACGGTTCCTTGTTTGCCC
AA-------C-TTT-AGC-TTTTCTAAA--ACGAT-------------------------
-------------------T-G-TCTTT--------------------------------
------------------------------------------------------------
------------
>Helichrysum_errerae_var__errerae_2327_7
GTGCATTCTGTAG--TCATTATTCC-T-TTGGTAGCTTGCTTGG-CAA-TTGA---GCTT
GGTGGGTTGCTACTGGTG-TGGTG-TCTAC-GGGG-ATGTA-TATCGTAAA-GGTGCATG
AGTGGTGTTTGGTTTGTTACGGGTGGTTGGCTCTTTGCTTGCGCAACAACTTCTACCTG-
TCATTCCTCTTCAGTCTTGTGTCAATGCTT-------CTATTGCATTGAATGCACGGTGG
GTTTCTTGTGTTGCATGCCTAA-TCAATGGTATCGC--TTGATG--AAT-T-GGTATTTC
TTTCGTCTTGTGTCGCCT-----AAGCGATGTGAGATGAACC-TTGAAGCAGTCTTTGTG
ATCCACTC-TTTTGATGCATACGCA-TTGATTTTGTGGCCC-ATTGAGTG-TTGCTTGGT
CTCATGGATATGGAACCTGGTGTGGGCATGG-AA-TC--TTAACGGTTCCTTGTTTGCCC
AA-------C-TTT-AGC-TTTTCTAAA--ACGAT-------------------------
-------------------T-G-TCTTT--------------------------------
------------------------------------------------------------
------------
>Helichrysum_errerae_var__errerae_2327_8
GTGCATTCTGTAG--TCATTATTCC-T-TTGGTAGCTTGCTTGG-CAA-TTGA---GCTT
GGTGGGTTGCTACTGGTG-TGGTG-TCTAC-GGGG-ATGTA-TATCGTAAA-GGTGCATG
AGTGGTGTTTGGTTTGTTACGGGTGGTTGGCTCTTTGCTTGCGCAACAACTTCTACCTG-
TCATTCCTCTTCAGTCTTGTGTCAATGCTT-------CTATTGCATTGAATGCACGGTGG
GTTTCTTGTGTTGCATGCCTAA-TCAATGGTATCGC--TTGATG--AAT-T-GGTATTTC
TTTCGTCTTGTGTCGCCT-----AAGCGATGTGAGATGAACC-TTGAAGCAGTCTTTGTG
ATCCACTC-TTTTGATGCATACGCA-TTGATTTTGTGGCCC-ATTGAGTG-TTGCTTGGT
CTCATGGATATGGAACCTGGTGTGGGCATGG-AA-TC--TTAACGGTTCCTTGTTTGCCC
AA-------C-TTT-AGC-TTTTCTAAA--ACGAT-------------------------
-------------------T-G-TCTTT--------------------------------
------------------------------------------------------------
------------
>Helichrysum_errerae_var__errerae_2327_9
GTGCATTCTGTAG--TCATTATTCC-T-TTGGTAGCTTGCTTGG-CAA-TTGA---GCTT
GGTGGGTTGCTACTGGTG-TGGTG-TCTAC-GGGG-ATGTA-TATCGTAAA-GGTGCATG
AGTGGTGTTTGGTTTGTTACGGGTGGTTGGCTCTTTGCTTGCGCAACAACTTCTACCTG-
TCATTCCTCTTCAGTCTTGTGTCAATGCTT-------CTATTGCATTGAATGCACGGTGG
GTTTCTTGTGTTGCATGCCTAA-TCAATGGTATCGC--TTGATG--AAT-T-GGTATTTC
TTTCGTCTTGTGTCGCCT-----AAGCGATGTGAGATGAACC-TTGAAGCAGTCTTTGTG
ATCCACTC-TTTTGATGCATACGCA-TTGATTTTGTGGCCC-ATTGAGTG-TTGCTTGGT
CTCATGGATATGGAACCTGGTGTGGGCATGG-AA-TC--TTAACGGTTCCTTGTTTGCCC
AA-------C-TTT-AGC-TTTTCTAAA--ACGAT-------------------------
-------------------T-G-TCTTT--------------------------------
------------------------------------------------------------
------------
>Helichrysum_hyblaeum_2772_6
GTGCATTCTGTAG--TCATTATTCC-T-TTGGTAGCTTGCTTGG-CAA-TTGA---GCTT
GGTGGGTTGCTACTGGTG-TGGTG-TCTAC-GGGG-ATGTA-TATCGTAAA-GGTGCATG
AGTGGTGTTTGGTTTGTTACGGGTGGTTGGCTCTTTGCTTGCGCAACAACTTCTACCTG-
TCATTCCTCTTCAGTCTTGTGTCAATGCTT-------CTATTGCATTGAATGCACGGTGG
GTTTCTTGTGTTGCATGCCTAA-TCAATGGTATCGC--TTGATG--AAT-T-GGTATTTC
TTTCGTCTTGTGTCGCCT-----AAGCGATGTGAGATGAACC-TTGAAGCAGTCTTTGTG
ATCCACTC-TTTTGATGCATACGCA-TTGATTTTGTGGCCC-ATTGAGTG-TTGCTTGGT
CTCATGGATATGGAACCTGGTGTGGGCATGG-AA-TC--TTAACGGTTCCTTGTTTGCCC
AA-------C-TTT-AGC-TTTTCTAAA--ACGAT-------------------------
-------------------T-G-TCTTT--------------------------------
------------------------------------------------------------
------------
>Helichrysum_saxatile_390_3
GTGCATTCTGTAG--TCATTATTCC-T-TTGGTAGCTTGCTTGG-CAA-TTGA---GCTT
GGTGGGTTGCTACTGGTG-TGGTG-TCTAC-GGGG-ATGTA-TATCGTAAA-GGTGCATG
AGTGGTGTTTGGTTTGTTACGGGTGGTTGGCTCTTTGCTTGCGCAACAACTTCTACCTG-
TCATTCCTCTTCAGTCTTGTGTCAATGCTT-------CTATTGCATTGAATGCACGGTGG
GTTTCTTGTGTTGCATGCCTAA-TCAATGGTATCGC--TTGATG--AAT-T-GGTATTTC
TTTCGTCTTGTGTCGCCT-----AAGCGATGTGAGATGAACC-TTGAAGCAGCCTTTGTG
ATCCACTC-TTTTGATGCATACGCA-TTGATTTTGTGGCCC-ATTGAGTG-TTGCTTGGT
CTCATGGATATGGAACCTGGTGTGGGCATGG-AA-TC--TTAACGGTTCCTTGTTTGCCC
AA-------C-TTT-AGC-TTTTCTAAA--ACGAT-------------------------
-------------------T-G-TCTTC--------------------------------
------------------------------------------------------------
------------
>Helichrysum_errerae_var__messerii_2328_7
GTGCATTCTGTAG--TCATTATTCC-T-TTGGTAGCTTGCTTGG-CAA-TTGA---GCTT
GGTGGGTTGCTACTGGTG-TGGTG-TCTAC-GGGG-ATGTA-TATCGTAAA-GGTGCATG
AGTGGTGTTTGGTTTGTTACGGGTGGTTGGCTCTTTGCTTGCGCAACAACTTCTACCTG-
TCATTCCTCTTCAGTCTTGTGTCAATGCTT-------CTATTGCATTGAATGCACGGTGG
GTTTCTTGTGTTGCATGCCTAA-TCAATGGTATCGC--TTGATG--AAT-T-GGTATTTC
TTTCGTCTTGTGTCGCCT-----AAGCGATGTGAGATGAACC-TTGAAGCAGCCTTTGTG
ATCCACTC-TTTTGATGCATACACA-TTGATTTTGTGGCCC-ATTGAGTG-TTGCTTGGT
CTCATGGATATGGAACCTGGTGTGGGCATGG-AA-TC--TTAACGGTTCCTTGTTTGCCC
AA-------C-TTT-AGC-TTTTCTAAA--ACGAT-------------------------
-------------------T-G-TCTTG--------------------------------
------------------------------------------------------------
------------
>Helichrysum_italicum_subsp__tyrrhenicum_6991
GTGCATTCTGTAG--TCATTATTCC-T-TTGGTAGCTTGCTTGG-CAA-TTGA---GCTT
GGTGGGTTGCTACTGGTG-TGGTG-TCTAC-GGGG-ATGTA-TATCGTAAA-GGTGCATG
AGTGGTGTTTGGTTTGTTACGGGTGGTTGGCTCTTTGCTTGCGCAACAACTTCTACCTG-
TCATTCCTCTTCAGTCTTGTGTCAATGCTT-------CTATTGCATTGAATGCACGGTGG
GTTTCTTGTGTTGCATGCCTAA-TCAATGGTATCGC--TTGATG--AAT-T-GGTATTTC
TTTCGTCTTGTGTCGCCT-----AAGCGATGTGAGATGAACC-TTGAAGCAGCCTTTGTG
ATCCACTC-TTTTGATGCATACGCA-TTGATTTTGTGGCCC-ATTGAGTG-TTGCTTGGT
CTCATGGATATGGAACCTGGTGTGGGCATGG-AA-TC--TTAACGGTTCCTTGTTTGCCC
AA-------C-TTT-AGC-TTTTCTAAA--ACGAT-------------------------
-------------------T-G-TCTTG--------------------------------
------------------------------------------------------------
------------
>Helichrysum_litoreum_1182
GTGCATTCTGTAG--TCATTATTCC-T-TTGGTAGCTTGCTTGG-CAA-TTGA---GCTT
GGTGGGTTGCTACTGGTG-TGGTG-TCTAC-GGGG-ATGTA-TATCGTAAA-GGTGCATG
AGTGGTGTTTGGTTTGTTACGGGTGGTTGGCTCTTTGCTTGCGCAACAACTTCTACCTG-
TCATTCCTCTTCAGTCTTGTGTCAATGCTT-------CTATTGCATTGAATGCACGGTGG
GTTTCTTGTGTTGCATGCCTAA-TCAATGGTATCGC--TTGATG--AAT-T-GGTATTTC
TTTCGTCTTGTGTCGCCT-----AAGCGATGTGAGATGAACC-TTGAAGCAGCCTTTGTG
ATCCACTC-TTTTGATGCATACGCA-TTGATTTTGTGGCCC-ATTGAGTG-TTGCTTGGT
CTCATGGATATGGAACCTGGTGTGGGCATGG-AA-TC--TTAACGGTTCCTTGTTTGCCC
AA-------C-TTT-AGC-TTTTCTAAA--ACGAT-------------------------
-------------------T-G-TCTTG--------------------------------
------------------------------------------------------------
------------
>Helichrysum_stoechas_1310_1
GTGCATTCTGTAG--TCATTATTCC-T-TTGGTAGCTTGCTTGG-CAA-TTGA---GCTT
GGTGGGTTGCTACTGGTG-TGGTG-TCTAC-GGGG-ATGTA-TATCGTAAA-GGTGCATG
AGTGGTGTTTGGTTTGTTACGGGTGGTTGGCTCTTTGCTTGCGCAACAACTTCTACCTG-
TCATTCCTCTTCAGTCTTGTGTCAATGCTT-------CTATTGCATTGAATGCACGGTGG
GTTTCTTGTGTTGCATGCCTAA-TCAATGGTATCGC--TTGATG--AAT-T-GGTATTTC
TTTCGTCTTGTGTCGCCT-----AAGCGATGTGAGATGAACC-TTGAAGCAGTCTTTGTG
ATCCACTC-TTTTGATGCATACGCA-TTGATTTTGTGGCCC-ATTGAGTG-TTGCTTGGT
CTCATGGATATGGAACCTGGTGTGGGCATGG-AA-TC--TTAACGGTTCCTTGTTTGCCC
AA-------C-TTT-AGC-TTTTCTAAA--ACGAT-------------------------
-------------------T-G-TCTTG--------------------------------
------------------------------------------------------------
------------
>Helichrysum_stoechas_1310_2
GTGCATTCTGTAG--TCATTATTCC-T-TTGGTAGCTTGCTTGG-CAA-TTGA---GCTT
GGTGGGTTGCTACTGGTG-TGGTG-TCTAC-GGGG-ATGTA-TATCGTAAA-GGTGCATG
AGTGGTGTTTGGTTTGTTACGGGTGGTTGGCTCTTTGCTTGCGCAACAACTTCTACCTG-
TCATTCCTCTTCAGTCTTGTGTCAATGCTT-------CTATTGCATTGAATGCACGGTGG
GTTTCTTGTGTTGCATGCCTAA-TCAATGGTATCGC--TTGATG--AAT-T-GGTATTTC
TTTCGTCTTGTGTCGCCT-----AAGCGATGTGAGATGAACC-TTGAAGCAGTCTTTGTG
ATCCACTC-TTTTGATGCATACGCA-TTGATTTTGTGGCCC-ATTGAGTG-TTGCTTGGT
CTCATGGATATGGAACCTGGTGTGGGCATGG-AA-TC--TTAACGGTTCCTTGTTTGCCC
AA-------C-TTT-AGC-TTTTCTAAA--ACGAT-------------------------
-------------------T-G-TCTTG--------------------------------
------------------------------------------------------------
------------
>Helichrysum_italicum_subsp__microphyllum_281
------------------------------------------------------------
------------------------------------------------AAA-GGTGCATG
AGTGGTGTTTGGTTTGTTACGGGTGGTTGGCTCTTTGCTTGCGCAACAACTTCTACCTG-
TCATTCCTCTTCAGTCTTGTGTCAATGCTT-------CTATTGCATTGAATGCACGGTGG
GTTTCTTGTGTTGCATGCCTAA-TCAATGGTATCGC--TTGATG--AAT-T-GGTATTTC
TTTCGTCTTGTGTCGCCT-----AAGCGATGTGAGATGAACC-TTGAAGCAGCCTTTGTG
ATCCACTC-TTTTGATGCATACGCA-TTGATTTTGTGGCCC-ATTGAGTG-TTGCTTGGT
CTCATGGATATGGAACCTGGTGTGGGCATGG-AA-TC--TTAACGGTTCCTTGTTTGCCC
AA-------C-TTT-AGC-TTTTCTAAA--ACGAT-------------------------
-------------------T-G-TCTATCAGG----------------------------
------------------------------------------------------------
------------
>Helichrysum_serotinum_subsp__picardii
------------------------------------------------------------
------------------------------------------------AAA-GGTGCATG
AGTGGTGTTTGGTTTGTTACGGGTGGTTGGCTCTTTGCTTGCGCAACAACTTCTACCTG-
TCATTCCTCTTCAGTCTTGTGTCAATGCTT-------CTATTGCATTGAATGCACGGTGG
GTTTCTTGTGTTGCATGCCTAA-TTAATGGTATCGC--TTGATG--AAT-T-GGTATTTC
TTTCGTCTTGTGTCGCCT-----AAGCGATGTGAGATGAACC-GTGAAGCAGCCTTTGTG
ATCCACTC-TTTTGATGCATACGCA-TTGATTTTGTGGCCC-ATTGAGTG-TTGCTTGGT
CTCATGGATATGGAACCTGGTGTGGGCATGG-AA-TC--TTAACGGTTCCTTGTTTGCCC
AA-------C-TTT-AGC-TTTTCTAAA--ACGAT-------------------------
-------------------T-G-TCTATCAGG----------------------------
------------------------------------------------------------
------------
>Helichrysum_arenarium_subsp__arenarium_Deripova_s_n_
GTGCATTCTGTAG--TCATTTTAGC-TGTTGGTAGCTTGCTTGG-CAA-TTGA---GCTT
GGTGGGTTGCTAATGGTT-TGGTG-CCTAC-GGGG-ATGTA-TATCGTAAA-GGTGCATG
AGTGGTGTTTGGTTTGTTACGGGTGGTTGGCTYTTTGCTTGCGCAACAACTTCCACCTG-
TCATTCCTCTTCAGTCTTGTGTCAATGCT-----------TAGCATTGAATGCACGGTGG
GTTTCTTGTGTTGCATACCTAA-TTAATGGTATCGT--TTGATG--AAT-T-GGTATTCC
TTTCGTCTTGTGTCGCCT-----AAGCGATGTGTGATGAACC-TTGAAGCAGCCTTTGTG
ATCCACTC-TTTTGATGCATATGCA-TTGATTTTGTGGCCC-ATTGAGTG-TTGCTTGGT
CTCATGGATATGGAAACTGGTGTGGGCATGG-AA-TC--TTAACGGTTTCTTGTTTGCCC
AA-------C-TTT-AGC-TTTTCTAAA--ACGAT-------------------------
-------------------T-G-TCTTTC-------------------------------
------------------------------------------------------------
------------
>Helichrysum_leucocephalum_191281
GTGCATTCTGKAA--TCATTTTGGC-TGKTGGTARCTTGCTTGG-CAA-TTGA---ACTT
GGTGGGTTGCTAATGGTT-TGGTG-CCTAC-GGGG-ATGTA-TATCGTAAA-GGTGCATG
AGTGGTGTTTGGTTTGTTACGGGTGGTTGGCTCTTTGCTTGCGCAACAACTTCCACCTG-
TCATTCCTCTTCAGTCTTGTGTCAATGCT-----------TAGCATTGAATGCACGGTGG
GTTTCTTGTGTTGCATACCTAA-TTAATGGTATCGC--TTGATG--AAT-T-GGTATTCC
TTTCGTCTTGTGTCGCCT-----AAGCGATGTGTGATGAACC-TTGAAGCAGCCTTTGTG
ATCCACTC-TTTTGATGCATACGCA-TTGATTTTGTGGCCC-ATTGAGTG-TTGCTTGGT
CTCATGGATATGGAAACTGGTGTGGGCATGG-AA-TC--TTAACGGTTCCTTCTTTGCCC
AA-------C-TTT-AGC-TTTTCTAAA--ACGAT-------------------------
-------------------T-G-TCTTTC-------------------------------
------------------------------------------------------------
------------
>Helichrysum_arenarium_subsp__aucheri_6126
GTGCATTCTGTAG--TCACTTTGGC-TGTTGGTAGCTTGCTTGG-CAA-TTGA---GCTT
GGTGGGTTGCTACTGGTT-TGGTG-CCTAC-GGGG-ATGTA-TATCGTAAA-GGTGCATG
AGTGGTGTTTGGTTTGTTACGGGTGGTTGGCTCTTTGCTTGCGCAACAACTTCCACCTG-
TCATTCCTCTTCAGTCTTGTGTCAATGCT-----------AAGCATTGAATGCATGGTGG
GTTTCTTGTGTTGCATACCTAA-TTAATGGTATCGT--TTGATG--AAT-T-GGTATTCC
TTTCGTCTTGTGTCGCCT-----AAGCGATGTGTGATGAACC-TTGAAGCAGCCTTTGTG
ATCCACTC-TTTTGATGCATATGCA-TTGATTTTGTGGCCC-ATTGAGTG-TTGCTTGGT
CTCATGGATATGGAAACTGGTGTGGGCATGG-AA-TC--TTAACGGTTCCTTGTTTGCCC
AA-------C-TTT-AGC-TTTTCTAAA--ACGAT-------------------------
-------------------T-G-TCTTT--------------------------------
------------------------------------------------------------
------------
>Helichrysum_argyrophyllum_867699
GTGCATTCTGTAG--TCATTTTGGC-TGTTGGTAGCTTGCTTGG-CAA-TTGA---GCTT
GGTGGGTTGCTAATGGTT-TGGTG-CCTAC-GGGG-ATGTA-TATCGTAAA-GGTGCATG
AGTGGTGTTTGGTTTGTTACGGGTGGTTGGCTCTTTGCTTGCGCAACAACTTCCACCTG-
TCATTCCTCTTCAGTCTTGTGTCAATGCT-----------TAGCATTGAATGCACGGTGG
GTTTCTTGTGTTGCATACCTAA-TTAATGGTATCGT--TTGATG--AAT-T-GGTATTCC
TTTCGTCTTGTGTCGCCT-----AAGCGATGTGTGATGAACC-TTGAAGCAGCCTTTGTG
ATCCACTC-TTTTGATGCATACACA-TTGATTTTGTGGCCC-ATTGAGTG-TTGCTTGGT
CTCATGGATATGGAAACTGGTGTGGGCATGG-AA-TC--TTAACGGTTCCTTGTTTGCCC
AA-------C-TTT-AGC-TTTTCTAAA--ACGAC-------------------------
-------------------T-G-TCTTT--------------------------------
------------------------------------------------------------
------------
>Helichrysum_mussae_Filatov_al__81
GTGCATTCTGTAR--TCATTTTGGC-TGTTGGTAGCTTGCTTGG-CAA-TTGA---GCTT
GGTGGGTTGCTAATGGTT-TGGTG-CCTAC-GGGG-ATGTA-TATCGTAAA-GGTGCATG
AGTGGTGTTTGGTTTGTTACGGGTGGTTGGCTCTTTGCTTGCGCAACAACTTCCACCTG-
TCATTCCTCTTCAGTCTTGTGTCAATGCT-----------TAGCATTGAATGCACGGTGG
GTTTCTTGTGTTGCATACCTAA-TTAATGGTATCGC--TTGATG--AAT-T-GGTATTCC
TTTCGTCTTGTGTCGCCT-----AAGCGATGTGTGATGAACC-TTGAAGCAGCCTTTGTG
ATCCACTC-TTTTGATGCATACGCA-TTGATTTTGTGGCCC-ATTGAGTG-TTGCTTGGT
CTCATGGATATGGAAACTGGTGTGGGCATGG-AA-TC--TTAACGGTTCCTTGTTTGCCC
AA-------C-TTT-AGC-TTTTCTAAA--ACGAT-------------------------
-------------------T-G-TYTTT--------------------------------
------------------------------------------------------------
------------
>Helichrysum_subsimile_191265
GTGCATTCTGTAG--TCATTTTGGC-TGTTGGTAGCTTGCTTGG-CAA-TTGA---GCTT
GGTGGGTTGCTAATGGTT-TGGTG-CCTAC-GGGG-ATGTA-TATCGTAAA-GGTGCATG
AGTGGTGTTTGGTTTGTTACGGGTGGTTGGCTCTTTGCTTGCGCAACAACTTCCACCTG-
TCATTCCTCTTCAGTCTTGTGTCAATGCT-----------TAGCATTGAATGCACGGTGG
GTTTCTTGTGTTGCATACCTAA-TTAATGGTATCGC--TTGATG--AAT-T-GGTATTCC
TTTCGTCTTGTGTCGCCT-----AAGCGATGTGTGATGAACC-TTGAAGCAGCCTTTGTG
ATCCACTC-TTTTGATGCATACGCA-TTGATTTTGTGGCCC-ATTGAGTG-TTGCTTGGT
CTCATGGATATGGAAACTGGTGTGGGCATGG-AA-TC--TTAACGGTTCCTTGTTTGCCC
AA-------C-TTT-AGC-TTTTCTAAA--ACGAT-------------------------
-------------------T-G-TCTTT--------------------------------
------------------------------------------------------------
------------
>Helichrysum_rubicundum_35924
GTGCATTCTGTAG--TCATTTTGGC-TGTTGGTAGCTTGCTTGG-CAA-TTGA---GCTT
GGTGGGTTGCTAATGGTT-TGGTG-CCTAC-GGGG-ATGTA-TATCGTAAA-GGTGCATG
AGTGGTGTTTGGTTTGTTACGGGTGGTTGGCTCTTTGCTTGCGCAACAACTTCCACCTG-
TCATTCCTCTTCAGTCTTGTGTCAATGCT-----------TAGCATTGAATGCACGGTGG
GTTTCTTGTGTTGCATACCTAA-TTAATGGTATCGC--TTGATG--AAT-T-GGTATTCC
TTTCGTCTTGTGTCGCCT-----AAGCGATGTGTGATGAACC-TTGAAGCAGCCTTTGTG
ATCCACTC-TTTTGATGCATACGCA-TTGATTTTGTGGCCC-ATTGAGTG-TTGCTTGGT
CTCATGGATATGGAAACTAGTGTGGGCATGG-AA-TC--TTAACGGTTCCTTGTTTGCCC
AA-------C-TTT-AGC-TTTTCTAAA--ACGAT-------------------------
-------------------T-G-TCTTT--------------------------------
------------------------------------------------------------
------------
>Helichrysum_oligocephalum_35945
GTGCATTCTGTAG--TCATTTTGGC-TGTCGGTAGCTTGCTTGG-CAA-TTGA---GCTT
GGTAGGTTGCTAATGGTT-TGGTG-CCTAC-GGGG-ATGTA-TATCGTAAA-GGTGCATG
AGTGGTGTTTGGTTTGTTACGGGTGGTTGGCTCTTTGCTTGCGCAACAACTTCCACCTG-
TCATTCCTCTTCAGTCTTGTGTCAATGCT-----------TAGCATTGAATGCACGGTGG
GTTTCCTGTGTTGCATACCTAA-TTAATGGTATCGC--TTGATG--AAT-T-GGTATTCC
TTTCGTCTTGTGTCGCCT-----AAGCGATGTGTGATGAACC-TTGAAGCAGCCTTTGTG
ATCCACTC-TTTTGATGCATACGCA-TTGATTTTGTGGCCC-ATTGAGTG-TTGCTTGGT
CTCATGGATATGGAAACTAGTGTGGGCATGG-AA-TC--TTAACGGTTCCTTGTTTGCCC
AA-------C-TTT-AGC-TTTTCTAAA--ACGAT-------------------------
-------------------T-G-TCTTT--------------------------------
------------------------------------------------------------
------------
>Helichrysum_artemisioides_35987
GTGCATTCTGTAG--TCATTTTGGC-TGTTGGTAGCTTGCTTGG-CAA-TTGA---GCTT
GGTGGGTTGCTACTGGTT-TGGTG-CCTAC-GGGG-ATGTA-AATCGTAAA-GGTGCATG
AGTGGTGTTTGGTTTGTTACGGGTGGTTGGCTCTTTGCTTGCGCAACAACTTCCACCTG-
TCATTCCTCTTCAGTCTTGTGTCAATGCT-----------TAGCATTGAATGCACGGTGG
[truncated: 251,869 more chars]
