# Supplementary material for: Phylogeny, biogeography, and character evolution of Anaphalis (Gnaphalieae, Asteraceae)
Source: Front Plant Sci. 2024 Feb 7;15:1336229. doi: 10.3389/fpls.2024.1336229 (PMC10879626; doi:10.3389/fpls.2024.1336229)
Supplement: Supplementary file 12 [file Table_2.xlsx]

## Sheet: Sheet1
Supplementary Table S2 | Accession numbers of ITS and ETS sequences from NCBI database
Samples	ITS	ETS
Achyrocline alata 1995-4937	—	HG797978
Achyrocline alata E001	—	KT865226
Achyrocline alata E002	—	KT865227
Achyrocline alata I001	KT865432	—
Achyrocline alata I002	KT865433	—
Achyrocline flaccida E003	—	KT865228
Achyrocline flaccida I003	KT865434	—
Achyrocline hyperchlora I004	KT865435	—
Achyrocline madioides E004	—	KT865229
Achyrocline madioides I005	KT865436	—
Achyrocline mathiolifolia I006	KT865437	—
Achyrocline ramosissima 386	KM091391	KM091360
Achyrocline satureioides 658	—	HG797976
Achyrocline satureioides E006	—	KT865231
Achyrocline satureioides I007	KT865438	—
Achyrocline tomentosa 445	KM091389	KM091358
Achyrocline tomentosa I008	KT865439	—
Achyrocline vargasiana E007	—	KT865232
Achyrocline venosa I009	KT865440	—
Ambrosia artemisiifolia TN-1	KY752513	KY752462
Ambrosia trifida ATRIF-X	KY752506	KY752455
Anaphalis adnata 1067	JQ895393	JQ895256
Anaphalis adnata E012	—	KT865237
Anaphalis adnata I013	KT865444	—
Anaphalis adnata 2272	JQ895394	JQ895257
Anaphalis adnata 3316	JQ895389	JQ895252
Anaphalis adnata 398	JQ895392	JQ895255
Anaphalis adnata 571	JQ895390	JQ895253
Anaphalis adnata 741	JQ895391	JQ895254
Anaphalis aff. aureopunctata 32622	—	HG797980
Anaphalis aff. aureopunctata 35751	—	HG797979
Anaphalis aff. flavescens 31246	—	HG797982
Anaphalis aff. nepalensis 31830	—	HG797985
Anaphalis aff. virens 31568	—	HG797986
Anaphalis alpicola	LC746006	LC746022
Anaphalis aureopunctata Ge130893	MH710737	—
Anaphalis aureopunctata Q511	MH711417	—
Anaphalis aureopunctata var. aureopunctata 045	JQ895401	JQ895264
Anaphalis aureopunctata var. aureopunctata 108	JQ895397	JQ895260
Anaphalis aureopunctata var. aureopunctata 1213	JQ895395	JQ895258
Anaphalis aureopunctata var. aureopunctata 1262	JQ895396	JQ895259
Anaphalis aureopunctata var. aureopunctata 1337	JQ895404	JQ895267
Anaphalis aureopunctata var. aureopunctata 1647	JQ895405	JQ895268
Anaphalis aureopunctata var. aureopunctata 1930	JQ895403	JQ895266
Anaphalis aureopunctata var. aureopunctata 2017	JQ895399	JQ895262
Anaphalis aureopunctata var. aureopunctata 2478	JQ895400	JQ895263
Anaphalis aureopunctata var. aureopunctata 275	JQ895402	JQ895265
Anaphalis aureopunctata var. aureopunctata 723	JQ895398	JQ895261
Anaphalis aureopunctata var. plantaginifolia 3178	JQ895406	JQ895269
Anaphalis aureopunctata var. tomentosa 1618	JQ895407	JQ895270
Anaphalis bicolor 1351	JQ895408	JQ895271
Anaphalis bicolor 1424	JQ895409	JQ895272
Anaphalis bicolor 1489	JQ895410	JQ895273
Anaphalis bicolor 1645	JQ895411	JQ895274
Anaphalis bulleyana 1073	JQ895412	JQ895275
Anaphalis busua 1075	JQ895415	JQ895278
Anaphalis busua 1592	JQ895417	JQ895280
Anaphalis busua 1674	JQ895416	JQ895279
Anaphalis busua 1791	JQ895413	JQ895276
Anaphalis busua 1929	JQ895414	JQ895277
Anaphalis busua 786	JQ895418	JQ895281
Anaphalis busua E013	—	KT865238
Anaphalis busua I014	KT865445	—
Anaphalis contorta JXZY237	MZ198575	—
Anaphalis contorta JXZY238	MZ198576	—
Anaphalis contorta JXZY239	MZ198577	—
Anaphalis contorta var. contorta 488	JQ895420	JQ895283
Anaphalis contorta var. contorta 626	JQ895423	JQ895286
Anaphalis contorta var. contorta 747	JQ895419	JQ895282
Anaphalis contorta var. contorta 804	JQ895422	JQ895285
Anaphalis contorta var. contorta 920	JQ895424	JQ895287
Anaphalis contorta var. pellucida 1661	JQ895425	JQ895288
Anaphalis contorta var. pellucida 1792	JQ895426	JQ895289
Anaphalis contortiformis 1655	JQ895427	JQ895290
Anaphalis contortiformis 3384	JQ895429	JQ895292
Anaphalis contortiformis 742	JQ895428	JQ895291
Anaphalis delavayi 1043	JQ895430	JQ895293
Anaphalis elegans 1452	JQ895431	JQ895294
Anaphalis elegans 2812	JQ895432	JQ895295
Anaphalis flaccida 2127	JQ895434	JQ895297
Anaphalis flaccida 2145	JQ895433	JQ895296
Anaphalis flaccida YLDP216A	MH117417	—
Anaphalis flaccida YLDP216C	MH117418	—
Anaphalis flaccida YLDP252A	MH117419	—
Anaphalis flaccida YLDP252B	MH117420	—
Anaphalis flavescens 117	MH808076	—
Anaphalis flavescens 117	JQ895435	JQ895298
Anaphalis flavescens 1361	JQ895436	JQ895299
Anaphalis flavescens 1907154	MZ198580	—
Anaphalis flavescens 206	JQ895438	—
Anaphalis flavescens 206	MH808077	JQ895301
Anaphalis flavescens 2609	JQ895437	JQ895300
Anaphalis flavescens E014	—	KT865239
Anaphalis flavescens I015	KT865446	—
Anaphalis gracilis 34675	—	HG797983
Anaphalis gracilis E015	—	KT865240
Anaphalis gracilis I016	KT865447	—
Anaphalis hancockii 759	JQ895439	JQ895302
Anaphalis hancockii LJQ-QLS-2008-0005	MH808079	—
Anaphalis hancockii WYJ202008009	MW432316	—
Anaphalis hancockii WYJ202008146	MW432315	—
Anaphalis hancockii WYJ202008286	MW432313	—
Anaphalis hancockii WYJ202008307	MW432314	—
Anaphalis hellwigii 10748	JQ895440	JQ895303
Anaphalis hellwigii 10753	JQ895443	JQ895306
Anaphalis hellwigii 5672	JQ895441	JQ895304
Anaphalis hellwigii 7078	JQ895442	JQ895305
Anaphalis hondae 976	JQ895444	JQ895307
Anaphalis javanica	U95292	—
Anaphalis latialata 1401	—	JQ895308
Anaphalis latialata 1462	JQ895446	JQ895309
Anaphalis leptophylla E016	—	KT865241
Anaphalis likiangensis 1440	JQ895447	JQ895310
Anaphalis likiangensis YLDP225A	MH117421	—
Anaphalis likiangensis YLDP225B	MH117422	—
Anaphalis longifolia I017	KT865448	—
Anaphalis margaritacea	L40853	—
Anaphalis margaritacea	LC746004	—
Anaphalis margaritacea	LC746005	—
Anaphalis margaritacea	LC746007	—
Anaphalis margaritacea	LC746008	—
Anaphalis margaritacea	LC746009	—
Anaphalis margaritacea	AF046937	LC746012
Anaphalis margaritacea 10439	JQ895451	JQ895314
Anaphalis margaritacea 1077	JQ895449	JQ895312
Anaphalis margaritacea 1303	JQ895458	JQ895321
Anaphalis margaritacea 1582	JQ895459	JQ895322
Anaphalis margaritacea 1656	JQ895448	JQ895311
Anaphalis margaritacea 1737	JQ895460	JQ895323
Anaphalis margaritacea 1752	JQ895461	JQ895324
Anaphalis margaritacea 1807	JQ895466	JQ895329
Anaphalis margaritacea 1882	JQ895462	JQ895325
Anaphalis margaritacea 1953	JQ895463	JQ895326
Anaphalis margaritacea 2011216	MZ198583	—
Anaphalis margaritacea 203	JQ895455	JQ895318
Anaphalis margaritacea 2144	JQ895464	JQ895327
Anaphalis margaritacea 3173	JQ895454	JQ895317
Anaphalis margaritacea 4465	JQ895465	JQ895328
Anaphalis margaritacea 638	MH808080	—
Anaphalis margaritacea 638	JQ895450	JQ895313
Anaphalis margaritacea 785	JQ895452	JQ895315
Anaphalis margaritacea 793	JQ895457	JQ895320
Anaphalis margaritacea 873	JQ895453	JQ895316
Anaphalis margaritacea 9535	JQ895456	JQ895319
Anaphalis margaritacea BC	FN645827	FN645632
Anaphalis margaritacea CCDB-18321-A10	MG219854	—
Anaphalis margaritacea CCDB-18321-B10	MG218135	—
Anaphalis margaritacea JXZY069	MZ198582	—
Anaphalis margaritacea Q642	MH711498	—
Anaphalis margaritacea Q710	MH711554	—
Anaphalis margaritacea var. japonica E018	—	KT865243
Anaphalis margaritacea var. margaritacea E019	—	KT865244
Anaphalis margaritacea var. margaritacea E020	—	KT865245
Anaphalis margaritacea var. margaritacea I018	KT865449	—
Anaphalis margaritacea var. margaritacea I019	KT865450	—
Anaphalis margaritacea var. margaritacea M16-14	LC554288	—
Anaphalis margaritacea YLDP258A	MH117423	—
Anaphalis margaritacea YLDP258B	MH117424	—
Anaphalis margaritacea.2	—	LC746014
Anaphalis margaritacea.3	—	LC746015
Anaphalis margaritacea.4	—	LC746016
Anaphalis margaritacea.5	—	LC746017
Anaphalis margaritacea.6	—	LC746018
Anaphalis margaritacea.7	—	LC746019
Anaphalis margaritacea.8	—	LC746020
Anaphalis margaritacea.9	—	LC746021
Anaphalis morrisonicola E021	—	KT865246
Anaphalis morrisonicola I020	KT865451	—
Anaphalis muliensis 2958	JQ895467	JQ895330
Anaphalis muliensis 3103	JQ895468	JQ895331
Anaphalis nagasawai E022	—	KT865247
Anaphalis nagasawai I021	KT865452	—
Anaphalis nepalensis	EF107657	—
Anaphalis nepalensis	GU444021	—
Anaphalis nepalensis 1010	JQ895472	JQ895335
Anaphalis nepalensis 1090	JQ895475	JQ895338
Anaphalis nepalensis 1229	JQ895470	JQ895333
Anaphalis nepalensis 1340	JQ895473	JQ895336
Anaphalis nepalensis 605	MH808081	—
Anaphalis nepalensis 605	JQ895471	JQ895334
Anaphalis nepalensis 672	MH808082	—
Anaphalis nepalensis 815	JQ895474	JQ895337
Anaphalis nepalensis 842	JQ895469	JQ895332
Anaphalis nepalensis 918	JQ895476	JQ895339
Anaphalis nepalensis Douglas sn	JQ895477	JQ895340
Anaphalis nepalensis YLDP259A	MH117425	—
Anaphalis nepalensis YLDP259B	MH117426	—
Anaphalis nubigena	FJ639962	FJ640023
Anaphalis oxyphylla 1743	JQ895478	JQ895341
Anaphalis pachylaena 1121	JQ895479	JQ895342
Anaphalis pannosa 1509	JQ895481	JQ895344
Anaphalis pannosa 1512	JQ895480	JQ895343
Anaphalis plicata 156	JQ895482	JQ895345
Anaphalis porphyrolepis 9351	JQ895483	JQ895346
Anaphalis sinica	LC746011	—
Anaphalis sinica	LC746010	LC746023
Anaphalis sinica 032	JQ895485	JQ895348
Anaphalis sinica 16974	JQ895484	JQ895347
Anaphalis sinica 187	MH808083	—
Anaphalis sinica Q237	MH711217	—
Anaphalis sinica.2	—	LC746024
Anaphalis souliei 1411	JQ895487	JQ895350
Anaphalis souliei 2526	JQ895489	JQ895352
Anaphalis souliei 2660	JQ895488	JQ895351
Anaphalis souliei 9147	JQ895486	JQ895349
Anaphalis souliei JXZY120	MZ198585	—
Anaphalis souliei JXZY501	MZ198586	—
Anaphalis sp. 32750	—	HG797987
Anaphalis sp. 55883	JQ895490	JQ895353
Anaphalis sp. Ge131006	MH712639	—
Anaphalis sp. MD012401	FJ639963	—
Anaphalis stenocephala E023	—	KT865248
Anaphalis stenocephala I022	KT865453	—
Anaphalis surculosa 1307	JQ895492	JQ895355
Anaphalis surculosa 3324	JQ895491	JQ895354
Anaphalis szechuanensis E024	—	KT865249
Anaphalis szechuanensis I023	KT865454	—
Anaphalis tibetica 890	JQ895493	JQ895356
Anaphalis tibetica JXZY015	MZ198587	—
Anaphalis triplinervis	U95291	—
Anaphalis triplinervis 627	JQ895495	JQ895358
Anaphalis triplinervis 872	JQ895497	JQ895360
Anaphalis triplinervis 904	JQ895496	JQ895359
Anaphalis triplinervis 909	JQ895498	JQ895361
Anaphalis triplinervis JXZY426	MZ198588	—
Anaphalis triplinervis JXZY452	MZ198589	—
Anaphalis virens 1434	JQ895500	JQ895363
Anaphalis virens 2873	JQ895499	JQ895362
Anaphalis virgata 22972	JQ895501	JQ895364
Anaphalis viridis 2987	JQ895502	JQ895365
Anaphalis xylorhiza 039	JQ895503	JQ895366
Anaphalis xylorhiza 086	JQ895505	JQ895368
Anaphalis xylorhiza 3418	JQ895504	JQ895367
Anaphalis yunnanensis 1136	JQ895508	JQ895371
Anaphalis yunnanensis 2497	JQ895506	JQ895369
Anaphalis yunnanensis 3001	JQ895507	JQ895370
Calendula arvensis L216	GU818507	GU818129
Cichorium intybus CICI	AY218946	AY218896
Euchiton audax	AF115911	—
Euchiton brassii 1042	DQ005934	—
Euchiton breviscapus 7276	DQ005935	—
Euchiton collinus	DQ005936	—
Euchiton collinus MEL2230332	DQ005937	—
Euchiton collinus MEL2230333	DQ005938	—
Euchiton delicatus MEL2230334	DQ005939	—
Euchiton ensifer CHR476021	DQ005940	—
Euchiton involucratus MEL2230335	DQ005941	—
Euchiton japonicus CHR460162	DQ005942	—
Euchiton japonicus E043	—	KT865268
Euchiton japonicus I040	KT865471	—
Euchiton lateralis MEL2230336	DQ005943	—
Euchiton limosus	AF115912	—
Euchiton litticola HO126630	DQ005944	—
Euchiton paludosus MEL2230337	DQ005945	—
Euchiton polylepis MEL2230338	DQ005946	—
Euchiton ruahinicus	AF115914	—
Euchiton sp. 1209	JX564723	—
Euchiton sp. 766060	OQ379366	—
Euchiton sp. 766060	OQ379367	—
Euchiton sp. CANU38103	AF115916	—
Euchiton sphaericus MEL2230339	DQ005947	—
Euchiton traversii	AF115915	—
Euchiton traversii MEL2230340	DQ005948	—
Euchiton umbricola MEL2230341	DQ005949	—
Filago arvensis 127	OP950237	OP946404
Filago arvensis Yayhino s.n.	OP950238	OP946405
Galeomma oculus-cati 1703	KP294139	FR821616
Galeomma oculus-cati 1703.2	—	KP294100
Galeomma oculus-cati E044	—	KT865269
Gamochaeta coarctata 409	KX077996	KX078026
Gamochaeta pensylvanica ZSX1910094	OP950240	OP946407
Gnaphalium affine PS0684MT01	FJ980346	—
Gnaphalium affine PS0684MT01	GQ434523	—
Gnaphalium aldunateoides CONC177476	MG649408	MG649412
Gnaphalium aldunateoides GC2525	MG649409	MG649413
Gnaphalium austroafricanum BC	—	FN645630
Gnaphalium capense E056	—	KT865281
Gnaphalium capense I048	KT865479	—
Gnaphalium confine E057	—	KT865282
Gnaphalium confine I049	KT865480	—
Gnaphalium declinatum 1073	—	FR821617
Gnaphalium filagopsis E058	—	KT865283
Gnaphalium norvegicum	FJ639968	—
Gnaphalium palustre 38519HIM	MG219231	—
Gnaphalium palustre CBP028	MF963808	—
Gnaphalium palustre E060	—	KT865285
Gnaphalium palustre I050	KT865481	—
Gnaphalium polycaulon E051	—	KT865276
Gnaphalium polycaulon E052	—	KT865277
Gnaphalium polycaulon I046	KT865477	—
Gnaphalium polycaulon I047	KT865478	—
Gnaphalium purpureum	AY947411	—
Gnaphalium sp. 21327	—	KT865286
Gnaphalium supinum 6121	AY445230	FN645558
Gnaphalium sylvaticum	FJ639969	FJ639993
Gnaphalium uliginosum 39933	—	FN645624
Gnaphalium uliginosum 936	KX078015	KM091379
Gnaphalium uliginosum 936.2	—	KX078048
Gnaphalium uliginosum CCDB-18323-E2	MG218969	—
Gnaphalium uliginosum E062	—	KT865287
Gnaphalium uliginosum E063	—	KT865288
Gnaphalium uliginosum E064	—	KT865289
Gnaphalium uliginosum Henry et al. s.n.	JX524592	—
Gnaphalium uliginosum I051	KT865482	—
Gnaphalium uliginosum NMW6380	KX166161	—
Gnaphalium undulatum E065	—	KT865290
Helianthus annuus 660	KX671853	HQ688886
Helianthus carnosus	AF047969	DQ486547
Helichrysum abbayesii 660363	—	HG797988
Helichrysum acutatum 867799	FJ211457	—
Helichrysum acutatum 867799	FJ211515	HG797989
Helichrysum acutatum E067	—	KT865292
Helichrysum acutatum I053	KT865484	—
Helichrysum adenocarpum 867814	—	HG797990
Helichrysum adenocarpum E068	—	KT865293
Helichrysum adenocarpum I054	KT865485	—
Helichrysum albilanatum 867806	—	HG797991
Helichrysum albobrunneum 6097	—	HG797992
Helichrysum albo-brunneum 6097	AY445215	—
Helichrysum allioides B7360	MH810349	MH829994
Helichrysum alpinum	U95277	—
Helichrysum alsinoides 1640	—	FR821618
Helichrysum alsinoides 1640.2	—	KP294099
Helichrysum alsinoides SA756	MH810350	MH829995
Helichrysum alsinoides SA758	MH810351	MH829996
Helichrysum alucense 36682	AY445223	HG797993
Helichrysum amorginum	—	KT874494
Helichrysum amorginum 1494	FJ211430	—
Helichrysum amorginum 1494	FJ211488	FJ211562
Helichrysum anomalum 867691	—	HG797994
Helichrysum appendiculatum 867635	—	HG797995
Helichrysum appendiculatum E070	—	KT865295
Helichrysum arenarium 654026120715020	KF454415	—
Helichrysum arenarium 8216	AY445199	—
Helichrysum arenarium E071	—	KT865296
Helichrysum arenarium I056	KT865487	—
Helichrysum arenarium subsp. arenarium Deripova s.n.	FJ211425	—
Helichrysum arenarium subsp. arenarium Deripova s.n.	FJ211483	FJ211553
Helichrysum arenarium subsp. aucheri 6126	—	FJ211570
Helichrysum argyranthum 867822	FJ211465	—
Helichrysum argyranthum 867822	FJ211523	HG797996
Helichrysum argyrophyllum 867699	—	HG797997
Helichrysum argyrophyllum E072	—	KT865297
Helichrysum argyrophyllum I057	KT865488	—
Helichrysum argyrosphaerum 3532	—	HG797998
Helichrysum armenium 6127	AY445208	FJ211577
Helichrysum artemisioides 35987	FJ211438	—
Helichrysum artemisioides 35987	FJ211496	FJ211574
Helichrysum arwae 6103	AY445219	HG797999
Helichrysum asperum 1077	MH810352	MH829997
Helichrysum asperum 1165	—	FM173131
Helichrysum asperum 1165.2	—	KP294095
Helichrysum asperum 1476	MH810353	MH829998
Helichrysum asperum 867744	FJ211470	HG798000
Helichrysum asperum E073	—	KT865298
Helichrysum asperum I058	KT865489	—
Helichrysum asperum var. albidulum 867744	FJ211528	—
Helichrysum aucheri 6126	AY445207	—
Helichrysum aureofolium 1906	MH810354	MH829999
Helichrysum aureolum 3494	—	HG798001
Helichrysum aureolum E074	—	KT865299
Helichrysum aureonitens 867786	—	HG798002
Helichrysum aureum 867667	—	HG798003
Helichrysum auriceps 867644	—	HG798004
Helichrysum basalticum 6095	AY445211	HG798005
Helichrysum bellidioides	U95294	—
Helichrysum benthamii 660368	—	HG798006
Helichrysum boissieri 2191-2	—	KY242942
Helichrysum boissieri 2191-3	—	KY242943
Helichrysum boissieri 2191-4	—	KY242944
Helichrysum boissieri 2191-5	—	KY242945
Helichrysum boissieri 2191-7	—	KY242946
Helichrysum brassii E075	—	KT865300
Helichrysum brownei 867843	FJ211522	—
Helichrysum brownei 867843	FJ211464	HG798007
Helichrysum caespititium M3531	MH810355	MH830000
Helichrysum callicomum 867623	FJ211473	—
Helichrysum callicomum 867623	FJ211531	HG798008
Helichrysum callicomum E076	—	KT865301
Helichrysum callicomum I059	KT865490	—
Helichrysum calvertianum ASL877	KJ459255	KF263896
Helichrysum candolleanum 8560	—	HG798009
Helichrysum candolleanum E077	—	KT865302
Helichrysum candolleanum I060	KT865491	—
Helichrysum candolleanum M3525	MH810356	MH830001
Helichrysum cephaloideum 867785	—	HG798010
Helichrysum cerastioides 1728	—	MH830003
Helichrysum cerastioides 8508	—	HG798011
Helichrysum cerastioides M3528	—	MH830002
Helichrysum cerastoides 1728	MH810358	—
Helichrysum cerastoides M3528	MH810357	—
Helichrysum cf. jubilatum SA740	MH810359	MH830004
Helichrysum chasmolycium 8591	FJ211432	—
Helichrysum chasmolycium 8591	FJ211490	FJ211565
Helichrysum chionoides 867840	FJ211463	—
Helichrysum chionoides 867840	FJ211521	HG798012
Helichrysum chionosphaerum 867682	FJ211461	—
Helichrysum chionosphaerum 867682	FJ211519	HG798013
Helichrysum chionosphaerum E078	—	KT865303
Helichrysum chionosphaerum I061	KT865492	—
Helichrysum chrysargyrum 8871	—	HG798014
Helichrysum chrysargyrum E079	—	KT865304
Helichrysum chrysargyrum I062	KT865493	—
Helichrysum citrispinum 10378	—	HG798016
Helichrysum citrispinum 9952	—	HG798015
Helichrysum cochleariforme 2279	MH810360	MH830005
Helichrysum compactum 1992-8330	FJ211434	—
Helichrysum compactum 1992-8330	FJ211492	FJ211569
Helichrysum confertifolium 867802	—	HG798017
Helichrysum confertum 6096	AY445214	HG798018
Helichrysum cooperi 867626	—	HG798019
Helichrysum cooperi E080	—	KT865305
Helichrysum cooperi I063	KT865494	—
Helichrysum cordifolium 13489	MN228979	—
Helichrysum cordifolium 660340	—	HG798020
Helichrysum crassifolium 6117	AY445190	FJ211540
Helichrysum crassifolium 6117.2	—	FJ211541
Helichrysum crassifolium 6117.3	—	FJ211542
Helichrysum crispum 867748	—	HG798022
Helichrysum crispum M3728	MH810361	MH830006
Helichrysum cryptomerioides 660382	—	HG798021
Helichrysum cutchicum	ON887082	—
Helichrysum cylindriflorum 1063	—	FM173132
Helichrysum cylindriflorum 500395	—	HG798023
Helichrysum cylindriflorum SA787	MH810362	MH830007
Helichrysum cymosum 867663	—	HG798024
Helichrysum cymosum E081	—	KT865306
Helichrysum cymosum I064	KT865495	—
Helichrysum dasyanthum	—	HM450869
Helichrysum dasyanthum 6107	AY445226	—
Helichrysum dasycephalum 867664	—	HG798025
Helichrysum dasycephalum E082	—	KT865307
Helichrysum dasycephalum I065	KT865496	—
Helichrysum dasymallum E083	—	KT865308
Helichrysum dasymallum I066	KT865497	—
Helichrysum devium Jardim s.n.	FJ211441	—
Helichrysum devium Jardim s.n.	FJ211499	FJ211579
Helichrysum difficile 867793	—	HG798026
Helichrysum difficile E084	—	KT865309
Helichrysum doerfleri 98239	FJ211489	—
Helichrysum doerfleri 98239	FJ211431	FJ211564
Helichrysum dunense 4029	MH810363	MH830008
Helichrysum dunense SA762	MH810364	MH830009
Helichrysum dunense SA780	MH810365	MH830010
Helichrysum ecklonis 867712	—	HG798027
Helichrysum elegantissimum 867676	—	HG798028
Helichrysum epapposum 867788	FJ211459	—
Helichrysum epapposum 867788	FJ211517	HG798029
Helichrysum epapposum M3504	MH810366	MH830011
Helichrysum ephelos 867804	—	HG798030
Helichrysum ephelos E085	—	KT865310
Helichrysum ephelos I067	KT865498	—
Helichrysum errerae var. errerae 2324-1	—	KY242883
Helichrysum errerae var. errerae 2324-2	—	KY242884
Helichrysum errerae var. errerae 2324-5	—	KY242885
Helichrysum errerae var. errerae 2324-7	—	KY242886
Helichrysum errerae var. errerae 2324-9	—	KY242887
Helichrysum errerae var. errerae 2325-1	—	KY242888
Helichrysum errerae var. errerae 2325-10	—	KY242893
Helichrysum errerae var. errerae 2325-3	—	KY242889
Helichrysum errerae var. errerae 2325-6	—	KY242890
Helichrysum errerae var. errerae 2325-7	—	KY242891
Helichrysum errerae var. errerae 2325-8	—	KY242892
Helichrysum errerae var. errerae 2327-1	—	KY242894
Helichrysum errerae var. errerae 2327-11	—	KY242899
Helichrysum errerae var. errerae 2327-4	—	KY242895
Helichrysum errerae var. errerae 2327-7	—	KY242897
Helichrysum errerae var. errerae 2327-8	—	KY242896
Helichrysum errerae var. errerae 2327-9	—	KY242898
Helichrysum errerae var. messerii 2328-3	—	KY242860
Helichrysum errerae var. messerii 2328-7	—	KY242861
Helichrysum erubescens 380	MH810367	MH830012
Helichrysum excisum 3433	—	HG798031
Helichrysum felinum 1194	—	FM173133
Helichrysum felinum 1194.2	—	KP294096
Helichrysum felinum 867696	—	HG798032
Helichrysum felinum M3737	MH810368	MH830013
Helichrysum filicaule	HM244718	—
Helichrysum filicaule	U95280	HM450853
Helichrysum flagellare 660341	—	HG798033
Helichrysum flammeiceps 1854	—	HG798034
Helichrysum flanaganii 867673	—	HG798035
Helichrysum fleckii E086	—	KT865311
Helichrysum fleckii I068	KT865499	—
Helichrysum foetidum	—	HM450845
Helichrysum foetidum 1	MK376293	—
Helichrysum foetidum 10	MK376290	—
Helichrysum foetidum 3	MK376291	—
Helichrysum foetidum 4	MK376292	—
Helichrysum foetidum 6	MK376286	—
Helichrysum foetidum 7	MK376287	—
Helichrysum foetidum 8	MK376288	—
Helichrysum foetidum 8219	AY445221	HG798036
Helichrysum foetidum 9	MK376289	—
Helichrysum foetidum E087	—	KT865312
Helichrysum foetidum I069	KT865500	—
Helichrysum fontanesii 1	—	KY242808
Helichrysum fontanesii 2	—	KY242804
Helichrysum fontanesii 2.2	—	KY242809
Helichrysum fontanesii 2.3	—	KY242813
Helichrysum fontanesii 20093-1	—	KY242924
Helichrysum fontanesii 20093-2	—	KY242925
Helichrysum fontanesii 20093-7	—	KY242926
Helichrysum fontanesii 20093-8	—	KY242927
Helichrysum fontanesii 20093-9	—	KY242928
Helichrysum fontanesii 2220-1	—	KY242929
Helichrysum fontanesii 2220-2	—	KY242930
Helichrysum fontanesii 2220-3	—	KY242931
Helichrysum fontanesii 2220-4	—	KY242933
Helichrysum fontanesii 2220-6	—	KY242932
Helichrysum fontanesii 2244-1	—	KY242821
Helichrysum fontanesii 2244-2	—	KY242822
Helichrysum fontanesii 2244-3	—	KY242823
Helichrysum fontanesii 2244-4	—	KY242824
Helichrysum fontanesii 2244-5	—	KY242825
Helichrysum fontanesii 2244-7	—	KY242826
Helichrysum fontanesii 2244-8	—	KY242827
Helichrysum fontanesii 2244-9	—	KY242828
Helichrysum fontanesii 2245-1	—	KY242829
Helichrysum fontanesii 2245-4	—	KY242830
Helichrysum fontanesii 2256-5	—	KY242831
Helichrysum fontanesii 2256-6	—	KY242832
Helichrysum fontanesii 2256-7	—	KY242833
Helichrysum fontanesii 2256-8	—	KY242834
Helichrysum fontanesii 2297-1	—	KY242937
Helichrysum fontanesii 2297-2	—	KY242938
Helichrysum fontanesii 2297-3	—	KY242939
Helichrysum fontanesii 2297-4	—	KY242940
Helichrysum fontanesii 2297-5	—	KY242941
Helichrysum fontanesii 2298-1	—	KY242934
Helichrysum fontanesii 2298-2	—	KY242935
Helichrysum fontanesii 2298-5	—	KY242936
Helichrysum fontanesii 3	—	KY242805
Helichrysum fontanesii 3.2	—	KY242814
Helichrysum fontanesii 4	—	KY242806
Helichrysum fontanesii 4.2	—	KY242815
Helichrysum fontanesii 4-1	—	KY242910
Helichrysum fontanesii 4-16	—	KY242914
Helichrysum fontanesii 4-4	—	KY242911
Helichrysum fontanesii 4-5	—	KY242912
Helichrysum fontanesii 4-8	—	KY242913
Helichrysum fontanesii 5	—	KY242807
Helichrysum fontanesii 5.2	—	KY242810
Helichrysum fontanesii 5.3	—	KY242816
Helichrysum fontanesii 5-10	—	KY242917
Helichrysum fontanesii 5-16	—	KY242918
Helichrysum fontanesii 5-3	—	KY242915
Helichrysum fontanesii 5-6	—	KY242916
Helichrysum fontanesii 6	—	KY242811
Helichrysum fontanesii 6-4	—	KY242909
Helichrysum fontanesii 6-7	—	KY242908
Helichrysum fontanesii 7	—	KY242812
Helichrysum fontanesii 9-1	—	KY242919
Helichrysum fontanesii 9-5	—	KY242920
Helichrysum fontanesii 950759	—	KY242835
Helichrysum fontanesii 950761	—	KY242836
Helichrysum fontanesii 950769	—	KY242817
Helichrysum fontanesii 950769.2	—	KY242818
Helichrysum fontanesii 950769.3	—	KY242819
Helichrysum fontanesii 950769.4	—	KY242820
Helichrysum fontanesii 9-7	—	KY242921
Helichrysum fontanesii 9-8	—	KY242922
Helichrysum fontanesii 9-9	—	KY242923
Helichrysum formosissimum 867832	FJ211446	—
Helichrysum formosissimum 867832	FJ211504	HG798037
Helichrysum forskahlii 867823	—	HG798039
Helichrysum forskahlii 867830	—	HG798038
Helichrysum forskahlii var. forskahlii 867823	FJ211447	—
Helichrysum forskahlii var. forskahlii 867823	FJ211505	—
Helichrysum forsythii 660358	—	HG798040
Helichrysum fulvescens 660338	—	HG798041
Helichrysum galpinii 867776	—	HG798042
Helichrysum gariepinum M3516	MH810369	MH830014
Helichrysum gerberifolium M3401	MH810370	MH830015
Helichrysum globosum 867838	FJ211454	HG798043
Helichrysum glomeratum 867657	FJ211474	—
Helichrysum glomeratum 867657	FJ211532	HG798044
Helichrysum glumaceum	KR733952	—
Helichrysum glumaceum	KR733953	—
Helichrysum glumaceum	KR733963	—
Helichrysum glumaceum	KR734004	—
Helichrysum glumaceum	KR734087	—
Helichrysum glumaceum	KR734144	—
Helichrysum glumaceum	KR734162	—
Helichrysum glumaceum	KR734235	—
Helichrysum glumaceum	KR734247	—
Helichrysum glumaceum	KR734253	—
Helichrysum glumaceum 10262	—	HG798046
Helichrysum glumaceum 121502	—	HG798045
Helichrysum glumaceum 5129	FN556604	—
Helichrysum glumaceum 6379	FN556605	—
Helichrysum glumaceum E088	—	KT865313
Helichrysum glumaceum I070	KT865501	—
Helichrysum glumaceum MZU43	MF440625	—
Helichrysum gofense 10336	—	HG798047
Helichrysum gofense 10376	—	HG798048
Helichrysum gossypinum 25226	FJ211440	—
Helichrysum gossypinum 25226	FJ211498	FJ211578
Helichrysum graveolens 1992-8328	FJ211436	—
Helichrysum graveolens 1992-8328	FJ211494	FJ211572
Helichrysum griseolanatum 867666	FJ211476	—
Helichrysum griseolanatum 867666	FJ211534	HG798049
Helichrysum griseolanatum E089	—	KT865314
Helichrysum griseolanatum I071	KT865502	—
Helichrysum griseolanatum M3447	MH810371	MH830016
Helichrysum gymnocephalum 660390	—	HG798050
Helichrysum hamulosum 1319	MH810372	MH830017
Helichrysum hamulosum 867751	—	HG798051
Helichrysum hamulosum E090	—	KT865315
Helichrysum hamulosum I072	KT865503	—
Helichrysum hamulosum M3480	MH810373	MH830018
Helichrysum hebelepis E091	—	KT865316
Helichrysum hebelepis I073	KT865504	—
Helichrysum heldreichii 6123	AY445197	FJ211552
Helichrysum herbaceum 867642	—	HG798052
Helichrysum herniarioides E092	—	KT865317
Helichrysum herniarioides I074	KT865505	—
Helichrysum herniarioides M2930	MH810375	MH830020
Helichrysum herniarioides M3133	MH810374	MH830019
Helichrysum homilochrysum 7748	—	HG798053
Helichrysum homilochrysum E093	—	KT865318
Helichrysum hyblaeum 2771-1	—	KY242874
Helichrysum hyblaeum 2771-3	—	KY242875
Helichrysum hyblaeum 2771-4	—	KY242876
Helichrysum hyblaeum 2771-6	—	KY242877
Helichrysum hyblaeum 2772-2	—	KY242878
Helichrysum hyblaeum 2772-4	—	KY242879
Helichrysum hyblaeum 2772-6	—	KY242880
Helichrysum hyblaeum 2772-7	—	KY242881
Helichrysum ibityense 660389	—	HG798054
Helichrysum incarnatum 1802	MH810376	MH830021
Helichrysum indicum 622	MH810377	MH830022
Helichrysum indicum 867758	—	HG798055
Helichrysum indutum E094	—	KT865319
Helichrysum indutum I075	KT865506	—
Helichrysum interjacens 867777	—	HG798056
Helichrysum intermedium	U95282	—
Helichrysum isolepis 867704	—	HG798057
Helichrysum italicum 6116	AY445196	—
Helichrysum italicum subsp. italicum 1229	—	KY242974
Helichrysum italicum subsp. italicum 20756	FJ211480	—
Helichrysum italicum subsp. italicum 20756	FJ211422	FJ211548
Helichrysum italicum subsp. italicum AS1	KJ159121	—
Helichrysum italicum subsp. italicum AS2	KJ159122	—
Helichrysum italicum subsp. italicum AS3	KJ159123	—
Helichrysum italicum subsp. italicum AS4	KJ159124	—
Helichrysum italicum subsp. italicum AS6	KJ159126	—
Helichrysum italicum subsp. italicum Borsic s.n.	—	KY242972
Helichrysum italicum subsp. italicum BS1	KJ159118	—
Helichrysum italicum subsp. italicum BS2	KJ159119	—
Helichrysum italicum subsp. italicum BS3	KJ159120	—
Helichrysum italicum subsp. microphyllum	HM244710	—
Helichrysum italicum subsp. microphyllum 281	—	HM450846
Helichrysum italicum subsp. microphyllum 6115	—	FJ211546
Helichrysum italicum subsp. picardii 2094-1	—	KY242957
Helichrysum italicum subsp. picardii 2094-2	—	KY242958
Helichrysum italicum subsp. picardii 2097-1	—	KY242959
Helichrysum italicum subsp. picardii 2097-2	—	KY242960
Helichrysum italicum subsp. picardii BPTPS026	ON685349	—
Helichrysum italicum subsp. picardii BPTPS053	ON685374	—
Helichrysum italicum subsp. serotinum 20877	—	KY242971
Helichrysum italicum subsp. serotinum 20880	—	KY242969
Helichrysum italicum subsp. serotinum 26191	—	KY242970
Helichrysum italicum subsp. serotinum 840993	—	KY242961
Helichrysum italicum subsp. siculum 6116	—	FJ211547
Helichrysum italicum subsp. tyrrhenicum 6991	—	KY242975
Helichrysum kilimanjari 867836	FJ211453	—
Helichrysum kilimanjari 867836	FJ211511	HG798058
Helichrysum kraussii M3674	MH810378	MH830023
Helichrysum lacteum 370557	AY445202	FJ211557
Helichrysum lambertianum 867767	FJ211472	—
Helichrysum lambertianum 867767	FJ211530	HG798059
Helichrysum lanceolatum	HM244720	—
Helichrysum lanceolatum	U95286	—
Helichrysum lanceolatum 569868	EU007682	—
Helichrysum lanceolatum 569870	EF187649	EF187647
Helichrysum lanceolatum ASL320	JQ956571	JQ956667
Helichrysum lanceolatum dg8969bk	—	HM450855
Helichrysum lecomtei 660353	—	HG798060
Helichrysum leontonyx 1660	MH810380	—
Helichrysum leontonyx 1678	—	KP294097
Helichrysum leontonyx 1683	—	FR821620
Helichrysum leontonyx M3009	MH810382	MH830027
Helichrysum leontonyx M3515	MH810381	MH830026
Helichrysum leontonyx SA747	MH810379	MH830024
Helichrysum lepidissimum Burrows s. n.	—	HG798061
Helichrysum leucocephalum 191281	FJ211433	—
Helichrysum leucocephalum 191281	FJ211491	FJ211566
Helichrysum leucopsideum ASL612	KJ459234	—
Helichrysum leucopsideum ASL882	—	KF263901
Helichrysum lineare M3544	MH810383	MH830028
Helichrysum lineatum M2895	MH810384	MH830029
Helichrysum litorale	HM244706	HM450841
Helichrysum litorale 867722	—	HG798062
Helichrysum litorale E095	—	KT865320
Helichrysum litorale I076	KT865507	—
Helichrysum litorale M3476	MH810385	MH830030
Helichrysum litorale SA773	MH810386	MH830031
Helichrysum litoreum 1105	—	KY242973
Helichrysum litoreum 1114	—	KY242977
Helichrysum litoreum 1182	—	KY242976
Helichrysum litoreum 20755	FJ211424	—
Helichrysum litoreum 20755	FJ211482	FJ211551
Helichrysum lucilioides M3637	MH810387	MH830032
Helichrysum macranthum ASL600	—	KF263855
Helichrysum makranicum 121502	FJ211469	—
Helichrysum makranicum 121502	FJ211527	—
Helichrysum manopappoides 660360	—	HG798063
Helichrysum maracandicum	MT810473	—
Helichrysum maracandicum 1992-16084	FJ211427	—
Helichrysum maracandicum 1992-16084	FJ211485	—
Helichrysum maranguense 867825	FJ211510	—
Helichrysum maranguense 867825	FJ211452	HG798064
Helichrysum marginatum 867675	FJ211460	—
Helichrysum marginatum 867675	FJ211518	HG798065
Helichrysum mariepscopicum 867795	—	HG798066
Helichrysum marmarolepis 6768	MH810388	MH830033
Helichrysum marmarolepis E096	—	KT865321
Helichrysum marmarolepis I077	KT865508	—
Helichrysum melaleucum Jardim s.n.	FJ211443	—
Helichrysum melaleucum Jardim s.n.	FJ211501	FJ211581
Helichrysum melanacme 867616	—	HG798067
Helichrysum melanacme E097	—	KT865322
Helichrysum melanacme I078	KT865509	—
Helichrysum melitense 2262-10	—	KY242903
Helichrysum melitense 2262-6	—	KY242900
Helichrysum melitense 2262-8	—	KY242901
Helichrysum melitense 2262-9	—	KY242902
Helichrysum melitense 2263-13	—	KY242904
Helichrysum melitense 2263-14	—	KY242905
Helichrysum melitense 2263-15	—	KY242906
Helichrysum melitense 2263-16	—	KY242907
Helichrysum meyeri-johannis 6104	AY445216	HG798068
Helichrysum miconiifolium 867629	—	HG798069
Helichrysum microphyllum 6115	AY445195	—
Helichrysum micropoides 1676	MH810390	MH830035
Helichrysum micropoides 1678	—	FR821619
Helichrysum micropoides 1683	—	KP294098
Helichrysum micropoides E098	—	KT865323
Helichrysum micropoides I079	KT865510	—
Helichrysum micropoides SA735	MH810391	MH830036
Helichrysum micropoides SA752	MH810389	MH830034
Helichrysum milfordiae 6101	AY445212	FJ211537
Helichrysum milliganii ASL884	KJ459261	KF263903
Helichrysum mimetes 867813	FJ211462	—
Helichrysum mimetes 867813	FJ211520	HG798070
Helichrysum mixtum 867647	—	HG798071
Helichrysum molestum E099	—	KT865324
Helichrysum molestum I080	KT865511	—
Helichrysum monizii Jardim s.n.	FJ211444	—
Helichrysum monizii Jardim s.n.	FJ211502	—
Helichrysum monogynum 25227	FJ211468	—
Helichrysum monogynum 25227	FJ211526	HG798072
Helichrysum montanum 867659	—	HG798073
Helichrysum montanum E100	—	KT865325
Helichrysum monticola 867794	—	HG798074
Helichrysum monticola E101	—	KT865326
Helichrysum monticola I081	KT865512	—
Helichrysum mundtii 867641	—	HG798075
Helichrysum mundtii E102	—	KT865327
Helichrysum mundtii I082	KT865513	—
Helichrysum mussae 81	FJ211426	—
Helichrysum mussae Filatov al. 81	FJ211484	FJ211555
Helichrysum mutisiifolium E103	—	KT865328
Helichrysum mutisiifolium I083	KT865514	—
Helichrysum natalitium 8431	—	HG798076
Helichrysum neoachyroclinoides 660404	—	HG798077
Helichrysum nicolai 2111-17	—	HG798079
Helichrysum nicolai 2111-3	—	HG798078
Helichrysum nicolai 3189	FN556609	—
Helichrysum niveum 3425	KP294141	—
Helichrysum niveum E104	—	KT865329
Helichrysum niveum I084	KT865515	—
Helichrysum niveum M3425	MH810392	MH830037
Helichrysum noeanum 590804	AY445206	FJ211568
Helichrysum nudifolium 867614	FJ211455	—
Helichrysum nudifolium 867834	FJ211456	—
Helichrysum nudifolium 867834	FJ211514	HG798080
Helichrysum nudifolium E105	—	KT865330
Helichrysum nudifolium I085	KT865516	—
Helichrysum obconicum Jardim s.n.	FJ211442	—
Helichrysum obconicum Jardim s.n.	FJ211500	FJ211580
Helichrysum obductum 867780	—	HG798081
Helichrysum obtusum 2108	MH810393	MH830038
Helichrysum obtusum M3571	MH810394	MH830039
Helichrysum odoratissimum 867820	FJ211448	—
Helichrysum odoratissimum 867820	FJ211506	HG798082
Helichrysum odoratissimum E069	—	KT865294
Helichrysum odoratissimum I055	KT865486	—
Helichrysum oligocephalum 35945	FJ211439	—
Helichrysum oligocephalum 35945	FJ211497	FJ211575
Helichrysum oligocephalum 35945.2	—	FJ211576
Helichrysum oligochaetum ASL621	—	KF263904
Helichrysum oligochaetum ASL622	—	KF263905
Helichrysum opacum 867796	—	HG798083
Helichrysum opacum E106	—	KT865331
Helichrysum opacum I086	KT865517	—
Helichrysum oreophilum M3389	MH810395	MH830040
Helichrysum orientale	—	KT874493
Helichrysum orientale 6098	AY445205	FJ211567
Helichrysum pagophilum 6100	AY445217	HG798084
Helichrysum paleatum 867652	—	HG798085
Helichrysum pallasii	HM244733	—
Helichrysum pallasii 35925	FJ211429	—
Helichrysum pallasii 35925	FJ211487	FJ211560
Helichrysum pamphylicum 6128	AY445194	FJ211545
Helichrysum panormitanum 1161-12	—	KY242859
Helichrysum panormitanum 2319-4	—	KY242847
Helichrysum panormitanum 2319-8	—	KY242848
Helichrysum panormitanum 2321-10	—	KY242853
Helichrysum panormitanum 2321-3	—	KY242849
Helichrysum panormitanum 2321-4	—	KY242850
Helichrysum panormitanum 2321-5	—	KY242851
Helichrysum panormitanum 2321-9	—	KY242852
Helichrysum panormitanum 2322-1	—	KY242854
Helichrysum panormitanum 2322-2	—	KY242855
Helichrysum panormitanum 2322-3	—	KY242856
Helichrysum panormitanum 2322-5	—	KY242857
Helichrysum panormitanum 2322-9	—	KY242858
Helichrysum panormitanum 2329-1	—	KY242862
Helichrysum panormitanum 2329-2	—	KY242863
Helichrysum panormitanum 2329-3	—	KY242864
Helichrysum panormitanum 2329-6	—	KY242865
Helichrysum paronychioides PRE755137	MH810396	MH830041
Helichrysum paronychioides PRE764790	MH810397	MH830042
Helichrysum parvifolium ASL343	—	JQ956688
Helichrysum patulum 867729	—	HG798086
Helichrysum patulum 867745	—	HG798087
Helichrysum pendulum 1154-10	—	KY242873
Helichrysum pendulum 1154-6	—	KY242870
Helichrysum pendulum 1154-7	—	KY242871
Helichrysum pendulum 1154-9	—	KY242872
Helichrysum pendulum 2309-1	—	KY242882
Helichrysum pendulum 2774-1	—	KY242866
Helichrysum pendulum 2774-6	—	KY242867
Helichrysum pendulum 2774-8	—	KY242868
Helichrysum pendulum 2774-9	—	KY242869
Helichrysum pendulum 6118	—	FJ211539
Helichrysum petiolare	HM244712	—
Helichrysum petiolare 1	MK376273	—
Helichrysum petiolare 1	MK376278	—
Helichrysum petiolare 2	MK376274	—
Helichrysum petiolare 2	MK376279	—
Helichrysum petiolare 3	MK376275	—
Helichrysum petiolare 4	MK376276	—
Helichrysum petiolare 5	MK376277	—
Helichrysum petiolare 6110	AY445213	HG798088
Helichrysum petiolare rds464	—	HM450848
Helichrysum petiolare x Helichrysum foetidum G2	MK376280	—
Helichrysum petiolare x Helichrysum foetidum H11	MK376281	—
Helichrysum petiolare x Helichrysum foetidum H22	MK376282	—
Helichrysum petiolare x Helichrysum foetidum H51	MK376283	—
Helichrysum petiolare x Helichrysum foetidum H53	MK376284	—
Helichrysum petiolare x Helichrysum foetidum H61	MK376285	—
Helichrysum pilosellum 867800	—	HG798089
Helichrysum plantago 660399	—	HG798090
Helichrysum platycephalum 660359	—	HG798091
Helichrysum platypterum 867634	FJ211458	—
Helichrysum platypterum 867634	FJ211516	HG798092
Helichrysum platypterum E107	—	KT865332
Helichrysum platypterum I087	KT865518	—
Helichrysum plicatum 6129	AY445201	FJ211556
Helichrysum polycladum 867801	—	HG798093
Helichrysum polycladum E108	—	KT865333
Helichrysum populifolium 8218	AY445210	FJ211538
Helichrysum psilolepis 867689	—	HG798094
Helichrysum psilolepis E109	—	KT865334
Helichrysum psilolepis I088	KT865519	—
Helichrysum pulchellum SA769	MH810398	MH830043
Helichrysum pumilio 3711	MH810399	MH830044
Helichrysum pumilio E110	—	KT865335
Helichrysum pumilio I089	KT865520	—
Helichrysum pumilum ASL619	—	KF263906
Helichrysum reflexum 8217	AY445209	—
Helichrysum reflexum 867778	FJ211445	—
Helichrysum reflexum 867778	FJ211503	HG798095
Helichrysum reflexum E111	—	KT865336
Helichrysum retortum 6112	AY445222	HG798096
Helichrysum retortum M3719	MH810400	MH830045
Helichrysum roseo-niveum 1469	MH810401	MH830046
Helichrysum rosum 867690	—	HG798097
Helichrysum rosum 867718	—	HG798098
Helichrysum rubicundum 35924	FJ211437	—
Helichrysum rubicundum 35924	FJ211495	FJ211573
Helichrysum rugulosum 867613	FJ211471	—
Helichrysum rugulosum 867613	FJ211529	HG798099
Helichrysum rupestre 6118	AY445189	—
Helichrysum rutidolepis ASL633	KJ459244	KF263874
Helichrysum rutidolepis ASL881	KJ459259	KF263900
Helichrysum sanguineum 2002-13225	FJ211435	—
Helichrysum sanguineum 2002-13225	FJ211493	FJ211571
Helichrysum saxatile 2084-5	—	KY242845
Helichrysum saxatile 390-3	—	KY242846
Helichrysum saxatile 6119	AY445191	—
Helichrysum saxatile 950786	—	KY242837
Helichrysum saxatile 950786.2	—	KY242838
Helichrysum saxatile 950787	—	KY242842
Helichrysum saxatile 950787.2	—	KY242843
Helichrysum saxatile 950787.3	—	KY242844
Helichrysum saxatile 950800	—	KY242839
Helichrysum saxatile 950800.2	—	KY242840
Helichrysum saxatile 950800.3	—	KY242841
Helichrysum schimperi 867821	FJ211509	—
Helichrysum schimperi 867821	FJ211451	HG798100
Helichrysum selaginifolium 660411	—	HG798101
Helichrysum selago ASL360	JQ956604	JQ956703
Helichrysum serotinum 6120	AY445198	—
Helichrysum serotinum subsp. picardii	HM244711	HM450847
Helichrysum serotinum subsp. picardii 6666	FJ211423	—
Helichrysum serotinum subsp. picardii 6666	FJ211481	FJ211550
Helichrysum serotinum subsp. serotinum 6120	—	FJ211549
Helichrysum setosum 867824	FJ211467	—
Helichrysum setosum 867824	FJ211525	HG798102
Helichrysum sibthorpii 6099	AY445203	FJ211561
Helichrysum silvaticum 11424	—	HG798103
Helichrysum simillimum 867637	FJ211533	—
Helichrysum simillimum 867637	FJ211475	HG798104
Helichrysum simillimum M3443	MH810402	MH830047
Helichrysum simulans SA755	MH810403	MH830048
Helichrysum somalense 5429	FN556607	—
Helichrysum somalense 5531	FN556608	—
Helichrysum somalense 6403	FN556606	—
Helichrysum sp. 02350	JQ895511	JQ895374
Helichrysum sp. HK236	KT865521	KT865337
Helichrysum sp. MGC-2010	GQ913877	GQ913876
Helichrysum sp. MZU35	MF440617	—
Helichrysum sp. TRK-2015	KR733807	—
Helichrysum sp. TRK-2015	KR733848	—
Helichrysum sp. TRK-2015	KR733855	—
Helichrysum sp. TRK-2015	KR733892	—
Helichrysum sp. TRK-2015	KR734039	—
Helichrysum sp. TRK-2015	KR734072	—
Helichrysum sp. TRK-2015	KR734128	—
Helichrysum sp. TRK-2015	KR734174	—
Helichrysum spiralepis 1495	MH810405	MH830050
Helichrysum spiralepis 867645	FJ211477	—
Helichrysum spiralepis 867645	FJ211535	HG798105
Helichrysum spiralepis B7433	MH810404	MH830049
Helichrysum splendidum 6102	AY445218	HG798106
Helichrysum stellatum 13571	MH810406	MH830051
Helichrysum stellatum 3513	—	HG798107
Helichrysum stellatum M3513	MH810407	MH830052
Helichrysum stellatum SA757	MH810408	MH830053
Helichrysum stenopterum 867819	FJ211449	—
Helichrysum stenopterum 867819	FJ211507	HG797977
Helichrysum stoechas 1103-1	—	KY242965
Helichrysum stoechas 1103-2	—	KY242966
Helichrysum stoechas 1164	—	GU818178
Helichrysum stoechas 1310-1	—	KY242967
Helichrysum stoechas 1310-2	—	KY242968
Helichrysum stoechas 1385	—	KY242964
Helichrysum stoechas 1760-1	—	KY242962
Helichrysum stoechas 1760-2	—	KY242963
Helichrysum stoechas 2144	—	KY242948
Helichrysum stoechas 2154	—	KY242949
Helichrysum stoechas 2157	—	KY242950
Helichrysum stoechas 2172	—	KY242955
Helichrysum stoechas 2232	—	KY242951
Helichrysum stoechas 2246-2	—	KY242952
Helichrysum stoechas 2293-1	—	KY242954
Helichrysum stoechas 2293-3	—	KY242956
Helichrysum stoechas 2294-2	—	KY242953
Helichrysum stoechas 6114	—	FJ211543
Helichrysum stoechas 6122	—	FJ211544
Helichrysum stoechas Saez s.n.	—	KY242947
Helichrysum stoechas subsp. barrelieri 6122	AY445192	—
Helichrysum stoechas subsp. stoechas 6114	AY445193	—
Helichrysum stoloniferum 2260	KP294136	KP294092
Helichrysum stuhlmannii 867841	FJ211466	—
Helichrysum stuhlmannii 867841	FJ211524	HG798108
Helichrysum subsimile 191265	FJ211428	—
Helichrysum subsimile 191265	FJ211486	FJ211559
Helichrysum summo-montanum 7370	—	HG798109
Helichrysum sutherlandii 867643	—	HG798110
Helichrysum sutherlandii M3713	MH810409	MH830054
Helichrysum swynnertonii Camacho s. n.	—	HG798111
Helichrysum taenari 6106	AY445204	FJ211563
Helichrysum tenax M3557	MH810410	MH830055
Helichrysum thianschanicum 10337	AY445200	FJ211554
Helichrysum thianschanicum b314	KF454413	—
Helichrysum thianschanicum f165	KF454414	—
Helichrysum tinctum 1397	MH810414	MH830059
Helichrysum tinctum 3648	MH810411	MH830056
Helichrysum tinctum SA760	MH810416	—
Helichrysum tinctum SA760	MH810415	MH830060
Helichrysum tinctum SA760.2	—	MH830061
Helichrysum tinctum SA779	MH810413	MH830058
Helichrysum tinctum SA808	MH810412	MH830057
Helichrysum tomentosulum I091	KT865522	—
Helichrysum transmontanum 7543	—	HG798112
Helichrysum trilineatum 6094	AY445220	—
Helichrysum trilineatum 867669	—	HG798113
Helichrysum triplinerve 660394	—	HG798114
Helichrysum truncatum 867781	—	HG798115
Helichrysum truncatum E114	—	KT865339
Helichrysum truncatum I092	KT865523	—
Helichrysum umbraculigerum 867639	FJ211450	—
Helichrysum umbraculigerum 867639	FJ211508	HG798116
Helichrysum uninervium M3605	MH810417	MH830062
Helichrysum valentinum 2271-1	—	KY242788
Helichrysum valentinum 2271-2	—	KY242789
Helichrysum valentinum 2271-3	—	KY242790
Helichrysum valentinum 2271-5	—	KY242791
Helichrysum valentinum 2284	—	KY242792
Helichrysum valentinum 2285	—	KY242793
Helichrysum valentinum 2288	—	KY242794
Helichrysum valentinum 2289	—	KY242795
Helichrysum valentinum 2291-1	—	KY242796
Helichrysum valentinum 2291-2	—	KY242797
Helichrysum valentinum 2291-3	—	KY242798
Helichrysum valentinum 2291-4	—	KY242799
Helichrysum valentinum 2291-5	—	KY242800
Helichrysum valentinum 2292-2	—	KY242801
Helichrysum valentinum 2292-3	—	KY242802
Helichrysum valentinum 2292-5	—	KY242803
Helichrysum wilmsii E115	—	KT865340
Helichrysum wilmsii I093	KT865524	—
Helichrysum wilmsii M3496	MH810418	MH830063
Helichrysum xylocladum 660410	—	HG798117
Helichrysum zeyheri 867754	FJ211536	—
Helichrysum zeyheri 867754	FJ211478	HG798118
Helichrysum zeyheri E116	—	KT865341
Helichrysum zeyheri I094	KT865525	—
Helichrysum zwartbergense	HM244707	HM450842
Helichrysum zwartbergense 1781	MH810420	MH830065
Helichrysum zwartbergense 867739	—	HG798119
Helichrysum zwartbergense M3474	MH810421	MH830066
Helichrysum zwartbergense SA815	MH810419	MH830064
Helichrysum zwartbergense SA828	MH810422	MH830067
Lactuca praevia 61	OP070095	—
Lactuca sativa 1	KU586729	—
Leontopodium calocephalum ZSX1908155	OP950249	OP946416
Leontopodium campestre 5825	OP950251	OP946418
Leontopodium delavayanum ZSX1907094	OP950254	OP946421
Leontopodium franchetii ZSX1908189	OP950257	OP946424
Leontopodium leontopodioides 5016	OP950266	OP946433
Pseudognaphalium affine	MF785583	—
Pseudognaphalium affine 132	JQ895514	JQ895377
Pseudognaphalium affine 1865	JQ895516	JQ895379
Pseudognaphalium affine 406	JQ895517	—
Pseudognaphalium affine 714	JQ895515	JQ895378
Pseudognaphalium affine CHR497276A	MN996759	MN996759
Pseudognaphalium affine E165	—	KT865390
Pseudognaphalium affine I138	KT865569	—
Pseudognaphalium affine TKM2015103	KY063584	—
Pseudognaphalium attenuatum E166	—	KT865391
Pseudognaphalium attenuatum I139	KT865570	—
Pseudognaphalium badium 485	KM091405	KM091375
Pseudognaphalium beneolens 705579	—	HG798123
Pseudognaphalium biolettii 712717	—	HG798124
Pseudognaphalium californicum	HM244709	HM450844
Pseudognaphalium californicum 701560	—	HG798125
Pseudognaphalium cheiranthifolium E167	—	KT865392
Pseudognaphalium cheiranthifolium I140	KT865571	—
Pseudognaphalium dombeyanum I141	KT865572	—
Pseudognaphalium eggersii E168	—	KT865393
Pseudognaphalium eggersii I142	KT865573	—
Pseudognaphalium elegans E181	—	KT865406
Pseudognaphalium flavescens E169	—	KT865394
Pseudognaphalium flavescens I143	KT865574	—
Pseudognaphalium frigidum 551539	MK714159	MK724013
Pseudognaphalium gaudichaudianum E171	—	KT865396
Pseudognaphalium gaudichaudianum I145	KT865576	—
Pseudognaphalium gayanum 3140	MT593087	—
Pseudognaphalium gayanum Carnicero-Campmany s. n.	—	HG798126
Pseudognaphalium gayanum voucher 3140	—	MT593133
Pseudognaphalium graveolens E170	—	KT865395
Pseudognaphalium graveolens I144	KT865575	—
Pseudognaphalium helleri DeSelm s.n.	JX524593	—
Pseudognaphalium hypoleucum 0200	MH808187	—
Pseudognaphalium hypoleucum 07042	MH808186	—
Pseudognaphalium hypoleucum 1191	JQ895519	JQ895382
Pseudognaphalium hypoleucum 1210	JQ895520	JQ895383
Pseudognaphalium hypoleucum 1522	JQ895518	JQ895381
Pseudognaphalium hypoleucum 1954	JQ895521	JQ895384
Pseudognaphalium lacteum 436	KM091387	KM091362
Pseudognaphalium lacteum E172	—	KT865397
Pseudognaphalium lacteum I146	KT865577	—
Pseudognaphalium landbeckii Carnicero-Campmany s. n.	—	HG798127
Pseudognaphalium leucocephalum 703730	—	HG798128
Pseudognaphalium leucocephalum E173	—	KT865398
Pseudognaphalium leucocephalum I147	KT865578	—
Pseudognaphalium leucopeplum E174	—	KT865399
Pseudognaphalium leucopeplum I148	KT865579	—
Pseudognaphalium luteoalbum	U95293	—
Pseudognaphalium luteoalbum 160659	MK714160	MK724030
Pseudognaphalium luteoalbum 363575	MK714141	—
Pseudognaphalium luteoalbum 6125	AY445227	FN645633
Pseudognaphalium luteoalbum 639433	MK714137	MK724025
Pseudognaphalium luteoalbum 654659	MK714135	—
Pseudognaphalium luteoalbum 654969	—	MK724027
Pseudognaphalium luteoalbum 654970	MK714138	MK724022
Pseudognaphalium luteoalbum AK363575	—	MK724007
Pseudognaphalium luteoalbum ASL807	—	KJ474776
Pseudognaphalium luteoalbum Auck363575	MN996753	MN996753
Pseudognaphalium luteoalbum BISH7	MN996755	MN996755
Pseudognaphalium luteoalbum CHR515589	MK714139	MK724012
Pseudognaphalium luteoalbum CHR639433	MK714136	MK724026
Pseudognaphalium luteoalbum E175	—	KT865400
Pseudognaphalium luteoalbum E176	—	KT865401
Pseudognaphalium luteoalbum I149	KT865580	—
Pseudognaphalium luteoalbum I150	KT865581	—
Pseudognaphalium luteoalbum RDS1618	MN996754	MN996754
Pseudognaphalium luteoalbum RDS1623	MK714134	MK724029
Pseudognaphalium luteoalbum SALA	MN996756	MN996756
Pseudognaphalium macounii 11118	JQ895523	JQ895386
Pseudognaphalium macounii 490532	—	HG798132
Pseudognaphalium macounii CCDB-23110-A04	MG217674	—
Pseudognaphalium macounii CCDB-23110-B04	MG219193	—
Pseudognaphalium melanosphaeroides E177	—	KT865402
Pseudognaphalium melanosphaeroides I151	KT865582	—
Pseudognaphalium micradenium 3813	JX524594	—
Pseudognaphalium microcephalum	L40639	—
Pseudognaphalium montevidense E178	—	KT865403
Pseudognaphalium moritzianum E179	—	KT865404
Pseudognaphalium obtusifolium 10000	JQ895524	JQ895387
Pseudognaphalium obtusifolium 299987	—	HG798129
Pseudognaphalium obtusifolium AD5JQ63	MF349031	—
Pseudognaphalium obtusifolium CCDB-23110-A05	MG217789	—
Pseudognaphalium obtusifolium CCDB-23110-B05	MG217461	—
Pseudognaphalium obtusifolium CCDB-23110-C05	MG219900	—
Pseudognaphalium obtusifolium CCDB-23110-D05	MG217963	—
Pseudognaphalium obtusifolium CCDB-23110-F05	MG218975	—
Pseudognaphalium obtusifolium CF-4	JX524595	—
Pseudognaphalium obtusifolium E180	—	KT865405
Pseudognaphalium obtusifolium I152	KT865583	—
Pseudognaphalium oligandrum	HM244708	HM450843
Pseudognaphalium oxyphyllum GC2431	MG649410	MG649414
Pseudognaphalium oxyphyllum GC2480	MG649411	MG649415
Pseudognaphalium ramosissimum 713933	—	HG798130
Pseudognaphalium ramosissimum E183	—	KT865408
Pseudognaphalium ramosissimum I153	KT865584	—
Pseudognaphalium sandwicensium 078506	MH743087	—
Pseudognaphalium sandwicensium 078507	MH743088	—
Pseudognaphalium sandwicensium 3546561	MK714130	MK724032
Pseudognaphalium sandwicensium 659206	MK714140	—
Pseudognaphalium sandwicensium E184	—	KT865409
Pseudognaphalium sandwicensium I154	KT865585	—
Pseudognaphalium sandwicensium var. hawaiiense 463456	MK714161	MK724021
Pseudognaphalium sandwicensium var. hawaiiense BISH6	MN996760	MN996760
Pseudognaphalium sandwicensium var. kilaueanum 111111	MK714133	—
Pseudognaphalium sandwicensium var. kilaueanum 2888331	MK714132	MK724031
Pseudognaphalium sandwicensium var. kilaueanum 595497	—	MK724008
Pseudognaphalium sandwicensium var. molokaiense 659206	—	MK724009
Pseudognaphalium sandwicensium var. molokaiense 697469	MK714131	—
Pseudognaphalium sandwicensium var. molokaiense BISH4	MN996757	MN996757
Pseudognaphalium sandwicensium var. molokaiense US3546561	MN996758	MN996758
Pseudognaphalium semiamplexicaule E185	—	KT865410
Pseudognaphalium semiamplexicaule I155	KT865586	—
Pseudognaphalium sp. 078475	MH743054	—
Pseudognaphalium sp. 078476	MH743055	—
Pseudognaphalium sp. 2423	JQ895522	JQ895385
Pseudognaphalium sp. 280774	MK714154	—
Pseudognaphalium sp. 288000	MK714150	—
Pseudognaphalium sp. 363506	MK714157	—
Pseudognaphalium sp. 606033	MK714149	MK724015
Pseudognaphalium sp. 624	OL537459	—
Pseudognaphalium sp. 639322	MK714153	MK724023
Pseudognaphalium sp. 639461	MK714155	MK724017
Pseudognaphalium sp. 654971	MK714152	MK724004
Pseudognaphalium sp. 654972	MK714146	MK724020
Pseudognaphalium sp. 654973	MK714147	MK724019
Pseudognaphalium sp. AK228446	MK714151	—
Pseudognaphalium sp. AK280774	—	MK724005
Pseudognaphalium sp. AK363506	—	MK724006
Pseudognaphalium sp. Auck228446	MN996750	—
Pseudognaphalium sp. CHR493823	MK714143	—
Pseudognaphalium sp. CHR493823	MN996751	MK724011
Pseudognaphalium sp. CHR602491	MK714158	MK724014
Pseudognaphalium sp. CHR606033	MN996748	—
Pseudognaphalium sp. CHR639508	MK714145	MK724024
Pseudognaphalium sp. CHR646026	MK714142	—
Pseudognaphalium sp. CHR646026	MN996752	MK724016
Pseudognaphalium sp. CHR646720	MK714148	MK724018
Pseudognaphalium sp. JMP1755A	MN996746	—
Pseudognaphalium sp. KF6i	MN996749	—
Pseudognaphalium sp. RDS1622	MK714144	MK724028
Pseudognaphalium sp. RS-2020	MN996747	MN996746
Pseudognaphalium sp. RS-2020.2	—	MN996747
Pseudognaphalium sp. RS-2020.3	—	MN996748
Pseudognaphalium sp. RS-2020.4	—	MN996749
Pseudognaphalium sp. RS-2020.5	—	MN996750
Pseudognaphalium sp. RS-2020.6	—	MN996751
Pseudognaphalium sp. RS-2020.7	—	MN996752
Pseudognaphalium stramineum CCDB-23364-D09	MG218299	—
Pseudognaphalium stramineum CCDB-23364-E09	MG217698	—
Pseudognaphalium sylvicola E186	—	KT865411
Pseudognaphalium sylvicola I156	KT865587	—
Pseudognaphalium thermale 716686	—	HG798131
Pseudognaphalium thermale CCDB-24916-D11	MG219898	—
Pseudognaphalium thermale E187	—	KT865412
Pseudognaphalium thermale I157	KT865588	—
Pseudognaphalium viravira E188	—	KT865413
Pseudognaphalium viravira I158	KT865589	—
Pseudognaphalium viscosum E189	—	KT865414
Senecio keniophytum 4.3	KX494560	KX494493
Senecio maritimus 1573	JN789816	JN789713
Syncephalum stenoclinoides E204	—	KT865429
Syncephalum stenoclinoides I170	KT865601	—
Tagetes lemmonii 1120	ON695775	—
Tagetes minuta TAG-00013	KC800429	—
Xerochrysum bracteatum	KY397488	—
Xerochrysum bracteatum 6113	AY445232	—
Xerochrysum bracteatum ASL598	KJ459226	KF263853
Xerochrysum bracteatum ASL605	KJ459231	KF263859
Xerochrysum bracteatum GLM69028	KT249797	—
Xerochrysum macranthum	KY397489	—
Xerochrysum palustre ASL614	KJ459235	KF263862
Xerochrysum papillosum ASL616	KJ459236	KF263864
Xerochrysum sp. 13334	KJ459247	—
Xerochrysum sp. 2601	KJ459248	—
Xerochrysum sp. 69	KJ459246	—
Xerochrysum sp. ASL615	—	KF263863
Xerochrysum sp. ASL636	—	KF263876
Xerochrysum sp. ASL637	—	KF263877
Xerochrysum subundulatum ASL597	KJ459225	KF263852
Xerochrysum subundulatum ASL793	KJ459254	KF263886
Xerochrysum viscosum	KY397511	—
Xerochrysum viscosum ASL602	KJ459229	—
